# Supplementary material for: Adaptation of A-to-I RNA editing in Drosophila
Source: PLoS Genet. 2017 Mar 10;13(3):e1006648. doi: 10.1371/journal.pgen.1006648 (PMC5365144; doi:10.1371/journal.pgen.1006648)
Supplement: S2 Table — (XLSX) [file pgen.1006648.s002.xlsx]

## Sheet: S2Table_all_5934_sites
The site identified in the four previous studies (Graveley et.al, 2011, Rodriguez et.al. 2012, St. Laurant et.al. 2013, Yu et.al. 2016) are labeled with 1.
The candidates we identified with GATK pipeline are labeled with 1 in GATK_candidate column.
In each library, PE1 (given at log scale) is the probability that this site is edited in that library, PE0 is the probability that the observed G alleles are caused by sequencing error.
Joint_PE1 is the Joint probability that the site is edited in at least one library.
The site present in both w1118 and Adar 5G1 mutant is labeled with 1 and excluded in the final analysis.
Chromosome	Position	Graveley_2011	Rodriguez_2012	StLaurant_2013	Yu_2016	GATK_candidates	B1_Coverage	B1_Galleles	B1_PE1	B1_PE0	B2_Coverage	B2_Galleles	B2_PE1	B2__PE0	B3_Coverage	B3_Galleles	B3_PE1	B3_PE0	B4_Coverage	B4_Galleles	B4_PE1	B4_PE0	B5_Coverage	B5_Galleles	B5_PE1	B5_PE0	B6_Coverage	B6_Galleles	B6_PE1	B6_PE0	B7_Coverage	B7_Galleles	B7_PE1	B7_PE0	B8_Coverage	B8_Galleles	B8_PE1	B8__PE0	Coverage_all_Library	Joint_PE1	Q_value	Present_in_w1118_and_Adar_5G1	Class	High_Confidence	Annotation
2L	6633479	0	0	0	0	1	24	1	-0.0401674	0.0393714	16	2	-0.000330426	0.000330372	16	0	NA	NA	18	0	NA	NA	12	0	NA	NA	14	1	-0.023431	0.0231586	10	0	NA	NA	11	0	NA	NA	121	3.01228e-07	0.000895551	0	I	TRUE	3UTR
2R	15264598	0	0	0	1	0	11	0	NA	NA	5	0	NA	NA	13	0	NA	NA	11	1	-0.01841	0.0182416	17	1	-0.0284519	0.0280509	10	1	-0.0167364	0.0165971	15	0	NA	NA	15	1	-0.0251046	0.0247921	97	2.10551e-07	0.000628074	0	I	TRUE	Nonsyn
3R	27237151	0	0	0	0	1	22	2	-0.000631933	0.000631733	6	0	NA	NA	4	0	NA	NA	8	0	NA	NA	21	0	NA	NA	16	0	NA	NA	21	0	NA	NA	16	2	-0.000330426	0.000330372	114	2.08707e-07	0.000622781	0	I	TRUE	Nonsyn
4	899880	0	0	0	0	1	16	0	NA	NA	8	0	NA	NA	5	0	NA	NA	2	0	NA	NA	24	3	-9.21877e-06	9.21873e-06	12	1	-0.0200837	0.0198834	14	0	NA	NA	14	0	NA	NA	95	1.83299e-07	0.000547148	0	I	TRUE	Intragenic
2R	16115165	0	0	0	1	0	19	2	-0.00046932	0.00046921	20	1	-0.0334728	0.0329188	11	0	NA	NA	7	1	-0.0117155	0.0116471	17	0	NA	NA	12	0	NA	NA	7	0	NA	NA	9	0	NA	NA	102	1.799e-07	0.00053718	0	I	TRUE	Intron
X	3895378	0	0	1	0	1	13	2	-0.000215483	0.00021546	11	0	NA	NA	7	0	NA	NA	5	0	NA	NA	19	1	-0.0317992	0.0312989	16	1	-0.0267782	0.0264229	12	0	NA	NA	11	0	NA	NA	94	1.78187e-07	0.000532245	0	I	TRUE	3UTR
3R	6442370	0	0	0	0	1	12	0	NA	NA	13	0	NA	NA	13	0	NA	NA	8	0	NA	NA	22	3	-7.03187e-06	7.03185e-06	10	0	NA	NA	13	1	-0.0217573	0.0215223	9	0	NA	NA	100	1.51342e-07	0.000452815	0	I	TRUE	Nonsyn
4	101845	0	1	0	0	0	3	0	NA	NA	12	1	-0.0200837	0.0198834	9	1	-0.0150628	0.0149499	7	0	NA	NA	1	0	NA	NA	13	1	-0.0217573	0.0215223	12	1	-0.0200837	0.0198834	7	0	NA	NA	64	1.27206e-07	0.000381617	0	I	TRUE	Intron
3R	31602771	0	0	0	0	1	14	0	NA	NA	3	0	NA	NA	11	2	-0.000152278	0.000152266	22	1	-0.0368201	0.0361505	7	0	NA	NA	11	1	-0.01841	0.0182416	17	0	NA	NA	22	0	NA	NA	107	1.00411e-07	0.000301835	0	I	TRUE	Intron
3L	15991482	0	0	0	0	1	18	0	NA	NA	12	0	NA	NA	6	0	NA	NA	11	1	-0.01841	0.0182416	20	3	-5.21847e-06	5.21846e-06	11	0	NA	NA	8	0	NA	NA	22	0	NA	NA	108	9.51931e-08	0.000286341	0	I	TRUE	3UTR
2L	6499190	0	0	0	0	1	15	0	NA	NA	7	0	NA	NA	18	0	NA	NA	12	1	-0.0200837	0.0198834	21	0	NA	NA	19	0	NA	NA	19	3	-4.44126e-06	4.44125e-06	13	0	NA	NA	124	8.8307e-08	0.000266069	0	I	TRUE	Syn
3R	22603205	0	0	0	0	1	1	0	NA	NA	1	0	NA	NA	4	0	NA	NA	14	2	-0.000251122	0.000251091	6	0	NA	NA	7	0	NA	NA	16	2	-0.000330426	0.000330372	7	0	NA	NA	56	8.29532e-08	0.000250187	0	I	TRUE	Nonsyn
2R	19239925	1	0	0	0	0	41	0	NA	NA	17	0	NA	NA	28	0	NA	NA	22	0	NA	NA	34	1	-0.0569038	0.055315	31	2	-0.0012598	0.00125901	22	0	NA	NA	29	2	-0.00110232	0.00110171	224	7.67256e-08	0.000231481	0	I	TRUE	Syn
X	2791849	0	0	0	0	1	18	0	NA	NA	10	2	-0.000124728	0.00012472	7	0	NA	NA	7	0	NA	NA	17	0	NA	NA	13	0	NA	NA	8	0	NA	NA	21	2	-0.000575108	0.000574942	101	7.17069e-08	0.000216411	0	I	TRUE	Nonsyn
3L	9736382	0	0	1	0	0	11	1	-0.01841	0.0182416	4	0	NA	NA	5	0	NA	NA	7	0	NA	NA	10	0	NA	NA	12	2	-0.000182532	0.000182516	1	0	NA	NA	12	1	-0.0200837	0.0198834	62	6.61993e-08	0.000199922	0	I	TRUE	Intron
X	16971927	0	0	0	0	1	18	1	-0.0301255	0.0296763	2	0	NA	NA	7	0	NA	NA	6	0	NA	NA	15	3	-2.0959e-06	2.0959e-06	12	0	NA	NA	12	0	NA	NA	22	0	NA	NA	94	6.21985e-08	0.000187964	0	I	TRUE	3UTR
2L	2784405	0	0	0	1	0	30	0	NA	NA	19	0	NA	NA	17	0	NA	NA	18	0	NA	NA	31	3	-2.02949e-05	2.02947e-05	22	0	NA	NA	44	2	-0.00252784	0.00252465	33	0	NA	NA	214	5.1237e-08	0.000155094	0	I	TRUE	Intron
3R	21009576	0	0	0	0	1	14	2	-0.000251122	0.000251091	9	0	NA	NA	6	0	NA	NA	4	0	NA	NA	12	1	-0.0200837	0.0198834	6	1	-0.0100418	0.00999159	10	0	NA	NA	9	0	NA	NA	70	4.98832e-08	0.000151046	0	I	TRUE	Intron
3L	7666748	0	0	0	1	0	28	1	-0.0468619	0.0457809	10	1	-0.0167364	0.0165971	11	0	NA	NA	11	1	-0.01841	0.0182416	40	1	-0.0669456	0.0647539	13	0	NA	NA	15	0	NA	NA	34	1	-0.0569038	0.055315	162	4.96466e-08	0.00015038	0	I	TRUE	Nonsyn
3R	14515193	0	0	1	0	0	11	1	-0.01841	0.0182416	3	0	NA	NA	4	0	NA	NA	3	0	NA	NA	9	0	NA	NA	9	0	NA	NA	15	1	-0.0251046	0.0247921	9	2	-9.98923e-05	9.98874e-05	63	4.51739e-08	0.000137012	0	I	TRUE	3UTR
X	16460590	0	0	1	0	1	15	1	-0.0251046	0.0247921	13	0	NA	NA	18	0	NA	NA	24	0	NA	NA	22	0	NA	NA	35	3	-2.94032e-05	2.94028e-05	33	1	-0.0552301	0.0537326	-Inf	-Inf	-Inf	-Inf	160	3.91687e-08	0.000118838	0	I	TRUE	Intergenic
3L	5692734	0	0	1	0	0	7	1	-0.0117155	0.0116471	5	1	-0.0083682	0.00833329	4	0	NA	NA	6	0	NA	NA	5	0	NA	NA	8	0	NA	NA	17	2	-0.000374075	0.000374005	10	0	NA	NA	62	3.63005e-08	0.000110208	0	I	TRUE	Intron
3L	14765882	0	0	0	0	1	8	2	-7.77798e-05	7.77768e-05	3	0	NA	NA	9	0	NA	NA	8	0	NA	NA	13	1	-0.0217573	0.0215223	13	1	-0.0217573	0.0215223	12	0	NA	NA	12	0	NA	NA	78	3.60271e-08	0.000109414	0	I	TRUE	3UTR
4	1040392	0	0	1	0	0	14	0	NA	NA	11	1	-0.01841	0.0182416	14	0	NA	NA	12	0	NA	NA	10	2	-0.000124728	0.00012472	9	1	-0.0150628	0.0149499	9	0	NA	NA	10	0	NA	NA	89	3.40124e-08	0.00010333	0	I	TRUE	Intron
X	15058395	0	0	0	0	1	7	1	-0.0117155	0.0116471	3	0	NA	NA	-Inf	-Inf	-Inf	-Inf	2	0	NA	NA	17	0	NA	NA	4	0	NA	NA	8	1	-0.0133891	0.0132999	13	2	-0.000215483	0.00021546	54	3.3376e-08	0.00010143	0	I	TRUE	Nonsyn
X	16466216	0	0	1	0	0	4	0	NA	NA	3	0	NA	NA	2	0	NA	NA	7	2	-5.83994e-05	5.83977e-05	3	0	NA	NA	4	0	NA	NA	14	1	-0.023431	0.0231586	14	1	-0.023431	0.0231586	51	3.13199e-08	9.52124e-05	0	I	TRUE	Intron
2L	3884287	0	0	0	0	1	16	0	NA	NA	6	1	-0.0100418	0.00999159	10	0	NA	NA	12	1	-0.0200837	0.0198834	14	0	NA	NA	11	2	-0.000152278	0.000152266	16	0	NA	NA	15	0	NA	NA	100	3.02501e-08	9.19906e-05	0	I	TRUE	Nonsyn
3L	9151836	0	0	1	0	0	12	1	-0.0200837	0.0198834	20	1	-0.0334728	0.0329188	14	0	NA	NA	20	0	NA	NA	17	0	NA	NA	27	2	-0.00095504	0.000954584	28	1	-0.0468619	0.0457809	28	0	NA	NA	166	2.86043e-08	8.70144e-05	0	I	TRUE	Syn
2L	16779995	0	0	1	0	1	5	0	NA	NA	14	3	-1.67883e-06	1.67882e-06	7	0	NA	NA	2	0	NA	NA	5	0	NA	NA	10	1	-0.0167364	0.0165971	4	0	NA	NA	2	0	NA	NA	49	2.78637e-08	8.50399e-05	0	I	TRUE	Intron
3R	29741419	0	0	0	0	1	11	1	-0.01841	0.0182416	6	0	NA	NA	7	1	-0.0117155	0.0116471	10	2	-0.000124728	0.00012472	7	0	NA	NA	7	0	NA	NA	8	0	NA	NA	5	0	NA	NA	61	2.64983e-08	8.08994e-05	0	I	TRUE	Nonsyn
3L	23036084	0	0	1	0	0	16	1	-0.0267782	0.0264229	4	1	-0.00669456	0.0066722	2	0	NA	NA	6	1	-0.0100418	0.00999159	8	0	NA	NA	4	0	NA	NA	9	1	-0.0150628	0.0149499	9	0	NA	NA	58	2.63343e-08	8.0425e-05	0	I	TRUE	Intron
2R	22106867	0	0	0	0	1	12	1	-0.0200837	0.0198834	12	0	NA	NA	7	0	NA	NA	10	0	NA	NA	17	0	NA	NA	13	3	-1.32073e-06	1.32073e-06	16	0	NA	NA	11	0	NA	NA	98	2.62606e-08	8.0226e-05	0	I	TRUE	3UTR
3R	4297093	0	1	1	0	0	7	1	-0.0117155	0.0116471	6	1	-0.0100418	0.00999159	6	0	NA	NA	7	0	NA	NA	6	1	-0.0100418	0.00999159	13	0	NA	NA	12	1	-0.0200837	0.0198834	16	0	NA	NA	73	2.31195e-08	7.06531e-05	0	I	TRUE	3UTR
X	16466204	0	0	1	0	0	6	1	-0.0100418	0.00999159	2	0	NA	NA	2	0	NA	NA	5	0	NA	NA	1	0	NA	NA	5	1	-0.0083682	0.00833329	10	1	-0.0167364	0.0165971	10	1	-0.0167364	0.0165971	41	2.2936e-08	7.01152e-05	0	I	TRUE	Intron
3L	7162251	0	0	0	0	1	18	1	-0.0301255	0.0296763	8	0	NA	NA	14	0	NA	NA	13	0	NA	NA	26	0	NA	NA	15	0	NA	NA	25	1	-0.041841	0.0409778	30	3	-1.83538e-05	1.83537e-05	149	2.23193e-08	6.82524e-05	0	I	TRUE	3UTR
2R	8610143	0	0	0	0	1	11	0	NA	NA	13	1	-0.0217573	0.0215223	12	3	-1.01722e-06	1.01722e-06	1	0	NA	NA	10	0	NA	NA	14	0	NA	NA	11	0	NA	NA	17	0	NA	NA	89	2.1893e-08	6.69707e-05	0	I	TRUE	Nonsyn
X	15004777	0	0	0	0	1	5	1	-0.0083682	0.00833329	3	0	NA	NA	4	0	NA	NA	2	0	NA	NA	5	0	NA	NA	4	0	NA	NA	14	1	-0.023431	0.0231586	9	2	-9.98923e-05	9.98874e-05	46	1.9277e-08	5.89876e-05	0	I	TRUE	Nonsyn
2L	13305068	0	0	0	0	1	10	0	NA	NA	3	0	NA	NA	17	0	NA	NA	22	1	-0.0368201	0.0361505	19	0	NA	NA	13	1	-0.0217573	0.0215223	29	0	NA	NA	33	3	-2.45723e-05	2.4572e-05	146	1.9118e-08	5.85203e-05	0	I	TRUE	Nonsyn
2R	14062774	0	0	1	0	0	9	1	-0.0150628	0.0149499	5	1	-0.0083682	0.00833329	6	1	-0.0100418	0.00999159	8	0	NA	NA	9	1	-0.0150628	0.0149499	8	0	NA	NA	13	0	NA	NA	10	0	NA	NA	68	1.86092e-08	5.70743e-05	0	I	TRUE	Nonsyn
X	6232882	0	0	0	0	1	24	0	NA	NA	17	0	NA	NA	18	1	-0.0301255	0.0296763	17	0	NA	NA	28	3	-1.48468e-05	1.48466e-05	24	1	-0.0401674	0.0393714	38	0	NA	NA	41	0	NA	NA	207	1.73468e-08	5.32198e-05	0	I	TRUE	3UTR
4	1041465	0	0	1	0	0	6	1	-0.0100418	0.00999159	10	0	NA	NA	8	2	-7.77798e-05	7.77768e-05	4	0	NA	NA	13	1	-0.0217573	0.0215223	11	0	NA	NA	12	0	NA	NA	16	0	NA	NA	80	1.67253e-08	5.133e-05	0	I	TRUE	Intron
X	15919889	0	0	1	0	0	16	0	NA	NA	10	0	NA	NA	-Inf	-Inf	-Inf	-Inf	22	1	-0.0368201	0.0361505	15	1	-0.0251046	0.0247921	21	1	-0.0351465	0.034536	21	0	NA	NA	20	2	-0.000520901	0.000520765	125	1.61191e-08	4.94857e-05	0	I	TRUE	3UTR
2L	13487619	0	0	1	0	0	5	0	NA	NA	5	0	NA	NA	8	1	-0.0133891	0.0132999	12	1	-0.0200837	0.0198834	5	0	NA	NA	6	0	NA	NA	13	0	NA	NA	7	2	-5.83994e-05	5.83977e-05	61	1.5443e-08	4.74256e-05	0	I	TRUE	Intron
3L	23286711	0	0	0	0	1	11	0	NA	NA	8	0	NA	NA	8	1	-0.0133891	0.0132999	6	0	NA	NA	13	0	NA	NA	12	3	-1.01722e-06	1.01722e-06	9	0	NA	NA	14	0	NA	NA	81	1.35289e-08	4.16826e-05	0	I	TRUE	3UTR
2R	15264217	1	0	0	1	0	5	0	NA	NA	2	0	NA	NA	4	1	-0.00669456	0.0066722	11	1	-0.01841	0.0182416	7	0	NA	NA	3	0	NA	NA	9	2	-9.98923e-05	9.98874e-05	8	0	NA	NA	49	1.21575e-08	3.74693e-05	0	I	TRUE	Nonsyn
3L	9071805	0	0	0	0	1	10	2	-0.000124728	0.00012472	-Inf	-Inf	-Inf	-Inf	14	0	NA	NA	6	0	NA	NA	7	1	-0.0117155	0.0116471	3	0	NA	NA	5	1	-0.0083682	0.00833329	6	0	NA	NA	51	1.21052e-08	3.73203e-05	0	I	TRUE	Nonsyn
3R	7064446	0	0	0	0	1	11	2	-0.000152278	0.000152266	6	1	-0.0100418	0.00999159	7	0	NA	NA	7	0	NA	NA	4	1	-0.00669456	0.0066722	8	0	NA	NA	5	0	NA	NA	4	0	NA	NA	52	1.0151e-08	3.13055e-05	0	I	TRUE	3UTR
2R	14360224	0	0	0	0	1	39	0	NA	NA	23	1	-0.0384937	0.0377623	21	0	NA	NA	96	0	NA	NA	45	0	NA	NA	31	4	-2.37321e-07	2.37321e-07	37	0	NA	NA	257	0	NA	NA	549	8.9618e-09	2.77368e-05	0	I	TRUE	5UTR
2L	14077162	0	1	0	0	0	2	1	-0.00334728	0.00334169	6	1	-0.0100418	0.00999159	4	0	NA	NA	6	0	NA	NA	8	0	NA	NA	6	1	-0.0100418	0.00999159	16	1	-0.0267782	0.0264229	13	0	NA	NA	61	8.81486e-09	2.72908e-05	0	I	TRUE	Nonsyn
2R	25257703	0	0	1	0	0	7	0	NA	NA	2	1	-0.00334728	0.00334169	6	0	NA	NA	3	0	NA	NA	10	1	-0.0167364	0.0165971	8	1	-0.0133891	0.0132999	6	0	NA	NA	7	1	-0.0117155	0.0116471	49	8.59143e-09	2.66076e-05	0	I	TRUE	Intergenic
3L	23034697	0	1	0	0	0	9	2	-9.98923e-05	9.98874e-05	9	0	NA	NA	5	0	NA	NA	2	0	NA	NA	10	1	-0.0167364	0.0165971	3	1	-0.00502092	0.00500834	8	0	NA	NA	11	0	NA	NA	57	8.30304e-09	2.57228e-05	0	I	TRUE	Intron
2R	23838782	0	0	1	0	0	7	0	NA	NA	3	0	NA	NA	2	1	-0.00334728	0.00334169	1	0	NA	NA	7	1	-0.0117155	0.0116471	7	1	-0.0117155	0.0116471	11	1	-0.01841	0.0182416	4	0	NA	NA	42	8.26925e-09	2.56264e-05	0	I	TRUE	3UTR
X	11801285	0	0	0	0	1	29	0	NA	NA	15	0	NA	NA	18	0	NA	NA	23	0	NA	NA	29	4	-1.79619e-07	1.79619e-07	24	1	-0.0401674	0.0393714	13	0	NA	NA	23	0	NA	NA	174	7.07184e-09	2.19298e-05	0	I	TRUE	3UTR
2R	11457546	0	0	0	0	1	6	2	-4.176e-05	4.17591e-05	2	0	NA	NA	4	0	NA	NA	10	0	NA	NA	5	0	NA	NA	9	0	NA	NA	12	1	-0.0200837	0.0198834	5	1	-0.0083682	0.00833329	53	6.91923e-09	2.14634e-05	0	I	TRUE	Syn
X	14272088	0	0	0	0	1	24	0	NA	NA	10	0	NA	NA	9	0	NA	NA	14	0	NA	NA	22	1	-0.0368201	0.0361505	12	2	-0.000182532	0.000182516	24	1	-0.0401674	0.0393714	16	1	-0.0267782	0.0264229	131	6.86396e-09	2.12989e-05	0	I	TRUE	Nonsyn
3L	4590480	0	0	0	0	1	18	0	NA	NA	22	0	NA	NA	32	0	NA	NA	12	0	NA	NA	27	0	NA	NA	33	0	NA	NA	21	3	-6.08059e-06	6.08057e-06	29	2	-0.00110232	0.00110171	194	6.69904e-09	2.07938e-05	0	I	TRUE	3UTR
2R	7574074	0	0	0	0	1	14	0	NA	NA	3	0	NA	NA	2	0	NA	NA	3	0	NA	NA	8	1	-0.0133891	0.0132999	5	1	-0.0083682	0.00833329	7	2	-5.83994e-05	5.83977e-05	11	0	NA	NA	53	6.47232e-09	2.00965e-05	0	I	TRUE	Nonsyn
2R	25257683	0	0	1	0	0	3	0	NA	NA	3	0	NA	NA	3	0	NA	NA	4	0	NA	NA	6	2	-4.176e-05	4.17591e-05	13	0	NA	NA	11	2	-0.000152278	0.000152266	5	0	NA	NA	48	6.3585e-09	1.97495e-05	0	I	TRUE	Intergenic
3L	5160640	0	0	1	0	0	56	1	-0.0937239	0.0894658	63	0	NA	NA	77	0	NA	NA	54	0	NA	NA	52	1	-0.0870293	0.0833498	71	1	-0.118828	0.11204	76	2	-0.00736847	0.00734139	108	3	-0.000837654	0.000837303	557	5.13565e-09	1.5977e-05	0	I	TRUE	3UTR
3R	30031971	0	0	0	0	1	15	1	-0.0251046	0.0247921	1	0	NA	NA	7	0	NA	NA	14	2	-0.000251122	0.000251091	13	1	-0.0217573	0.0215223	3	0	NA	NA	12	0	NA	NA	19	1	-0.0317992	0.0312989	84	4.19336e-09	1.31462e-05	0	I	TRUE	Nonsyn
4	1268818	0	1	0	0	0	6	0	NA	NA	8	0	NA	NA	6	0	NA	NA	4	1	-0.00669456	0.0066722	12	2	-0.000182532	0.000182516	6	0	NA	NA	2	1	-0.00334728	0.00334169	3	0	NA	NA	47	4.06944e-09	1.27618e-05	0	I	TRUE	Intron
X	16681534	0	0	1	0	1	6	0	NA	NA	5	2	-2.78709e-05	2.78705e-05	12	0	NA	NA	4	0	NA	NA	5	1	-0.0083682	0.00833329	10	1	-0.0167364	0.0165971	1	0	NA	NA	2	0	NA	NA	45	3.85473e-09	1.20923e-05	0	I	TRUE	Nonsyn
4	1041483	0	0	1	0	0	8	1	-0.0133891	0.0132999	11	0	NA	NA	10	0	NA	NA	11	1	-0.01841	0.0182416	20	1	-0.0334728	0.0329188	13	1	-0.0217573	0.0215223	13	1	-0.0217573	0.0215223	10	0	NA	NA	96	3.69943e-09	1.16125e-05	0	I	TRUE	Intron
2R	21189732	0	0	0	0	1	55	0	NA	NA	28	3	-1.48468e-05	1.48466e-05	32	1	-0.0535565	0.0521476	17	0	NA	NA	53	0	NA	NA	25	0	NA	NA	35	1	-0.0585774	0.0568948	41	1	-0.0686193	0.0663179	286	2.92123e-09	9.17559e-06	0	I	TRUE	Syn
X	6108632	0	1	0	1	0	17	2	-0.000374075	0.000374005	8	0	NA	NA	11	1	-0.01841	0.0182416	10	1	-0.0167364	0.0165971	35	0	NA	NA	15	1	-0.0251046	0.0247921	22	0	NA	NA	19	0	NA	NA	137	2.80729e-09	8.8205e-06	0	I	TRUE	Nonsyn
X	6108683	0	0	0	0	1	-Inf	-Inf	-Inf	-Inf	11	0	NA	NA	14	1	-0.023431	0.0231586	10	1	-0.0167364	0.0165971	43	0	NA	NA	12	0	NA	NA	21	3	-6.08059e-06	6.08057e-06	16	0	NA	NA	127	2.33717e-09	7.35273e-06	0	I	TRUE	Nonsyn
2L	9936554	0	0	0	0	1	34	1	-0.0569038	0.055315	19	0	NA	NA	29	1	-0.0485356	0.0473766	36	0	NA	NA	46	0	NA	NA	26	1	-0.0435147	0.0425815	31	3	-2.02949e-05	2.02947e-05	43	0	NA	NA	264	2.2647e-09	7.127e-06	0	I	TRUE	Intron
2R	9229909	1	0	0	0	0	13	0	NA	NA	8	1	-0.0133891	0.0132999	14	1	-0.023431	0.0231586	21	1	-0.0351465	0.034536	17	0	NA	NA	32	1	-0.0535565	0.0521476	41	1	-0.0686193	0.0663179	37	1	-0.0619247	0.0600463	183	2.20894e-09	6.95374e-06	0	I	TRUE	Nonsyn
2R	4787619	0	0	0	0	1	17	1	-0.0284519	0.0280509	18	0	NA	NA	20	0	NA	NA	13	0	NA	NA	18	3	-3.7447e-06	3.74469e-06	19	0	NA	NA	12	1	-0.0200837	0.0198834	16	0	NA	NA	133	2.08859e-09	6.57697e-06	0	I	TRUE	Nonsyn
4	1042963	0	0	0	1	0	14	1	-0.023431	0.0231586	7	0	NA	NA	8	1	-0.0133891	0.0132999	9	0	NA	NA	16	1	-0.0267782	0.0264229	12	0	NA	NA	14	2	-0.000251122	0.000251091	10	0	NA	NA	90	2.04348e-09	6.43901e-06	0	I	TRUE	Intron
3R	27676114	1	0	0	0	0	1	0	NA	NA	5	0	NA	NA	3	0	NA	NA	24	2	-0.000753405	0.000753121	5	0	NA	NA	6	1	-0.0100418	0.00999159	7	1	-0.0117155	0.0116471	14	1	-0.023431	0.0231586	65	2.02969e-09	6.39759e-06	0	I	TRUE	Nonsyn
2L	13494908	0	0	0	1	0	11	1	-0.01841	0.0182416	4	0	NA	NA	5	1	-0.0083682	0.00833329	13	1	-0.0217573	0.0215223	27	0	NA	NA	14	1	-0.023431	0.0231586	15	0	NA	NA	16	1	-0.0267782	0.0264229	105	2.00199e-09	6.31227e-06	0	I	TRUE	Intron
X	9022902	0	0	1	0	0	6	0	NA	NA	10	2	-0.000124728	0.00012472	17	1	-0.0284519	0.0280509	14	1	-0.023431	0.0231586	13	0	NA	NA	6	0	NA	NA	13	1	-0.0217573	0.0215223	20	0	NA	NA	99	1.74376e-09	5.50155e-06	0	I	TRUE	Intron
2R	24051555	0	0	1	0	0	18	1	-0.0301255	0.0296763	4	1	-0.00669456	0.0066722	9	1	-0.0150628	0.0149499	9	0	NA	NA	16	1	-0.0267782	0.0264229	12	1	-0.0200837	0.0198834	12	0	NA	NA	5	0	NA	NA	85	1.5552e-09	4.91288e-06	0	I	TRUE	Nonsyn
2L	8113485	0	0	0	1	0	36	0	NA	NA	16	0	NA	NA	16	0	NA	NA	10	1	-0.0167364	0.0165971	56	3	-0.000121309	0.000121302	26	0	NA	NA	45	0	NA	NA	24	2	-0.000753405	0.000753121	229	1.51623e-09	4.79128e-06	0	I	TRUE	3UTR
3R	4184227	0	0	0	1	1	16	1	-0.0267782	0.0264229	12	0	NA	NA	7	0	NA	NA	12	0	NA	NA	14	0	NA	NA	17	0	NA	NA	13	1	-0.0217573	0.0215223	16	3	-2.57634e-06	2.57634e-06	107	1.46512e-09	4.63124e-06	0	I	TRUE	3UTR
3R	10245436	0	0	0	1	0	31	3	-2.02949e-05	2.02947e-05	7	0	NA	NA	14	1	-0.023431	0.0231586	10	0	NA	NA	45	1	-0.0753138	0.0725476	13	0	NA	NA	26	1	-0.0435147	0.0425815	-Inf	-Inf	-Inf	-Inf	146	1.45191e-09	4.59093e-06	0	I	TRUE	Syn
3L	1027114	0	0	0	0	1	23	0	NA	NA	6	0	NA	NA	3	0	NA	NA	6	0	NA	NA	19	1	-0.0317992	0.0312989	10	1	-0.0167364	0.0165971	8	2	-7.77798e-05	7.77768e-05	20	1	-0.0334728	0.0329188	95	1.33001e-09	4.20949e-06	0	I	TRUE	Nonsyn
2R	15775053	1	0	1	0	1	22	0	NA	NA	11	2	-0.000152278	0.000152266	6	1	-0.0100418	0.00999159	8	0	NA	NA	19	1	-0.0317992	0.0312989	16	1	-0.0267782	0.0264229	14	0	NA	NA	13	0	NA	NA	109	1.25819e-09	3.98344e-06	0	I	TRUE	Intron
2R	23679591	0	0	0	0	1	11	1	-0.01841	0.0182416	10	1	-0.0167364	0.0165971	6	0	NA	NA	12	0	NA	NA	16	2	-0.000330426	0.000330372	10	0	NA	NA	7	1	-0.0117155	0.0116471	10	0	NA	NA	82	1.16498e-09	3.68949e-06	0	I	TRUE	3UTR
3L	9892133	0	0	0	0	1	14	0	NA	NA	19	1	-0.0317992	0.0312989	13	0	NA	NA	11	2	-0.000152278	0.000152266	20	0	NA	NA	7	0	NA	NA	12	0	NA	NA	13	2	-0.000215483	0.00021546	109	1.02683e-09	3.25505e-06	0	I	TRUE	Nonsyn
X	22980987	0	0	1	0	0	21	2	-0.000575108	0.000574942	13	0	NA	NA	11	0	NA	NA	21	0	NA	NA	18	1	-0.0301255	0.0296763	39	2	-0.00199053	0.00198855	18	1	-0.0301255	0.0296763	26	0	NA	NA	167	1.00689e-09	3.19283e-06	0	I	TRUE	3UTR
2R	6725344	1	0	1	1	0	9	0	NA	NA	8	0	NA	NA	8	1	-0.0133891	0.0132999	9	0	NA	NA	10	1	-0.0167364	0.0165971	18	2	-0.000420376	0.000420287	6	1	-0.0100418	0.00999159	3	0	NA	NA	71	9.26962e-10	2.94218e-06	0	I	TRUE	Nonsyn
3R	23982430	0	0	0	1	0	23	0	NA	NA	23	0	NA	NA	20	0	NA	NA	20	0	NA	NA	24	3	-9.21877e-06	9.21873e-06	24	1	-0.0401674	0.0393714	28	0	NA	NA	44	2	-0.00252784	0.00252465	206	9.16331e-10	2.90935e-06	0	I	TRUE	Intergenic
3R	20978305	0	0	0	0	1	17	3	-3.1245e-06	3.12449e-06	5	0	NA	NA	7	0	NA	NA	7	1	-0.0117155	0.0116471	15	1	-0.0251046	0.0247921	2	0	NA	NA	4	0	NA	NA	13	0	NA	NA	70	9.02218e-10	2.86544e-06	0	I	TRUE	5UTR
X	6107903	0	0	0	0	1	30	1	-0.0502092	0.0489696	10	0	NA	NA	19	1	-0.0317992	0.0312989	12	0	NA	NA	32	0	NA	NA	13	0	NA	NA	26	1	-0.0435147	0.0425815	26	3	-1.18127e-05	1.18126e-05	168	7.70942e-10	2.45082e-06	0	I	TRUE	Nonsyn
3L	19068636	0	0	0	0	1	17	0	NA	NA	12	0	NA	NA	13	1	-0.0217573	0.0215223	7	2	-5.83994e-05	5.83977e-05	21	0	NA	NA	11	1	-0.01841	0.0182416	20	1	-0.0334728	0.0329188	14	0	NA	NA	115	7.54731e-10	2.40004e-06	0	I	TRUE	3UTR
3R	5482653	0	0	0	0	1	10	0	NA	NA	6	0	NA	NA	9	0	NA	NA	9	2	-9.98923e-05	9.98874e-05	19	1	-0.0317992	0.0312989	13	0	NA	NA	10	0	NA	NA	13	2	-0.000215483	0.00021546	89	6.73607e-10	2.14342e-06	0	I	TRUE	Nonsyn
3R	9542100	0	0	0	0	1	13	0	NA	NA	8	0	NA	NA	10	0	NA	NA	8	0	NA	NA	16	3	-2.57634e-06	2.57634e-06	14	2	-0.000251122	0.000251091	15	0	NA	NA	20	0	NA	NA	104	6.46894e-10	2.05971e-06	0	I	TRUE	Nonsyn
3R	14515617	0	0	0	0	1	20	0	NA	NA	12	0	NA	NA	10	1	-0.0167364	0.0165971	12	1	-0.0200837	0.0198834	14	0	NA	NA	7	0	NA	NA	14	3	-1.67883e-06	1.67882e-06	10	0	NA	NA	99	5.54023e-10	1.76567e-06	0	I	TRUE	Nonsyn
X	15112035	0	0	0	1	0	26	0	NA	NA	13	0	NA	NA	18	2	-0.000420376	0.000420287	16	0	NA	NA	36	3	-3.20361e-05	3.20356e-05	20	0	NA	NA	17	0	NA	NA	25	1	-0.041841	0.0409778	171	5.51731e-10	1.75892e-06	0	I	TRUE	Nonsyn
2L	9961183	0	0	0	0	1	24	0	NA	NA	7	0	NA	NA	11	0	NA	NA	13	0	NA	NA	13	1	-0.0217573	0.0215223	15	0	NA	NA	14	3	-1.67883e-06	1.67882e-06	8	1	-0.0133891	0.0132999	105	4.80554e-10	1.53297e-06	0	I	TRUE	Nonsyn
2R	11369914	0	0	0	0	1	16	2	-0.000330426	0.000330372	8	0	NA	NA	10	1	-0.0167364	0.0165971	9	0	NA	NA	17	0	NA	NA	8	2	-7.77798e-05	7.77768e-05	8	0	NA	NA	13	0	NA	NA	89	4.26468e-10	1.36256e-06	0	I	TRUE	Nonsyn
X	15956689	0	0	1	0	0	7	2	-5.83994e-05	5.83977e-05	5	0	NA	NA	7	1	-0.0117155	0.0116471	6	0	NA	NA	4	0	NA	NA	6	0	NA	NA	14	1	-0.023431	0.0231586	16	1	-0.0267782	0.0264229	65	4.16204e-10	1.33019e-06	0	I	TRUE	Intron
2R	24914859	0	0	1	0	0	29	0	NA	NA	12	0	NA	NA	8	0	NA	NA	8	1	-0.0133891	0.0132999	40	2	-0.00209308	0.00209089	14	1	-0.023431	0.0231586	13	1	-0.0217573	0.0215223	15	1	-0.0251046	0.0247921	139	3.43633e-10	1.09859e-06	0	I	TRUE	Nonsyn
2R	19525221	0	0	0	0	1	22	0	NA	NA	12	0	NA	NA	14	2	-0.000251122	0.000251091	7	0	NA	NA	28	2	-0.0010274	0.00102687	15	0	NA	NA	27	1	-0.0451883	0.0441825	18	1	-0.0301255	0.0296763	143	3.3807e-10	1.08115e-06	0	I	TRUE	Intergenic
2L	14093726	0	0	0	0	1	3	0	NA	NA	5	0	NA	NA	12	3	-1.01722e-06	1.01722e-06	13	0	NA	NA	4	0	NA	NA	7	1	-0.0117155	0.0116471	20	0	NA	NA	17	1	-0.0284519	0.0280509	81	3.32339e-10	1.06315e-06	0	I	TRUE	Intergenic
3L	9892155	0	0	0	0	1	10	0	NA	NA	11	0	NA	NA	11	0	NA	NA	12	1	-0.0200837	0.0198834	17	1	-0.0284519	0.0280509	13	0	NA	NA	12	0	NA	NA	10	3	-5.56242e-07	5.56242e-07	96	3.10242e-10	9.93085e-07	0	I	TRUE	Nonsyn
X	18086264	0	0	0	0	1	14	0	NA	NA	7	0	NA	NA	11	0	NA	NA	10	0	NA	NA	11	1	-0.01841	0.0182416	6	1	-0.0100418	0.00999159	6	1	-0.0100418	0.00999159	11	2	-0.000152278	0.000152266	76	2.77291e-10	8.88995e-07	0	I	TRUE	Nonsyn
3L	11558397	0	0	0	1	0	2	0	NA	NA	12	1	-0.0200837	0.0198834	2	0	NA	NA	18	1	-0.0301255	0.0296763	6	0	NA	NA	7	1	-0.0117155	0.0116471	33	2	-0.00142743	0.00142641	17	1	-0.0284519	0.0280509	97	2.74986e-10	8.81881e-07	0	I	TRUE	Intergenic
2R	14508105	0	1	0	1	1	11	2	-0.000152278	0.000152266	5	0	NA	NA	2	0	NA	NA	4	0	NA	NA	14	2	-0.000251122	0.000251091	4	1	-0.00669456	0.0066722	9	0	NA	NA	9	0	NA	NA	58	2.55095e-10	8.18346e-07	0	I	TRUE	Syn
3R	15413301	0	0	0	0	1	25	0	NA	NA	8	0	NA	NA	13	0	NA	NA	15	0	NA	NA	19	0	NA	NA	20	0	NA	NA	36	5	-4.72132e-09	4.72132e-09	33	1	-0.0552301	0.0537326	169	2.53689e-10	8.14087e-07	0	I	TRUE	Nonsyn
X	3896277	0	0	0	1	1	9	2	-9.98923e-05	9.98874e-05	4	0	NA	NA	7	0	NA	NA	5	0	NA	NA	14	0	NA	NA	11	2	-0.000152278	0.000152266	16	0	NA	NA	10	1	-0.0167364	0.0165971	76	2.52433e-10	8.1031e-07	0	I	TRUE	Nonsyn
2R	25255088	0	0	0	1	0	9	0	NA	NA	2	0	NA	NA	8	1	-0.0133891	0.0132999	4	0	NA	NA	17	1	-0.0284519	0.0280509	5	0	NA	NA	8	2	-7.77798e-05	7.77768e-05	5	1	-0.0083682	0.00833329	58	2.41803e-10	7.7643e-07	0	I	TRUE	Intergenic
3R	31602984	0	0	0	0	1	8	1	-0.0133891	0.0132999	7	2	-5.83994e-05	5.83977e-05	6	0	NA	NA	14	2	-0.000251122	0.000251091	4	0	NA	NA	1	0	NA	NA	7	0	NA	NA	11	0	NA	NA	58	1.95018e-10	6.26786e-07	0	I	TRUE	Intron
3R	21020304	0	0	1	0	0	27	1	-0.0451883	0.0441825	11	0	NA	NA	14	1	-0.023431	0.0231586	10	0	NA	NA	16	2	-0.000330426	0.000330372	14	1	-0.023431	0.0231586	15	1	-0.0251046	0.0247921	9	0	NA	NA	116	1.94085e-10	6.23982e-07	0	I	TRUE	3UTR
3L	11225278	1	0	0	0	1	5	0	NA	NA	2	0	NA	NA	5	0	NA	NA	9	2	-9.98923e-05	9.98874e-05	6	0	NA	NA	8	2	-7.77798e-05	7.77768e-05	15	1	-0.0251046	0.0247921	10	0	NA	NA	60	1.92608e-10	6.19427e-07	0	I	TRUE	Nonsyn
X	8276054	0	0	0	0	1	20	0	NA	NA	23	1	-0.0384937	0.0377623	13	0	NA	NA	13	0	NA	NA	17	2	-0.000374075	0.000374005	23	1	-0.0384937	0.0377623	16	2	-0.000330426	0.000330372	12	0	NA	NA	137	1.76196e-10	5.67175e-07	0	I	TRUE	3UTR
2L	21391924	0	0	0	0	1	80	5	-2.83188e-07	2.83188e-07	51	1	-0.0853557	0.0818143	35	1	-0.0585774	0.0568948	28	0	NA	NA	53	0	NA	NA	78	1	-0.130544	0.122382	59	0	NA	NA	45	0	NA	NA	429	1.61322e-10	5.19457e-07	0	I	TRUE	3UTR
X	2177342	0	0	0	0	1	27	0	NA	NA	5	0	NA	NA	18	2	-0.000420376	0.000420287	8	0	NA	NA	40	0	NA	NA	11	1	-0.01841	0.0182416	27	1	-0.0451883	0.0441825	19	2	-0.00046932	0.00046921	155	1.58938e-10	5.11939e-07	0	I	TRUE	Nonsyn
2L	2786034	0	0	1	0	0	15	1	-0.0251046	0.0247921	7	0	NA	NA	5	0	NA	NA	2	0	NA	NA	6	2	-4.176e-05	4.17591e-05	8	0	NA	NA	11	2	-0.000152278	0.000152266	6	0	NA	NA	60	1.57641e-10	5.07918e-07	0	I	TRUE	Intron
X	15333528	0	0	0	0	1	9	2	-9.98923e-05	9.98874e-05	1	0	NA	NA	3	0	NA	NA	7	1	-0.0117155	0.0116471	10	2	-0.000124728	0.00012472	2	0	NA	NA	3	0	NA	NA	6	0	NA	NA	41	1.45099e-10	4.67656e-07	0	I	TRUE	5UTR
3R	21772542	0	0	0	0	1	9	1	-0.0150628	0.0149499	3	0	NA	NA	8	0	NA	NA	6	1	-0.0100418	0.00999159	7	2	-5.83994e-05	5.83977e-05	10	1	-0.0167364	0.0165971	4	0	NA	NA	4	0	NA	NA	51	1.44778e-10	4.66763e-07	0	I	TRUE	Intron
3L	13871846	0	0	0	0	1	15	1	-0.0251046	0.0247921	10	0	NA	NA	13	0	NA	NA	17	0	NA	NA	26	4	-1.13515e-07	1.13515e-07	11	0	NA	NA	21	0	NA	NA	30	1	-0.0502092	0.0489696	143	1.37814e-10	4.44726e-07	0	I	TRUE	3UTR
X	14933265	0	0	0	0	1	20	3	-5.21847e-06	5.21846e-06	14	0	NA	NA	21	0	NA	NA	10	0	NA	NA	21	1	-0.0351465	0.034536	19	1	-0.0317992	0.0312989	16	0	NA	NA	14	1	-0.023431	0.0231586	135	1.30634e-10	4.21686e-07	0	I	TRUE	3UTR
2R	16649502	0	0	0	0	1	6	1	-0.0100418	0.00999159	7	1	-0.0117155	0.0116471	3	0	NA	NA	3	0	NA	NA	12	0	NA	NA	4	0	NA	NA	12	3	-1.01722e-06	1.01722e-06	6	0	NA	NA	53	1.18377e-10	3.82241e-07	0	I	TRUE	3UTR
X	15112038	0	0	1	0	0	26	0	NA	NA	13	1	-0.0217573	0.0215223	18	3	-3.7447e-06	3.74469e-06	15	1	-0.0251046	0.0247921	35	1	-0.0585774	0.0568948	19	0	NA	NA	-Inf	-Inf	-Inf	-Inf	23	0	NA	NA	149	1.13682e-10	3.67193e-07	0	I	TRUE	Nonsyn
3L	991441	0	0	1	1	1	9	0	NA	NA	5	1	-0.0083682	0.00833329	3	0	NA	NA	4	1	-0.00669456	0.0066722	8	1	-0.0133891	0.0132999	4	0	NA	NA	11	2	-0.000152278	0.000152266	11	0	NA	NA	55	1.126e-10	3.63809e-07	0	I	TRUE	3UTR
2L	22126168	0	0	1	0	0	6	0	NA	NA	1	0	NA	NA	2	0	NA	NA	3	0	NA	NA	8	0	NA	NA	10	3	-5.56242e-07	5.56242e-07	8	1	-0.0133891	0.0132999	9	1	-0.0150628	0.0149499	47	1.10599e-10	3.57455e-07	0	I	TRUE	Intergenic
2R	24995964	0	1	0	0	1	18	0	NA	NA	10	0	NA	NA	11	1	-0.01841	0.0182416	15	2	-0.000289439	0.000289397	27	0	NA	NA	11	1	-0.01841	0.0182416	29	2	-0.00110232	0.00110171	16	0	NA	NA	137	1.06094e-10	3.43e-07	0	I	TRUE	Nonsyn
X	17937987	0	0	0	1	0	44	2	-0.00252784	0.00252465	38	0	NA	NA	47	2	-0.00287949	0.00287535	25	0	NA	NA	57	3	-0.000127889	0.000127881	35	0	NA	NA	72	1	-0.120502	0.113525	39	0	NA	NA	357	1.05387e-10	3.40822e-07	0	I	TRUE	Intergenic
X	18890948	0	0	0	0	1	8	2	-7.77798e-05	7.77768e-05	-Inf	-Inf	-Inf	-Inf	11	0	NA	NA	9	2	-9.98923e-05	9.98874e-05	11	0	NA	NA	11	0	NA	NA	15	0	NA	NA	8	1	-0.0133891	0.0132999	73	1.03326e-10	3.34259e-07	0	I	TRUE	Syn
X	2376524	0	0	0	0	1	12	2	-0.000182532	0.000182516	7	1	-0.0117155	0.0116471	4	0	NA	NA	8	0	NA	NA	8	1	-0.0133891	0.0132999	2	1	-0.00334728	0.00334169	7	0	NA	NA	4	0	NA	NA	52	9.44784e-11	3.05732e-07	0	I	TRUE	Intron
3R	21803837	0	0	0	0	1	-Inf	-Inf	-Inf	-Inf	1	0	NA	NA	6	1	-0.0100418	0.00999159	10	1	-0.0167364	0.0165971	6	0	NA	NA	2	0	NA	NA	10	1	-0.0167364	0.0165971	5	2	-2.78709e-05	2.78705e-05	40	7.67088e-11	2.48537e-07	0	I	TRUE	Intron
X	6069526	0	0	0	0	1	63	3	-0.000172276	0.000172261	38	0	NA	NA	29	0	NA	NA	12	0	NA	NA	75	4	-8.64445e-06	8.64441e-06	29	0	NA	NA	28	1	-0.0468619	0.0457809	23	0	NA	NA	297	6.8172e-11	2.21082e-07	0	I	TRUE	3UTR
X	16469759	0	1	0	0	0	2	1	-0.00334728	0.00334169	5	1	-0.0083682	0.00833329	14	1	-0.023431	0.0231586	9	2	-9.98923e-05	9.98874e-05	3	0	NA	NA	5	0	NA	NA	11	0	NA	NA	18	0	NA	NA	67	6.44176e-11	2.08971e-07	0	I	TRUE	Intron
3L	21315465	0	0	0	0	1	8	3	-2.60231e-07	2.60231e-07	3	0	NA	NA	4	0	NA	NA	6	0	NA	NA	8	1	-0.0133891	0.0132999	-Inf	-Inf	-Inf	-Inf	10	1	-0.0167364	0.0165971	4	0	NA	NA	43	5.74435e-11	1.86519e-07	0	I	TRUE	3UTR
3R	27676160	0	0	1	0	1	-Inf	-Inf	-Inf	-Inf	3	0	NA	NA	1	0	NA	NA	10	1	-0.0167364	0.0165971	3	2	-8.37985e-06	8.37982e-06	7	0	NA	NA	12	1	-0.0200837	0.0198834	12	1	-0.0200837	0.0198834	48	5.49853e-11	1.78647e-07	0	I	TRUE	Nonsyn
X	16470784	0	1	0	0	0	2	0	NA	NA	3	0	NA	NA	5	1	-0.0083682	0.00833329	7	1	-0.0117155	0.0116471	2	0	NA	NA	4	0	NA	NA	10	3	-5.56242e-07	5.56242e-07	7	0	NA	NA	40	5.39882e-11	1.75462e-07	0	I	TRUE	Intron
2L	11835528	0	0	0	0	1	15	0	NA	NA	6	0	NA	NA	19	1	-0.0317992	0.0312989	16	3	-2.57634e-06	2.57634e-06	12	1	-0.0200837	0.0198834	10	0	NA	NA	16	0	NA	NA	19	1	-0.0317992	0.0312989	113	5.01823e-11	1.63193e-07	0	I	TRUE	Nonsyn
3R	17882761	0	0	0	0	1	21	2	-0.000575108	0.000574942	6	0	NA	NA	15	2	-0.000289439	0.000289397	12	0	NA	NA	23	0	NA	NA	7	0	NA	NA	15	2	-0.000289439	0.000289397	20	0	NA	NA	119	4.81519e-11	1.56638e-07	0	I	TRUE	Nonsyn
2R	24419263	0	0	0	0	1	34	2	-0.00151503	0.00151388	16	0	NA	NA	8	0	NA	NA	14	0	NA	NA	33	3	-2.45723e-05	2.4572e-05	16	1	-0.0267782	0.0264229	18	0	NA	NA	28	1	-0.0468619	0.0457809	167	4.49983e-11	1.46605e-07	0	I	TRUE	Nonsyn
X	17931719	0	1	0	0	0	11	0	NA	NA	12	1	-0.0200837	0.0198834	14	0	NA	NA	9	1	-0.0150628	0.0149499	19	1	-0.0317992	0.0312989	14	0	NA	NA	17	0	NA	NA	19	3	-4.44126e-06	4.44125e-06	115	4.13201e-11	1.34662e-07	0	I	TRUE	Intragenic
3L	4590648	0	0	0	1	0	38	2	-0.00189046	0.00188867	24	0	NA	NA	30	1	-0.0502092	0.0489696	36	1	-0.0602511	0.0584719	50	1	-0.083682	0.0802763	36	2	-0.00169775	0.00169631	34	1	-0.0569038	0.055315	42	0	NA	NA	290	4.07348e-11	1.32795e-07	0	I	TRUE	3UTR
3R	8837112	0	0	0	0	1	22	4	-5.58405e-08	5.58405e-08	11	0	NA	NA	13	0	NA	NA	9	0	NA	NA	12	1	-0.0200837	0.0198834	15	0	NA	NA	21	1	-0.0351465	0.034536	7	0	NA	NA	110	3.83452e-11	1.25082e-07	0	I	TRUE	Intron
X	18861782	0	0	0	0	1	34	2	-0.00151503	0.00151388	18	0	NA	NA	20	0	NA	NA	19	0	NA	NA	39	1	-0.065272	0.0631874	24	3	-9.21877e-06	9.21873e-06	24	0	NA	NA	26	1	-0.0435147	0.0425815	204	3.75504e-11	1.22527e-07	0	I	TRUE	3UTR
2L	8178242	0	0	1	0	1	11	1	-0.01841	0.0182416	6	0	NA	NA	3	0	NA	NA	-Inf	-Inf	-Inf	-Inf	11	1	-0.01841	0.0182416	1	1	-0.00167364	0.00167224	3	0	NA	NA	7	2	-5.83994e-05	5.83977e-05	42	3.24953e-11	1.06065e-07	0	I	TRUE	Nonsyn
X	8409992	0	0	0	0	1	2	0	NA	NA	6	0	NA	NA	3	0	NA	NA	11	4	-2.55647e-09	2.55647e-09	4	0	NA	NA	3	0	NA	NA	7	1	-0.0117155	0.0116471	5	0	NA	NA	41	2.97755e-11	9.72468e-08	0	I	TRUE	Intron
X	16482683	0	1	1	0	0	3	0	NA	NA	3	2	-8.37985e-06	8.37982e-06	4	0	NA	NA	18	0	NA	NA	4	1	-0.00669456	0.0066722	4	0	NA	NA	19	2	-0.00046932	0.00046921	18	0	NA	NA	73	2.62344e-11	8.57341e-08	0	I	TRUE	Syn
2R	928861	0	0	1	0	0	35	2	-0.00160514	0.00160385	12	1	-0.0200837	0.0198834	9	1	-0.0150628	0.0149499	5	0	NA	NA	34	2	-0.00151503	0.00151388	18	0	NA	NA	20	1	-0.0334728	0.0329188	8	0	NA	NA	141	2.3759e-11	7.76681e-08	0	I	TRUE	Intron
2L	8414390	0	0	0	0	1	13	0	NA	NA	4	0	NA	NA	6	2	-4.176e-05	4.17591e-05	5	0	NA	NA	8	1	-0.0133891	0.0132999	9	0	NA	NA	6	2	-4.176e-05	4.17591e-05	8	0	NA	NA	59	2.31927e-11	7.58865e-08	0	I	TRUE	Nonsyn
2L	14090654	0	0	0	0	1	14	4	-7.72355e-09	7.72355e-09	15	0	NA	NA	23	0	NA	NA	21	0	NA	NA	24	0	NA	NA	17	0	NA	NA	22	1	-0.0368201	0.0361505	49	1	-0.0820084	0.0787358	185	2.19838e-11	7.1953e-08	0	I	TRUE	Intergenic
2R	16864205	0	1	0	0	1	7	2	-5.83994e-05	5.83977e-05	12	0	NA	NA	6	0	NA	NA	3	1	-0.00502092	0.00500834	6	0	NA	NA	5	1	-0.0083682	0.00833329	3	0	NA	NA	5	1	-0.0083682	0.00833329	47	2.03106e-11	6.64967e-08	0	I	TRUE	Intron
4	110834	0	0	0	0	1	10	1	-0.0167364	0.0165971	4	0	NA	NA	2	0	NA	NA	5	0	NA	NA	16	3	-2.57634e-06	2.57634e-06	18	0	NA	NA	11	1	-0.01841	0.0182416	15	1	-0.0251046	0.0247921	81	1.9338e-11	6.33321e-08	0	I	TRUE	Intergenic
3L	4590463	0	0	1	0	0	30	1	-0.0502092	0.0489696	21	3	-6.08059e-06	6.08057e-06	23	0	NA	NA	15	0	NA	NA	28	1	-0.0468619	0.0457809	32	2	-0.00134235	0.00134145	20	0	NA	NA	35	0	NA	NA	204	1.82865e-11	5.99066e-08	0	I	TRUE	3UTR
X	5402821	0	0	0	1	0	24	1	-0.0401674	0.0393714	27	3	-1.32726e-05	1.32725e-05	24	0	NA	NA	13	0	NA	NA	21	2	-0.000575108	0.000574942	36	1	-0.0602511	0.0584719	19	0	NA	NA	21	0	NA	NA	185	1.75673e-11	5.75682e-08	0	I	TRUE	3UTR
3R	11801169	0	0	0	0	1	46	1	-0.0769875	0.0740985	22	3	-7.03187e-06	7.03185e-06	20	2	-0.000520901	0.000520765	13	0	NA	NA	38	1	-0.0635983	0.0616182	17	0	NA	NA	22	0	NA	NA	11	0	NA	NA	189	1.67197e-11	5.48073e-08	0	I	TRUE	Syn
2R	13954008	0	1	0	0	1	9	0	NA	NA	4	1	-0.00669456	0.0066722	2	0	NA	NA	4	0	NA	NA	6	2	-4.176e-05	4.17591e-05	7	2	-5.83994e-05	5.83977e-05	12	0	NA	NA	11	0	NA	NA	55	1.62711e-11	5.33529e-08	0	I	TRUE	Intron
3L	2940825	1	0	1	0	0	29	2	-0.00110232	0.00110171	16	0	NA	NA	17	0	NA	NA	22	1	-0.0368201	0.0361505	29	0	NA	NA	21	2	-0.000575108	0.000574942	23	2	-0.000691368	0.000691129	34	0	NA	NA	191	1.58258e-11	5.19086e-08	0	I	TRUE	Nonsyn
X	6697717	0	0	0	0	1	6	0	NA	NA	7	1	-0.0117155	0.0116471	9	2	-9.98923e-05	9.98874e-05	10	0	NA	NA	12	0	NA	NA	14	0	NA	NA	18	2	-0.000420376	0.000420287	18	1	-0.0301255	0.0296763	94	1.45106e-11	4.76383e-08	0	I	TRUE	Nonsyn
3L	288108	0	0	0	0	1	9	1	-0.0150628	0.0149499	3	0	NA	NA	3	1	-0.00502092	0.00500834	5	0	NA	NA	10	0	NA	NA	2	0	NA	NA	7	3	-1.62849e-07	1.62849e-07	4	0	NA	NA	43	1.21932e-11	4.00789e-08	0	I	TRUE	Nonsyn
X	18173979	0	0	1	0	0	32	3	-2.23664e-05	2.23661e-05	8	0	NA	NA	14	0	NA	NA	13	0	NA	NA	25	2	-0.000818035	0.0008177	18	0	NA	NA	22	2	-0.000631933	0.000631733	10	0	NA	NA	142	1.15536e-11	3.79884e-08	0	I	TRUE	3UTR
2L	12724508	0	0	0	0	1	15	0	NA	NA	3	0	NA	NA	3	0	NA	NA	8	1	-0.0133891	0.0132999	26	2	-0.000885249	0.000884857	5	0	NA	NA	7	2	-5.83994e-05	5.83977e-05	9	1	-0.0150628	0.0149499	76	1.02744e-11	3.38335e-08	0	I	TRUE	Nonsyn
2R	10755928	0	0	0	0	1	35	0	NA	NA	24	0	NA	NA	24	2	-0.000753405	0.000753121	21	3	-6.08059e-06	6.08057e-06	30	1	-0.0502092	0.0489696	28	1	-0.0468619	0.0457809	32	0	NA	NA	24	0	NA	NA	218	1.02664e-11	3.38176e-08	0	I	TRUE	Nonsyn
3R	8738034	0	0	0	0	1	14	3	-1.67883e-06	1.67882e-06	4	1	-0.00669456	0.0066722	10	0	NA	NA	6	0	NA	NA	18	1	-0.0301255	0.0296763	10	0	NA	NA	11	0	NA	NA	17	1	-0.0284519	0.0280509	90	9.32462e-12	3.07246e-08	0	I	TRUE	Nonsyn
2R	11457611	0	0	0	0	1	13	2	-0.000215483	0.00021546	4	0	NA	NA	6	1	-0.0100418	0.00999159	5	0	NA	NA	13	1	-0.0217573	0.0215223	1	0	NA	NA	9	1	-0.0150628	0.0149499	8	1	-0.0133891	0.0132999	59	9.2125e-12	3.03828e-08	0	I	TRUE	Nonsyn
2R	15516140	0	0	1	0	0	14	1	-0.023431	0.0231586	15	3	-2.0959e-06	2.0959e-06	7	0	NA	NA	12	0	NA	NA	12	2	-0.000182532	0.000182516	13	0	NA	NA	12	0	NA	NA	7	0	NA	NA	92	8.85897e-12	2.92257e-08	0	I	TRUE	Intergenic
2L	18182223	0	0	0	0	1	13	0	NA	NA	5	0	NA	NA	17	0	NA	NA	10	0	NA	NA	18	1	-0.0301255	0.0296763	17	1	-0.0284519	0.0280509	15	4	-1.0518e-08	1.0518e-08	14	0	NA	NA	109	8.75571e-12	2.88938e-08	0	I	TRUE	Nonsyn
3R	19237068	0	0	0	1	0	12	1	-0.0200837	0.0198834	1	0	NA	NA	7	1	-0.0117155	0.0116471	4	0	NA	NA	12	0	NA	NA	17	0	NA	NA	20	4	-3.70844e-08	3.70844e-08	14	0	NA	NA	87	8.58814e-12	2.83495e-08	0	I	TRUE	Syn
X	14273907	0	0	0	0	1	20	4	-3.70844e-08	3.70844e-08	4	1	-0.00669456	0.0066722	20	1	-0.0334728	0.0329188	7	0	NA	NA	14	0	NA	NA	9	0	NA	NA	21	0	NA	NA	19	0	NA	NA	114	8.14524e-12	2.69037e-08	0	I	TRUE	Nonsyn
3R	8835420	0	0	0	0	1	49	1	-0.0820084	0.0787358	30	0	NA	NA	34	1	-0.0569038	0.055315	26	0	NA	NA	39	0	NA	NA	33	3	-2.45723e-05	2.4572e-05	40	2	-0.00209308	0.00209089	22	1	-0.0368201	0.0361505	273	8.08911e-12	2.67264e-08	0	I	TRUE	Nonsyn
4	767187	1	0	1	1	0	31	0	NA	NA	51	3	-9.17048e-05	9.17006e-05	21	1	-0.0351465	0.034536	20	1	-0.0334728	0.0329188	40	2	-0.00209308	0.00209089	21	1	-0.0351465	0.034536	18	0	NA	NA	15	0	NA	NA	217	7.5282e-12	2.49334e-08	0	I	TRUE	Nonsyn
X	16078658	0	0	0	0	1	7	1	-0.0117155	0.0116471	13	2	-0.000215483	0.00021546	9	1	-0.0150628	0.0149499	7	0	NA	NA	6	1	-0.0100418	0.00999159	11	1	-0.01841	0.0182416	11	0	NA	NA	12	0	NA	NA	76	6.83789e-12	2.26608e-08	0	I	TRUE	Intergenic
2R	8876434	0	1	0	0	0	37	2	-0.00179286	0.00179125	11	0	NA	NA	18	1	-0.0301255	0.0296763	9	0	NA	NA	19	3	-4.44126e-06	4.44125e-06	16	1	-0.0267782	0.0264229	18	0	NA	NA	7	0	NA	NA	135	6.2381e-12	2.06793e-08	0	I	TRUE	Nonsyn
3L	1659705	0	1	0	0	1	29	1	-0.0485356	0.0473766	13	0	NA	NA	14	0	NA	NA	13	2	-0.000215483	0.00021546	39	1	-0.065272	0.0631874	27	1	-0.0451883	0.0441825	13	2	-0.000215483	0.00021546	15	0	NA	NA	163	6.14014e-12	2.03607e-08	0	I	TRUE	Intron
X	2374252	0	0	0	0	1	14	0	NA	NA	3	0	NA	NA	10	2	-0.000124728	0.00012472	5	1	-0.0083682	0.00833329	17	2	-0.000374075	0.000374005	9	1	-0.0150628	0.0149499	11	0	NA	NA	7	0	NA	NA	76	5.81123e-12	1.92758e-08	0	I	TRUE	Syn
3L	12211765	0	1	0	0	0	15	2	-0.000289439	0.000289397	12	0	NA	NA	8	1	-0.0133891	0.0132999	2	0	NA	NA	13	2	-0.000215483	0.00021546	5	0	NA	NA	6	0	NA	NA	4	1	-0.00669456	0.0066722	65	5.53323e-12	1.83593e-08	0	I	TRUE	Nonsyn
3R	13764441	0	0	0	0	1	25	0	NA	NA	9	0	NA	NA	14	0	NA	NA	8	0	NA	NA	30	0	NA	NA	27	2	-0.00095504	0.000954584	22	3	-7.03187e-06	7.03185e-06	24	2	-0.000753405	0.000753121	159	5.05532e-12	1.67837e-08	0	I	TRUE	Intergenic
X	11431152	0	0	0	0	1	22	0	NA	NA	14	0	NA	NA	15	1	-0.0251046	0.0247921	11	0	NA	NA	29	3	-1.65391e-05	1.6539e-05	16	2	-0.000330426	0.000330372	21	0	NA	NA	21	1	-0.0351465	0.034536	149	4.6784e-12	1.5537e-08	0	I	TRUE	3UTR
X	9277130	0	0	0	0	1	16	1	-0.0267782	0.0264229	10	2	-0.000124728	0.00012472	13	1	-0.0217573	0.0215223	31	2	-0.0012598	0.00125901	21	0	NA	NA	7	0	NA	NA	13	0	NA	NA	30	1	-0.0502092	0.0489696	141	4.37283e-12	1.45309e-08	0	I	TRUE	Syn
X	16972625	0	0	0	0	1	11	0	NA	NA	3	0	NA	NA	6	0	NA	NA	15	0	NA	NA	13	2	-0.000215483	0.00021546	3	0	NA	NA	21	1	-0.0351465	0.034536	10	3	-5.56242e-07	5.56242e-07	82	4.13907e-12	1.37624e-08	0	I	TRUE	3UTR
3R	18910006	0	0	0	0	1	41	3	-4.75319e-05	4.75308e-05	22	0	NA	NA	26	0	NA	NA	24	1	-0.0401674	0.0393714	38	3	-3.77566e-05	3.77559e-05	47	0	NA	NA	36	1	-0.0602511	0.0584719	37	0	NA	NA	271	4.1313e-12	1.37407e-08	0	I	TRUE	3UTR
4	1042971	0	1	1	0	1	12	0	NA	NA	6	0	NA	NA	9	0	NA	NA	8	0	NA	NA	13	2	-0.000215483	0.00021546	10	2	-0.000124728	0.00012472	11	2	-0.000152278	0.000152266	7	0	NA	NA	76	4.09173e-12	1.36132e-08	0	I	TRUE	Intron
3R	24691493	1	1	1	0	0	18	2	-0.000420376	0.000420287	6	0	NA	NA	11	0	NA	NA	6	0	NA	NA	21	2	-0.000575108	0.000574942	18	0	NA	NA	22	2	-0.000631933	0.000631733	16	1	-0.0267782	0.0264229	118	4.03352e-12	1.34236e-08	0	I	TRUE	Nonsyn
4	1042975	0	1	1	0	1	9	0	NA	NA	4	0	NA	NA	8	0	NA	NA	7	0	NA	NA	13	3	-1.32073e-06	1.32073e-06	11	2	-0.000152278	0.000152266	12	1	-0.0200837	0.0198834	7	0	NA	NA	71	3.99859e-12	1.33113e-08	0	I	TRUE	Intron
3L	12211756	0	1	1	0	0	10	1	-0.0167364	0.0165971	9	1	-0.0150628	0.0149499	5	1	-0.0083682	0.00833329	-Inf	-Inf	-Inf	-Inf	12	2	-0.000182532	0.000182516	4	0	NA	NA	6	0	NA	NA	6	1	-0.0100418	0.00999159	52	3.7707e-12	1.25602e-08	0	I	TRUE	Nonsyn
X	18879879	0	0	0	0	1	8	2	-7.77798e-05	7.77768e-05	5	1	-0.0083682	0.00833329	12	0	NA	NA	8	0	NA	NA	4	0	NA	NA	17	0	NA	NA	11	1	-0.01841	0.0182416	15	2	-0.000289439	0.000289397	80	3.42156e-12	1.14041e-08	0	I	TRUE	3UTR
2R	24910407	0	0	0	0	1	15	3	-2.0959e-06	2.0959e-06	4	1	-0.00669456	0.0066722	4	1	-0.00669456	0.0066722	3	0	NA	NA	22	1	-0.0368201	0.0361505	7	0	NA	NA	7	0	NA	NA	2	0	NA	NA	64	3.37305e-12	1.12458e-08	0	I	TRUE	Syn
2L	202218	0	0	0	0	1	40	0	NA	NA	28	0	NA	NA	35	1	-0.0585774	0.0568948	21	1	-0.0351465	0.034536	31	4	-2.37321e-07	2.37321e-07	51	1	-0.0853557	0.0818143	48	1	-0.0803347	0.0771926	46	0	NA	NA	300	2.94501e-12	9.82455e-09	0	I	TRUE	Intergenic
2R	9312091	0	0	1	0	0	10	3	-5.56242e-07	5.56242e-07	5	0	NA	NA	8	1	-0.0133891	0.0132999	4	0	NA	NA	14	1	-0.023431	0.0231586	11	0	NA	NA	10	1	-0.0167364	0.0165971	11	0	NA	NA	73	2.84352e-12	9.48883e-09	0	I	TRUE	3UTR
2L	4307932	1	0	1	1	1	25	1	-0.041841	0.0409778	7	0	NA	NA	21	2	-0.000575108	0.000574942	16	3	-2.57634e-06	2.57634e-06	27	1	-0.0451883	0.0441825	15	0	NA	NA	26	0	NA	NA	19	0	NA	NA	156	2.6818e-12	8.95451e-09	0	I	TRUE	Nonsyn
X	9053442	0	0	0	0	1	10	1	-0.0167364	0.0165971	6	2	-4.176e-05	4.17591e-05	6	0	NA	NA	8	0	NA	NA	12	2	-0.000182532	0.000182516	12	1	-0.0200837	0.0198834	8	0	NA	NA	4	0	NA	NA	66	2.51521e-12	8.40081e-09	0	I	TRUE	3UTR
3L	598790	0	0	1	0	1	6	1	-0.0100418	0.00999159	5	0	NA	NA	3	0	NA	NA	11	0	NA	NA	6	2	-4.176e-05	4.17591e-05	11	1	-0.01841	0.0182416	12	1	-0.0200837	0.0198834	10	1	-0.0167364	0.0165971	64	2.51173e-12	8.39168e-09	0	I	TRUE	3UTR
3L	14798979	0	0	0	0	1	12	0	NA	NA	12	0	NA	NA	17	1	-0.0284519	0.0280509	26	3	-1.18127e-05	1.18126e-05	30	1	-0.0502092	0.0489696	11	2	-0.000152278	0.000152266	20	0	NA	NA	19	0	NA	NA	147	2.47071e-12	8.25713e-09	0	I	TRUE	Nonsyn
X	18376851	0	0	0	1	0	23	2	-0.000691368	0.000691129	17	2	-0.000374075	0.000374005	10	1	-0.0167364	0.0165971	12	1	-0.0200837	0.0198834	22	0	NA	NA	11	0	NA	NA	10	0	NA	NA	17	1	-0.0284519	0.0280509	122	2.3928e-12	7.99913e-09	0	I	TRUE	Intergenic
2L	15095986	0	0	1	0	0	8	1	-0.0133891	0.0132999	8	2	-7.77798e-05	7.77768e-05	9	0	NA	NA	5	0	NA	NA	7	1	-0.0117155	0.0116471	14	1	-0.023431	0.0231586	5	1	-0.0083682	0.00833329	14	0	NA	NA	70	2.32512e-12	7.77753e-09	0	I	TRUE	3UTR
X	16472661	0	1	0	1	0	4	2	-1.67411e-05	1.67409e-05	4	0	NA	NA	2	0	NA	NA	3	0	NA	NA	3	0	NA	NA	7	1	-0.0117155	0.0116471	19	1	-0.0317992	0.0312989	15	2	-0.000289439	0.000289397	57	1.76613e-12	5.913e-09	0	I	TRUE	Intron
4	1041449	0	0	1	1	0	31	1	-0.0518829	0.0505599	18	1	-0.0301255	0.0296763	9	1	-0.0150628	0.0149499	12	0	NA	NA	39	2	-0.00199053	0.00198855	12	0	NA	NA	24	1	-0.0401674	0.0393714	26	2	-0.000885249	0.000884857	171	1.55398e-12	5.20427e-09	0	I	TRUE	Intron
2R	21620870	0	0	0	0	1	20	1	-0.0334728	0.0329188	6	0	NA	NA	12	1	-0.0200837	0.0198834	10	1	-0.0167364	0.0165971	13	0	NA	NA	12	2	-0.000182532	0.000182516	21	1	-0.0351465	0.034536	13	1	-0.0217573	0.0215223	107	1.47377e-12	4.93711e-09	0	I	TRUE	Nonsyn
2R	19523570	0	0	0	0	1	2	0	NA	NA	1	0	NA	NA	6	0	NA	NA	4	0	NA	NA	5	1	-0.0083682	0.00833329	10	1	-0.0167364	0.0165971	15	4	-1.0518e-08	1.0518e-08	5	0	NA	NA	48	1.45473e-12	4.87482e-09	0	I	TRUE	Intragenic
2L	6636748	0	0	1	0	0	11	0	NA	NA	8	0	NA	NA	9	2	-9.98923e-05	9.98874e-05	7	1	-0.0117155	0.0116471	3	0	NA	NA	9	2	-9.98923e-05	9.98874e-05	7	1	-0.0117155	0.0116471	11	0	NA	NA	65	1.3535e-12	4.53829e-09	0	I	TRUE	Nonsyn
X	16466203	0	0	1	0	0	5	1	-0.0083682	0.00833329	2	0	NA	NA	2	0	NA	NA	5	0	NA	NA	1	0	NA	NA	5	1	-0.0083682	0.00833329	10	2	-0.000124728	0.00012472	10	2	-0.000124728	0.00012472	40	1.0802e-12	3.62408e-09	0	I	TRUE	Intron
3L	23284872	0	0	1	0	0	19	1	-0.0317992	0.0312989	4	0	NA	NA	4	0	NA	NA	9	0	NA	NA	21	3	-6.08059e-06	6.08057e-06	6	1	-0.0100418	0.00999159	19	1	-0.0317992	0.0312989	9	1	-0.0150628	0.0149499	91	8.89765e-13	2.98694e-09	0	I	TRUE	3UTR
X	9504282	0	0	0	0	1	7	0	NA	NA	7	1	-0.0117155	0.0116471	6	1	-0.0100418	0.00999159	2	0	NA	NA	6	1	-0.0100418	0.00999159	6	2	-4.176e-05	4.17591e-05	8	0	NA	NA	11	1	-0.01841	0.0182416	53	8.85733e-13	2.97429e-09	0	I	TRUE	Intergenic
2L	14091196	0	0	1	0	1	16	0	NA	NA	7	0	NA	NA	14	0	NA	NA	19	0	NA	NA	16	3	-2.57634e-06	2.57634e-06	16	0	NA	NA	19	1	-0.0317992	0.0312989	25	3	-1.04628e-05	1.04627e-05	132	8.43677e-13	2.83391e-09	0	I	TRUE	Intergenic
2R	8885384	0	0	0	0	1	24	0	NA	NA	21	0	NA	NA	20	2	-0.000520901	0.000520765	24	1	-0.0401674	0.0393714	22	2	-0.000631933	0.000631733	37	2	-0.00179286	0.00179125	20	0	NA	NA	21	1	-0.0351465	0.034536	189	8.01281e-13	2.6923e-09	0	I	TRUE	Nonsyn
X	16471290	0	1	1	0	0	3	1	-0.00502092	0.00500834	4	1	-0.00669456	0.0066722	6	1	-0.0100418	0.00999159	4	0	NA	NA	2	0	NA	NA	4	0	NA	NA	11	2	-0.000152278	0.000152266	9	1	-0.0150628	0.0149499	43	7.60043e-13	2.55527e-09	0	I	TRUE	Nonsyn
X	17938011	0	0	1	0	0	31	1	-0.0518829	0.0505599	28	0	NA	NA	37	1	-0.0619247	0.0600463	19	0	NA	NA	49	4	-1.56008e-06	1.56008e-06	22	1	-0.0368201	0.0361505	44	1	-0.0736402	0.0709941	36	1	-0.0602511	0.0584719	266	7.1076e-13	2.39029e-09	0	I	TRUE	Intergenic
2L	14090568	0	0	1	0	0	23	1	-0.0384937	0.0377623	11	1	-0.01841	0.0182416	11	0	NA	NA	-Inf	-Inf	-Inf	-Inf	15	0	NA	NA	6	1	-0.0100418	0.00999159	18	0	NA	NA	25	4	-9.61797e-08	9.61797e-08	109	6.61972e-13	2.22687e-09	0	I	TRUE	Intergenic
4	743070	0	0	1	1	1	3	0	NA	NA	8	0	NA	NA	13	2	-0.000215483	0.00021546	2	0	NA	NA	3	0	NA	NA	5	2	-2.78709e-05	2.78705e-05	9	2	-9.98923e-05	9.98874e-05	5	0	NA	NA	48	5.99822e-13	2.0202e-09	0	I	TRUE	Nonsyn
3L	2125496	1	0	1	0	0	44	1	-0.0736402	0.0709941	50	2	-0.00325285	0.00324756	50	1	-0.083682	0.0802763	22	0	NA	NA	55	1	-0.0920502	0.0879407	57	2	-0.00420727	0.00419844	52	1	-0.0870293	0.0833498	28	2	-0.0010274	0.00102687	358	5.84878e-13	1.97045e-09	0	I	TRUE	Nonsyn
2R	13809071	0	0	1	0	1	11	3	-7.63874e-07	7.63874e-07	7	0	NA	NA	4	0	NA	NA	3	1	-0.00502092	0.00500834	11	2	-0.000152278	0.000152266	8	0	NA	NA	-Inf	-Inf	-Inf	-Inf	7	0	NA	NA	51	5.8253e-13	1.96366e-09	0	I	TRUE	Intron
2L	6328998	0	0	0	0	1	5	1	-0.0083682	0.00833329	1	0	NA	NA	-Inf	-Inf	-Inf	-Inf	2	0	NA	NA	5	0	NA	NA	8	2	-7.77798e-05	7.77768e-05	13	1	-0.0217573	0.0215223	6	2	-4.176e-05	4.17591e-05	40	5.82516e-13	1.96366e-09	0	I	TRUE	Nonsyn
X	10409213	0	0	0	0	1	25	2	-0.000818035	0.0008177	16	2	-0.000330426	0.000330372	19	0	NA	NA	19	1	-0.0317992	0.0312989	22	1	-0.0368201	0.0361505	25	1	-0.041841	0.0409778	28	1	-0.0468619	0.0457809	22	0	NA	NA	176	5.73419e-13	1.93357e-09	0	I	TRUE	Intergenic
X	16468731	0	0	0	0	1	8	2	-7.77798e-05	7.77768e-05	8	1	-0.0133891	0.0132999	13	1	-0.0217573	0.0215223	14	1	-0.023431	0.0231586	4	0	NA	NA	16	1	-0.0267782	0.0264229	28	0	NA	NA	25	1	-0.041841	0.0409778	116	5.5825e-13	1.88298e-09	0	I	TRUE	Intron
2L	14093824	0	0	1	0	0	9	0	NA	NA	8	1	-0.0133891	0.0132999	11	0	NA	NA	11	1	-0.01841	0.0182416	6	1	-0.0100418	0.00999159	15	2	-0.000289439	0.000289397	12	0	NA	NA	23	2	-0.000691368	0.000691129	95	4.84842e-13	1.63634e-09	0	I	TRUE	Intergenic
3L	9737722	0	0	0	0	1	6	1	-0.0100418	0.00999159	2	1	-0.00334728	0.00334169	1	0	NA	NA	5	0	NA	NA	5	1	-0.0083682	0.00833329	6	0	NA	NA	8	2	-7.77798e-05	7.77768e-05	11	1	-0.01841	0.0182416	44	3.94757e-13	1.33309e-09	0	I	TRUE	Intron
3R	4494054	0	0	0	0	1	5	1	-0.0083682	0.00833329	6	0	NA	NA	6	0	NA	NA	1	1	-0.00167364	0.00167224	10	2	-0.000124728	0.00012472	-Inf	-Inf	-Inf	-Inf	13	2	-0.000215483	0.00021546	7	0	NA	NA	48	3.74472e-13	1.26609e-09	0	I	TRUE	Nonsyn
3R	29502097	0	0	0	0	1	9	1	-0.0150628	0.0149499	4	0	NA	NA	11	0	NA	NA	17	1	-0.0284519	0.0280509	19	4	-2.97072e-08	2.97072e-08	7	0	NA	NA	19	0	NA	NA	17	1	-0.0284519	0.0280509	103	3.49458e-13	1.18187e-09	0	I	TRUE	Nonsyn
X	2110527	0	0	0	0	1	11	0	NA	NA	18	0	NA	NA	9	0	NA	NA	3	0	NA	NA	11	1	-0.01841	0.0182416	8	0	NA	NA	64	6	-1.50871e-09	1.50871e-09	7	1	-0.0117155	0.0116471	131	3.20544e-13	1.0844e-09	0	I	TRUE	Nonsyn
3R	9526842	0	0	0	0	1	9	1	-0.0150628	0.0149499	9	2	-9.98923e-05	9.98874e-05	9	1	-0.0150628	0.0149499	15	1	-0.0251046	0.0247921	21	2	-0.000575108	0.000574942	21	0	NA	NA	20	0	NA	NA	12	0	NA	NA	116	3.18218e-13	1.07685e-09	0	I	TRUE	3UTR
2R	19223379	1	0	1	1	0	3	0	NA	NA	-Inf	-Inf	-Inf	-Inf	5	0	NA	NA	7	3	-1.62849e-07	1.62849e-07	7	0	NA	NA	5	0	NA	NA	14	2	-0.000251122	0.000251091	4	1	-0.00669456	0.0066722	45	2.72825e-13	9.24604e-10	0	I	TRUE	Nonsyn
3R	18970679	0	0	1	0	0	71	5	-1.55304e-07	1.55304e-07	26	0	NA	NA	39	0	NA	NA	23	0	NA	NA	94	4	-2.11463e-05	2.11461e-05	46	0	NA	NA	53	0	NA	NA	50	1	-0.083682	0.0802763	402	2.63634e-13	8.93718e-10	0	I	TRUE	Syn
X	3343393	0	0	1	0	0	14	2	-0.000251122	0.000251091	14	2	-0.000251122	0.000251091	12	2	-0.000182532	0.000182516	11	0	NA	NA	13	1	-0.0217573	0.0215223	20	0	NA	NA	18	0	NA	NA	19	0	NA	NA	121	2.47657e-13	8.39805e-10	0	I	TRUE	Intron
X	22499716	0	1	1	0	0	24	5	-5.41279e-10	5.41279e-10	7	1	-0.0117155	0.0116471	4	0	NA	NA	3	0	NA	NA	22	1	-0.0368201	0.0361505	7	0	NA	NA	8	0	NA	NA	8	0	NA	NA	83	2.27905e-13	7.73054e-10	0	I	TRUE	Intron
X	16482693	0	1	1	0	0	2	1	-0.00334728	0.00334169	4	0	NA	NA	7	0	NA	NA	19	0	NA	NA	3	2	-8.37985e-06	8.37982e-06	4	1	-0.00669456	0.0066722	25	1	-0.041841	0.0409778	17	1	-0.0284519	0.0280509	81	2.14766e-13	7.287e-10	0	I	TRUE	Nonsyn
X	19341084	0	1	1	0	0	4	1	-0.00669456	0.0066722	8	0	NA	NA	6	1	-0.0100418	0.00999159	12	2	-0.000182532	0.000182516	5	0	NA	NA	13	1	-0.0217573	0.0215223	16	1	-0.0267782	0.0264229	18	1	-0.0301255	0.0296763	82	2.05345e-13	6.9694e-10	0	I	TRUE	Intron
2L	3459751	0	0	0	0	1	11	0	NA	NA	11	0	NA	NA	9	0	NA	NA	16	2	-0.000330426	0.000330372	18	3	-3.7447e-06	3.74469e-06	12	1	-0.0200837	0.0198834	5	1	-0.0083682	0.00833329	15	0	NA	NA	97	2.04986e-13	6.95929e-10	0	I	TRUE	Nonsyn
2L	1174732	0	0	0	1	1	17	1	-0.0284519	0.0280509	14	3	-1.67883e-06	1.67882e-06	9	1	-0.0150628	0.0149499	8	0	NA	NA	13	1	-0.0217573	0.0215223	12	0	NA	NA	8	1	-0.0133891	0.0132999	15	0	NA	NA	96	2.01525e-13	6.84378e-10	0	I	TRUE	Intron
3R	21324670	0	0	0	0	1	6	0	NA	NA	4	2	-1.67411e-05	1.67409e-05	2	0	NA	NA	1	0	NA	NA	9	1	-0.0150628	0.0149499	2	0	NA	NA	11	3	-7.63874e-07	7.63874e-07	7	0	NA	NA	42	1.91179e-13	6.49434e-10	0	I	TRUE	Intron
3R	31844219	0	0	0	0	1	35	1	-0.0585774	0.0568948	6	0	NA	NA	13	2	-0.000215483	0.00021546	10	0	NA	NA	33	3	-2.45723e-05	2.4572e-05	8	1	-0.0133891	0.0132999	29	1	-0.0485356	0.0473766	27	0	NA	NA	161	1.89798e-13	6.44933e-10	0	I	TRUE	3UTR
3L	2924764	0	0	0	0	1	37	2	-0.00179286	0.00179125	6	0	NA	NA	9	1	-0.0150628	0.0149499	15	0	NA	NA	38	2	-0.00189046	0.00188867	12	0	NA	NA	26	0	NA	NA	18	3	-3.7447e-06	3.74469e-06	161	1.89394e-13	6.43751e-10	0	I	TRUE	Nonsyn
2L	17415721	0	0	0	0	1	14	0	NA	NA	3	0	NA	NA	6	2	-4.176e-05	4.17591e-05	8	0	NA	NA	8	0	NA	NA	6	0	NA	NA	9	3	-3.89858e-07	3.89858e-07	6	1	-0.0100418	0.00999159	60	1.62664e-13	5.53222e-10	0	I	TRUE	Nonsyn
4	686921	0	0	1	0	0	4	0	NA	NA	6	0	NA	NA	6	0	NA	NA	7	1	-0.0117155	0.0116471	9	2	-9.98923e-05	9.98874e-05	2	1	-0.00334728	0.00334169	10	0	NA	NA	6	2	-4.176e-05	4.17591e-05	50	1.62348e-13	5.52307e-10	0	I	TRUE	3UTR
3R	4297095	0	1	1	0	0	9	2	-9.98923e-05	9.98874e-05	7	1	-0.0117155	0.0116471	8	0	NA	NA	9	1	-0.0150628	0.0149499	6	0	NA	NA	12	1	-0.0200837	0.0198834	10	1	-0.0167364	0.0165971	17	1	-0.0284519	0.0280509	78	1.61004e-13	5.47897e-10	0	I	TRUE	3UTR
2R	9723572	0	0	0	1	0	21	4	-4.57489e-08	4.57489e-08	10	2	-0.000124728	0.00012472	6	0	NA	NA	5	0	NA	NA	17	1	-0.0284519	0.0280509	15	0	NA	NA	6	0	NA	NA	4	0	NA	NA	84	1.60053e-13	5.44821e-10	0	I	TRUE	Syn
2R	9312092	0	0	1	0	0	10	2	-0.000124728	0.00012472	4	0	NA	NA	8	0	NA	NA	5	0	NA	NA	16	3	-2.57634e-06	2.57634e-06	11	1	-0.01841	0.0182416	7	0	NA	NA	10	1	-0.0167364	0.0165971	71	9.72827e-14	3.32512e-10	0	I	TRUE	3UTR
2R	23848110	0	0	0	0	1	12	1	-0.0200837	0.0198834	10	0	NA	NA	17	0	NA	NA	22	1	-0.0368201	0.0361505	22	0	NA	NA	17	2	-0.000374075	0.000374005	23	3	-8.07653e-06	8.0765e-06	27	1	-0.0451883	0.0441825	150	9.593e-14	3.27985e-10	0	I	TRUE	3UTR
X	13713557	1	0	1	0	1	16	2	-0.000330426	0.000330372	11	0	NA	NA	6	1	-0.0100418	0.00999159	4	0	NA	NA	13	2	-0.000215483	0.00021546	5	1	-0.0083682	0.00833329	9	1	-0.0150628	0.0149499	2	0	NA	NA	66	8.86052e-14	3.0303e-10	0	I	TRUE	Intron
2L	1138357	0	0	1	0	0	15	0	NA	NA	6	2	-4.176e-05	4.17591e-05	10	0	NA	NA	9	1	-0.0150628	0.0149499	11	1	-0.01841	0.0182416	9	0	NA	NA	12	1	-0.0200837	0.0198834	17	2	-0.000374075	0.000374005	89	8.46876e-14	2.89886e-10	0	I	TRUE	Intron
2L	9733502	0	0	0	0	1	28	0	NA	NA	21	0	NA	NA	24	0	NA	NA	11	1	-0.01841	0.0182416	43	3	-5.489e-05	5.48885e-05	30	0	NA	NA	24	4	-8.08991e-08	8.08991e-08	39	0	NA	NA	220	8.10006e-14	2.77427e-10	0	I	TRUE	Nonsyn
2R	9534847	0	0	0	1	1	10	0	NA	NA	9	0	NA	NA	5	0	NA	NA	13	3	-1.32073e-06	1.32073e-06	32	1	-0.0535565	0.0521476	16	1	-0.0267782	0.0264229	25	1	-0.041841	0.0409778	28	2	-0.0010274	0.00102687	138	7.65761e-14	2.62503e-10	0	I	TRUE	Nonsyn
4	449672	0	0	1	0	0	7	0	NA	NA	6	1	-0.0100418	0.00999159	8	0	NA	NA	5	1	-0.0083682	0.00833329	18	3	-3.7447e-06	3.74469e-06	5	0	NA	NA	12	1	-0.0200837	0.0198834	7	1	-0.0117155	0.0116471	68	7.22064e-14	2.47596e-10	0	I	TRUE	Intron
2L	6635919	0	0	0	0	1	25	1	-0.041841	0.0409778	12	0	NA	NA	15	2	-0.000289439	0.000289397	14	0	NA	NA	21	2	-0.000575108	0.000574942	14	2	-0.000251122	0.000251091	25	0	NA	NA	24	1	-0.0401674	0.0393714	150	6.74028e-14	2.31192e-10	0	I	TRUE	Nonsyn
X	1785212	0	0	1	0	0	12	1	-0.0200837	0.0198834	5	1	-0.0083682	0.00833329	8	0	NA	NA	7	1	-0.0117155	0.0116471	5	1	-0.0083682	0.00833329	14	2	-0.000251122	0.000251091	13	0	NA	NA	10	1	-0.0167364	0.0165971	74	6.702e-14	2.29946e-10	0	I	TRUE	3UTR
3R	27917436	0	0	0	0	1	23	0	NA	NA	12	0	NA	NA	20	2	-0.000520901	0.000520765	20	1	-0.0334728	0.0329188	20	1	-0.0334728	0.0329188	16	0	NA	NA	19	3	-4.44126e-06	4.44125e-06	16	1	-0.0267782	0.0264229	146	6.6224e-14	2.27281e-10	0	I	TRUE	Syn
3R	4301216	0	0	1	0	0	20	2	-0.000520901	0.000520765	15	0	NA	NA	24	1	-0.0401674	0.0393714	23	1	-0.0384937	0.0377623	5	0	NA	NA	51	3	-9.17048e-05	9.17006e-05	25	1	-0.041841	0.0409778	13	1	-0.0217573	0.0215223	176	6.26167e-14	2.14963e-10	0	I	TRUE	3UTR
2R	24920153	0	0	1	0	0	49	4	-1.56008e-06	1.56008e-06	22	0	NA	NA	32	0	NA	NA	22	0	NA	NA	69	3	-0.000225608	0.000225582	45	2	-0.00264263	0.00263915	34	1	-0.0569038	0.055315	39	0	NA	NA	312	5.13758e-14	1.7663e-10	0	I	TRUE	3UTR
2R	18840341	0	0	0	0	1	15	1	-0.0251046	0.0247921	8	0	NA	NA	4	1	-0.00669456	0.0066722	6	2	-4.176e-05	4.17591e-05	19	2	-0.00046932	0.00046921	4	0	NA	NA	9	1	-0.0150628	0.0149499	10	0	NA	NA	75	4.84551e-14	1.66637e-10	0	I	TRUE	Nonsyn
X	1785903	0	0	1	0	1	10	0	NA	NA	7	0	NA	NA	4	0	NA	NA	5	0	NA	NA	9	2	-9.98923e-05	9.98874e-05	6	1	-0.0100418	0.00999159	5	3	-4.66451e-08	4.66451e-08	10	0	NA	NA	56	4.65534e-14	1.6019e-10	0	I	TRUE	3UTR
4	454073	0	0	1	0	0	14	2	-0.000251122	0.000251091	7	1	-0.0117155	0.0116471	5	0	NA	NA	2	0	NA	NA	11	3	-7.63874e-07	7.63874e-07	9	1	-0.0150628	0.0149499	10	0	NA	NA	10	0	NA	NA	68	3.33971e-14	1.14986e-10	0	I	TRUE	Intergenic
X	2178237	0	0	0	0	1	13	0	NA	NA	6	1	-0.0100418	0.00999159	17	0	NA	NA	20	2	-0.000520901	0.000520765	23	0	NA	NA	22	0	NA	NA	30	3	-1.83538e-05	1.83537e-05	16	2	-0.000330426	0.000330372	147	3.15502e-14	1.0869e-10	0	I	TRUE	Syn
4	1036595	0	0	0	0	1	59	5	-6.07225e-08	6.07225e-08	45	0	NA	NA	47	0	NA	NA	19	1	-0.0317992	0.0312989	49	2	-0.003126	0.00312112	47	0	NA	NA	34	1	-0.0569038	0.055315	43	1	-0.0719665	0.069438	343	2.27839e-14	7.86501e-11	0	I	TRUE	Intergenic
3R	4493840	0	0	0	0	1	11	0	NA	NA	7	1	-0.0117155	0.0116471	5	1	-0.0083682	0.00833329	8	2	-7.77798e-05	7.77768e-05	5	0	NA	NA	10	2	-0.000124728	0.00012472	14	0	NA	NA	14	1	-0.023431	0.0231586	74	2.18039e-14	7.52888e-11	0	I	TRUE	Nonsyn
3R	31841287	0	0	0	1	1	8	3	-2.60231e-07	2.60231e-07	3	0	NA	NA	4	0	NA	NA	1	0	NA	NA	18	2	-0.000420376	0.000420287	6	1	-0.0100418	0.00999159	7	0	NA	NA	12	1	-0.0200837	0.0198834	59	2.17285e-14	7.50503e-11	0	I	TRUE	Nonsyn
3L	4323551	0	0	0	0	1	28	3	-1.48468e-05	1.48466e-05	18	2	-0.000420376	0.000420287	24	1	-0.0401674	0.0393714	10	0	NA	NA	34	2	-0.00151503	0.00151388	34	1	-0.0569038	0.055315	19	0	NA	NA	17	0	NA	NA	184	2.05727e-14	7.10786e-11	0	I	TRUE	3UTR
4	767264	1	0	1	1	1	18	0	NA	NA	17	1	-0.0284519	0.0280509	10	2	-0.000124728	0.00012472	8	0	NA	NA	23	2	-0.000691368	0.000691129	20	1	-0.0334728	0.0329188	14	1	-0.023431	0.0231586	6	1	-0.0100418	0.00999159	116	1.84176e-14	6.36882e-11	0	I	TRUE	Nonsyn
3R	18715439	0	0	0	0	1	15	2	-0.000289439	0.000289397	14	0	NA	NA	31	0	NA	NA	23	0	NA	NA	26	0	NA	NA	35	0	NA	NA	49	5	-2.34527e-08	2.34527e-08	44	2	-0.00252784	0.00252465	237	1.71352e-14	5.92707e-11	0	I	TRUE	Intron
2R	24910752	0	1	1	1	1	3	0	NA	NA	5	0	NA	NA	2	0	NA	NA	2	0	NA	NA	11	2	-0.000152278	0.000152266	6	1	-0.0100418	0.00999159	12	2	-0.000182532	0.000182516	7	2	-5.83994e-05	5.83977e-05	48	1.62156e-14	5.6106e-11	0	I	TRUE	Syn
3R	21213783	0	0	1	0	1	25	5	-6.75657e-10	6.75657e-10	21	1	-0.0351465	0.034536	9	0	NA	NA	17	0	NA	NA	22	2	-0.000631933	0.000631733	21	0	NA	NA	16	0	NA	NA	12	0	NA	NA	143	1.47412e-14	5.10486e-11	0	I	TRUE	Intergenic
3L	19283265	1	0	1	0	1	18	0	NA	NA	10	0	NA	NA	21	3	-6.08059e-06	6.08057e-06	16	0	NA	NA	22	0	NA	NA	19	2	-0.00046932	0.00046921	19	3	-4.44126e-06	4.44125e-06	14	0	NA	NA	139	1.26712e-14	4.39564e-11	0	I	TRUE	Syn
X	12644916	0	0	0	0	1	9	2	-9.98923e-05	9.98874e-05	2	0	NA	NA	8	1	-0.0133891	0.0132999	3	0	NA	NA	7	2	-5.83994e-05	5.83977e-05	2	0	NA	NA	11	2	-0.000152278	0.000152266	8	0	NA	NA	50	1.18129e-14	4.09908e-11	0	I	TRUE	Intron
3R	6451802	0	0	0	0	1	17	2	-0.000374075	0.000374005	4	1	-0.00669456	0.0066722	6	0	NA	NA	5	0	NA	NA	9	3	-3.89858e-07	3.89858e-07	7	0	NA	NA	6	0	NA	NA	7	1	-0.0117155	0.0116471	61	1.13311e-14	3.93415e-11	0	I	TRUE	Nonsyn
2R	13884682	0	1	0	1	1	18	6	-3.99016e-13	3.99014e-13	4	0	NA	NA	2	0	NA	NA	4	0	NA	NA	17	1	-0.0284519	0.0280509	2	0	NA	NA	-Inf	-Inf	-Inf	-Inf	2	0	NA	NA	49	1.11927e-14	3.88723e-11	0	I	TRUE	Nonsyn
X	19729176	0	0	0	0	1	30	2	-0.00117979	0.00117909	7	0	NA	NA	15	0	NA	NA	19	0	NA	NA	38	5	-6.26866e-09	6.26866e-09	21	0	NA	NA	23	1	-0.0384937	0.0377623	23	1	-0.0384937	0.0377623	176	1.054e-14	3.66158e-11	0	I	TRUE	3UTR
2L	14093822	0	0	1	0	1	12	1	-0.0200837	0.0198834	8	1	-0.0133891	0.0132999	11	1	-0.01841	0.0182416	11	0	NA	NA	6	0	NA	NA	15	0	NA	NA	13	1	-0.0217573	0.0215223	24	4	-8.08991e-08	8.08991e-08	100	8.39913e-15	2.91954e-11	0	I	TRUE	Intergenic
2R	5329331	0	0	0	0	1	17	3	-3.1245e-06	3.12449e-06	11	2	-0.000152278	0.000152266	9	0	NA	NA	21	1	-0.0351465	0.034536	6	0	NA	NA	30	0	NA	NA	12	1	-0.0200837	0.0198834	15	1	-0.0251046	0.0247921	121	8.09948e-15	2.81619e-11	0	I	TRUE	3UTR
4	1039524	0	0	1	0	0	8	0	NA	NA	4	1	-0.00669456	0.0066722	5	0	NA	NA	5	1	-0.0083682	0.00833329	9	1	-0.0150628	0.0149499	9	0	NA	NA	8	2	-7.77798e-05	7.77768e-05	10	2	-0.000124728	0.00012472	58	8.06325e-15	2.8044e-11	0	I	TRUE	Intron
X	6108641	0	1	0	1	0	19	1	-0.0317992	0.0312989	7	0	NA	NA	10	0	NA	NA	11	1	-0.01841	0.0182416	38	3	-3.77566e-05	3.77559e-05	14	2	-0.000251122	0.000251091	23	1	-0.0384937	0.0377623	24	1	-0.0401674	0.0393714	146	8.04721e-15	2.79962e-11	0	I	TRUE	Nonsyn
2R	23491269	0	0	0	0	1	8	1	-0.0133891	0.0132999	6	2	-4.176e-05	4.17591e-05	7	0	NA	NA	6	0	NA	NA	12	2	-0.000182532	0.000182516	5	0	NA	NA	7	1	-0.0117155	0.0116471	4	1	-0.00669456	0.0066722	55	7.87749e-15	2.74137e-11	0	I	TRUE	3UTR
3R	11398678	0	0	0	1	0	6	1	-0.0100418	0.00999159	12	1	-0.0200837	0.0198834	10	0	NA	NA	8	0	NA	NA	13	1	-0.0217573	0.0215223	12	2	-0.000182532	0.000182516	21	2	-0.000575108	0.000574942	10	1	-0.0167364	0.0165971	92	7.44683e-15	2.59224e-11	0	I	TRUE	3UTR
3R	18910005	0	0	1	0	0	44	4	-1.00626e-06	1.00626e-06	24	2	-0.000753405	0.000753121	25	0	NA	NA	23	0	NA	NA	39	2	-0.00199053	0.00198855	48	1	-0.0803347	0.0771926	37	1	-0.0619247	0.0600463	38	0	NA	NA	278	6.9851e-15	2.43221e-11	0	I	TRUE	3UTR
3R	10157267	0	0	0	0	1	63	1	-0.105439	0.100071	18	1	-0.0301255	0.0296763	26	0	NA	NA	21	2	-0.000575108	0.000574942	58	2	-0.00435303	0.00434357	29	1	-0.0485356	0.0473766	35	0	NA	NA	30	3	-1.83538e-05	1.83537e-05	280	6.44874e-15	2.24674e-11	0	I	TRUE	Nonsyn
3L	4092326	0	0	1	0	0	290	4	-0.00154516	0.00154397	167	3	-0.00291019	0.00290596	151	0	NA	NA	150	1	-0.251046	0.222013	300	8	-5.87281e-08	5.87281e-08	262	1	-0.438494	0.354993	200	1	-0.334728	0.284467	205	0	NA	NA	1725	5.9075e-15	2.05877e-11	0	I	TRUE	Intergenic
2L	15652622	0	1	1	0	1	7	0	NA	NA	3	0	NA	NA	6	1	-0.0100418	0.00999159	2	1	-0.00334728	0.00334169	8	1	-0.0133891	0.0132999	5	0	NA	NA	5	0	NA	NA	15	4	-1.0518e-08	1.0518e-08	51	4.67071e-15	1.62821e-11	0	I	TRUE	Nonsyn
X	17930892	0	1	0	1	0	9	3	-3.89858e-07	3.89858e-07	6	1	-0.0100418	0.00999159	8	0	NA	NA	5	0	NA	NA	10	2	-0.000124728	0.00012472	5	1	-0.0083682	0.00833329	7	0	NA	NA	8	0	NA	NA	58	4.0485e-15	1.41171e-11	0	I	TRUE	Intragenic
X	16460589	0	0	1	0	1	15	2	-0.000289439	0.000289397	12	0	NA	NA	20	0	NA	NA	26	0	NA	NA	21	2	-0.000575108	0.000574942	34	4	-3.48386e-07	3.48386e-07	34	1	-0.0569038	0.055315	32	0	NA	NA	194	3.20644e-15	1.11841e-11	0	I	TRUE	Intergenic
3R	8736376	0	0	1	0	0	6	3	-9.31733e-08	9.31733e-08	9	2	-9.98923e-05	9.98874e-05	4	0	NA	NA	4	0	NA	NA	11	1	-0.01841	0.0182416	11	1	-0.01841	0.0182416	3	0	NA	NA	5	0	NA	NA	53	3.09691e-15	1.08051e-11	0	I	TRUE	3UTR
3R	27630449	0	0	0	0	1	16	0	NA	NA	3	1	-0.00502092	0.00500834	10	0	NA	NA	9	0	NA	NA	7	2	-5.83994e-05	5.83977e-05	1	0	NA	NA	15	4	-1.0518e-08	1.0518e-08	10	0	NA	NA	71	3.07626e-15	1.07362e-11	0	I	TRUE	Nonsyn
3R	16633429	0	0	0	0	1	55	2	-0.00392278	0.0039151	24	1	-0.0401674	0.0393714	18	3	-3.7447e-06	3.74469e-06	15	0	NA	NA	38	1	-0.0635983	0.0616182	41	2	-0.00219809	0.00219568	23	0	NA	NA	24	1	-0.0401674	0.0393714	238	3.07466e-15	1.07336e-11	0	I	TRUE	Intron
3R	29733908	0	0	0	0	1	33	3	-2.45723e-05	2.4572e-05	19	2	-0.00046932	0.00046921	16	0	NA	NA	13	0	NA	NA	20	3	-5.21847e-06	5.21846e-06	26	0	NA	NA	30	1	-0.0502092	0.0489696	21	0	NA	NA	178	2.94629e-15	1.02885e-11	0	I	TRUE	3UTR
2L	9959590	0	0	0	0	1	4	0	NA	NA	2	0	NA	NA	3	1	-0.00502092	0.00500834	5	1	-0.0083682	0.00833329	8	1	-0.0133891	0.0132999	9	0	NA	NA	8	3	-2.60231e-07	2.60231e-07	12	1	-0.0200837	0.0198834	51	2.87215e-15	1.00324e-11	0	I	TRUE	Nonsyn
2R	23954680	0	0	0	0	1	11	2	-0.000152278	0.000152266	2	0	NA	NA	4	0	NA	NA	5	1	-0.0083682	0.00833329	4	0	NA	NA	4	2	-1.67411e-05	1.67409e-05	10	2	-0.000124728	0.00012472	7	0	NA	NA	47	2.64933e-15	9.2647e-12	0	I	TRUE	Nonsyn
2L	2785536	0	0	1	0	0	22	2	-0.000631933	0.000631733	10	1	-0.0167364	0.0165971	7	0	NA	NA	14	1	-0.023431	0.0231586	28	1	-0.0468619	0.0457809	13	2	-0.000215483	0.00021546	29	2	-0.00110232	0.00110171	19	0	NA	NA	142	2.63875e-15	9.23034e-12	0	I	TRUE	Intron
3R	5084696	0	0	0	0	1	17	2	-0.000374075	0.000374005	19	1	-0.0317992	0.0312989	20	0	NA	NA	29	1	-0.0485356	0.0473766	17	0	NA	NA	21	0	NA	NA	14	2	-0.000251122	0.000251091	30	3	-1.83538e-05	1.83537e-05	167	2.55578e-15	8.94266e-12	0	I	TRUE	Nonsyn
2R	9229651	1	0	0	0	0	26	2	-0.000885249	0.000884857	23	1	-0.0384937	0.0377623	28	0	NA	NA	36	2	-0.00169775	0.00169631	52	1	-0.0870293	0.0833498	48	2	-0.00300154	0.00299704	63	3	-0.000172276	0.000172261	53	0	NA	NA	329	2.43905e-15	8.53668e-12	0	I	TRUE	Nonsyn
X	10920377	0	0	0	0	1	7	1	-0.0117155	0.0116471	4	0	NA	NA	8	0	NA	NA	7	0	NA	NA	10	4	-1.62902e-09	1.62902e-09	10	2	-0.000124728	0.00012472	15	0	NA	NA	7	0	NA	NA	68	2.36637e-15	8.28465e-12	0	I	TRUE	3UTR
2L	21133240	0	0	0	0	1	38	3	-3.77566e-05	3.77559e-05	15	0	NA	NA	24	1	-0.0401674	0.0393714	21	0	NA	NA	37	3	-3.48193e-05	3.48187e-05	29	0	NA	NA	31	1	-0.0518829	0.0505599	25	2	-0.000818035	0.0008177	220	2.13982e-15	7.49793e-12	0	I	TRUE	3UTR
3L	4591226	0	0	1	0	1	56	1	-0.0937239	0.0894658	42	3	-5.11243e-05	5.1123e-05	49	2	-0.003126	0.00312112	55	1	-0.0920502	0.0879407	70	3	-0.000235417	0.000235389	62	0	NA	NA	58	1	-0.0970712	0.0925086	44	1	-0.0736402	0.0709941	436	1.94072e-15	6.80611e-12	0	I	TRUE	3UTR
2L	6793502	0	0	1	0	0	6	1	-0.0100418	0.00999159	-Inf	-Inf	-Inf	-Inf	2	0	NA	NA	6	1	-0.0100418	0.00999159	8	0	NA	NA	6	1	-0.0100418	0.00999159	10	4	-1.62902e-09	1.62902e-09	9	0	NA	NA	47	1.62492e-15	5.70345e-12	0	I	TRUE	Intron
3R	4299267	0	0	0	0	1	42	4	-8.31902e-07	8.31902e-07	27	1	-0.0451883	0.0441825	46	0	NA	NA	34	1	-0.0569038	0.055315	72	3	-0.000255853	0.00025582	23	0	NA	NA	49	0	NA	NA	47	2	-0.00287949	0.00287535	340	1.49552e-15	5.25076e-12	0	I	TRUE	3UTR
X	516944	0	0	1	0	0	12	0	NA	NA	12	2	-0.000182532	0.000182516	-Inf	-Inf	-Inf	-Inf	10	0	NA	NA	8	1	-0.0133891	0.0132999	3	1	-0.00502092	0.00500834	13	2	-0.000215483	0.00021546	20	2	-0.000520901	0.000520765	78	1.36411e-15	4.79077e-12	0	I	TRUE	Intron
3L	23035386	0	0	1	0	0	13	2	-0.000215483	0.00021546	14	1	-0.023431	0.0231586	6	2	-4.176e-05	4.17591e-05	8	0	NA	NA	9	0	NA	NA	17	1	-0.0284519	0.0280509	11	0	NA	NA	13	2	-0.000215483	0.00021546	91	1.25935e-15	4.42535e-12	0	I	TRUE	Intron
3R	10585174	0	0	0	1	0	17	0	NA	NA	22	1	-0.0368201	0.0361505	27	1	-0.0451883	0.0441825	31	4	-2.37321e-07	2.37321e-07	24	1	-0.0401674	0.0393714	23	0	NA	NA	35	2	-0.00160514	0.00160385	31	1	-0.0518829	0.0505599	210	1.21019e-15	4.25381e-12	0	I	TRUE	Intron
2L	15096034	0	0	1	0	0	3	1	-0.00502092	0.00500834	5	1	-0.0083682	0.00833329	4	1	-0.00669456	0.0066722	8	0	NA	NA	4	2	-1.67411e-05	1.67409e-05	11	1	-0.01841	0.0182416	8	1	-0.0133891	0.0132999	5	0	NA	NA	48	1.13102e-15	3.97893e-12	0	I	TRUE	3UTR
3R	5802819	0	0	0	0	1	23	0	NA	NA	10	1	-0.0167364	0.0165971	20	0	NA	NA	17	2	-0.000374075	0.000374005	30	0	NA	NA	17	1	-0.0284519	0.0280509	21	0	NA	NA	38	5	-6.26866e-09	6.26866e-09	176	1.09152e-15	3.84107e-12	0	I	TRUE	5UTR
4	1136039	0	0	1	0	0	9	1	-0.0150628	0.0149499	3	0	NA	NA	4	0	NA	NA	3	2	-8.37985e-06	8.37982e-06	10	3	-5.56242e-07	5.56242e-07	9	1	-0.0150628	0.0149499	1	0	NA	NA	4	0	NA	NA	43	1.04177e-15	3.66809e-12	0	I	TRUE	Intergenic
3R	12412120	0	0	0	0	1	30	2	-0.00117979	0.00117909	18	0	NA	NA	19	2	-0.00046932	0.00046921	7	0	NA	NA	44	1	-0.0736402	0.0709941	21	1	-0.0351465	0.034536	11	3	-7.63874e-07	7.63874e-07	9	0	NA	NA	159	1.03617e-15	3.6494e-12	0	I	TRUE	Nonsyn
2L	8526048	0	0	0	0	1	6	1	-0.0100418	0.00999159	6	0	NA	NA	4	0	NA	NA	5	0	NA	NA	4	1	-0.00669456	0.0066722	7	0	NA	NA	5	2	-2.78709e-05	2.78705e-05	10	3	-5.56242e-07	5.56242e-07	47	1.0335e-15	3.64103e-12	0	I	TRUE	3UTR
3R	8241325	0	0	0	0	1	20	4	-3.70844e-08	3.70844e-08	17	1	-0.0284519	0.0280509	7	0	NA	NA	14	1	-0.023431	0.0231586	25	2	-0.000818035	0.0008177	15	0	NA	NA	30	1	-0.0502092	0.0489696	18	0	NA	NA	146	9.64652e-16	3.4004e-12	0	I	TRUE	3UTR
3R	29733057	0	0	0	0	1	14	2	-0.000251122	0.000251091	11	0	NA	NA	20	1	-0.0334728	0.0329188	15	2	-0.000289439	0.000289397	22	2	-0.000631933	0.000631733	13	0	NA	NA	22	2	-0.000631933	0.000631733	18	0	NA	NA	135	9.54633e-16	3.36604e-12	0	I	TRUE	3UTR
X	18170120	0	0	0	1	0	23	1	-0.0384937	0.0377623	29	2	-0.00110232	0.00110171	29	2	-0.00110232	0.00110171	16	1	-0.0267782	0.0264229	39	1	-0.065272	0.0631874	13	0	NA	NA	26	3	-1.18127e-05	1.18126e-05	17	0	NA	NA	192	9.03961e-16	3.18827e-12	0	I	TRUE	Syn
3R	11392947	0	0	0	0	1	15	1	-0.0251046	0.0247921	9	1	-0.0150628	0.0149499	8	0	NA	NA	17	2	-0.000374075	0.000374005	6	0	NA	NA	12	0	NA	NA	15	2	-0.000289439	0.000289397	31	3	-2.02949e-05	2.02947e-05	113	8.14153e-16	2.87396e-12	0	I	TRUE	3UTR
X	14999938	0	1	1	0	1	16	3	-2.57634e-06	2.57634e-06	6	1	-0.0100418	0.00999159	5	0	NA	NA	4	0	NA	NA	15	2	-0.000289439	0.000289397	4	0	NA	NA	6	0	NA	NA	9	2	-9.98923e-05	9.98874e-05	65	7.44119e-16	2.63046e-12	0	I	TRUE	Syn
X	5630195	0	0	1	1	0	19	1	-0.0317992	0.0312989	13	1	-0.0217573	0.0215223	32	0	NA	NA	35	1	-0.0585774	0.0568948	27	0	NA	NA	49	3	-8.13344e-05	8.13311e-05	72	1	-0.120502	0.113525	51	4	-1.83515e-06	1.83515e-06	298	6.49397e-16	2.29757e-12	0	I	TRUE	Nonsyn
3R	17889745	0	1	0	0	0	22	2	-0.000631933	0.000631733	14	0	NA	NA	10	0	NA	NA	6	0	NA	NA	16	2	-0.000330426	0.000330372	11	1	-0.01841	0.0182416	18	3	-3.7447e-06	3.74469e-06	27	1	-0.0451883	0.0441825	124	6.29893e-16	2.22919e-12	0	I	TRUE	Nonsyn
2L	14083460	0	0	1	0	0	5	1	-0.0083682	0.00833329	5	0	NA	NA	15	1	-0.0251046	0.0247921	12	3	-1.01722e-06	1.01722e-06	6	0	NA	NA	7	1	-0.0117155	0.0116471	14	2	-0.000251122	0.000251091	19	0	NA	NA	83	6.14603e-16	2.17569e-12	0	I	TRUE	Nonsyn
2R	13177240	0	0	0	0	1	22	2	-0.000631933	0.000631733	10	2	-0.000124728	0.00012472	7	1	-0.0117155	0.0116471	13	1	-0.0217573	0.0215223	29	1	-0.0485356	0.0473766	15	1	-0.0251046	0.0247921	16	1	-0.0267782	0.0264229	29	0	NA	NA	141	6.12965e-16	2.17051e-12	0	I	TRUE	3UTR
2R	9723564	1	0	1	1	0	22	3	-7.03187e-06	7.03185e-06	8	2	-7.77798e-05	7.77768e-05	6	2	-4.176e-05	4.17591e-05	5	0	NA	NA	16	1	-0.0267782	0.0264229	14	0	NA	NA	5	0	NA	NA	4	0	NA	NA	80	6.03464e-16	2.13747e-12	0	I	TRUE	Nonsyn
X	6108451	0	0	0	1	0	18	2	-0.000420376	0.000420287	8	1	-0.0133891	0.0132999	11	1	-0.01841	0.0182416	14	1	-0.023431	0.0231586	11	1	-0.01841	0.0182416	8	0	NA	NA	18	2	-0.000420376	0.000420287	19	1	-0.0317992	0.0312989	107	5.66641e-16	2.00761e-12	0	I	TRUE	Nonsyn
X	8043331	0	0	0	0	1	15	0	NA	NA	8	0	NA	NA	8	0	NA	NA	9	0	NA	NA	17	3	-3.1245e-06	3.12449e-06	13	2	-0.000215483	0.00021546	11	3	-7.63874e-07	7.63874e-07	22	0	NA	NA	103	5.14242e-16	1.82247e-12	0	I	TRUE	Nonsyn
4	1041389	0	0	1	0	0	14	1	-0.023431	0.0231586	9	1	-0.0150628	0.0149499	7	0	NA	NA	9	0	NA	NA	15	1	-0.0251046	0.0247921	12	1	-0.0200837	0.0198834	18	2	-0.000420376	0.000420287	21	3	-6.08059e-06	6.08057e-06	105	4.36158e-16	1.54662e-12	0	I	TRUE	Intron
X	6231358	0	1	0	0	1	17	2	-0.000374075	0.000374005	6	0	NA	NA	10	0	NA	NA	16	3	-2.57634e-06	2.57634e-06	15	1	-0.0251046	0.0247921	13	0	NA	NA	19	1	-0.0317992	0.0312989	20	2	-0.000520901	0.000520765	116	3.89371e-16	1.38266e-12	0	I	TRUE	3UTR
2R	9317603	0	0	0	0	1	13	4	-5.52421e-09	5.52421e-09	13	0	NA	NA	9	1	-0.0150628	0.0149499	7	0	NA	NA	23	0	NA	NA	3	1	-0.00502092	0.00500834	16	1	-0.0267782	0.0264229	21	1	-0.0351465	0.034536	105	3.77445e-16	1.34069e-12	0	I	TRUE	Nonsyn
2R	9311068	0	0	1	0	1	27	3	-1.32726e-05	1.32725e-05	4	2	-1.67411e-05	1.67409e-05	8	0	NA	NA	8	0	NA	NA	14	3	-1.67883e-06	1.67882e-06	17	0	NA	NA	11	0	NA	NA	14	0	NA	NA	103	3.73026e-16	1.32536e-12	0	I	TRUE	3UTR
X	6107924	0	0	0	1	1	46	2	-0.00275985	0.00275605	12	0	NA	NA	26	1	-0.0435147	0.0425815	18	0	NA	NA	47	2	-0.00287949	0.00287535	17	4	-1.82901e-08	1.82901e-08	31	0	NA	NA	29	1	-0.0485356	0.0473766	226	2.92401e-16	1.03949e-12	0	I	TRUE	Nonsyn
2R	1593825	0	0	1	0	0	10	0	NA	NA	8	1	-0.0133891	0.0132999	4	1	-0.00669456	0.0066722	5	1	-0.0083682	0.00833329	8	1	-0.0133891	0.0132999	4	2	-1.67411e-05	1.67409e-05	2	0	NA	NA	1	1	-0.00167364	0.00167224	42	2.75334e-16	9.79365e-13	0	I	TRUE	Intron
2L	3463378	0	0	0	0	1	8	1	-0.0133891	0.0132999	6	1	-0.0100418	0.00999159	6	1	-0.0100418	0.00999159	3	0	NA	NA	9	2	-9.98923e-05	9.98874e-05	11	0	NA	NA	6	0	NA	NA	14	3	-1.67883e-06	1.67882e-06	63	2.22655e-16	7.92653e-13	0	I	TRUE	Nonsyn
2R	18163422	0	0	0	0	1	6	1	-0.0100418	0.00999159	3	0	NA	NA	5	1	-0.0083682	0.00833329	4	0	NA	NA	12	2	-0.000182532	0.000182516	5	0	NA	NA	11	1	-0.01841	0.0182416	11	3	-7.63874e-07	7.63874e-07	57	2.11756e-16	7.54487e-13	0	I	TRUE	Nonsyn
3R	24675475	0	1	1	1	1	6	1	-0.0100418	0.00999159	8	2	-7.77798e-05	7.77768e-05	4	0	NA	NA	4	1	-0.00669456	0.0066722	2	0	NA	NA	4	0	NA	NA	12	2	-0.000182532	0.000182516	13	2	-0.000215483	0.00021546	53	2.03902e-16	7.26911e-13	0	I	TRUE	Intron
4	1042367	0	0	1	0	0	12	0	NA	NA	5	0	NA	NA	9	0	NA	NA	7	0	NA	NA	17	2	-0.000374075	0.000374005	8	1	-0.0133891	0.0132999	15	5	-3.87253e-11	3.87252e-11	10	0	NA	NA	83	1.92628e-16	6.87104e-13	0	I	TRUE	Intron
2R	15872736	0	0	0	0	1	25	0	NA	NA	5	1	-0.0083682	0.00833329	9	1	-0.0150628	0.0149499	13	1	-0.0217573	0.0215223	22	1	-0.0368201	0.0361505	10	1	-0.0167364	0.0165971	17	3	-3.1245e-06	3.12449e-06	21	1	-0.0351465	0.034536	122	1.73597e-16	6.19567e-13	0	I	TRUE	Nonsyn
2R	18356868	0	0	1	0	1	6	1	-0.0100418	0.00999159	12	1	-0.0200837	0.0198834	5	0	NA	NA	5	1	-0.0083682	0.00833329	4	1	-0.00669456	0.0066722	7	1	-0.0117155	0.0116471	10	0	NA	NA	13	3	-1.32073e-06	1.32073e-06	62	1.69919e-16	6.06612e-13	0	I	TRUE	5UTR
3R	10195411	0	1	0	0	1	23	1	-0.0384937	0.0377623	20	1	-0.0334728	0.0329188	25	0	NA	NA	22	1	-0.0368201	0.0361505	42	1	-0.0702929	0.0678792	29	2	-0.00110232	0.00110171	42	4	-8.31902e-07	8.31902e-07	34	1	-0.0569038	0.055315	237	1.54645e-16	5.52392e-13	0	I	TRUE	Nonsyn
3L	11038040	1	0	1	0	1	48	1	-0.0803347	0.0771926	29	1	-0.0485356	0.0473766	16	1	-0.0267782	0.0264229	8	0	NA	NA	51	1	-0.0853557	0.0818143	35	4	-3.92814e-07	3.92814e-07	33	2	-0.00142743	0.00142641	21	1	-0.0351465	0.034536	241	1.52987e-16	5.46621e-13	0	I	TRUE	Nonsyn
2L	2785531	0	0	1	0	0	24	1	-0.0401674	0.0393714	9	0	NA	NA	8	0	NA	NA	15	2	-0.000289439	0.000289397	24	3	-9.21877e-06	9.21873e-06	13	3	-1.32073e-06	1.32073e-06	24	0	NA	NA	19	0	NA	NA	136	1.38727e-16	4.95809e-13	0	I	TRUE	Intron
X	17936502	0	0	1	0	0	29	2	-0.00110232	0.00110171	34	1	-0.0569038	0.055315	33	2	-0.00142743	0.00142641	29	0	NA	NA	29	3	-1.65391e-05	1.6539e-05	34	0	NA	NA	45	1	-0.0753138	0.0725476	30	2	-0.00117979	0.00117909	263	1.22981e-16	4.39902e-13	0	I	TRUE	Intergenic
3L	7162020	0	0	0	0	1	18	1	-0.0301255	0.0296763	6	0	NA	NA	10	2	-0.000124728	0.00012472	8	0	NA	NA	18	1	-0.0301255	0.0296763	10	3	-5.56242e-07	5.56242e-07	24	1	-0.0401674	0.0393714	27	1	-0.0451883	0.0441825	121	1.0628e-16	3.80481e-13	0	I	TRUE	3UTR
3R	21342514	0	0	0	1	1	19	3	-4.44126e-06	4.44125e-06	5	0	NA	NA	5	0	NA	NA	4	0	NA	NA	18	3	-3.7447e-06	3.74469e-06	7	1	-0.0117155	0.0116471	18	1	-0.0301255	0.0296763	11	1	-0.01841	0.0182416	87	1.04861e-16	3.75506e-13	0	I	TRUE	Nonsyn
X	14999920	0	1	1	1	1	12	3	-1.01722e-06	1.01722e-06	4	0	NA	NA	6	1	-0.0100418	0.00999159	3	0	NA	NA	14	1	-0.023431	0.0231586	3	1	-0.00502092	0.00500834	8	2	-7.77798e-05	7.77768e-05	5	0	NA	NA	55	9.16867e-17	3.28513e-13	0	I	TRUE	Syn
3R	16096665	0	0	0	1	0	18	2	-0.000420376	0.000420287	7	0	NA	NA	18	2	-0.000420376	0.000420287	16	2	-0.000330426	0.000330372	14	1	-0.023431	0.0231586	7	2	-5.83994e-05	5.83977e-05	13	0	NA	NA	20	0	NA	NA	113	7.89229e-17	2.83018e-13	0	I	TRUE	Nonsyn
3L	23034659	0	1	0	0	0	12	2	-0.000182532	0.000182516	6	0	NA	NA	4	0	NA	NA	7	0	NA	NA	14	4	-7.72355e-09	7.72355e-09	5	1	-0.0083682	0.00833329	6	0	NA	NA	4	1	-0.00669456	0.0066722	58	7.83796e-17	2.81148e-13	0	I	TRUE	Intron
2R	9534943	1	0	1	1	0	38	1	-0.0635983	0.0616182	12	0	NA	NA	18	2	-0.000420376	0.000420287	17	1	-0.0284519	0.0280509	49	3	-8.13344e-05	8.13311e-05	17	0	NA	NA	27	0	NA	NA	47	4	-1.31685e-06	1.31685e-06	225	7.78026e-17	2.79156e-13	0	I	TRUE	Nonsyn
X	17952716	0	1	1	0	1	8	1	-0.0133891	0.0132999	11	1	-0.01841	0.0182416	11	2	-0.000152278	0.000152266	7	0	NA	NA	12	1	-0.0200837	0.0198834	9	1	-0.0150628	0.0149499	17	2	-0.000374075	0.000374005	11	1	-0.01841	0.0182416	86	7.49173e-17	2.68878e-13	0	I	TRUE	Nonsyn
3R	28918104	0	0	0	1	1	35	2	-0.00160514	0.00160385	9	1	-0.0150628	0.0149499	10	2	-0.000124728	0.00012472	7	1	-0.0117155	0.0116471	22	1	-0.0368201	0.0361505	10	0	NA	NA	11	0	NA	NA	7	2	-5.83994e-05	5.83977e-05	111	7.35304e-17	2.63974e-13	0	I	TRUE	Intron
2R	16650602	0	0	0	0	1	8	0	NA	NA	4	1	-0.00669456	0.0066722	6	1	-0.0100418	0.00999159	11	2	-0.000152278	0.000152266	9	3	-3.89858e-07	3.89858e-07	7	0	NA	NA	10	1	-0.0167364	0.0165971	11	0	NA	NA	66	6.5682e-17	2.35864e-13	0	I	TRUE	3UTR
2R	9311867	0	0	0	0	1	16	4	-1.40053e-08	1.40053e-08	8	0	NA	NA	7	1	-0.0117155	0.0116471	12	1	-0.0200837	0.0198834	21	1	-0.0351465	0.034536	11	0	NA	NA	17	1	-0.0284519	0.0280509	12	1	-0.0200837	0.0198834	104	6.24755e-17	2.24412e-13	0	I	TRUE	3UTR
X	18174056	0	0	1	0	1	21	1	-0.0351465	0.034536	20	2	-0.000520901	0.000520765	20	0	NA	NA	23	0	NA	NA	31	3	-2.02949e-05	2.02947e-05	28	4	-1.55051e-07	1.55051e-07	22	0	NA	NA	17	0	NA	NA	182	5.65941e-17	2.03343e-13	0	I	TRUE	3UTR
3L	20773563	0	0	0	0	1	48	1	-0.0803347	0.0771926	33	1	-0.0552301	0.0537326	30	0	NA	NA	35	1	-0.0585774	0.0568948	56	4	-2.67927e-06	2.67926e-06	40	3	-4.4109e-05	4.41081e-05	39	2	-0.00199053	0.00198855	36	0	NA	NA	317	5.54571e-17	1.99313e-13	0	I	TRUE	Intron
2L	13189256	0	0	1	0	0	76	4	-9.11254e-06	9.11249e-06	31	2	-0.0012598	0.00125901	38	1	-0.0635983	0.0616182	23	0	NA	NA	92	3	-0.000525538	0.0005254	38	2	-0.00189046	0.00188867	47	0	NA	NA	42	1	-0.0702929	0.0678792	387	4.76166e-17	1.71182e-13	0	I	TRUE	Syn
X	5400884	0	0	0	1	1	10	2	-0.000124728	0.00012472	9	4	-9.78722e-10	9.78722e-10	10	0	NA	NA	11	0	NA	NA	8	1	-0.0133891	0.0132999	17	1	-0.0284519	0.0280509	11	0	NA	NA	19	0	NA	NA	95	4.55398e-17	1.63761e-13	0	I	TRUE	3UTR
2R	25255069	0	0	1	0	0	11	2	-0.000152278	0.000152266	5	0	NA	NA	8	0	NA	NA	3	0	NA	NA	17	6	-2.66392e-13	2.66343e-13	6	0	NA	NA	12	0	NA	NA	3	0	NA	NA	65	4.05549e-17	1.45917e-13	0	I	TRUE	Intergenic
3R	31844748	0	1	1	0	1	18	1	-0.0301255	0.0296763	6	1	-0.0100418	0.00999159	12	0	NA	NA	7	0	NA	NA	14	4	-7.72355e-09	7.72355e-09	20	2	-0.000520901	0.000520765	10	0	NA	NA	20	1	-0.0334728	0.0329188	107	3.92597e-17	1.41296e-13	0	I	TRUE	3UTR
X	1373614	0	0	0	0	1	36	2	-0.00169775	0.00169631	20	1	-0.0334728	0.0329188	26	0	NA	NA	29	0	NA	NA	38	5	-6.26866e-09	6.26866e-09	27	1	-0.0451883	0.0441825	30	1	-0.0502092	0.0489696	29	1	-0.0485356	0.0473766	235	3.5881e-17	1.29172e-13	0	I	TRUE	3UTR
2R	17374876	0	0	0	0	1	13	1	-0.0217573	0.0215223	14	0	NA	NA	16	1	-0.0267782	0.0264229	8	0	NA	NA	18	1	-0.0301255	0.0296763	11	1	-0.01841	0.0182416	33	4	-3.07811e-07	3.07811e-07	17	2	-0.000374075	0.000374005	130	3.54408e-17	1.27622e-13	0	I	TRUE	Intragenic
X	1491593	0	0	0	1	1	11	2	-0.000152278	0.000152266	4	0	NA	NA	2	0	NA	NA	5	0	NA	NA	9	4	-9.78722e-10	9.78722e-10	8	1	-0.0133891	0.0132999	10	1	-0.0167364	0.0165971	3	0	NA	NA	52	3.2896e-17	1.18524e-13	0	I	TRUE	Syn
X	16477479	0	1	0	0	0	13	2	-0.000215483	0.00021546	14	0	NA	NA	19	1	-0.0317992	0.0312989	12	0	NA	NA	21	0	NA	NA	15	0	NA	NA	33	5	-2.98476e-09	2.98476e-09	35	2	-0.00160514	0.00160385	162	3.22827e-17	1.16347e-13	0	I	TRUE	Syn
X	17952717	0	1	1	0	1	7	1	-0.0117155	0.0116471	9	1	-0.0150628	0.0149499	12	2	-0.000182532	0.000182516	6	0	NA	NA	12	1	-0.0200837	0.0198834	9	1	-0.0150628	0.0149499	17	3	-3.1245e-06	3.12449e-06	11	0	NA	NA	83	2.95164e-17	1.06466e-13	0	I	TRUE	Nonsyn
X	16473609	0	0	1	0	0	9	2	-9.98923e-05	9.98874e-05	6	0	NA	NA	2	1	-0.00334728	0.00334169	5	1	-0.0083682	0.00833329	6	2	-4.176e-05	4.17591e-05	14	2	-0.000251122	0.000251091	12	0	NA	NA	19	0	NA	NA	73	2.91658e-17	1.0523e-13	0	I	TRUE	Syn
4	686912	0	0	1	0	0	4	1	-0.00669456	0.0066722	7	1	-0.0117155	0.0116471	7	0	NA	NA	5	0	NA	NA	8	2	-7.77798e-05	7.77768e-05	1	0	NA	NA	11	2	-0.000152278	0.000152266	5	2	-2.78709e-05	2.78705e-05	48	2.56499e-17	9.25961e-14	0	I	TRUE	3UTR
3R	15388431	0	0	0	0	1	20	1	-0.0334728	0.0329188	9	1	-0.0150628	0.0149499	14	0	NA	NA	12	0	NA	NA	20	1	-0.0334728	0.0329188	11	2	-0.000152278	0.000152266	32	2	-0.00134235	0.00134145	22	3	-7.03187e-06	7.03185e-06	140	2.32688e-17	8.40236e-14	0	I	TRUE	Nonsyn
3L	16716687	0	0	0	0	1	10	1	-0.0167364	0.0165971	7	0	NA	NA	7	0	NA	NA	9	3	-3.89858e-07	3.89858e-07	14	2	-0.000251122	0.000251091	7	0	NA	NA	12	1	-0.0200837	0.0198834	22	2	-0.000631933	0.000631733	88	2.04076e-17	7.37328e-14	0	I	TRUE	Nonsyn
2R	22632160	0	0	0	0	1	18	0	NA	NA	3	0	NA	NA	12	0	NA	NA	12	1	-0.0200837	0.0198834	14	0	NA	NA	13	0	NA	NA	13	1	-0.0217573	0.0215223	28	7	-4.19862e-14	4.19664e-14	113	1.7959e-17	6.49216e-14	0	I	TRUE	Nonsyn
3L	19689870	0	0	1	1	0	435	10	-5.40544e-09	5.40544e-09	320	3	-0.0172358	0.0170881	254	0	NA	NA	117	0	NA	NA	377	5	-0.00048305	0.000482933	389	4	-0.00442262	0.00441286	281	1	-0.470293	0.375181	149	1	-0.249372	0.22071	2322	1.63003e-17	5.89418e-14	0	I	TRUE	3UTR
2L	7052664	0	0	0	0	1	31	3	-2.02949e-05	2.02947e-05	16	1	-0.0267782	0.0264229	17	0	NA	NA	7	0	NA	NA	26	1	-0.0435147	0.0425815	20	2	-0.000520901	0.000520765	30	2	-0.00117979	0.00117909	29	2	-0.00110232	0.00110171	176	1.54469e-17	5.59178e-14	0	I	TRUE	Syn
4	688162	0	0	1	0	1	10	2	-0.000124728	0.00012472	4	0	NA	NA	5	0	NA	NA	10	0	NA	NA	6	3	-9.31733e-08	9.31733e-08	7	2	-5.83994e-05	5.83977e-05	6	0	NA	NA	13	1	-0.0217573	0.0215223	61	1.46054e-17	5.28861e-14	0	I	TRUE	3UTR
X	17941537	0	1	1	0	0	8	0	NA	NA	11	4	-2.55647e-09	2.55647e-09	5	1	-0.0083682	0.00833329	1	0	NA	NA	4	1	-0.00669456	0.0066722	7	1	-0.0117155	0.0116471	9	0	NA	NA	5	1	-0.0083682	0.00833329	50	1.37962e-17	4.997e-14	0	I	TRUE	Intron
2R	24914792	0	1	0	0	1	19	4	-2.97072e-08	2.97072e-08	9	0	NA	NA	2	1	-0.00334728	0.00334169	5	0	NA	NA	24	3	-9.21877e-06	9.21873e-06	9	1	-0.0150628	0.0149499	10	0	NA	NA	5	0	NA	NA	83	1.36816e-17	4.95684e-14	0	I	TRUE	Nonsyn
4	455582	0	0	1	0	0	11	0	NA	NA	3	0	NA	NA	3	0	NA	NA	4	1	-0.00669456	0.0066722	10	4	-1.62902e-09	1.62902e-09	9	0	NA	NA	9	1	-0.0150628	0.0149499	8	2	-7.77798e-05	7.77768e-05	57	1.26382e-17	4.58134e-14	0	I	TRUE	Intergenic
4	1133655	0	0	1	0	0	10	2	-0.000124728	0.00012472	2	0	NA	NA	2	0	NA	NA	3	1	-0.00502092	0.00500834	10	3	-5.56242e-07	5.56242e-07	2	1	-0.00334728	0.00334169	9	0	NA	NA	6	1	-0.0100418	0.00999159	44	1.1601e-17	4.20651e-14	0	I	TRUE	Intron
X	16473638	0	1	1	0	1	9	1	-0.0150628	0.0149499	11	1	-0.01841	0.0182416	6	1	-0.0100418	0.00999159	12	2	-0.000182532	0.000182516	8	1	-0.0133891	0.0132999	7	0	NA	NA	14	3	-1.67883e-06	1.67882e-06	24	0	NA	NA	91	1.11043e-17	4.02751e-14	0	I	TRUE	Nonsyn
2R	14355589	0	0	0	0	1	19	2	-0.00046932	0.00046921	19	3	-4.44126e-06	4.44125e-06	13	2	-0.000215483	0.00021546	13	0	NA	NA	21	1	-0.0351465	0.034536	23	2	-0.000691368	0.000691129	12	0	NA	NA	21	0	NA	NA	141	1.0717e-17	3.88811e-14	0	I	TRUE	3UTR
2R	9312093	0	0	1	0	1	10	2	-0.000124728	0.00012472	4	0	NA	NA	8	1	-0.0133891	0.0132999	5	0	NA	NA	16	1	-0.0267782	0.0264229	11	1	-0.01841	0.0182416	8	2	-7.77798e-05	7.77768e-05	11	2	-0.000152278	0.000152266	73	9.4685e-18	3.43801e-14	0	I	TRUE	3UTR
2L	4318481	0	1	1	1	1	13	4	-5.52421e-09	5.52421e-09	1	0	NA	NA	-Inf	-Inf	-Inf	-Inf	6	0	NA	NA	21	3	-6.08059e-06	6.08057e-06	8	1	-0.0133891	0.0132999	12	1	-0.0200837	0.0198834	1	0	NA	NA	62	8.88285e-18	3.22625e-14	0	I	TRUE	Intron
X	5397347	0	0	1	0	0	5	2	-2.78709e-05	2.78705e-05	10	1	-0.0167364	0.0165971	3	0	NA	NA	5	1	-0.0083682	0.00833329	4	1	-0.00669456	0.0066722	6	2	-4.176e-05	4.17591e-05	4	1	-0.00669456	0.0066722	7	0	NA	NA	44	7.16612e-18	2.6056e-14	0	I	TRUE	Intron
X	16477496	0	1	0	0	0	17	1	-0.0284519	0.0280509	11	2	-0.000152278	0.000152266	26	1	-0.0435147	0.0425815	17	0	NA	NA	18	0	NA	NA	20	1	-0.0334728	0.0329188	40	4	-6.81059e-07	6.81059e-07	36	2	-0.00169775	0.00169631	185	6.9168e-18	2.51564e-14	0	I	TRUE	Nonsyn
3L	23036101	0	0	1	0	0	19	2	-0.00046932	0.00046921	7	2	-5.83994e-05	5.83977e-05	6	0	NA	NA	6	1	-0.0100418	0.00999159	10	0	NA	NA	1	0	NA	NA	12	3	-1.01722e-06	1.01722e-06	15	1	-0.0251046	0.0247921	76	6.90441e-18	2.51183e-14	0	I	TRUE	Intron
3L	9151835	0	0	1	1	0	12	1	-0.0200837	0.0198834	20	1	-0.0334728	0.0329188	14	0	NA	NA	21	1	-0.0351465	0.034536	18	1	-0.0301255	0.0296763	26	2	-0.000885249	0.000884857	30	4	-2.06976e-07	2.06976e-07	30	1	-0.0502092	0.0489696	171	6.01636e-18	2.18935e-14	0	I	TRUE	Nonsyn
X	20398309	0	0	0	0	1	2	0	NA	NA	-Inf	-Inf	-Inf	-Inf	7	1	-0.0117155	0.0116471	13	4	-5.52421e-09	5.52421e-09	9	0	NA	NA	8	0	NA	NA	1	0	NA	NA	6	3	-9.31733e-08	9.31733e-08	46	5.99488e-18	2.18214e-14	0	I	TRUE	Nonsyn
3L	2941103	0	0	0	0	1	35	1	-0.0585774	0.0568948	20	3	-5.21847e-06	5.21846e-06	11	1	-0.01841	0.0182416	20	1	-0.0334728	0.0329188	52	5	-3.18314e-08	3.18314e-08	18	0	NA	NA	28	0	NA	NA	21	0	NA	NA	205	5.67515e-18	2.06632e-14	0	I	TRUE	Nonsyn
X	8926529	0	1	0	0	0	4	1	-0.00669456	0.0066722	9	1	-0.0150628	0.0149499	8	1	-0.0133891	0.0132999	11	2	-0.000152278	0.000152266	5	0	NA	NA	-Inf	-Inf	-Inf	-Inf	8	2	-7.77798e-05	7.77768e-05	16	2	-0.000330426	0.000330372	61	5.19052e-18	1.89091e-14	0	I	TRUE	Intron
4	1039649	0	0	1	0	0	19	0	NA	NA	10	0	NA	NA	15	2	-0.000289439	0.000289397	5	2	-2.78709e-05	2.78705e-05	13	1	-0.0217573	0.0215223	14	0	NA	NA	17	4	-1.82901e-08	1.82901e-08	13	0	NA	NA	106	3.17501e-18	1.15729e-14	0	I	TRUE	Intron
X	10409216	0	0	0	0	1	24	6	-2.86824e-12	2.86826e-12	17	1	-0.0284519	0.0280509	23	0	NA	NA	19	0	NA	NA	21	1	-0.0351465	0.034536	29	2	-0.00110232	0.00110171	27	0	NA	NA	24	0	NA	NA	184	3.0613e-18	1.11615e-14	0	I	TRUE	Intergenic
3R	9450069	0	0	0	0	1	20	0	NA	NA	25	0	NA	NA	25	0	NA	NA	31	1	-0.0518829	0.0505599	26	4	-1.13515e-07	1.13515e-07	27	3	-1.32726e-05	1.32725e-05	31	0	NA	NA	38	3	-3.77566e-05	3.77559e-05	223	2.87606e-18	1.04919e-14	0	I	TRUE	Intergenic
2L	2967382	0	0	0	1	0	23	1	-0.0384937	0.0377623	19	0	NA	NA	15	1	-0.0251046	0.0247921	22	1	-0.0368201	0.0361505	22	1	-0.0368201	0.0361505	24	4	-8.08991e-08	8.08991e-08	18	2	-0.000420376	0.000420287	40	1	-0.0669456	0.0647539	183	2.69374e-18	9.83215e-15	0	I	TRUE	Intergenic
X	13713539	1	0	1	0	0	10	2	-0.000124728	0.00012472	12	2	-0.000182532	0.000182516	7	1	-0.0117155	0.0116471	-Inf	-Inf	-Inf	-Inf	13	1	-0.0217573	0.0215223	5	0	NA	NA	7	2	-5.83994e-05	5.83977e-05	4	1	-0.00669456	0.0066722	58	2.22336e-18	8.11888e-15	0	I	TRUE	Intron
3L	10692343	0	0	0	0	1	17	1	-0.0284519	0.0280509	9	0	NA	NA	9	1	-0.0150628	0.0149499	14	2	-0.000251122	0.000251091	15	1	-0.0251046	0.0247921	11	2	-0.000152278	0.000152266	9	1	-0.0150628	0.0149499	16	2	-0.000330426	0.000330372	100	1.96324e-18	7.17564e-15	0	I	TRUE	3UTR
2L	8201522	0	0	0	0	1	23	4	-6.75061e-08	6.75061e-08	13	1	-0.0217573	0.0215223	10	0	NA	NA	2	0	NA	NA	10	0	NA	NA	23	4	-6.75061e-08	6.75061e-08	12	1	-0.0200837	0.0198834	10	0	NA	NA	103	1.95014e-18	7.1297e-15	0	I	TRUE	Nonsyn
2L	4986770	0	0	0	0	1	16	2	-0.000330426	0.000330372	9	2	-9.98923e-05	9.98874e-05	9	0	NA	NA	5	0	NA	NA	22	1	-0.0368201	0.0361505	19	0	NA	NA	20	2	-0.000520901	0.000520765	17	3	-3.1245e-06	3.12449e-06	117	1.9411e-18	7.09861e-15	0	I	TRUE	Nonsyn
X	5239523	0	0	1	0	0	7	1	-0.0117155	0.0116471	4	0	NA	NA	6	1	-0.0100418	0.00999159	4	0	NA	NA	12	3	-1.01722e-06	1.01722e-06	3	0	NA	NA	12	2	-0.000182532	0.000182516	7	2	-5.83994e-05	5.83977e-05	55	1.26172e-18	4.61791e-15	0	I	TRUE	Syn
X	6112695	0	0	0	0	1	12	4	-3.82957e-09	3.82957e-09	5	0	NA	NA	10	1	-0.0167364	0.0165971	4	0	NA	NA	13	3	-1.32073e-06	1.32073e-06	7	0	NA	NA	9	1	-0.0150628	0.0149499	7	0	NA	NA	67	1.25498e-18	4.59447e-15	0	I	TRUE	Nonsyn
2L	14090559	0	0	0	0	1	15	1	-0.0251046	0.0247921	9	0	NA	NA	10	1	-0.0167364	0.0165971	16	2	-0.000330426	0.000330372	13	0	NA	NA	9	1	-0.0150628	0.0149499	13	3	-1.32073e-06	1.32073e-06	17	2	-0.000374075	0.000374005	102	1.00387e-18	3.67719e-15	0	I	TRUE	Intergenic
4	1042892	0	0	0	1	0	23	2	-0.000691368	0.000691129	8	0	NA	NA	10	1	-0.0167364	0.0165971	13	0	NA	NA	37	4	-4.94159e-07	4.94159e-07	11	0	NA	NA	19	3	-4.44126e-06	4.44125e-06	19	1	-0.0317992	0.0312989	140	7.8794e-19	2.88701e-15	0	I	TRUE	Intron
2R	13177407	0	0	0	0	1	19	0	NA	NA	15	0	NA	NA	22	2	-0.000631933	0.000631733	25	3	-1.04628e-05	1.04627e-05	23	1	-0.0384937	0.0377623	22	0	NA	NA	25	4	-9.61797e-08	9.61797e-08	19	1	-0.0317992	0.0312989	170	7.51361e-19	2.75374e-15	0	I	TRUE	Syn
X	5630737	0	0	1	0	1	10	0	NA	NA	7	0	NA	NA	21	1	-0.0351465	0.034536	21	1	-0.0351465	0.034536	21	2	-0.000575108	0.000574942	31	0	NA	NA	46	4	-1.20638e-06	1.20638e-06	41	4	-7.53679e-07	7.53679e-07	198	6.23505e-19	2.28639e-15	0	I	TRUE	Syn
2L	6636849	1	0	1	1	1	8	0	NA	NA	10	3	-5.56242e-07	5.56242e-07	9	2	-9.98923e-05	9.98874e-05	2	0	NA	NA	6	0	NA	NA	3	0	NA	NA	15	4	-1.0518e-08	1.0518e-08	-Inf	-Inf	-Inf	-Inf	53	5.84398e-19	2.14415e-15	0	I	TRUE	Nonsyn
3R	14794787	0	0	0	0	1	29	0	NA	NA	11	1	-0.01841	0.0182416	25	1	-0.041841	0.0409778	19	0	NA	NA	39	2	-0.00199053	0.00198855	28	1	-0.0468619	0.0457809	35	4	-3.92814e-07	3.92814e-07	31	3	-2.02949e-05	2.02947e-05	217	5.42503e-19	1.99099e-15	0	I	TRUE	Nonsyn
2R	16861708	0	0	0	0	1	3	0	NA	NA	3	1	-0.00502092	0.00500834	9	1	-0.0150628	0.0149499	8	3	-2.60231e-07	2.60231e-07	7	1	-0.0117155	0.0116471	6	1	-0.0100418	0.00999159	11	1	-0.01841	0.0182416	7	1	-0.0117155	0.0116471	54	4.81756e-19	1.76853e-15	0	I	TRUE	Intergenic
X	6670299	0	0	0	0	1	7	0	NA	NA	9	0	NA	NA	6	0	NA	NA	9	3	-3.89858e-07	3.89858e-07	7	1	-0.0117155	0.0116471	6	0	NA	NA	6	1	-0.0100418	0.00999159	15	4	-1.0518e-08	1.0518e-08	65	4.77193e-19	1.75225e-15	0	I	TRUE	3UTR
3R	24674513	0	1	1	1	1	16	1	-0.0267782	0.0264229	18	2	-0.000420376	0.000420287	12	1	-0.0200837	0.0198834	10	0	NA	NA	17	2	-0.000374075	0.000374005	20	1	-0.0334728	0.0329188	24	3	-9.21877e-06	9.21873e-06	11	1	-0.01841	0.0182416	128	4.57164e-19	1.67916e-15	0	I	TRUE	Nonsyn
X	10920776	0	0	0	0	1	4	2	-1.67411e-05	1.67409e-05	5	1	-0.0083682	0.00833329	4	0	NA	NA	8	1	-0.0133891	0.0132999	8	2	-7.77798e-05	7.77768e-05	8	0	NA	NA	7	1	-0.0117155	0.0116471	14	2	-0.000251122	0.000251091	58	4.2203e-19	1.55138e-15	0	I	TRUE	3UTR
2R	9312117	0	0	0	0	1	10	1	-0.0167364	0.0165971	5	1	-0.0083682	0.00833329	13	1	-0.0217573	0.0215223	8	0	NA	NA	18	3	-3.7447e-06	3.74469e-06	8	0	NA	NA	10	0	NA	NA	20	4	-3.70844e-08	3.70844e-08	92	4.13376e-19	1.51999e-15	0	I	TRUE	3UTR
3R	24052522	0	0	0	0	1	35	0	NA	NA	13	0	NA	NA	36	2	-0.00169775	0.00169631	34	3	-2.69165e-05	2.69162e-05	32	1	-0.0535565	0.0521476	30	3	-1.83538e-05	1.83537e-05	16	1	-0.0267782	0.0264229	16	2	-0.000330426	0.000330372	212	3.81469e-19	1.40304e-15	0	I	TRUE	Nonsyn
4	460324	0	0	0	0	1	42	4	-8.31902e-07	8.31902e-07	20	0	NA	NA	30	1	-0.0502092	0.0489696	31	2	-0.0012598	0.00125901	39	5	-7.18052e-09	7.18052e-09	32	0	NA	NA	40	0	NA	NA	29	0	NA	NA	263	3.68285e-19	1.35492e-15	0	I	TRUE	Nonsyn
X	17942432	0	0	0	1	0	7	2	-5.83994e-05	5.83977e-05	4	0	NA	NA	5	1	-0.0083682	0.00833329	-Inf	-Inf	-Inf	-Inf	5	1	-0.0083682	0.00833329	3	1	-0.00502092	0.00500834	15	3	-2.0959e-06	2.0959e-06	5	1	-0.0083682	0.00833329	44	3.54739e-19	1.30579e-15	0	I	TRUE	Intron
X	516708	0	0	0	0	1	11	0	NA	NA	14	3	-1.67883e-06	1.67882e-06	20	0	NA	NA	16	0	NA	NA	23	2	-0.000691368	0.000691129	8	0	NA	NA	30	3	-1.83538e-05	1.83537e-05	29	3	-1.65391e-05	1.6539e-05	151	3.52206e-19	1.29682e-15	0	I	TRUE	Intron
3R	14515611	0	0	0	0	1	17	2	-0.000374075	0.000374005	16	1	-0.0267782	0.0264229	15	2	-0.000289439	0.000289397	9	0	NA	NA	11	3	-7.63874e-07	7.63874e-07	3	1	-0.00502092	0.00500834	18	1	-0.0301255	0.0296763	12	0	NA	NA	101	3.24696e-19	1.19618e-15	0	I	TRUE	3UTR
X	15904896	0	0	0	1	0	112	3	-0.00093056	0.000930128	64	4	-4.58566e-06	4.58565e-06	53	1	-0.0887029	0.0848826	30	0	NA	NA	97	4	-2.39307e-05	2.39304e-05	77	2	-0.00755733	0.00752884	-Inf	-Inf	-Inf	-Inf	60	2	-0.00465153	0.00464073	493	3.02709e-19	1.11579e-15	0	I	TRUE	Intron
3R	31228944	0	0	0	0	1	17	4	-1.82901e-08	1.82901e-08	14	0	NA	NA	18	0	NA	NA	19	0	NA	NA	22	2	-0.000631933	0.000631733	19	1	-0.0317992	0.0312989	36	1	-0.0602511	0.0584719	25	3	-1.04628e-05	1.04627e-05	170	2.21244e-19	8.16168e-16	0	I	TRUE	Intergenic
3L	23036047	0	0	1	0	0	17	2	-0.000374075	0.000374005	8	0	NA	NA	10	0	NA	NA	9	1	-0.0150628	0.0149499	26	4	-1.13515e-07	1.13515e-07	14	2	-0.000251122	0.000251091	25	1	-0.041841	0.0409778	20	1	-0.0334728	0.0329188	129	2.14977e-19	7.94123e-16	0	I	TRUE	Intron
3R	21018804	0	0	0	0	1	13	1	-0.0217573	0.0215223	11	1	-0.01841	0.0182416	10	0	NA	NA	14	2	-0.000251122	0.000251091	22	3	-7.03187e-06	7.03185e-06	14	0	NA	NA	22	3	-7.03187e-06	7.03185e-06	24	1	-0.0401674	0.0393714	130	1.91912e-19	7.09116e-16	0	I	TRUE	Nonsyn
2R	18524899	0	0	0	1	1	37	4	-4.94159e-07	4.94159e-07	16	0	NA	NA	22	0	NA	NA	14	0	NA	NA	35	2	-0.00160514	0.00160385	37	2	-0.00179286	0.00179125	27	4	-1.33079e-07	1.33079e-07	29	0	NA	NA	217	1.88928e-19	6.98278e-16	0	I	TRUE	3UTR
2R	15871731	0	1	0	0	1	19	2	-0.00046932	0.00046921	7	0	NA	NA	16	2	-0.000330426	0.000330372	17	1	-0.0284519	0.0280509	32	1	-0.0535565	0.0521476	11	3	-7.63874e-07	7.63874e-07	16	1	-0.0267782	0.0264229	24	1	-0.0401674	0.0393714	142	1.80192e-19	6.66529e-16	0	I	TRUE	Nonsyn
2R	19727230	0	0	1	0	0	2	0	NA	NA	2	0	NA	NA	2	0	NA	NA	13	2	-0.000215483	0.00021546	5	3	-4.66451e-08	4.66451e-08	8	1	-0.0133891	0.0132999	13	3	-1.32073e-06	1.32073e-06	4	0	NA	NA	49	1.76537e-19	6.53187e-16	0	I	TRUE	Intergenic
2R	6733080	1	0	1	1	1	10	2	-0.000124728	0.00012472	11	1	-0.01841	0.0182416	11	2	-0.000152278	0.000152266	3	1	-0.00502092	0.00500834	13	1	-0.0217573	0.0215223	15	2	-0.000289439	0.000289397	8	1	-0.0133891	0.0132999	6	0	NA	NA	77	1.43724e-19	5.32496e-16	0	I	TRUE	Nonsyn
2R	13886458	0	1	1	0	1	10	4	-1.62902e-09	1.62902e-09	5	1	-0.0083682	0.00833329	2	1	-0.00334728	0.00334169	2	0	NA	NA	22	2	-0.000631933	0.000631733	2	0	NA	NA	3	1	-0.00502092	0.00500834	1	0	NA	NA	47	1.43528e-19	5.31914e-16	0	I	TRUE	Nonsyn
2L	14077178	0	1	0	0	1	6	1	-0.0100418	0.00999159	8	2	-7.77798e-05	7.77768e-05	6	0	NA	NA	9	0	NA	NA	16	2	-0.000330426	0.000330372	8	4	-5.44462e-10	5.44462e-10	20	0	NA	NA	17	0	NA	NA	90	1.39783e-19	5.18177e-16	0	I	TRUE	Nonsyn
X	16475685	0	1	1	0	1	13	1	-0.0217573	0.0215223	10	0	NA	NA	14	1	-0.023431	0.0231586	13	1	-0.0217573	0.0215223	12	3	-1.01722e-06	1.01722e-06	9	0	NA	NA	29	3	-1.65391e-05	1.6539e-05	24	2	-0.000753405	0.000753121	124	1.35919e-19	5.03988e-16	0	I	TRUE	Nonsyn
X	16473610	0	1	1	0	0	9	1	-0.0150628	0.0149499	6	1	-0.0100418	0.00999159	2	1	-0.00334728	0.00334169	5	2	-2.78709e-05	2.78705e-05	6	2	-4.176e-05	4.17591e-05	13	2	-0.000215483	0.00021546	13	0	NA	NA	19	0	NA	NA	73	1.2517e-19	4.64257e-16	0	I	TRUE	Nonsyn
3R	13692418	0	0	0	0	1	17	1	-0.0284519	0.0280509	8	0	NA	NA	11	1	-0.01841	0.0182416	12	1	-0.0200837	0.0198834	11	2	-0.000152278	0.000152266	14	1	-0.023431	0.0231586	11	4	-2.55647e-09	2.55647e-09	10	0	NA	NA	94	9.17182e-20	3.40733e-16	0	I	TRUE	Intergenic
3L	13930146	0	0	0	0	1	5	2	-2.78709e-05	2.78705e-05	4	0	NA	NA	8	0	NA	NA	12	1	-0.0200837	0.0198834	6	1	-0.0100418	0.00999159	7	0	NA	NA	9	4	-9.78722e-10	9.78722e-10	10	1	-0.0167364	0.0165971	61	8.99417e-20	3.34223e-16	0	I	TRUE	Nonsyn
3R	21312832	0	0	0	0	1	10	3	-5.56242e-07	5.56242e-07	13	0	NA	NA	16	1	-0.0267782	0.0264229	15	1	-0.0251046	0.0247921	15	4	-1.0518e-08	1.0518e-08	14	1	-0.023431	0.0231586	29	0	NA	NA	22	0	NA	NA	134	8.87573e-20	3.29911e-16	0	I	TRUE	ncRNA
4	1041500	0	0	1	0	0	12	0	NA	NA	11	1	-0.01841	0.0182416	13	2	-0.000215483	0.00021546	15	3	-2.0959e-06	2.0959e-06	26	2	-0.000885249	0.000884857	14	0	NA	NA	19	1	-0.0317992	0.0312989	17	2	-0.000374075	0.000374005	127	8.53258e-20	3.17241e-16	0	I	TRUE	Intron
3R	21018558	0	0	0	0	1	27	1	-0.0451883	0.0441825	8	0	NA	NA	24	1	-0.0401674	0.0393714	10	1	-0.0167364	0.0165971	44	6	-1.46178e-10	1.46178e-10	23	1	-0.0384937	0.0377623	20	2	-0.000520901	0.000520765	15	0	NA	NA	171	8.29935e-20	3.08653e-16	0	I	TRUE	Nonsyn
4	1041514	0	1	1	1	0	19	3	-4.44126e-06	4.44125e-06	5	1	-0.0083682	0.00833329	16	2	-0.000330426	0.000330372	23	3	-8.07653e-06	8.0765e-06	25	1	-0.041841	0.0409778	11	1	-0.01841	0.0182416	19	0	NA	NA	20	0	NA	NA	138	7.38175e-20	2.74675e-16	0	I	TRUE	Intron
X	11801173	0	0	0	0	1	31	1	-0.0518829	0.0505599	24	2	-0.000753405	0.000753121	18	0	NA	NA	31	1	-0.0518829	0.0505599	29	5	-1.50182e-09	1.50182e-09	32	0	NA	NA	20	0	NA	NA	33	3	-2.45723e-05	2.4572e-05	218	7.10453e-20	2.64644e-16	0	I	TRUE	3UTR
X	8043465	0	0	0	0	1	9	0	NA	NA	5	0	NA	NA	9	1	-0.0150628	0.0149499	13	2	-0.000215483	0.00021546	10	1	-0.0167364	0.0165971	6	1	-0.0100418	0.00999159	17	1	-0.0284519	0.0280509	12	4	-3.82957e-09	3.82957e-09	81	5.73813e-20	2.1386e-16	0	I	TRUE	Syn
2R	24996035	0	0	0	0	1	40	7	-6.49595e-13	6.49591e-13	7	0	NA	NA	13	0	NA	NA	18	1	-0.0301255	0.0296763	41	1	-0.0686193	0.0663179	15	1	-0.0251046	0.0247921	26	1	-0.0435147	0.0425815	23	1	-0.0384937	0.0377623	183	5.09651e-20	1.90049e-16	0	I	TRUE	Nonsyn
X	15111682	0	0	0	0	1	15	2	-0.000289439	0.000289397	7	0	NA	NA	12	1	-0.0200837	0.0198834	12	0	NA	NA	18	1	-0.0301255	0.0296763	13	1	-0.0217573	0.0215223	13	3	-1.32073e-06	1.32073e-06	25	3	-1.04628e-05	1.04627e-05	115	5.07857e-20	1.89431e-16	0	I	TRUE	Syn
X	1373588	0	0	0	0	1	49	2	-0.003126	0.00312112	14	5	-2.58528e-11	2.58529e-11	28	3	-1.48468e-05	1.48466e-05	19	0	NA	NA	42	0	NA	NA	19	0	NA	NA	25	0	NA	NA	24	1	-0.0401674	0.0393714	220	4.71658e-20	1.75976e-16	0	I	TRUE	3UTR
3R	5510248	0	0	1	0	1	5	0	NA	NA	1	0	NA	NA	1	1	-0.00167364	0.00167224	8	3	-2.60231e-07	2.60231e-07	12	1	-0.0200837	0.0198834	6	2	-4.176e-05	4.17591e-05	7	0	NA	NA	10	2	-0.000124728	0.00012472	50	4.50647e-20	1.68181e-16	0	I	TRUE	Nonsyn
2R	9312094	0	0	1	0	0	9	2	-9.98923e-05	9.98874e-05	4	1	-0.00669456	0.0066722	10	1	-0.0167364	0.0165971	5	0	NA	NA	13	1	-0.0217573	0.0215223	12	2	-0.000182532	0.000182516	8	0	NA	NA	12	3	-1.01722e-06	1.01722e-06	73	4.41996e-20	1.64997e-16	0	I	TRUE	3UTR
2R	15872344	0	1	0	0	1	24	2	-0.000753405	0.000753121	9	0	NA	NA	18	3	-3.7447e-06	3.74469e-06	13	1	-0.0217573	0.0215223	24	1	-0.0401674	0.0393714	15	0	NA	NA	17	4	-1.82901e-08	1.82901e-08	21	0	NA	NA	141	4.37087e-20	1.63208e-16	0	I	TRUE	Syn
X	12642131	0	1	0	0	0	11	3	-7.63874e-07	7.63874e-07	5	1	-0.0083682	0.00833329	4	1	-0.00669456	0.0066722	6	0	NA	NA	21	3	-6.08059e-06	6.08057e-06	4	1	-0.00669456	0.0066722	15	1	-0.0251046	0.0247921	14	0	NA	NA	80	4.27203e-20	1.5956e-16	0	I	TRUE	Intron
3R	17873653	0	0	0	1	0	53	2	-0.0036477	0.00364106	28	2	-0.0010274	0.00102687	20	1	-0.0334728	0.0329188	16	0	NA	NA	48	4	-1.43464e-06	1.43464e-06	40	2	-0.00209308	0.00209089	29	1	-0.0485356	0.0473766	43	2	-0.00241548	0.00241257	277	4.21993e-20	1.57656e-16	0	I	TRUE	Intergenic
3L	4586039	0	0	1	0	0	16	1	-0.0267782	0.0264229	12	0	NA	NA	13	0	NA	NA	13	0	NA	NA	17	3	-3.1245e-06	3.12449e-06	13	5	-1.66429e-11	1.66429e-11	15	0	NA	NA	18	1	-0.0301255	0.0296763	117	4.07754e-20	1.52378e-16	0	I	TRUE	Intron
2R	16650776	0	0	1	0	1	6	0	NA	NA	2	0	NA	NA	7	0	NA	NA	6	2	-4.176e-05	4.17591e-05	2	0	NA	NA	6	3	-9.31733e-08	9.31733e-08	8	2	-7.77798e-05	7.77768e-05	10	2	-0.000124728	0.00012472	47	3.77424e-20	1.41119e-16	0	I	TRUE	3UTR
3L	9868373	0	0	0	0	1	74	2	-0.00699738	0.00697295	24	0	NA	NA	36	4	-4.41326e-07	4.41326e-07	20	0	NA	NA	58	0	NA	NA	20	2	-0.000520901	0.000520765	46	5	-1.69294e-08	1.69294e-08	39	0	NA	NA	317	2.71307e-20	1.01523e-16	0	I	TRUE	Nonsyn
2R	16647491	0	1	1	0	1	15	2	-0.000289439	0.000289397	4	0	NA	NA	7	2	-5.83994e-05	5.83977e-05	3	0	NA	NA	10	0	NA	NA	3	1	-0.00502092	0.00500834	14	3	-1.67883e-06	1.67882e-06	12	2	-0.000182532	0.000182516	68	2.59352e-20	9.70753e-17	0	I	TRUE	Nonsyn
X	10236764	0	0	0	0	1	24	4	-8.08991e-08	8.08991e-08	14	1	-0.023431	0.0231586	21	2	-0.000575108	0.000574942	23	0	NA	NA	13	1	-0.0217573	0.0215223	22	2	-0.000631933	0.000631733	25	1	-0.041841	0.0409778	24	1	-0.0401674	0.0393714	166	2.36283e-20	8.84661e-17	0	I	TRUE	Intergenic
X	18827565	0	0	0	0	1	19	0	NA	NA	14	1	-0.023431	0.0231586	13	1	-0.0217573	0.0215223	13	0	NA	NA	29	5	-1.50182e-09	1.50182e-09	21	2	-0.000575108	0.000574942	43	3	-5.489e-05	5.48885e-05	29	0	NA	NA	181	2.36225e-20	8.84661e-17	0	I	TRUE	3UTR
2L	9256786	1	0	1	1	0	56	4	-2.67927e-06	2.67926e-06	33	2	-0.00142743	0.00142641	22	1	-0.0368201	0.0361505	27	0	NA	NA	68	6	-2.18995e-09	2.18995e-09	37	1	-0.0619247	0.0600463	32	0	NA	NA	39	0	NA	NA	314	1.81676e-20	6.8092e-17	0	I	TRUE	5UTR
X	924164	0	0	0	0	1	21	3	-6.08059e-06	6.08057e-06	15	3	-2.0959e-06	2.0959e-06	11	0	NA	NA	23	2	-0.000691368	0.000691129	36	2	-0.00169775	0.00169631	18	0	NA	NA	30	2	-0.00117979	0.00117909	21	0	NA	NA	175	1.76169e-20	6.60456e-17	0	I	TRUE	Nonsyn
2R	2498359	0	0	1	0	0	6	3	-9.31733e-08	9.31733e-08	3	0	NA	NA	7	3	-1.62849e-07	1.62849e-07	3	0	NA	NA	12	3	-1.01722e-06	1.01722e-06	3	0	NA	NA	4	0	NA	NA	4	0	NA	NA	42	1.54345e-20	5.78793e-17	0	I	TRUE	Intron
2R	22564168	0	0	0	1	0	21	1	-0.0351465	0.034536	10	0	NA	NA	10	0	NA	NA	12	4	-3.82957e-09	3.82957e-09	30	3	-1.83538e-05	1.83537e-05	20	0	NA	NA	21	3	-6.08059e-06	6.08057e-06	13	0	NA	NA	137	1.47601e-20	5.53652e-17	0	I	TRUE	Syn
X	12570094	0	0	1	0	0	6	1	-0.0100418	0.00999159	4	2	-1.67411e-05	1.67409e-05	2	1	-0.00334728	0.00334169	4	0	NA	NA	5	2	-2.78709e-05	2.78705e-05	12	2	-0.000182532	0.000182516	3	1	-0.00502092	0.00500834	8	0	NA	NA	44	1.42403e-20	5.34438e-17	0	I	TRUE	Intergenic
2R	19667967	0	0	0	0	1	32	5	-2.53605e-09	2.53605e-09	15	0	NA	NA	22	3	-7.03187e-06	7.03185e-06	15	0	NA	NA	29	2	-0.00110232	0.00110171	15	1	-0.0251046	0.0247921	16	1	-0.0267782	0.0264229	31	0	NA	NA	175	1.28703e-20	4.83409e-17	0	I	TRUE	Syn
3L	4591744	0	0	1	0	0	31	3	-2.02949e-05	2.02947e-05	23	0	NA	NA	29	0	NA	NA	23	2	-0.000691368	0.000691129	48	4	-1.43464e-06	1.43464e-06	28	3	-1.48468e-05	1.48466e-05	26	1	-0.0435147	0.0425815	20	0	NA	NA	228	1.27214e-20	4.77943e-17	0	I	TRUE	3UTR
3L	19877379	0	0	0	0	1	15	0	NA	NA	4	0	NA	NA	5	1	-0.0083682	0.00833329	15	2	-0.000289439	0.000289397	18	4	-2.34844e-08	2.34844e-08	14	2	-0.000251122	0.000251091	18	1	-0.0301255	0.0296763	13	1	-0.0217573	0.0215223	102	9.08281e-21	3.41514e-17	0	I	TRUE	Nonsyn
3L	23036082	0	0	1	0	0	16	3	-2.57634e-06	2.57634e-06	5	0	NA	NA	2	1	-0.00334728	0.00334169	6	1	-0.0100418	0.00999159	7	1	-0.0117155	0.0116471	4	1	-0.00669456	0.0066722	10	1	-0.0167364	0.0165971	8	2	-7.77798e-05	7.77768e-05	58	8.62927e-21	3.24547e-17	0	I	TRUE	Intron
3R	21212919	0	0	0	0	1	21	1	-0.0351465	0.034536	15	0	NA	NA	8	0	NA	NA	16	0	NA	NA	22	5	-3.36294e-10	3.36294e-10	18	0	NA	NA	17	0	NA	NA	25	5	-6.75657e-10	6.75657e-10	142	7.84723e-21	2.95213e-17	0	I	TRUE	Intergenic
X	18201429	0	0	1	1	1	18	1	-0.0301255	0.0296763	7	1	-0.0117155	0.0116471	8	1	-0.0133891	0.0132999	7	2	-5.83994e-05	5.83977e-05	14	3	-1.67883e-06	1.67882e-06	12	0	NA	NA	4	0	NA	NA	4	2	-1.67411e-05	1.67409e-05	74	7.54496e-21	2.83992e-17	0	I	TRUE	Nonsyn
2L	8368474	0	0	1	0	0	83	2	-0.00873648	0.00869843	46	1	-0.0769875	0.0740985	45	1	-0.0753138	0.0725476	40	0	NA	NA	82	7	-1.24573e-10	1.24573e-10	61	3	-0.000156522	0.00015651	54	1	-0.0903766	0.0864129	51	1	-0.0853557	0.0818143	462	6.44536e-21	2.42732e-17	0	I	TRUE	Nonsyn
2R	10611461	0	0	1	1	1	40	2	-0.00209308	0.00209089	17	0	NA	NA	17	0	NA	NA	19	3	-4.44126e-06	4.44125e-06	46	3	-6.72648e-05	6.72626e-05	20	3	-5.21847e-06	5.21846e-06	31	0	NA	NA	34	2	-0.00151503	0.00151388	224	4.93452e-21	1.85883e-17	0	I	TRUE	Syn
2R	16650664	0	0	1	0	1	12	2	-0.000182532	0.000182516	4	2	-1.67411e-05	1.67409e-05	5	1	-0.0083682	0.00833329	4	0	NA	NA	11	2	-0.000152278	0.000152266	7	2	-5.83994e-05	5.83977e-05	13	1	-0.0217573	0.0215223	11	0	NA	NA	67	4.87287e-21	1.8361e-17	0	I	TRUE	3UTR
2L	14090979	0	0	0	1	1	8	1	-0.0133891	0.0132999	3	0	NA	NA	16	2	-0.000330426	0.000330372	13	0	NA	NA	16	3	-2.57634e-06	2.57634e-06	6	2	-4.176e-05	4.17591e-05	21	2	-0.000575108	0.000574942	10	1	-0.0167364	0.0165971	93	4.51089e-21	1.70016e-17	0	I	TRUE	Intergenic
X	5631029	0	0	0	0	1	41	2	-0.00219809	0.00219568	31	0	NA	NA	36	3	-3.20361e-05	3.20356e-05	23	1	-0.0384937	0.0377623	67	3	-0.000206792	0.00020677	29	2	-0.00110232	0.00110171	52	2	-0.00351371	0.00350754	38	2	-0.00189046	0.00188867	317	4.00843e-21	1.51118e-17	0	I	TRUE	Nonsyn
4	1134830	0	0	1	0	0	25	5	-6.75657e-10	6.75657e-10	18	1	-0.0301255	0.0296763	16	1	-0.0267782	0.0264229	11	1	-0.01841	0.0182416	26	3	-1.18127e-05	1.18126e-05	20	0	NA	NA	20	1	-0.0334728	0.0329188	13	0	NA	NA	149	3.7581e-21	1.41756e-17	0	I	TRUE	Intron
3R	27674862	0	0	0	0	1	57	3	-0.000127889	0.000127881	22	1	-0.0368201	0.0361505	28	1	-0.0468619	0.0457809	38	1	-0.0635983	0.0616182	58	5	-5.56539e-08	5.56539e-08	37	2	-0.00179286	0.00179125	44	2	-0.00252784	0.00252465	42	0	NA	NA	326	3.2822e-21	1.2387e-17	0	I	TRUE	Nonsyn
3L	22273144	0	0	1	0	1	69	9	-5.29455e-15	5.32907e-15	37	2	-0.00179286	0.00179125	31	0	NA	NA	27	0	NA	NA	59	2	-0.00450112	0.004491	44	1	-0.0736402	0.0709941	33	0	NA	NA	42	0	NA	NA	342	3.04351e-21	1.1491e-17	0	I	TRUE	3UTR
3R	24351845	0	0	0	0	1	5	0	NA	NA	3	0	NA	NA	8	1	-0.0133891	0.0132999	11	5	-5.99105e-12	5.9911e-12	5	0	NA	NA	2	0	NA	NA	6	0	NA	NA	20	4	-3.70844e-08	3.70844e-08	60	2.95492e-21	1.11607e-17	0	I	TRUE	Nonsyn
2L	14090974	0	0	1	1	1	8	2	-7.77798e-05	7.77768e-05	3	0	NA	NA	18	3	-3.7447e-06	3.74469e-06	14	0	NA	NA	18	2	-0.000420376	0.000420287	7	0	NA	NA	19	1	-0.0317992	0.0312989	11	3	-7.63874e-07	7.63874e-07	98	2.9266e-21	1.10567e-17	0	I	TRUE	Intergenic
X	2112609	0	0	0	0	1	50	2	-0.00325285	0.00324756	35	1	-0.0585774	0.0568948	39	1	-0.065272	0.0631874	37	3	-3.48193e-05	3.48187e-05	42	1	-0.0702929	0.0678792	18	0	NA	NA	40	6	-7.99413e-11	7.99413e-11	41	0	NA	NA	302	2.20587e-21	8.34261e-18	0	I	TRUE	3UTR
2L	9961536	0	0	0	0	1	12	0	NA	NA	8	2	-7.77798e-05	7.77768e-05	10	0	NA	NA	19	2	-0.00046932	0.00046921	15	1	-0.0251046	0.0247921	13	1	-0.0217573	0.0215223	10	3	-5.56242e-07	5.56242e-07	12	2	-0.000182532	0.000182516	99	1.9769e-21	7.47861e-18	0	I	TRUE	Nonsyn
X	4927330	0	0	0	0	1	15	0	NA	NA	8	1	-0.0133891	0.0132999	9	2	-9.98923e-05	9.98874e-05	10	1	-0.0167364	0.0165971	22	3	-7.03187e-06	7.03185e-06	12	2	-0.000182532	0.000182516	23	2	-0.000691368	0.000691129	43	1	-0.0719665	0.069438	142	1.35806e-21	5.1416e-18	0	I	TRUE	3UTR
3R	16339379	0	0	0	0	1	58	3	-0.000134697	0.000134688	21	0	NA	NA	33	0	NA	NA	35	3	-2.94032e-05	2.94028e-05	71	5	-1.55304e-07	1.55304e-07	39	3	-4.08519e-05	4.0851e-05	33	1	-0.0552301	0.0537326	31	0	NA	NA	321	1.35002e-21	5.11252e-18	0	I	TRUE	Intergenic
2L	14090798	0	0	0	0	1	6	2	-4.176e-05	4.17591e-05	2	0	NA	NA	7	0	NA	NA	13	2	-0.000215483	0.00021546	21	3	-6.08059e-06	6.08057e-06	16	1	-0.0267782	0.0264229	26	2	-0.000885249	0.000884857	28	2	-0.0010274	0.00102687	119	1.31351e-21	4.97557e-18	0	I	TRUE	Intergenic
3R	17894653	0	0	0	0	1	-Inf	-Inf	-Inf	-Inf	-Inf	-Inf	-Inf	-Inf	7	1	-0.0117155	0.0116471	13	1	-0.0217573	0.0215223	6	1	-0.0100418	0.00999159	7	2	-5.83994e-05	5.83977e-05	12	2	-0.000182532	0.000182516	5	3	-4.66451e-08	4.66451e-08	50	1.24522e-21	4.71813e-18	0	I	TRUE	Nonsyn
4	541545	0	0	1	0	0	13	3	-1.32073e-06	1.32073e-06	2	0	NA	NA	7	0	NA	NA	3	1	-0.00502092	0.00500834	11	2	-0.000152278	0.000152266	5	1	-0.0083682	0.00833329	4	2	-1.67411e-05	1.67409e-05	5	1	-0.0083682	0.00833329	50	1.17091e-21	4.43775e-18	0	I	TRUE	Intergenic
2L	9959533	0	0	0	0	1	7	1	-0.0117155	0.0116471	3	0	NA	NA	5	0	NA	NA	15	1	-0.0251046	0.0247921	10	4	-1.62902e-09	1.62902e-09	3	1	-0.00502092	0.00500834	5	2	-2.78709e-05	2.78705e-05	10	1	-0.0167364	0.0165971	58	1.08976e-21	4.13127e-18	0	I	TRUE	Intron
X	10710403	0	0	0	0	1	19	4	-2.97072e-08	2.97072e-08	8	2	-7.77798e-05	7.77768e-05	12	0	NA	NA	9	0	NA	NA	13	3	-1.32073e-06	1.32073e-06	6	1	-0.0100418	0.00999159	19	1	-0.0317992	0.0312989	15	0	NA	NA	101	9.54311e-22	3.61875e-18	0	I	TRUE	3UTR
3L	4590461	0	0	1	0	0	32	3	-2.23664e-05	2.23661e-05	21	1	-0.0351465	0.034536	22	1	-0.0368201	0.0361505	17	1	-0.0284519	0.0280509	30	3	-1.83538e-05	1.83537e-05	31	1	-0.0518829	0.0505599	20	1	-0.0334728	0.0329188	36	3	-3.20361e-05	3.20356e-05	209	7.66532e-22	2.90899e-18	0	I	TRUE	3UTR
3R	19765373	0	0	0	0	1	9	0	NA	NA	9	1	-0.0150628	0.0149499	5	3	-4.66451e-08	4.66451e-08	13	3	-1.32073e-06	1.32073e-06	6	2	-4.176e-05	4.17591e-05	12	1	-0.0200837	0.0198834	8	0	NA	NA	11	0	NA	NA	73	7.64715e-22	2.90286e-18	0	I	TRUE	Intron
X	14932940	0	0	0	0	1	26	4	-1.13515e-07	1.13515e-07	14	0	NA	NA	16	1	-0.0267782	0.0264229	11	0	NA	NA	23	4	-6.75061e-08	6.75061e-08	15	1	-0.0251046	0.0247921	19	0	NA	NA	11	2	-0.000152278	0.000152266	135	7.64352e-22	2.90224e-18	0	I	TRUE	3UTR
3L	5157874	0	0	1	0	0	48	2	-0.00300154	0.00299704	46	3	-6.72648e-05	6.72626e-05	31	0	NA	NA	42	1	-0.0702929	0.0678792	46	3	-6.72648e-05	6.72626e-05	53	4	-2.14464e-06	2.14464e-06	40	1	-0.0669456	0.0647539	64	2	-0.00527627	0.00526237	370	6.72634e-22	2.55466e-18	0	I	TRUE	Intergenic
X	18172255	0	0	0	0	1	7	3	-1.62849e-07	1.62849e-07	15	3	-2.0959e-06	2.0959e-06	11	1	-0.01841	0.0182416	14	0	NA	NA	14	2	-0.000251122	0.000251091	10	1	-0.0167364	0.0165971	14	0	NA	NA	14	1	-0.023431	0.0231586	99	6.00889e-22	2.28278e-18	0	I	TRUE	3UTR
X	16469630	0	1	1	0	0	2	0	NA	NA	7	2	-5.83994e-05	5.83977e-05	9	0	NA	NA	18	0	NA	NA	4	2	-1.67411e-05	1.67409e-05	4	0	NA	NA	19	6	-5.82342e-13	5.82312e-13	8	0	NA	NA	71	5.69287e-22	2.16329e-18	0	I	TRUE	Intron
X	18202472	0	0	0	0	1	14	0	NA	NA	11	2	-0.000152278	0.000152266	8	2	-7.77798e-05	7.77768e-05	15	2	-0.000289439	0.000289397	19	2	-0.00046932	0.00046921	28	2	-0.0010274	0.00102687	10	0	NA	NA	16	2	-0.000330426	0.000330372	121	5.4555e-22	2.07363e-18	0	I	TRUE	3UTR
3R	13692593	0	0	1	0	1	8	2	-7.77798e-05	7.77768e-05	8	2	-7.77798e-05	7.77768e-05	9	0	NA	NA	15	1	-0.0251046	0.0247921	10	2	-0.000124728	0.00012472	12	3	-1.01722e-06	1.01722e-06	20	0	NA	NA	14	1	-0.023431	0.0231586	96	4.40634e-22	1.67705e-18	0	I	TRUE	Intergenic
3L	23035498	0	0	1	0	0	7	3	-1.62849e-07	1.62849e-07	8	3	-2.60231e-07	2.60231e-07	4	0	NA	NA	8	1	-0.0133891	0.0132999	11	3	-7.63874e-07	7.63874e-07	6	0	NA	NA	6	0	NA	NA	11	0	NA	NA	61	4.3054e-22	1.63907e-18	0	I	TRUE	Intron
2R	8877577	1	1	1	0	1	28	3	-1.48468e-05	1.48466e-05	10	0	NA	NA	14	1	-0.023431	0.0231586	11	0	NA	NA	26	2	-0.000885249	0.000884857	26	2	-0.000885249	0.000884857	18	3	-3.7447e-06	3.74469e-06	17	2	-0.000374075	0.000374005	150	3.77034e-22	1.43612e-18	0	I	TRUE	Nonsyn
2L	6636749	1	1	1	0	0	8	0	NA	NA	7	0	NA	NA	9	4	-9.78722e-10	9.78722e-10	7	0	NA	NA	3	1	-0.00502092	0.00500834	9	2	-9.98923e-05	9.98874e-05	6	2	-4.176e-05	4.17591e-05	10	1	-0.0167364	0.0165971	59	3.3935e-22	1.29326e-18	0	I	TRUE	Syn
3R	15097165	0	0	1	0	1	16	2	-0.000330426	0.000330372	7	2	-5.83994e-05	5.83977e-05	4	0	NA	NA	9	1	-0.0150628	0.0149499	8	0	NA	NA	10	3	-5.56242e-07	5.56242e-07	15	3	-2.0959e-06	2.0959e-06	16	0	NA	NA	85	3.36256e-22	1.28181e-18	0	I	TRUE	3UTR
X	6145386	0	1	1	1	1	11	1	-0.01841	0.0182416	7	2	-5.83994e-05	5.83977e-05	7	1	-0.0117155	0.0116471	8	2	-7.77798e-05	7.77768e-05	9	0	NA	NA	11	1	-0.01841	0.0182416	12	0	NA	NA	17	4	-1.82901e-08	1.82901e-08	82	3.21964e-22	1.22765e-18	0	I	TRUE	Nonsyn
2L	9808576	0	1	0	0	1	3	1	-0.00502092	0.00500834	7	3	-1.62849e-07	1.62849e-07	8	1	-0.0133891	0.0132999	6	2	-4.176e-05	4.17591e-05	6	2	-4.176e-05	4.17591e-05	7	1	-0.0117155	0.0116471	13	0	NA	NA	9	0	NA	NA	59	2.20317e-22	8.40289e-19	0	I	TRUE	Intron
3L	20773546	0	0	1	1	1	49	2	-0.003126	0.00312112	31	1	-0.0518829	0.0505599	29	1	-0.0485356	0.0473766	25	0	NA	NA	58	7	-1.02041e-11	1.02041e-11	27	1	-0.0451883	0.0441825	30	2	-0.00117979	0.00117909	33	1	-0.0552301	0.0537326	282	2.13545e-22	8.14888e-19	0	I	TRUE	Intron
2L	9961290	0	0	0	0	1	29	2	-0.00110232	0.00110171	15	0	NA	NA	15	1	-0.0251046	0.0247921	11	0	NA	NA	37	5	-5.45142e-09	5.45142e-09	14	2	-0.000251122	0.000251091	16	1	-0.0267782	0.0264229	13	2	-0.000215483	0.00021546	150	2.12848e-22	8.1244e-19	0	I	TRUE	Nonsyn
X	16267150	0	0	0	0	1	6	2	-4.176e-05	4.17591e-05	3	0	NA	NA	6	0	NA	NA	6	2	-4.176e-05	4.17591e-05	7	1	-0.0117155	0.0116471	12	5	-1.02561e-11	1.0256e-11	1	0	NA	NA	3	0	NA	NA	44	2.08305e-22	7.9531e-19	0	I	TRUE	3UTR
3R	5268480	0	0	0	0	1	19	6	-5.82342e-13	5.82312e-13	7	1	-0.0117155	0.0116471	8	0	NA	NA	11	0	NA	NA	15	3	-2.0959e-06	2.0959e-06	8	1	-0.0133891	0.0132999	2	0	NA	NA	10	0	NA	NA	80	1.89057e-22	7.22198e-19	0	I	TRUE	Intergenic
X	514297	0	0	1	0	1	15	4	-1.0518e-08	1.0518e-08	14	1	-0.023431	0.0231586	19	1	-0.0317992	0.0312989	16	0	NA	NA	12	2	-0.000182532	0.000182516	18	3	-3.7447e-06	3.74469e-06	22	1	-0.0368201	0.0361505	16	0	NA	NA	132	1.88368e-22	7.19752e-19	0	I	TRUE	Intron
2R	24914866	0	0	0	0	1	25	2	-0.000818035	0.0008177	12	4	-3.82957e-09	3.82957e-09	8	2	-7.77798e-05	7.77768e-05	9	0	NA	NA	36	3	-3.20361e-05	3.20356e-05	13	1	-0.0217573	0.0215223	14	0	NA	NA	13	0	NA	NA	130	1.67926e-22	6.41812e-19	0	I	TRUE	Syn
X	11955524	0	1	0	0	1	2	0	NA	NA	3	2	-8.37985e-06	8.37982e-06	7	2	-5.83994e-05	5.83977e-05	6	0	NA	NA	5	2	-2.78709e-05	2.78705e-05	2	1	-0.00334728	0.00334169	13	2	-0.000215483	0.00021546	10	1	-0.0167364	0.0165971	48	1.62982e-22	6.23081e-19	0	I	TRUE	Intron
X	18861804	0	0	0	0	1	22	1	-0.0368201	0.0361505	19	0	NA	NA	22	2	-0.000631933	0.000631733	15	0	NA	NA	26	3	-1.18127e-05	1.18126e-05	22	3	-7.03187e-06	7.03185e-06	24	4	-8.08991e-08	8.08991e-08	19	0	NA	NA	169	1.53464e-22	5.86847e-19	0	I	TRUE	3UTR
3L	7162164	0	0	0	0	1	14	2	-0.000251122	0.000251091	3	1	-0.00502092	0.00500834	9	2	-9.98923e-05	9.98874e-05	10	2	-0.000124728	0.00012472	6	0	NA	NA	5	2	-2.78709e-05	2.78705e-05	10	1	-0.0167364	0.0165971	9	1	-0.0150628	0.0149499	66	1.08339e-22	4.14723e-19	0	I	TRUE	3UTR
3L	9668926	0	0	0	0	1	30	5	-1.79967e-09	1.79967e-09	13	1	-0.0217573	0.0215223	9	1	-0.0150628	0.0149499	6	0	NA	NA	36	5	-4.72132e-09	4.72132e-09	20	1	-0.0334728	0.0329188	13	0	NA	NA	16	0	NA	NA	143	8.99971e-23	3.44599e-19	0	I	TRUE	Nonsyn
X	1075576	0	0	0	0	1	12	1	-0.0200837	0.0198834	9	1	-0.0150628	0.0149499	19	0	NA	NA	5	4	-3.90467e-11	3.90467e-11	10	2	-0.000124728	0.00012472	7	2	-5.83994e-05	5.83977e-05	10	0	NA	NA	11	0	NA	NA	83	8.45363e-23	3.23774e-19	0	I	TRUE	Nonsyn
2R	16864283	0	0	0	0	1	9	1	-0.0150628	0.0149499	5	0	NA	NA	8	2	-7.77798e-05	7.77768e-05	6	1	-0.0100418	0.00999159	9	2	-9.98923e-05	9.98874e-05	6	2	-4.176e-05	4.17591e-05	2	0	NA	NA	14	3	-1.67883e-06	1.67882e-06	59	8.13561e-23	3.11675e-19	0	I	TRUE	Intron
2R	16082133	0	0	0	0	1	7	0	NA	NA	12	0	NA	NA	7	2	-5.83994e-05	5.83977e-05	11	1	-0.01841	0.0182416	9	2	-9.98923e-05	9.98874e-05	18	1	-0.0301255	0.0296763	6	1	-0.0100418	0.00999159	11	4	-2.55647e-09	2.55647e-09	81	8.06591e-23	3.09086e-19	0	I	TRUE	3UTR
3L	23286473	0	0	1	0	0	21	2	-0.000575108	0.000574942	7	2	-5.83994e-05	5.83977e-05	16	2	-0.000330426	0.000330372	14	1	-0.023431	0.0231586	24	3	-9.21877e-06	9.21873e-06	30	1	-0.0502092	0.0489696	11	1	-0.01841	0.0182416	20	1	-0.0334728	0.0329188	143	6.96369e-23	2.66918e-19	0	I	TRUE	3UTR
2R	11450850	0	0	0	1	0	36	1	-0.0602511	0.0584719	23	0	NA	NA	43	2	-0.00241548	0.00241257	50	2	-0.00325285	0.00324756	44	3	-5.88329e-05	5.88311e-05	48	3	-7.64501e-05	7.64472e-05	51	2	-0.00338209	0.00337637	77	4	-9.59905e-06	9.599e-06	372	6.67773e-23	2.56024e-19	0	I	TRUE	3UTR
3L	2925287	0	0	0	0	1	34	1	-0.0569038	0.055315	14	0	NA	NA	18	5	-1.10028e-10	1.10028e-10	14	2	-0.000251122	0.000251091	45	4	-1.10295e-06	1.10295e-06	18	0	NA	NA	18	0	NA	NA	24	1	-0.0401674	0.0393714	185	6.6361e-23	2.54495e-19	0	I	TRUE	Syn
2L	11830350	0	1	1	1	1	5	1	-0.0083682	0.00833329	4	0	NA	NA	8	2	-7.77798e-05	7.77768e-05	3	1	-0.00502092	0.00500834	7	1	-0.0117155	0.0116471	10	3	-5.56242e-07	5.56242e-07	14	0	NA	NA	17	3	-3.1245e-06	3.12449e-06	68	6.57085e-23	2.52058e-19	0	I	TRUE	Nonsyn
X	16456420	0	0	1	0	0	10	4	-1.62902e-09	1.62902e-09	2	0	NA	NA	10	1	-0.0167364	0.0165971	11	1	-0.01841	0.0182416	6	4	-1.16983e-10	1.16983e-10	15	0	NA	NA	13	0	NA	NA	-Inf	-Inf	-Inf	-Inf	67	5.76962e-23	2.21438e-19	0	I	TRUE	Intergenic
2L	10303007	0	0	0	0	1	40	0	NA	NA	13	1	-0.0217573	0.0215223	22	1	-0.0368201	0.0361505	17	1	-0.0284519	0.0280509	23	2	-0.000691368	0.000691129	25	3	-1.04628e-05	1.04627e-05	17	4	-1.82901e-08	1.82901e-08	12	1	-0.0200837	0.0198834	169	5.73933e-23	2.20333e-19	0	I	TRUE	Syn
3R	11752177	0	0	0	0	1	50	1	-0.083682	0.0802763	58	1	-0.0970712	0.0925086	56	2	-0.00406386	0.00405561	96	5	-7.04197e-07	7.04197e-07	44	0	NA	NA	72	1	-0.120502	0.113525	78	1	-0.130544	0.122382	144	8	-1.87962e-10	1.87962e-10	598	5.53858e-23	2.12681e-19	0	I	TRUE	3UTR
2L	3762371	0	1	0	0	1	6	1	-0.0100418	0.00999159	1	0	NA	NA	4	1	-0.00669456	0.0066722	4	2	-1.67411e-05	1.67409e-05	12	3	-1.01722e-06	1.01722e-06	4	0	NA	NA	7	0	NA	NA	5	3	-4.66451e-08	4.66451e-08	43	5.29549e-23	2.034e-19	0	I	TRUE	Nonsyn
2L	9814564	0	0	1	0	0	2	1	-0.00334728	0.00334169	2	1	-0.00334728	0.00334169	1	1	-0.00167364	0.00167224	8	1	-0.0133891	0.0132999	2	0	NA	NA	4	0	NA	NA	13	2	-0.000215483	0.00021546	9	4	-9.78722e-10	9.78722e-10	41	5.23726e-23	2.01216e-19	0	I	TRUE	Intron
3L	20773444	0	0	0	1	1	33	3	-2.45723e-05	2.4572e-05	20	1	-0.0334728	0.0329188	25	0	NA	NA	18	1	-0.0301255	0.0296763	40	6	-7.99413e-11	7.99413e-11	18	1	-0.0301255	0.0296763	25	2	-0.000818035	0.0008177	31	0	NA	NA	210	4.65659e-23	1.78953e-19	0	I	TRUE	Intron
X	1892019	0	0	0	0	1	51	1	-0.0853557	0.0818143	33	2	-0.00142743	0.00142641	42	3	-5.11243e-05	5.1123e-05	64	2	-0.00527627	0.00526237	70	1	-0.117155	0.110553	49	0	NA	NA	65	5	-9.93513e-08	9.93513e-08	58	3	-0.000134697	0.000134688	432	4.64455e-23	1.78536e-19	0	I	TRUE	Syn
3R	20322392	0	0	0	0	1	28	4	-1.55051e-07	1.55051e-07	23	2	-0.000691368	0.000691129	32	3	-2.23664e-05	2.23661e-05	32	1	-0.0535565	0.0521476	63	3	-0.000172276	0.000172261	38	0	NA	NA	39	2	-0.00199053	0.00198855	45	0	NA	NA	300	4.28138e-23	1.64619e-19	0	I	TRUE	Nonsyn
3L	10692328	0	0	0	0	1	15	2	-0.000289439	0.000289397	6	1	-0.0100418	0.00999159	8	2	-7.77798e-05	7.77768e-05	13	0	NA	NA	14	1	-0.023431	0.0231586	14	2	-0.000251122	0.000251091	8	2	-7.77798e-05	7.77768e-05	16	2	-0.000330426	0.000330372	94	3.36028e-23	1.29236e-19	0	I	TRUE	3UTR
2R	12278479	0	0	0	0	1	33	2	-0.00142743	0.00142641	16	1	-0.0267782	0.0264229	14	0	NA	NA	25	1	-0.041841	0.0409778	26	2	-0.000885249	0.000884857	32	4	-2.70862e-07	2.70862e-07	17	3	-3.1245e-06	3.12449e-06	16	1	-0.0267782	0.0264229	179	3.05601e-23	1.17595e-19	0	I	TRUE	Intergenic
2L	14093728	0	0	0	0	1	3	1	-0.00502092	0.00500834	6	0	NA	NA	10	3	-5.56242e-07	5.56242e-07	13	0	NA	NA	4	2	-1.67411e-05	1.67409e-05	6	2	-4.176e-05	4.17591e-05	20	2	-0.000520901	0.000520765	17	1	-0.0284519	0.0280509	79	2.84497e-23	1.09503e-19	0	I	TRUE	Intergenic
3R	28918107	0	0	0	1	1	34	2	-0.00151503	0.00151388	9	2	-9.98923e-05	9.98874e-05	11	2	-0.000152278	0.000152266	9	2	-9.98923e-05	9.98874e-05	25	0	NA	NA	8	0	NA	NA	11	2	-0.000152278	0.000152266	8	2	-7.77798e-05	7.77768e-05	115	2.72376e-23	1.04865e-19	0	I	TRUE	Intron
3L	4369208	0	0	1	0	0	83	3	-0.000388821	0.000388746	36	2	-0.00169775	0.00169631	37	1	-0.0619247	0.0600463	58	0	NA	NA	107	8	-1.72045e-11	1.72046e-11	55	2	-0.00392278	0.0039151	46	1	-0.0769875	0.0740985	77	1	-0.12887	0.120912	499	2.38959e-23	9.2047e-20	0	I	TRUE	Nonsyn
2R	15765299	1	0	0	1	1	5	0	NA	NA	13	2	-0.000215483	0.00021546	4	1	-0.00669456	0.0066722	3	0	NA	NA	9	3	-3.89858e-07	3.89858e-07	32	4	-2.70862e-07	2.70862e-07	11	2	-0.000152278	0.000152266	-Inf	-Inf	-Inf	-Inf	77	2.3115e-23	8.90852e-20	0	I	TRUE	Syn
2R	14062768	0	0	1	0	0	8	1	-0.0133891	0.0132999	5	1	-0.0083682	0.00833329	6	3	-9.31733e-08	9.31733e-08	7	1	-0.0117155	0.0116471	10	1	-0.0167364	0.0165971	8	0	NA	NA	11	3	-7.63874e-07	7.63874e-07	9	1	-0.0150628	0.0149499	64	2.27964e-23	8.78803e-20	0	I	TRUE	Nonsyn
2R	24904717	1	1	1	1	1	15	1	-0.0251046	0.0247921	5	3	-4.66451e-08	4.66451e-08	8	0	NA	NA	8	1	-0.0133891	0.0132999	34	3	-2.69165e-05	2.69162e-05	6	1	-0.0100418	0.00999159	11	1	-0.01841	0.0182416	15	2	-0.000289439	0.000289397	102	2.1836e-23	8.41998e-20	0	I	TRUE	Nonsyn
3R	8003457	0	0	0	1	1	41	3	-4.75319e-05	4.75308e-05	22	4	-5.58405e-08	5.58405e-08	39	0	NA	NA	27	0	NA	NA	37	5	-5.45142e-09	5.45142e-09	21	1	-0.0351465	0.034536	25	1	-0.041841	0.0409778	37	0	NA	NA	249	2.04764e-23	7.89981e-20	0	I	TRUE	Nonsyn
3R	4301214	0	0	1	0	0	18	3	-3.7447e-06	3.74469e-06	16	2	-0.000330426	0.000330372	24	0	NA	NA	23	1	-0.0384937	0.0377623	4	0	NA	NA	53	6	-4.69309e-10	4.69309e-10	25	1	-0.041841	0.0409778	11	1	-0.01841	0.0182416	174	1.63888e-23	6.32772e-20	0	I	TRUE	3UTR
2L	2784372	0	0	0	1	1	24	0	NA	NA	21	0	NA	NA	23	1	-0.0384937	0.0377623	14	0	NA	NA	31	2	-0.0012598	0.00125901	20	2	-0.000520901	0.000520765	43	3	-5.489e-05	5.48885e-05	29	6	-1.00504e-11	1.00504e-11	205	1.36582e-23	5.27481e-20	0	I	TRUE	Intron
3R	24067742	0	0	0	0	1	49	2	-0.003126	0.00312112	40	1	-0.0669456	0.0647539	35	1	-0.0585774	0.0568948	30	0	NA	NA	57	3	-0.000127889	0.000127881	39	3	-4.08519e-05	4.0851e-05	53	3	-0.000102902	0.000102896	53	4	-2.14464e-06	2.14464e-06	356	1.32559e-23	5.12076e-20	0	I	TRUE	3UTR
3R	31228686	0	0	1	0	0	5	0	NA	NA	4	0	NA	NA	4	1	-0.00669456	0.0066722	5	1	-0.0083682	0.00833329	10	2	-0.000124728	0.00012472	6	0	NA	NA	10	5	-3.2724e-12	3.27238e-12	19	2	-0.00046932	0.00046921	63	1.06477e-23	4.11425e-20	0	I	TRUE	Intergenic
2R	9884160	1	0	1	0	1	49	2	-0.003126	0.00312112	13	4	-5.52421e-09	5.52421e-09	22	3	-7.03187e-06	7.03185e-06	16	0	NA	NA	38	3	-3.77566e-05	3.77559e-05	24	1	-0.0401674	0.0393714	25	1	-0.041841	0.0409778	17	0	NA	NA	204	7.3852e-24	2.85438e-20	0	I	TRUE	Nonsyn
3R	20993610	0	0	0	0	1	25	2	-0.000818035	0.0008177	17	1	-0.0284519	0.0280509	23	2	-0.000691368	0.000691129	29	2	-0.00110232	0.00110171	33	4	-3.07811e-07	3.07811e-07	16	0	NA	NA	30	3	-1.83538e-05	1.83537e-05	41	1	-0.0686193	0.0663179	214	6.54344e-24	2.53035e-20	0	I	TRUE	Nonsyn
X	6112645	0	0	1	0	1	10	2	-0.000124728	0.00012472	4	1	-0.00669456	0.0066722	6	0	NA	NA	13	4	-5.52421e-09	5.52421e-09	17	3	-3.1245e-06	3.12449e-06	4	0	NA	NA	20	1	-0.0334728	0.0329188	8	1	-0.0133891	0.0132999	82	6.2885e-24	2.43302e-20	0	I	TRUE	Syn
X	19283879	0	0	0	0	1	22	2	-0.000631933	0.000631733	13	4	-5.52421e-09	5.52421e-09	18	2	-0.000420376	0.000420287	9	2	-9.98923e-05	9.98874e-05	19	0	NA	NA	26	1	-0.0435147	0.0425815	24	1	-0.0401674	0.0393714	15	1	-0.0251046	0.0247921	146	6.08941e-24	2.3566e-20	0	I	TRUE	Nonsyn
2L	2785658	0	0	1	0	0	116	8	-3.30878e-11	3.30879e-11	54	2	-0.00378406	0.00377691	52	0	NA	NA	46	0	NA	NA	136	7	-4.41944e-09	4.41944e-09	83	0	NA	NA	89	2	-0.0099935	0.00994373	90	0	NA	NA	666	5.49189e-24	2.12591e-20	0	I	TRUE	Nonsyn
3R	17543884	0	0	0	0	1	30	1	-0.0502092	0.0489696	16	0	NA	NA	19	1	-0.0317992	0.0312989	24	2	-0.000753405	0.000753121	33	6	-2.32997e-11	2.32997e-11	12	0	NA	NA	12	2	-0.000182532	0.000182516	24	2	-0.000753405	0.000753121	170	3.69688e-24	1.43143e-20	0	I	TRUE	Nonsyn
3L	23036098	0	0	1	0	0	16	4	-1.40053e-08	1.40053e-08	7	2	-5.83994e-05	5.83977e-05	5	0	NA	NA	6	0	NA	NA	9	2	-9.98923e-05	9.98874e-05	1	0	NA	NA	11	2	-0.000152278	0.000152266	15	2	-0.000289439	0.000289397	70	3.59994e-24	1.39426e-20	0	I	TRUE	Intron
2R	6828623	0	0	0	0	1	22	3	-7.03187e-06	7.03185e-06	3	1	-0.00502092	0.00500834	9	1	-0.0150628	0.0149499	11	0	NA	NA	21	5	-2.60226e-10	2.60226e-10	8	0	NA	NA	18	1	-0.0301255	0.0296763	24	2	-0.000753405	0.000753121	116	3.06214e-24	1.18658e-20	0	I	TRUE	5UTR
3L	7162180	0	1	0	0	1	9	1	-0.0150628	0.0149499	5	0	NA	NA	9	2	-9.98923e-05	9.98874e-05	14	2	-0.000251122	0.000251091	11	4	-2.55647e-09	2.55647e-09	7	1	-0.0117155	0.0116471	11	1	-0.01841	0.0182416	9	1	-0.0150628	0.0149499	75	3.04466e-24	1.18011e-20	0	I	TRUE	3UTR
3R	16303403	0	0	1	0	1	21	6	-1.16135e-12	1.16129e-12	6	0	NA	NA	17	1	-0.0284519	0.0280509	18	1	-0.0301255	0.0296763	17	3	-3.1245e-06	3.12449e-06	21	1	-0.0351465	0.034536	16	0	NA	NA	17	1	-0.0284519	0.0280509	133	2.92616e-24	1.13447e-20	0	I	TRUE	Intergenic
3L	23034692	0	1	0	0	0	11	2	-0.000152278	0.000152266	7	2	-5.83994e-05	5.83977e-05	7	0	NA	NA	2	0	NA	NA	9	3	-3.89858e-07	3.89858e-07	3	2	-8.37985e-06	8.37982e-06	9	2	-9.98923e-05	9.98874e-05	12	0	NA	NA	60	2.90168e-24	1.12527e-20	0	I	TRUE	Intron
2L	14089233	0	0	1	0	1	14	4	-7.72355e-09	7.72355e-09	14	3	-1.67883e-06	1.67882e-06	16	1	-0.0267782	0.0264229	20	1	-0.0334728	0.0329188	21	3	-6.08059e-06	6.08057e-06	9	0	NA	NA	26	0	NA	NA	23	1	-0.0384937	0.0377623	143	2.5897e-24	1.00454e-20	0	I	TRUE	Syn
X	6107611	1	0	1	1	0	7	1	-0.0117155	0.0116471	2	1	-0.00334728	0.00334169	6	1	-0.0100418	0.00999159	16	1	-0.0267782	0.0264229	7	2	-5.83994e-05	5.83977e-05	10	2	-0.000124728	0.00012472	14	2	-0.000251122	0.000251091	10	2	-0.000124728	0.00012472	72	2.34368e-24	9.09582e-21	0	I	TRUE	Syn
2R	9312087	0	0	1	0	0	8	2	-7.77798e-05	7.77768e-05	5	0	NA	NA	9	2	-9.98923e-05	9.98874e-05	3	0	NA	NA	16	3	-2.57634e-06	2.57634e-06	9	1	-0.0150628	0.0149499	12	1	-0.0200837	0.0198834	9	3	-3.89858e-07	3.89858e-07	71	2.31951e-24	9.00436e-21	0	I	TRUE	3UTR
2L	15095979	0	0	1	0	1	10	2	-0.000124728	0.00012472	7	1	-0.0117155	0.0116471	8	0	NA	NA	5	1	-0.0083682	0.00833329	8	5	-7.29231e-13	7.29194e-13	14	2	-0.000251122	0.000251091	5	0	NA	NA	13	0	NA	NA	70	2.21639e-24	8.60622e-21	0	I	TRUE	3UTR
X	19283891	0	0	0	0	1	20	0	NA	NA	12	4	-3.82957e-09	3.82957e-09	20	3	-5.21847e-06	5.21846e-06	11	1	-0.01841	0.0182416	15	0	NA	NA	27	2	-0.00095504	0.000954584	21	3	-6.08059e-06	6.08057e-06	11	0	NA	NA	137	2.11599e-24	8.21852e-21	0	I	TRUE	Nonsyn
2L	3761976	0	1	1	1	1	14	1	-0.023431	0.0231586	2	1	-0.00334728	0.00334169	2	0	NA	NA	1	0	NA	NA	13	6	-3.71492e-14	3.71925e-14	3	0	NA	NA	9	2	-9.98923e-05	9.98874e-05	4	1	-0.00669456	0.0066722	48	1.91828e-24	7.45253e-21	0	I	TRUE	Syn
2R	4787711	0	0	1	1	1	21	5	-2.60226e-10	2.60226e-10	9	1	-0.0150628	0.0149499	11	0	NA	NA	12	1	-0.0200837	0.0198834	22	2	-0.000631933	0.000631733	20	4	-3.70844e-08	3.70844e-08	22	0	NA	NA	15	0	NA	NA	132	1.81218e-24	7.04577e-21	0	I	TRUE	Syn
2R	24914689	0	1	1	0	1	23	6	-2.15426e-12	2.15428e-12	13	0	NA	NA	7	0	NA	NA	1	0	NA	NA	29	2	-0.00110232	0.00110171	14	1	-0.023431	0.0231586	11	2	-0.000152278	0.000152266	13	2	-0.000215483	0.00021546	111	1.80323e-24	7.01277e-21	0	I	TRUE	Syn
4	1042368	0	0	1	0	0	11	1	-0.01841	0.0182416	5	0	NA	NA	10	2	-0.000124728	0.00012472	7	0	NA	NA	16	1	-0.0267782	0.0264229	8	1	-0.0133891	0.0132999	13	3	-1.32073e-06	1.32073e-06	10	4	-1.62902e-09	1.62902e-09	80	1.72016e-24	6.69143e-21	0	I	TRUE	Intron
4	446514	0	0	1	0	0	10	1	-0.0167364	0.0165971	9	2	-9.98923e-05	9.98874e-05	6	0	NA	NA	12	2	-0.000182532	0.000182516	6	1	-0.0100418	0.00999159	21	2	-0.000575108	0.000574942	7	1	-0.0117155	0.0116471	24	4	-8.08991e-08	8.08991e-08	95	1.63782e-24	6.37274e-21	0	I	TRUE	5UTR
3R	19238845	1	1	1	1	1	16	2	-0.000330426	0.000330372	5	1	-0.0083682	0.00833329	11	2	-0.000152278	0.000152266	12	0	NA	NA	39	8	-3.59263e-15	3.55271e-15	12	0	NA	NA	18	0	NA	NA	24	0	NA	NA	137	1.4893e-24	5.79636e-21	0	I	TRUE	Nonsyn
3R	21312925	0	0	0	0	1	9	2	-9.98923e-05	9.98874e-05	15	1	-0.0251046	0.0247921	15	0	NA	NA	22	0	NA	NA	43	8	-8.41744e-15	8.43769e-15	27	0	NA	NA	30	2	-0.00117979	0.00117909	33	1	-0.0552301	0.0537326	194	1.32384e-24	5.1537e-21	0	I	TRUE	ncRNA
3L	9144950	0	0	1	0	1	12	1	-0.0200837	0.0198834	13	3	-1.32073e-06	1.32073e-06	11	0	NA	NA	15	1	-0.0251046	0.0247921	11	4	-2.55647e-09	2.55647e-09	30	3	-1.83538e-05	1.83537e-05	22	1	-0.0368201	0.0361505	15	0	NA	NA	129	1.10432e-24	4.30132e-21	0	I	TRUE	3UTR
2L	16751491	0	0	0	0	1	14	1	-0.023431	0.0231586	7	0	NA	NA	17	3	-3.1245e-06	3.12449e-06	10	1	-0.0167364	0.0165971	15	2	-0.000289439	0.000289397	12	2	-0.000182532	0.000182516	9	2	-9.98923e-05	9.98874e-05	11	2	-0.000152278	0.000152266	95	9.6479e-25	3.75882e-21	0	I	TRUE	3UTR
4	1040397	0	1	1	0	1	15	5	-3.87253e-11	3.87252e-11	10	3	-5.56242e-07	5.56242e-07	11	0	NA	NA	11	0	NA	NA	12	1	-0.0200837	0.0198834	8	2	-7.77798e-05	7.77768e-05	8	0	NA	NA	14	1	-0.023431	0.0231586	89	7.71453e-25	3.00712e-21	0	I	TRUE	Intron
X	20516340	0	0	0	0	1	15	1	-0.0251046	0.0247921	11	1	-0.01841	0.0182416	14	2	-0.000251122	0.000251091	16	2	-0.000330426	0.000330372	18	0	NA	NA	14	1	-0.023431	0.0231586	14	2	-0.000251122	0.000251091	11	4	-2.55647e-09	2.55647e-09	113	5.5769e-25	2.17499e-21	0	I	TRUE	Syn
2L	4822418	1	0	1	0	0	22	0	NA	NA	14	1	-0.023431	0.0231586	20	2	-0.000520901	0.000520765	16	3	-2.57634e-06	2.57634e-06	21	3	-6.08059e-06	6.08057e-06	23	3	-8.07653e-06	8.0765e-06	16	2	-0.000330426	0.000330372	12	0	NA	NA	144	5.04113e-25	1.96705e-21	0	I	TRUE	5UTR
3R	4301124	0	0	1	0	0	110	1	-0.1841	0.168148	101	5	-9.0623e-07	9.0623e-07	74	2	-0.00699738	0.00697295	78	3	-0.00032394	0.000323888	75	5	-2.04731e-07	2.04731e-07	177	4	-0.000245483	0.000245453	100	1	-0.167364	0.154108	101	1	-0.169038	0.155523	816	4.14491e-25	1.61776e-21	0	I	TRUE	3UTR
X	16460238	0	0	1	1	1	20	3	-5.21847e-06	5.21846e-06	18	3	-3.7447e-06	3.74469e-06	16	0	NA	NA	18	0	NA	NA	16	5	-5.62492e-11	5.62492e-11	17	2	-0.000374075	0.000374005	20	0	NA	NA	23	0	NA	NA	148	4.11104e-25	1.60495e-21	0	I	TRUE	Intergenic
X	19834873	0	1	0	0	1	4	1	-0.00669456	0.0066722	3	0	NA	NA	2	1	-0.00334728	0.00334169	4	2	-1.67411e-05	1.67409e-05	5	1	-0.0083682	0.00833329	3	2	-8.37985e-06	8.37982e-06	17	3	-3.1245e-06	3.12449e-06	3	1	-0.00502092	0.00500834	41	4.07886e-25	1.59279e-21	0	I	TRUE	Nonsyn
X	16471319	1	1	1	0	1	3	2	-8.37985e-06	8.37982e-06	6	2	-4.176e-05	4.17591e-05	3	0	NA	NA	9	2	-9.98923e-05	9.98874e-05	8	1	-0.0133891	0.0132999	6	0	NA	NA	16	3	-2.57634e-06	2.57634e-06	16	2	-0.000330426	0.000330372	67	3.95686e-25	1.54555e-21	0	I	TRUE	Nonsyn
3R	21018597	0	0	0	0	1	33	1	-0.0552301	0.0537326	12	1	-0.0200837	0.0198834	23	1	-0.0384937	0.0377623	7	1	-0.0117155	0.0116471	41	5	-9.32007e-09	9.32007e-09	19	1	-0.0317992	0.0312989	19	3	-4.44126e-06	4.44125e-06	22	2	-0.000631933	0.000631733	176	3.84585e-25	1.50257e-21	0	I	TRUE	Nonsyn
3L	2562616	0	0	0	0	1	19	1	-0.0317992	0.0312989	11	0	NA	NA	5	3	-4.66451e-08	4.66451e-08	9	1	-0.0150628	0.0149499	16	3	-2.57634e-06	2.57634e-06	9	0	NA	NA	9	1	-0.0150628	0.0149499	9	3	-3.89858e-07	3.89858e-07	87	3.27733e-25	1.28111e-21	0	I	TRUE	Syn
X	19729029	0	0	0	1	1	28	4	-1.55051e-07	1.55051e-07	11	1	-0.01841	0.0182416	20	3	-5.21847e-06	5.21846e-06	17	1	-0.0284519	0.0280509	20	1	-0.0334728	0.0329188	28	2	-0.0010274	0.00102687	13	1	-0.0217573	0.0215223	28	2	-0.0010274	0.00102687	165	3.0931e-25	1.2094e-21	0	I	TRUE	3UTR
X	18829643	0	0	0	0	1	46	3	-6.72648e-05	6.72626e-05	24	4	-8.08991e-08	8.08991e-08	33	1	-0.0552301	0.0537326	11	0	NA	NA	36	4	-4.41326e-07	4.41326e-07	37	1	-0.0619247	0.0600463	25	2	-0.000818035	0.0008177	29	1	-0.0485356	0.0473766	241	3.00164e-25	1.17394e-21	0	I	TRUE	3UTR
2R	21653273	0	0	0	0	1	33	0	NA	NA	21	1	-0.0351465	0.034536	37	6	-4.86265e-11	4.86265e-11	54	2	-0.00378406	0.00377691	43	2	-0.00241548	0.00241257	40	1	-0.0669456	0.0647539	48	3	-7.64501e-05	7.64472e-05	55	2	-0.00392278	0.0039151	331	2.96573e-25	1.16019e-21	0	I	TRUE	Intron
X	21628972	0	0	0	0	1	73	2	-0.00681516	0.00679199	29	0	NA	NA	46	4	-1.20638e-06	1.20638e-06	44	1	-0.0736402	0.0709941	71	5	-1.55304e-07	1.55304e-07	50	2	-0.00325285	0.00324756	66	3	-0.000197778	0.000197759	63	2	-0.00511663	0.00510357	442	2.96111e-25	1.15868e-21	0	I	TRUE	Intron
X	10334777	0	0	0	0	1	10	0	NA	NA	2	2	-2.79639e-06	2.79639e-06	5	2	-2.78709e-05	2.78705e-05	8	2	-7.77798e-05	7.77768e-05	9	3	-3.89858e-07	3.89858e-07	2	0	NA	NA	7	1	-0.0117155	0.0116471	6	1	-0.0100418	0.00999159	49	2.75012e-25	1.0764e-21	0	I	TRUE	Intron
2L	6208535	0	0	0	0	1	14	0	NA	NA	4	2	-1.67411e-05	1.67409e-05	6	2	-4.176e-05	4.17591e-05	6	1	-0.0100418	0.00999159	7	2	-5.83994e-05	5.83977e-05	9	2	-9.98923e-05	9.98874e-05	18	2	-0.000420376	0.000420287	8	1	-0.0133891	0.0132999	72	2.27754e-25	8.92114e-22	0	I	TRUE	Nonsyn
2R	16650669	0	0	1	0	1	11	3	-7.63874e-07	7.63874e-07	3	0	NA	NA	5	1	-0.0083682	0.00833329	4	0	NA	NA	12	5	-1.02561e-11	1.0256e-11	6	1	-0.0100418	0.00999159	11	1	-0.01841	0.0182416	11	1	-0.01841	0.0182416	63	2.17059e-25	8.50437e-22	0	I	TRUE	3UTR
X	5402795	0	0	0	0	1	35	6	-3.40484e-11	3.40484e-11	27	1	-0.0451883	0.0441825	19	0	NA	NA	10	0	NA	NA	25	6	-3.76859e-12	3.76854e-12	23	1	-0.0384937	0.0377623	18	0	NA	NA	13	0	NA	NA	170	2.14081e-25	8.38985e-22	0	I	TRUE	3UTR
X	2174095	0	0	0	0	1	3	0	NA	NA	1	0	NA	NA	1	1	-0.00167364	0.00167224	6	1	-0.0100418	0.00999159	10	1	-0.0167364	0.0165971	6	0	NA	NA	17	6	-2.66392e-13	2.66343e-13	16	3	-2.57634e-06	2.57634e-06	60	1.90287e-25	7.45926e-22	0	I	TRUE	Nonsyn
2R	10108711	0	0	0	0	1	62	2	-0.00495929	0.00494702	56	3	-0.000121309	0.000121302	34	0	NA	NA	39	1	-0.065272	0.0631874	70	9	-6.06658e-15	6.10623e-15	72	2	-0.00663517	0.00661321	65	1	-0.108787	0.103078	84	0	NA	NA	482	1.57831e-25	6.19171e-22	0	I	TRUE	3UTR
3L	4590484	0	0	1	0	0	19	2	-0.00046932	0.00046921	25	1	-0.041841	0.0409778	32	1	-0.0535565	0.0521476	14	1	-0.023431	0.0231586	30	3	-1.83538e-05	1.83537e-05	36	3	-3.20361e-05	3.20356e-05	23	2	-0.000691368	0.000691129	29	3	-1.65391e-05	1.6539e-05	208	1.56058e-25	6.12373e-22	0	I	TRUE	3UTR
2L	14091180	0	0	1	1	1	13	0	NA	NA	7	0	NA	NA	14	0	NA	NA	23	5	-4.2911e-10	4.2911e-10	19	3	-4.44126e-06	4.44125e-06	14	0	NA	NA	19	2	-0.00046932	0.00046921	28	4	-1.55051e-07	1.55051e-07	137	1.38649e-25	5.44197e-22	0	I	TRUE	Intergenic
X	652003	1	1	0	1	1	10	1	-0.0167364	0.0165971	1	0	NA	NA	8	3	-2.60231e-07	2.60231e-07	7	2	-5.83994e-05	5.83977e-05	14	2	-0.000251122	0.000251091	8	1	-0.0133891	0.0132999	20	1	-0.0334728	0.0329188	17	3	-3.1245e-06	3.12449e-06	85	8.66343e-26	3.40299e-22	0	I	TRUE	Syn
4	1042231	0	0	1	0	0	12	1	-0.0200837	0.0198834	7	1	-0.0117155	0.0116471	11	2	-0.000152278	0.000152266	8	2	-7.77798e-05	7.77768e-05	18	4	-2.34844e-08	2.34844e-08	7	2	-5.83994e-05	5.83977e-05	11	0	NA	NA	13	1	-0.0217573	0.0215223	87	8.09518e-26	3.1806e-22	0	I	TRUE	Intron
X	2677613	0	0	1	0	0	60	9	-1.39994e-15	1.44329e-15	30	2	-0.00117979	0.00117909	30	0	NA	NA	37	1	-0.0619247	0.0600463	56	3	-0.000121309	0.000121302	34	0	NA	NA	45	0	NA	NA	69	2	-0.00610864	0.00609002	361	7.54873e-26	2.96741e-22	0	I	TRUE	3UTR
3L	9149081	0	0	1	0	0	24	2	-0.000753405	0.000753121	29	2	-0.00110232	0.00110171	27	2	-0.00095504	0.000954584	22	0	NA	NA	23	4	-6.75061e-08	6.75061e-08	45	4	-1.10295e-06	1.10295e-06	20	0	NA	NA	30	2	-0.00117979	0.00117909	220	6.95337e-26	2.73545e-22	0	I	TRUE	3UTR
X	13075320	0	0	0	0	1	8	2	-7.77798e-05	7.77768e-05	5	1	-0.0083682	0.00833329	8	1	-0.0133891	0.0132999	10	1	-0.0167364	0.0165971	7	2	-5.83994e-05	5.83977e-05	11	0	NA	NA	16	2	-0.000330426	0.000330372	18	4	-2.34844e-08	2.34844e-08	83	6.48225e-26	2.55142e-22	0	I	TRUE	Nonsyn
2R	13517330	0	0	0	0	1	16	2	-0.000330426	0.000330372	14	1	-0.023431	0.0231586	17	3	-3.1245e-06	3.12449e-06	5	0	NA	NA	11	2	-0.000152278	0.000152266	21	1	-0.0351465	0.034536	25	2	-0.000818035	0.0008177	10	3	-5.56242e-07	5.56242e-07	119	5.71777e-26	2.25166e-22	0	I	TRUE	3UTR
X	6232673	0	0	0	0	1	29	5	-1.50182e-09	1.50182e-09	23	0	NA	NA	25	3	-1.04628e-05	1.04627e-05	24	0	NA	NA	17	3	-3.1245e-06	3.12449e-06	22	2	-0.000631933	0.000631733	19	0	NA	NA	36	2	-0.00169775	0.00169631	195	5.26115e-26	2.07237e-22	0	I	TRUE	3UTR
3R	25604487	0	0	0	0	1	17	1	-0.0284519	0.0280509	17	1	-0.0284519	0.0280509	20	3	-5.21847e-06	5.21846e-06	18	2	-0.000420376	0.000420287	22	2	-0.000631933	0.000631733	24	0	NA	NA	23	2	-0.000691368	0.000691129	23	4	-6.75061e-08	6.75061e-08	164	5.08651e-26	2.00408e-22	0	I	TRUE	Intron
3R	29741418	0	0	0	0	1	12	1	-0.0200837	0.0198834	7	0	NA	NA	7	1	-0.0117155	0.0116471	9	3	-3.89858e-07	3.89858e-07	8	1	-0.0133891	0.0132999	7	1	-0.0117155	0.0116471	8	2	-7.77798e-05	7.77768e-05	5	3	-4.66451e-08	4.66451e-08	63	5.07385e-26	1.99961e-22	0	I	TRUE	Nonsyn
3R	28816912	0	0	0	0	1	14	0	NA	NA	16	1	-0.0267782	0.0264229	17	0	NA	NA	28	3	-1.48468e-05	1.48466e-05	20	1	-0.0334728	0.0329188	17	2	-0.000374075	0.000374005	21	3	-6.08059e-06	6.08057e-06	29	5	-1.50182e-09	1.50182e-09	162	4.41054e-26	1.73864e-22	0	I	TRUE	Nonsyn
3R	11392949	0	0	0	0	1	16	2	-0.000330426	0.000330372	9	2	-9.98923e-05	9.98874e-05	9	2	-9.98923e-05	9.98874e-05	17	0	NA	NA	6	0	NA	NA	11	2	-0.000152278	0.000152266	15	1	-0.0251046	0.0247921	30	5	-1.79967e-09	1.79967e-09	113	2.23941e-26	8.83224e-23	0	I	TRUE	3UTR
X	16337954	0	0	0	0	1	35	3	-2.94032e-05	2.94028e-05	19	3	-4.44126e-06	4.44125e-06	21	3	-6.08059e-06	6.08057e-06	13	1	-0.0217573	0.0215223	21	3	-6.08059e-06	6.08057e-06	12	2	-0.000182532	0.000182516	12	0	NA	NA	15	0	NA	NA	148	1.89659e-26	7.48203e-23	0	I	TRUE	3UTR
2R	928867	0	0	1	0	0	22	3	-7.03187e-06	7.03185e-06	9	2	-9.98923e-05	9.98874e-05	8	0	NA	NA	4	1	-0.00669456	0.0066722	26	4	-1.13515e-07	1.13515e-07	12	3	-1.01722e-06	1.01722e-06	19	1	-0.0317992	0.0312989	8	0	NA	NA	108	1.69374e-26	6.6852e-23	0	I	TRUE	Intron
3R	8836931	0	0	0	0	1	35	4	-3.92814e-07	3.92814e-07	17	3	-3.1245e-06	3.12449e-06	14	0	NA	NA	6	0	NA	NA	35	0	NA	NA	23	2	-0.000691368	0.000691129	25	5	-6.75657e-10	6.75657e-10	14	1	-0.023431	0.0231586	169	1.32728e-26	5.24144e-23	0	I	TRUE	Intron
X	1784034	0	0	1	0	1	7	2	-5.83994e-05	5.83977e-05	8	1	-0.0133891	0.0132999	8	2	-7.77798e-05	7.77768e-05	9	1	-0.0150628	0.0149499	9	2	-9.98923e-05	9.98874e-05	1	0	NA	NA	12	2	-0.000182532	0.000182516	11	3	-7.63874e-07	7.63874e-07	65	1.25766e-26	4.96776e-23	0	I	TRUE	3UTR
2L	346424	0	0	1	0	1	23	3	-8.07653e-06	8.0765e-06	15	0	NA	NA	22	0	NA	NA	22	1	-0.0368201	0.0361505	33	5	-2.98476e-09	2.98476e-09	29	2	-0.00110232	0.00110171	23	3	-8.07653e-06	8.0765e-06	35	2	-0.00160514	0.00160385	202	1.24366e-26	4.9137e-23	0	I	TRUE	3UTR
3R	15822468	0	0	1	0	1	26	6	-4.89215e-12	4.8922e-12	15	0	NA	NA	13	0	NA	NA	14	1	-0.023431	0.0231586	24	6	-2.86824e-12	2.86826e-12	19	1	-0.0317992	0.0312989	24	0	NA	NA	23	0	NA	NA	158	1.0171e-26	4.01958e-23	0	I	TRUE	Nonsyn
3L	2944933	0	0	0	0	1	13	3	-1.32073e-06	1.32073e-06	1	0	NA	NA	2	2	-2.79639e-06	2.79639e-06	5	1	-0.0083682	0.00833329	10	0	NA	NA	7	3	-1.62849e-07	1.62849e-07	11	2	-0.000152278	0.000152266	8	1	-0.0133891	0.0132999	57	1.01499e-26	4.01227e-23	0	I	TRUE	Intron
2R	2498351	0	0	1	0	0	7	5	-2.73843e-13	2.73892e-13	3	0	NA	NA	8	0	NA	NA	5	1	-0.0083682	0.00833329	11	2	-0.000152278	0.000152266	1	1	-0.00167364	0.00167224	3	0	NA	NA	4	2	-1.67411e-05	1.67409e-05	42	9.72921e-27	3.84693e-23	0	I	TRUE	Intron
X	11968969	0	1	1	1	1	7	2	-5.83994e-05	5.83977e-05	1	0	NA	NA	7	3	-1.62849e-07	1.62849e-07	5	0	NA	NA	7	0	NA	NA	4	2	-1.67411e-05	1.67409e-05	9	3	-3.89858e-07	3.89858e-07	11	2	-0.000152278	0.000152266	51	9.45082e-27	3.7378e-23	0	I	TRUE	Nonsyn
2L	20347389	0	0	0	0	1	54	0	NA	NA	21	0	NA	NA	38	3	-3.77566e-05	3.77559e-05	29	2	-0.00110232	0.00110171	60	2	-0.00465153	0.00464073	40	3	-4.4109e-05	4.41081e-05	40	3	-4.4109e-05	4.41081e-05	48	5	-2.10889e-08	2.10889e-08	330	7.92007e-27	3.13476e-23	0	I	TRUE	3UTR
3L	4585851	0	0	1	0	1	20	3	-5.21847e-06	5.21846e-06	7	3	-1.62849e-07	1.62849e-07	11	0	NA	NA	20	0	NA	NA	23	3	-8.07653e-06	8.0765e-06	14	3	-1.67883e-06	1.67882e-06	19	1	-0.0317992	0.0312989	13	1	-0.0217573	0.0215223	127	7.762e-27	3.07298e-23	0	I	TRUE	Intron
3R	5512062	0	1	1	0	1	13	3	-1.32073e-06	1.32073e-06	4	1	-0.00669456	0.0066722	3	0	NA	NA	3	0	NA	NA	16	4	-1.40053e-08	1.40053e-08	8	0	NA	NA	9	3	-3.89858e-07	3.89858e-07	11	2	-0.000152278	0.000152266	67	7.3263e-27	2.90122e-23	0	I	TRUE	Syn
X	1378269	0	0	0	0	1	47	0	NA	NA	31	0	NA	NA	51	5	-2.88107e-08	2.88107e-08	43	2	-0.00241548	0.00241257	51	3	-9.17048e-05	9.17006e-05	34	1	-0.0569038	0.055315	49	6	-2.87507e-10	2.87507e-10	42	1	-0.0702929	0.0678792	348	6.88073e-27	2.72615e-23	0	I	TRUE	3UTR
2R	14761511	0	0	0	0	1	24	4	-8.08991e-08	8.08991e-08	17	1	-0.0284519	0.0280509	14	0	NA	NA	24	1	-0.0401674	0.0393714	23	4	-6.75061e-08	6.75061e-08	29	2	-0.00110232	0.00110171	30	3	-1.83538e-05	1.83537e-05	28	1	-0.0468619	0.0457809	189	5.58328e-27	2.21321e-23	0	I	TRUE	3UTR
2R	2498364	0	0	1	0	0	7	3	-1.62849e-07	1.62849e-07	3	0	NA	NA	8	3	-2.60231e-07	2.60231e-07	2	0	NA	NA	12	4	-3.82957e-09	3.82957e-09	3	1	-0.00502092	0.00500834	4	1	-0.00669456	0.0066722	4	0	NA	NA	43	5.42323e-27	2.15031e-23	0	I	TRUE	Intron
X	13713540	1	0	1	0	0	11	2	-0.000152278	0.000152266	12	3	-1.01722e-06	1.01722e-06	7	2	-5.83994e-05	5.83977e-05	-Inf	-Inf	-Inf	-Inf	13	3	-1.32073e-06	1.32073e-06	5	0	NA	NA	7	2	-5.83994e-05	5.83977e-05	4	1	-0.00669456	0.0066722	59	4.65471e-27	1.84652e-23	0	I	TRUE	Intron
X	5840295	0	0	0	0	1	34	0	NA	NA	31	3	-2.02949e-05	2.02947e-05	16	2	-0.000330426	0.000330372	23	4	-6.75061e-08	6.75061e-08	31	4	-2.37321e-07	2.37321e-07	32	1	-0.0535565	0.0521476	25	2	-0.000818035	0.0008177	29	0	NA	NA	221	4.5803e-27	1.81746e-23	0	I	TRUE	Intergenic
4	1134443	0	0	1	0	0	17	3	-3.1245e-06	3.12449e-06	15	4	-1.0518e-08	1.0518e-08	7	1	-0.0117155	0.0116471	11	1	-0.01841	0.0182416	11	2	-0.000152278	0.000152266	12	1	-0.0200837	0.0198834	13	2	-0.000215483	0.00021546	9	0	NA	NA	95	4.55465e-27	1.80774e-23	0	I	TRUE	Intron
2L	12724493	1	0	1	1	1	15	2	-0.000289439	0.000289397	4	1	-0.00669456	0.0066722	1	0	NA	NA	7	2	-5.83994e-05	5.83977e-05	19	2	-0.00046932	0.00046921	8	4	-5.44462e-10	5.44462e-10	3	0	NA	NA	11	2	-0.000152278	0.000152266	68	4.38629e-27	1.74136e-23	0	I	TRUE	Nonsyn
3L	4369207	0	0	1	0	0	84	4	-1.35593e-05	1.35592e-05	37	2	-0.00179286	0.00179125	38	1	-0.0635983	0.0616182	59	0	NA	NA	108	8	-1.85533e-11	1.85533e-11	56	2	-0.00406386	0.00405561	48	1	-0.0803347	0.0771926	82	3	-0.000375232	0.000375162	512	3.26114e-27	1.29533e-23	0	I	TRUE	Nonsyn
2L	22162486	0	0	1	0	1	15	0	NA	NA	4	0	NA	NA	7	2	-5.83994e-05	5.83977e-05	14	1	-0.023431	0.0231586	22	2	-0.000631933	0.000631733	9	2	-9.98923e-05	9.98874e-05	19	5	-1.49115e-10	1.49115e-10	14	2	-0.000251122	0.000251091	104	3.19525e-27	1.26947e-23	0	I	TRUE	Syn
X	15387541	0	0	0	1	1	12	4	-3.82957e-09	3.82957e-09	12	1	-0.0200837	0.0198834	5	0	NA	NA	9	0	NA	NA	12	5	-1.02561e-11	1.0256e-11	12	2	-0.000182532	0.000182516	13	1	-0.0217573	0.0215223	17	0	NA	NA	92	3.06767e-27	1.21909e-23	0	I	TRUE	3UTR
3L	2941311	0	1	1	0	1	32	3	-2.23664e-05	2.23661e-05	15	2	-0.000289439	0.000289397	30	0	NA	NA	25	0	NA	NA	37	7	-3.60302e-13	3.60267e-13	24	2	-0.000753405	0.000753121	27	1	-0.0451883	0.0441825	24	1	-0.0401674	0.0393714	214	3.05496e-27	1.21435e-23	0	I	TRUE	Syn
X	19573716	0	0	0	0	1	12	3	-1.01722e-06	1.01722e-06	7	1	-0.0117155	0.0116471	9	1	-0.0150628	0.0149499	12	0	NA	NA	14	4	-7.72355e-09	7.72355e-09	5	2	-2.78709e-05	2.78705e-05	8	2	-7.77798e-05	7.77768e-05	12	0	NA	NA	79	2.9654e-27	1.17904e-23	0	I	TRUE	Intron
X	17932749	0	1	0	0	0	5	3	-4.66451e-08	4.66451e-08	4	1	-0.00669456	0.0066722	9	1	-0.0150628	0.0149499	7	1	-0.0117155	0.0116471	11	3	-7.63874e-07	7.63874e-07	4	1	-0.00669456	0.0066722	24	2	-0.000753405	0.000753121	7	1	-0.0117155	0.0116471	71	2.42274e-27	9.64008e-24	0	I	TRUE	Intragenic
X	10920829	0	0	0	0	1	8	2	-7.77798e-05	7.77768e-05	3	2	-8.37985e-06	8.37982e-06	5	1	-0.0083682	0.00833329	2	0	NA	NA	9	2	-9.98923e-05	9.98874e-05	8	2	-7.77798e-05	7.77768e-05	17	1	-0.0284519	0.0280509	14	3	-1.67883e-06	1.67882e-06	66	1.98707e-27	7.91054e-24	0	I	TRUE	3UTR
3L	21207897	0	0	1	0	0	22	4	-5.58405e-08	5.58405e-08	16	1	-0.0267782	0.0264229	21	3	-6.08059e-06	6.08057e-06	34	4	-3.48386e-07	3.48386e-07	20	2	-0.000520901	0.000520765	-Inf	-Inf	-Inf	-Inf	18	1	-0.0301255	0.0296763	20	1	-0.0334728	0.0329188	151	1.59012e-27	6.33346e-24	0	I	TRUE	3UTR
X	18861808	0	0	0	0	1	27	2	-0.00095504	0.000954584	19	5	-1.49115e-10	1.49115e-10	23	2	-0.000691368	0.000691129	13	0	NA	NA	32	2	-0.00134235	0.00134145	21	2	-0.000575108	0.000574942	24	2	-0.000753405	0.000753121	16	1	-0.0267782	0.0264229	175	1.50988e-27	6.01534e-24	0	I	TRUE	3UTR
2L	11830365	0	1	1	1	1	4	0	NA	NA	1	0	NA	NA	6	2	-4.176e-05	4.17591e-05	5	1	-0.0083682	0.00833329	6	3	-9.31733e-08	9.31733e-08	10	3	-5.56242e-07	5.56242e-07	16	2	-0.000330426	0.000330372	14	2	-0.000251122	0.000251091	62	1.49608e-27	5.9619e-24	0	I	TRUE	Nonsyn
3L	9162289	0	0	0	0	1	9	1	-0.0150628	0.0149499	9	1	-0.0150628	0.0149499	10	2	-0.000124728	0.00012472	11	1	-0.01841	0.0182416	9	5	-1.63848e-12	1.63847e-12	14	3	-1.67883e-06	1.67882e-06	16	0	NA	NA	12	0	NA	NA	90	1.39868e-27	5.57514e-24	0	I	TRUE	Intron
3R	12517451	0	1	0	0	1	8	2	-7.77798e-05	7.77768e-05	3	3	-4.67624e-09	4.67624e-09	6	0	NA	NA	4	0	NA	NA	8	3	-2.60231e-07	2.60231e-07	6	0	NA	NA	13	2	-0.000215483	0.00021546	7	2	-5.83994e-05	5.83977e-05	55	1.19088e-27	4.74924e-24	0	I	TRUE	Nonsyn
3R	19231100	1	0	1	1	0	48	0	NA	NA	38	3	-3.77566e-05	3.77559e-05	35	3	-2.94032e-05	2.94028e-05	37	3	-3.48193e-05	3.48187e-05	65	2	-0.00543819	0.00542343	50	3	-8.64181e-05	8.64144e-05	43	2	-0.00241548	0.00241257	31	3	-2.02949e-05	2.02947e-05	347	8.86966e-28	3.53899e-24	0	I	TRUE	Nonsyn
2R	10611464	1	0	1	0	1	42	6	-1.0894e-10	1.08941e-10	17	0	NA	NA	19	0	NA	NA	20	0	NA	NA	50	4	-1.69348e-06	1.69348e-06	22	4	-5.58405e-08	5.58405e-08	33	2	-0.00142743	0.00142641	35	1	-0.0585774	0.0568948	238	8.36058e-28	3.33754e-24	0	I	TRUE	Syn
3L	4323303	0	0	0	0	1	46	6	-1.93411e-10	1.93411e-10	14	2	-0.000251122	0.000251091	20	1	-0.0334728	0.0329188	21	1	-0.0351465	0.034536	35	1	-0.0585774	0.0568948	28	1	-0.0468619	0.0457809	21	1	-0.0351465	0.034536	28	4	-1.55051e-07	1.55051e-07	213	7.70072e-28	3.0749e-24	0	I	TRUE	Intergenic
2R	14062758	0	0	0	0	1	10	5	-3.2724e-12	3.27238e-12	5	0	NA	NA	3	0	NA	NA	6	2	-4.176e-05	4.17591e-05	13	3	-1.32073e-06	1.32073e-06	10	1	-0.0167364	0.0165971	8	1	-0.0133891	0.0132999	10	1	-0.0167364	0.0165971	65	6.61217e-28	2.6409e-24	0	I	TRUE	Syn
4	214241	0	0	1	0	0	7	1	-0.0117155	0.0116471	2	1	-0.00334728	0.00334169	5	0	NA	NA	3	0	NA	NA	8	4	-5.44462e-10	5.44462e-10	4	2	-1.67411e-05	1.67409e-05	10	4	-1.62902e-09	1.62902e-09	4	0	NA	NA	43	5.77908e-28	2.30874e-24	0	I	TRUE	Intergenic
3L	23036055	0	0	1	0	0	18	2	-0.000420376	0.000420287	7	0	NA	NA	8	1	-0.0133891	0.0132999	7	1	-0.0117155	0.0116471	24	4	-8.08991e-08	8.08991e-08	10	3	-5.56242e-07	5.56242e-07	20	2	-0.000520901	0.000520765	15	2	-0.000289439	0.000289397	109	4.41526e-28	1.76478e-24	0	I	TRUE	Intron
X	651944	0	0	0	0	1	21	2	-0.000575108	0.000574942	8	1	-0.0133891	0.0132999	11	3	-7.63874e-07	7.63874e-07	11	1	-0.01841	0.0182416	19	2	-0.00046932	0.00046921	15	2	-0.000289439	0.000289397	19	4	-2.97072e-08	2.97072e-08	16	0	NA	NA	120	4.29814e-28	1.7184e-24	0	I	TRUE	Nonsyn
4	1042904	0	1	0	0	0	21	3	-6.08059e-06	6.08057e-06	7	3	-1.62849e-07	1.62849e-07	10	1	-0.0167364	0.0165971	12	0	NA	NA	37	5	-5.45142e-09	5.45142e-09	9	0	NA	NA	19	3	-4.44126e-06	4.44125e-06	18	0	NA	NA	133	3.97903e-28	1.59122e-24	0	I	TRUE	Intron
3L	4369213	0	0	1	0	0	79	4	-1.06292e-05	1.06291e-05	32	1	-0.0535565	0.0521476	38	0	NA	NA	48	2	-0.00300154	0.00299704	94	6	-1.56959e-08	1.56959e-08	52	4	-1.98543e-06	1.98543e-06	39	0	NA	NA	71	4	-6.94735e-06	6.94733e-06	453	3.59652e-28	1.43861e-24	0	I	TRUE	Nonsyn
3R	7472957	0	0	1	0	1	15	2	-0.000289439	0.000289397	6	0	NA	NA	7	1	-0.0117155	0.0116471	4	1	-0.00669456	0.0066722	30	5	-1.79967e-09	1.79967e-09	5	1	-0.0083682	0.00833329	9	2	-9.98923e-05	9.98874e-05	3	2	-8.37985e-06	8.37982e-06	79	2.82317e-28	1.12955e-24	0	I	TRUE	Intron
4	1041482	0	0	1	0	0	6	2	-4.176e-05	4.17591e-05	11	1	-0.01841	0.0182416	10	3	-5.56242e-07	5.56242e-07	11	0	NA	NA	21	3	-6.08059e-06	6.08057e-06	13	0	NA	NA	14	4	-7.72355e-09	7.72355e-09	8	1	-0.0133891	0.0132999	94	2.6466e-28	1.05917e-24	0	I	TRUE	Intron
2R	12448777	0	0	0	0	1	51	2	-0.00338209	0.00337637	14	1	-0.023431	0.0231586	43	4	-9.16001e-07	9.16001e-07	31	1	-0.0518829	0.0505599	43	4	-9.16001e-07	9.16001e-07	36	3	-3.20361e-05	3.20356e-05	34	1	-0.0569038	0.055315	40	3	-4.4109e-05	4.41081e-05	292	2.59271e-28	1.03786e-24	0	I	TRUE	Nonsyn
3R	18194475	0	0	0	1	1	12	1	-0.0200837	0.0198834	13	2	-0.000215483	0.00021546	18	1	-0.0301255	0.0296763	21	2	-0.000575108	0.000574942	21	4	-4.57489e-08	4.57489e-08	19	3	-4.44126e-06	4.44125e-06	15	1	-0.0251046	0.0247921	19	2	-0.00046932	0.00046921	138	1.72766e-28	6.92272e-25	0	I	TRUE	3UTR
X	18172267	0	0	0	0	1	6	1	-0.0100418	0.00999159	14	3	-1.67883e-06	1.67882e-06	13	1	-0.0217573	0.0215223	12	0	NA	NA	9	3	-3.89858e-07	3.89858e-07	14	4	-7.72355e-09	7.72355e-09	11	2	-0.000152278	0.000152266	11	0	NA	NA	90	1.65522e-28	6.63412e-25	0	I	TRUE	3UTR
2R	13496538	0	0	0	0	1	32	1	-0.0535565	0.0521476	20	1	-0.0334728	0.0329188	26	1	-0.0435147	0.0425815	22	2	-0.000631933	0.000631733	27	7	-3.15358e-14	3.15303e-14	17	3	-3.1245e-06	3.12449e-06	20	1	-0.0334728	0.0329188	22	0	NA	NA	186	1.49756e-28	6.00372e-25	0	I	TRUE	Intergenic
2R	25257714	0	0	1	0	0	10	1	-0.0167364	0.0165971	3	0	NA	NA	9	4	-9.78722e-10	9.78722e-10	2	1	-0.00334728	0.00334169	11	4	-2.55647e-09	2.55647e-09	6	1	-0.0100418	0.00999159	7	0	NA	NA	9	2	-9.98923e-05	9.98874e-05	57	1.38498e-28	5.55377e-25	0	I	TRUE	Intergenic
2R	13893934	1	1	1	1	1	5	2	-2.78709e-05	2.78705e-05	5	1	-0.0083682	0.00833329	2	0	NA	NA	3	0	NA	NA	20	7	-2.78125e-15	2.77556e-15	6	2	-4.176e-05	4.17591e-05	2	0	NA	NA	3	1	-0.00502092	0.00500834	46	1.34821e-28	5.409e-25	0	I	TRUE	Nonsyn
X	16971920	0	0	0	0	1	20	4	-3.70844e-08	3.70844e-08	2	0	NA	NA	7	1	-0.0117155	0.0116471	6	1	-0.0100418	0.00999159	20	5	-1.98544e-10	1.98544e-10	13	2	-0.000215483	0.00021546	14	1	-0.023431	0.0231586	19	1	-0.0317992	0.0312989	101	1.33816e-28	5.37004e-25	0	I	TRUE	3UTR
2R	14742210	0	0	1	0	1	16	1	-0.0267782	0.0264229	16	1	-0.0267782	0.0264229	16	1	-0.0267782	0.0264229	21	2	-0.000575108	0.000574942	21	2	-0.000575108	0.000574942	37	4	-4.94159e-07	4.94159e-07	28	5	-1.24462e-09	1.24462e-09	21	1	-0.0351465	0.034536	176	1.29528e-28	5.20055e-25	0	I	TRUE	Nonsyn
X	16456425	0	0	1	0	0	15	5	-3.87253e-11	3.87252e-11	6	0	NA	NA	16	3	-2.57634e-06	2.57634e-06	15	1	-0.0251046	0.0247921	11	1	-0.01841	0.0182416	18	2	-0.000420376	0.000420287	17	2	-0.000374075	0.000374005	10	1	-0.0167364	0.0165971	108	1.17715e-28	4.72742e-25	0	I	TRUE	Intergenic
2L	3361215	0	1	1	0	0	5	2	-2.78709e-05	2.78705e-05	1	0	NA	NA	6	3	-9.31733e-08	9.31733e-08	17	4	-1.82901e-08	1.82901e-08	7	1	-0.0117155	0.0116471	11	1	-0.01841	0.0182416	12	1	-0.0200837	0.0198834	21	2	-0.000575108	0.000574942	80	1.15358e-28	4.63394e-25	0	I	TRUE	Nonsyn
X	17942394	0	0	0	0	1	10	2	-0.000124728	0.00012472	9	3	-3.89858e-07	3.89858e-07	11	2	-0.000152278	0.000152266	4	0	NA	NA	8	3	-2.60231e-07	2.60231e-07	9	1	-0.0150628	0.0149499	18	3	-3.7447e-06	3.74469e-06	8	0	NA	NA	77	1.0786e-28	4.33381e-25	0	I	TRUE	Intron
X	4659384	0	0	0	0	1	7	1	-0.0117155	0.0116471	5	1	-0.0083682	0.00833329	4	0	NA	NA	6	3	-9.31733e-08	9.31733e-08	13	3	-1.32073e-06	1.32073e-06	4	0	NA	NA	9	1	-0.0150628	0.0149499	8	4	-5.44462e-10	5.44462e-10	56	9.7218e-29	3.90719e-25	0	I	TRUE	Nonsyn
2R	8876790	1	1	1	1	1	29	4	-1.79619e-07	1.79619e-07	7	1	-0.0117155	0.0116471	20	3	-5.21847e-06	5.21846e-06	6	0	NA	NA	21	3	-6.08059e-06	6.08057e-06	17	2	-0.000374075	0.000374005	14	1	-0.023431	0.0231586	11	2	-0.000152278	0.000152266	125	8.75487e-29	3.51946e-25	0	I	TRUE	Nonsyn
4	454085	0	0	1	0	0	11	3	-7.63874e-07	7.63874e-07	6	1	-0.0100418	0.00999159	5	0	NA	NA	1	0	NA	NA	9	4	-9.78722e-10	9.78722e-10	5	0	NA	NA	9	4	-9.78722e-10	9.78722e-10	7	1	-0.0117155	0.0116471	53	8.51517e-29	3.4248e-25	0	I	TRUE	Intergenic
4	879448	0	1	1	0	1	4	1	-0.00669456	0.0066722	3	1	-0.00502092	0.00500834	15	5	-3.87253e-11	3.87252e-11	4	0	NA	NA	14	2	-0.000251122	0.000251091	8	1	-0.0133891	0.0132999	11	2	-0.000152278	0.000152266	10	2	-0.000124728	0.00012472	69	8.20682e-29	3.3016e-25	0	I	TRUE	Intron
3R	11391531	0	1	0	1	0	10	1	-0.0167364	0.0165971	10	1	-0.0167364	0.0165971	13	2	-0.000215483	0.00021546	15	2	-0.000289439	0.000289397	10	2	-0.000124728	0.00012472	18	2	-0.000420376	0.000420287	25	4	-9.61797e-08	9.61797e-08	26	2	-0.000885249	0.000884857	127	7.66245e-29	3.08413e-25	0	I	TRUE	Nonsyn
2L	11157992	0	0	0	1	1	28	2	-0.0010274	0.00102687	10	2	-0.000124728	0.00012472	17	1	-0.0284519	0.0280509	10	2	-0.000124728	0.00012472	17	2	-0.000374075	0.000374005	14	1	-0.023431	0.0231586	15	2	-0.000289439	0.000289397	23	4	-6.75061e-08	6.75061e-08	134	7.58165e-29	3.05237e-25	0	I	TRUE	Intergenic
X	514298	0	0	1	0	1	15	3	-2.0959e-06	2.0959e-06	14	2	-0.000251122	0.000251091	19	1	-0.0317992	0.0312989	14	0	NA	NA	13	4	-5.52421e-09	5.52421e-09	17	4	-1.82901e-08	1.82901e-08	22	1	-0.0368201	0.0361505	16	0	NA	NA	130	6.01632e-29	2.42337e-25	0	I	TRUE	Intron
X	19341320	0	0	0	0	1	3	2	-8.37985e-06	8.37982e-06	5	1	-0.0083682	0.00833329	4	1	-0.00669456	0.0066722	4	1	-0.00669456	0.0066722	4	2	-1.67411e-05	1.67409e-05	8	2	-7.77798e-05	7.77768e-05	16	4	-1.40053e-08	1.40053e-08	11	0	NA	NA	55	5.66907e-29	2.28463e-25	0	I	TRUE	Intron
3R	24707488	0	0	0	0	1	51	0	NA	NA	27	0	NA	NA	32	2	-0.00134235	0.00134145	23	3	-8.07653e-06	8.0765e-06	58	3	-0.000134697	0.000134688	42	1	-0.0702929	0.0678792	48	6	-2.52664e-10	2.52664e-10	53	4	-2.14464e-06	2.14464e-06	334	5.36737e-29	2.16359e-25	0	I	TRUE	3UTR
3R	10581947	0	0	0	0	1	2	0	NA	NA	10	3	-5.56242e-07	5.56242e-07	4	0	NA	NA	6	1	-0.0100418	0.00999159	1	0	NA	NA	7	3	-1.62849e-07	1.62849e-07	7	2	-5.83994e-05	5.83977e-05	9	4	-9.78722e-10	9.78722e-10	46	5.17294e-29	2.08573e-25	0	I	TRUE	Intron
2R	15872741	0	0	0	0	1	19	1	-0.0317992	0.0312989	5	1	-0.0083682	0.00833329	9	4	-9.78722e-10	9.78722e-10	14	2	-0.000251122	0.000251091	17	1	-0.0284519	0.0280509	10	1	-0.0167364	0.0165971	14	2	-0.000251122	0.000251091	21	3	-6.08059e-06	6.08057e-06	109	4.55607e-29	1.83746e-25	0	I	TRUE	Nonsyn
2R	16647480	0	0	0	0	1	17	1	-0.0284519	0.0280509	5	1	-0.0083682	0.00833329	7	2	-5.83994e-05	5.83977e-05	7	0	NA	NA	14	3	-1.67883e-06	1.67882e-06	5	0	NA	NA	16	2	-0.000330426	0.000330372	11	5	-5.99105e-12	5.9911e-12	82	4.53601e-29	1.82982e-25	0	I	TRUE	Syn
3R	15400209	0	0	1	0	0	31	2	-0.0012598	0.00125901	9	2	-9.98923e-05	9.98874e-05	13	1	-0.0217573	0.0215223	23	0	NA	NA	29	5	-1.50182e-09	1.50182e-09	22	3	-7.03187e-06	7.03185e-06	30	2	-0.00117979	0.00117909	32	2	-0.00134235	0.00134145	189	4.52107e-29	1.82425e-25	0	I	TRUE	3UTR
3R	15387213	0	1	0	0	1	18	4	-2.34844e-08	2.34844e-08	6	0	NA	NA	15	1	-0.0251046	0.0247921	13	2	-0.000215483	0.00021546	28	3	-1.48468e-05	1.48466e-05	10	2	-0.000124728	0.00012472	23	1	-0.0384937	0.0377623	19	3	-4.44126e-06	4.44125e-06	132	3.89573e-29	1.57232e-25	0	I	TRUE	Nonsyn
X	5630453	0	0	0	0	1	100	9	-1.69617e-13	1.69642e-13	55	3	-0.000114953	0.000114947	62	1	-0.103766	0.0985635	54	0	NA	NA	115	5	-1.72212e-06	1.72212e-06	74	4	-8.19433e-06	8.19429e-06	77	0	NA	NA	60	0	NA	NA	597	2.71219e-29	1.09546e-25	0	I	TRUE	Nonsyn
2L	11796345	0	0	0	0	1	41	2	-0.00219809	0.00219568	24	0	NA	NA	28	2	-0.0010274	0.00102687	32	5	-2.53605e-09	2.53605e-09	41	3	-4.75319e-05	4.75308e-05	34	1	-0.0569038	0.055315	44	4	-1.00626e-06	1.00626e-06	36	2	-0.00169775	0.00169631	280	2.56611e-29	1.03671e-25	0	I	TRUE	3UTR
2R	9540849	0	0	0	0	1	34	3	-2.69165e-05	2.69162e-05	29	0	NA	NA	35	3	-2.94032e-05	2.94028e-05	36	1	-0.0602511	0.0584719	49	6	-2.87507e-10	2.87507e-10	41	4	-7.53679e-07	7.53679e-07	41	0	NA	NA	44	2	-0.00252784	0.00252465	309	2.53154e-29	1.023e-25	0	I	TRUE	3UTR
2R	12277925	0	0	0	0	1	28	1	-0.0468619	0.0457809	25	1	-0.041841	0.0409778	12	2	-0.000182532	0.000182516	25	1	-0.041841	0.0409778	29	4	-1.79619e-07	1.79619e-07	22	1	-0.0368201	0.0361505	12	3	-1.01722e-06	1.01722e-06	32	4	-2.70862e-07	2.70862e-07	185	2.51022e-29	1.01463e-25	0	I	TRUE	Intergenic
3R	4365405	0	0	0	1	0	51	3	-9.17048e-05	9.17006e-05	26	2	-0.000885249	0.000884857	22	2	-0.000631933	0.000631733	38	3	-3.77566e-05	3.77559e-05	64	2	-0.00527627	0.00526237	32	2	-0.00134235	0.00134145	34	1	-0.0569038	0.055315	52	5	-3.18314e-08	3.18314e-08	319	2.40558e-29	9.72816e-26	0	I	TRUE	Syn
2R	10756051	0	0	0	0	1	26	3	-1.18127e-05	1.18126e-05	12	2	-0.000182532	0.000182516	13	1	-0.0217573	0.0215223	13	2	-0.000215483	0.00021546	20	4	-3.70844e-08	3.70844e-08	12	0	NA	NA	14	2	-0.000251122	0.000251091	13	2	-0.000215483	0.00021546	123	2.00582e-29	8.11353e-26	0	I	TRUE	Nonsyn
3L	23286550	0	0	1	1	0	12	0	NA	NA	12	3	-1.01722e-06	1.01722e-06	10	2	-0.000124728	0.00012472	8	0	NA	NA	20	5	-1.98544e-10	1.98544e-10	9	2	-9.98923e-05	9.98874e-05	14	1	-0.023431	0.0231586	15	2	-0.000289439	0.000289397	100	1.68626e-29	6.82431e-26	0	I	TRUE	3UTR
4	102327	0	1	1	0	1	3	1	-0.00502092	0.00500834	6	3	-9.31733e-08	9.31733e-08	3	1	-0.00502092	0.00500834	8	1	-0.0133891	0.0132999	3	2	-8.37985e-06	8.37982e-06	8	0	NA	NA	12	4	-3.82957e-09	3.82957e-09	8	1	-0.0133891	0.0132999	51	1.32666e-29	5.37297e-26	0	I	TRUE	Intron
3R	22031750	0	0	0	0	1	21	1	-0.0351465	0.034536	10	1	-0.0167364	0.0165971	23	2	-0.000691368	0.000691129	20	1	-0.0334728	0.0329188	30	7	-7.19787e-14	7.19425e-14	24	3	-9.21877e-06	9.21873e-06	21	1	-0.0351465	0.034536	23	1	-0.0384937	0.0377623	172	1.12796e-29	4.56937e-26	0	I	TRUE	5UTR
4	312458	0	0	0	0	1	20	3	-5.21847e-06	5.21846e-06	12	1	-0.0200837	0.0198834	4	2	-1.67411e-05	1.67409e-05	9	1	-0.0150628	0.0149499	15	3	-2.0959e-06	2.0959e-06	11	0	NA	NA	12	2	-0.000182532	0.000182516	12	3	-1.01722e-06	1.01722e-06	95	1.0105e-29	4.09555e-26	0	I	TRUE	3UTR
4	312459	0	0	0	0	1	20	4	-3.70844e-08	3.70844e-08	12	1	-0.0200837	0.0198834	4	2	-1.67411e-05	1.67409e-05	8	1	-0.0133891	0.0132999	15	3	-2.0959e-06	2.0959e-06	11	0	NA	NA	12	2	-0.000182532	0.000182516	10	2	-0.000124728	0.00012472	92	7.83278e-30	3.17619e-26	0	I	TRUE	3UTR
2R	14740426	0	0	1	0	0	79	6	-5.47462e-09	5.47462e-09	28	2	-0.0010274	0.00102687	48	1	-0.0803347	0.0771926	32	1	-0.0535565	0.0521476	81	5	-3.01399e-07	3.01399e-07	66	3	-0.000197778	0.000197759	55	2	-0.00392278	0.0039151	33	2	-0.00142743	0.00142641	422	7.53262e-30	3.05523e-26	0	I	TRUE	3UTR
4	455123	0	0	1	0	0	10	5	-3.2724e-12	3.27238e-12	6	1	-0.0100418	0.00999159	1	0	NA	NA	-Inf	-Inf	-Inf	-Inf	11	5	-5.99105e-12	5.9911e-12	3	0	NA	NA	6	0	NA	NA	5	2	-2.78709e-05	2.78705e-05	42	5.45946e-30	2.21545e-26	0	I	TRUE	Intergenic
4	454069	0	0	1	0	0	15	3	-2.0959e-06	2.0959e-06	7	0	NA	NA	5	0	NA	NA	2	0	NA	NA	11	5	-5.99105e-12	5.9911e-12	9	0	NA	NA	10	3	-5.56242e-07	5.56242e-07	11	3	-7.63874e-07	7.63874e-07	70	5.33534e-30	2.16561e-26	0	I	TRUE	Intergenic
X	1373324	0	0	0	0	1	36	3	-3.20361e-05	3.20356e-05	23	2	-0.000691368	0.000691129	26	2	-0.000885249	0.000884857	29	2	-0.00110232	0.00110171	72	4	-7.34622e-06	7.34619e-06	28	2	-0.0010274	0.00102687	33	1	-0.0552301	0.0537326	36	4	-4.41326e-07	4.41326e-07	283	3.86108e-30	1.56837e-26	0	I	TRUE	Syn
2R	24914829	0	1	1	0	1	32	2	-0.00134235	0.00134145	12	2	-0.000182532	0.000182516	8	0	NA	NA	5	1	-0.0083682	0.00833329	44	7	-1.32741e-12	1.32738e-12	15	3	-2.0959e-06	2.0959e-06	18	1	-0.0301255	0.0296763	12	1	-0.0200837	0.0198834	146	3.34933e-30	1.3615e-26	0	I	TRUE	Nonsyn
X	6112696	0	0	0	0	1	12	4	-3.82957e-09	3.82957e-09	5	1	-0.0083682	0.00833329	10	2	-0.000124728	0.00012472	4	0	NA	NA	13	1	-0.0217573	0.0215223	7	0	NA	NA	8	4	-5.44462e-10	5.44462e-10	7	2	-5.83994e-05	5.83977e-05	66	2.72368e-30	1.10745e-26	0	I	TRUE	Syn
3L	9162281	0	0	0	0	1	9	1	-0.0150628	0.0149499	9	1	-0.0150628	0.0149499	11	2	-0.000152278	0.000152266	8	2	-7.77798e-05	7.77768e-05	8	5	-7.29231e-13	7.29194e-13	13	3	-1.32073e-06	1.32073e-06	12	0	NA	NA	14	0	NA	NA	84	2.5491e-30	1.03697e-26	0	I	TRUE	Intron
X	14800638	0	1	0	1	1	16	1	-0.0267782	0.0264229	3	0	NA	NA	12	0	NA	NA	7	1	-0.0117155	0.0116471	22	5	-3.36294e-10	3.36294e-10	9	3	-3.89858e-07	3.89858e-07	11	4	-2.55647e-09	2.55647e-09	13	1	-0.0217573	0.0215223	93	2.22e-30	9.03541e-27	0	I	TRUE	Nonsyn
2R	11450202	0	0	0	0	1	63	2	-0.00511663	0.00510357	48	2	-0.00300154	0.00299704	66	3	-0.000197778	0.000197759	42	4	-8.31902e-07	8.31902e-07	59	1	-0.0987448	0.0940261	71	2	-0.00645742	0.00643662	75	6	-3.98865e-09	3.98865e-09	80	3	-0.00034898	0.000348919	504	2.11949e-30	8.62843e-27	0	I	TRUE	3UTR
X	2208372	1	0	0	1	0	44	0	NA	NA	15	1	-0.0251046	0.0247921	46	4	-1.20638e-06	1.20638e-06	65	4	-4.87984e-06	4.87983e-06	56	3	-0.000121309	0.000121302	58	2	-0.00435303	0.00434357	47	2	-0.00287949	0.00287535	85	6	-8.54026e-09	8.54026e-09	416	1.88833e-30	7.6893e-27	0	I	TRUE	Nonsyn
3R	21018593	0	0	1	0	0	30	4	-2.06976e-07	2.06976e-07	10	1	-0.0167364	0.0165971	24	3	-9.21877e-06	9.21873e-06	8	0	NA	NA	41	6	-9.35115e-11	9.35114e-11	21	1	-0.0351465	0.034536	19	2	-0.00046932	0.00046921	22	1	-0.0368201	0.0361505	175	1.73477e-30	7.06572e-27	0	I	TRUE	Nonsyn
3L	8740020	1	0	0	0	0	116	5	-1.79719e-06	1.79719e-06	99	3	-0.000650739	0.000650528	116	4	-4.82195e-05	4.82183e-05	41	0	NA	NA	90	2	-0.0102105	0.0101585	102	5	-9.5162e-07	9.5162e-07	58	5	-5.56539e-08	5.56539e-08	35	1	-0.0585774	0.0568948	657	1.72558e-30	7.03e-27	0	I	TRUE	Nonsyn
3R	19238042	0	1	0	0	0	52	4	-1.98543e-06	1.98543e-06	19	0	NA	NA	17	2	-0.000374075	0.000374005	17	1	-0.0284519	0.0280509	64	6	-1.50871e-09	1.50871e-09	28	2	-0.0010274	0.00102687	32	2	-0.00134235	0.00134145	35	3	-2.94032e-05	2.94028e-05	264	1.27281e-30	5.18671e-27	0	I	TRUE	Syn
2R	21653465	0	0	0	0	1	16	3	-2.57634e-06	2.57634e-06	9	0	NA	NA	23	7	-8.75715e-15	8.77076e-15	25	1	-0.041841	0.0409778	20	2	-0.000520901	0.000520765	24	1	-0.0401674	0.0393714	24	1	-0.0401674	0.0393714	25	2	-0.000818035	0.0008177	166	6.11202e-31	2.4937e-27	0	I	TRUE	Intron
3R	15400211	0	0	1	0	0	33	5	-2.98476e-09	2.98476e-09	10	1	-0.0167364	0.0165971	13	1	-0.0217573	0.0215223	27	0	NA	NA	30	2	-0.00117979	0.00117909	22	5	-3.36294e-10	3.36294e-10	31	1	-0.0518829	0.0505599	33	3	-2.45723e-05	2.4572e-05	199	5.25225e-31	2.14397e-27	0	I	TRUE	3UTR
3R	21020308	0	0	0	0	1	31	5	-2.14278e-09	2.14278e-09	12	1	-0.0200837	0.0198834	15	1	-0.0251046	0.0247921	12	2	-0.000182532	0.000182516	16	1	-0.0267782	0.0264229	15	2	-0.000289439	0.000289397	16	3	-2.57634e-06	2.57634e-06	10	2	-0.000124728	0.00012472	127	4.73691e-31	1.93503e-27	0	I	TRUE	3UTR
X	2376473	0	0	0	0	1	13	3	-1.32073e-06	1.32073e-06	4	3	-1.86815e-08	1.86815e-08	2	0	NA	NA	2	0	NA	NA	8	3	-2.60231e-07	2.60231e-07	11	1	-0.01841	0.0182416	7	2	-5.83994e-05	5.83977e-05	7	2	-5.83994e-05	5.83977e-05	54	3.99429e-31	1.63247e-27	0	I	TRUE	Intron
2L	8119838	0	0	1	0	1	17	0	NA	NA	5	0	NA	NA	14	1	-0.023431	0.0231586	9	3	-3.89858e-07	3.89858e-07	30	3	-1.83538e-05	1.83537e-05	14	3	-1.67883e-06	1.67882e-06	24	4	-8.08991e-08	8.08991e-08	29	3	-1.65391e-05	1.6539e-05	142	3.7222e-31	1.52163e-27	0	I	TRUE	Nonsyn
X	16482682	0	1	1	0	1	3	1	-0.00502092	0.00500834	3	2	-8.37985e-06	8.37982e-06	4	0	NA	NA	18	1	-0.0301255	0.0296763	4	3	-1.86815e-08	1.86815e-08	3	2	-8.37985e-06	8.37982e-06	19	3	-4.44126e-06	4.44125e-06	18	2	-0.000420376	0.000420287	72	3.63944e-31	1.48817e-27	0	I	TRUE	Nonsyn
3L	16110937	0	1	0	0	1	19	1	-0.0317992	0.0312989	7	0	NA	NA	23	5	-4.2911e-10	4.2911e-10	25	1	-0.041841	0.0409778	33	5	-2.98476e-09	2.98476e-09	11	0	NA	NA	28	3	-1.48468e-05	1.48466e-05	25	3	-1.04628e-05	1.04627e-05	171	2.55169e-31	1.04364e-27	0	I	TRUE	Syn
X	15004878	0	0	1	0	1	11	4	-2.55647e-09	2.55647e-09	4	1	-0.00669456	0.0066722	9	3	-3.89858e-07	3.89858e-07	3	0	NA	NA	8	3	-2.60231e-07	2.60231e-07	8	0	NA	NA	20	3	-5.21847e-06	5.21846e-06	15	1	-0.0251046	0.0247921	78	2.23888e-31	9.15926e-28	0	I	TRUE	Nonsyn
3R	18801700	0	0	1	0	1	15	2	-0.000289439	0.000289397	6	0	NA	NA	7	0	NA	NA	4	1	-0.00669456	0.0066722	11	2	-0.000152278	0.000152266	12	1	-0.0200837	0.0198834	13	6	-3.71492e-14	3.71925e-14	12	3	-1.01722e-06	1.01722e-06	80	2.2117e-31	9.05029e-28	0	I	TRUE	3UTR
2L	1706436	0	0	0	0	1	25	1	-0.041841	0.0409778	18	2	-0.000420376	0.000420287	19	0	NA	NA	15	1	-0.0251046	0.0247921	36	7	-2.92564e-13	2.92544e-13	25	2	-0.000818035	0.0008177	13	2	-0.000215483	0.00021546	24	3	-9.21877e-06	9.21873e-06	175	2.02876e-31	8.30372e-28	0	I	TRUE	3UTR
X	13076589	0	0	0	0	1	8	0	NA	NA	10	3	-5.56242e-07	5.56242e-07	11	3	-7.63874e-07	7.63874e-07	10	2	-0.000124728	0.00012472	11	2	-0.000152278	0.000152266	5	1	-0.0083682	0.00833329	7	3	-1.62849e-07	1.62849e-07	9	1	-0.0150628	0.0149499	71	1.63706e-31	6.70374e-28	0	I	TRUE	3UTR
X	1676066	1	0	1	0	0	5	1	-0.0083682	0.00833329	5	1	-0.0083682	0.00833329	5	1	-0.0083682	0.00833329	7	2	-5.83994e-05	5.83977e-05	7	2	-5.83994e-05	5.83977e-05	9	3	-3.89858e-07	3.89858e-07	14	2	-0.000251122	0.000251091	11	3	-7.63874e-07	7.63874e-07	63	1.4757e-31	6.04446e-28	0	I	TRUE	Nonsyn
4	1042257	0	1	1	1	0	5	0	NA	NA	3	0	NA	NA	7	1	-0.0117155	0.0116471	4	1	-0.00669456	0.0066722	13	5	-1.66429e-11	1.66429e-11	8	5	-7.29231e-13	7.29194e-13	6	1	-0.0100418	0.00999159	7	1	-0.0117155	0.0116471	53	1.09752e-31	4.49656e-28	0	I	TRUE	Intron
2R	18821705	0	0	0	0	1	67	7	-2.91277e-11	2.91277e-11	34	0	NA	NA	38	3	-3.77566e-05	3.77559e-05	40	2	-0.00209308	0.00209089	74	6	-3.67482e-09	3.67482e-09	41	1	-0.0686193	0.0663179	36	1	-0.0602511	0.0584719	45	2	-0.00264263	0.00263915	375	8.64766e-32	3.54468e-28	0	I	TRUE	Intron
3R	6002674	0	0	0	0	1	85	6	-8.54026e-09	8.54026e-09	28	3	-1.48468e-05	1.48466e-05	53	3	-0.000102902	0.000102896	45	1	-0.0753138	0.0725476	63	4	-4.30479e-06	4.30479e-06	30	0	NA	NA	49	2	-0.003126	0.00312112	67	4	-5.50977e-06	5.50976e-06	420	7.00674e-32	2.87276e-28	0	I	TRUE	Intron
4	1042619	0	0	0	1	0	19	3	-4.44126e-06	4.44125e-06	10	1	-0.0167364	0.0165971	7	0	NA	NA	7	1	-0.0117155	0.0116471	25	4	-9.61797e-08	9.61797e-08	14	2	-0.000251122	0.000251091	18	2	-0.000420376	0.000420287	14	4	-7.72355e-09	7.72355e-09	114	6.73029e-32	2.76009e-28	0	I	TRUE	Intron
2L	1857267	0	0	0	0	1	31	4	-2.37321e-07	2.37321e-07	12	1	-0.0200837	0.0198834	23	3	-8.07653e-06	8.0765e-06	26	1	-0.0435147	0.0425815	42	5	-1.05648e-08	1.05648e-08	31	1	-0.0518829	0.0505599	47	3	-7.17615e-05	7.17589e-05	28	2	-0.0010274	0.00102687	240	6.3875e-32	2.62015e-28	0	I	TRUE	3UTR
3L	2924829	1	1	1	0	1	10	2	-0.000124728	0.00012472	6	1	-0.0100418	0.00999159	8	1	-0.0133891	0.0132999	17	5	-7.95753e-11	7.95753e-11	21	2	-0.000575108	0.000574942	11	1	-0.01841	0.0182416	8	3	-2.60231e-07	2.60231e-07	10	1	-0.0167364	0.0165971	91	5.97418e-32	2.45121e-28	0	I	TRUE	Nonsyn
X	1784036	0	0	1	0	1	7	5	-2.73843e-13	2.73892e-13	7	2	-5.83994e-05	5.83977e-05	8	0	NA	NA	10	0	NA	NA	8	3	-2.60231e-07	2.60231e-07	1	0	NA	NA	10	1	-0.0167364	0.0165971	11	3	-7.63874e-07	7.63874e-07	62	5.27702e-32	2.16569e-28	0	I	TRUE	3UTR
4	1134869	0	0	1	0	0	21	5	-2.60226e-10	2.60226e-10	17	1	-0.0284519	0.0280509	11	1	-0.01841	0.0182416	6	0	NA	NA	21	5	-2.60226e-10	2.60226e-10	19	2	-0.00046932	0.00046921	13	2	-0.000215483	0.00021546	9	1	-0.0150628	0.0149499	117	5.23701e-32	2.14979e-28	0	I	TRUE	Intron
3L	1859290	0	0	0	0	1	38	3	-3.77566e-05	3.77559e-05	30	3	-1.83538e-05	1.83537e-05	26	0	NA	NA	32	5	-2.53605e-09	2.53605e-09	28	4	-1.55051e-07	1.55051e-07	46	3	-6.72648e-05	6.72626e-05	19	0	NA	NA	44	2	-0.00252784	0.00252465	263	4.62717e-32	1.89991e-28	0	I	TRUE	3UTR
X	15958573	0	1	0	0	1	33	0	NA	NA	12	0	NA	NA	21	1	-0.0351465	0.034536	17	4	-1.82901e-08	1.82901e-08	27	5	-1.02379e-09	1.02379e-09	17	2	-0.000374075	0.000374005	35	2	-0.00160514	0.00160385	25	4	-9.61797e-08	9.61797e-08	187	3.73099e-32	1.53232e-28	0	I	TRUE	Intron
3R	13692754	0	0	0	0	1	28	4	-1.55051e-07	1.55051e-07	18	1	-0.0301255	0.0296763	13	1	-0.0217573	0.0215223	21	1	-0.0351465	0.034536	19	4	-2.97072e-08	2.97072e-08	23	2	-0.000691368	0.000691129	15	4	-1.0518e-08	1.0518e-08	20	1	-0.0334728	0.0329188	157	2.43134e-32	9.99036e-29	0	I	TRUE	Intergenic
3R	16633128	0	0	0	0	1	67	2	-0.00576888	0.00575227	34	3	-2.69165e-05	2.69162e-05	45	3	-6.29565e-05	6.29546e-05	23	2	-0.000691368	0.000691129	92	3	-0.000525538	0.0005254	48	0	NA	NA	69	5	-1.34429e-07	1.34429e-07	57	5	-5.0927e-08	5.09269e-08	435	2.42309e-32	9.95889e-29	0	I	TRUE	Intron
3R	4301182	0	0	1	0	0	58	3	-0.000134697	0.000134688	34	1	-0.0569038	0.055315	46	3	-6.72648e-05	6.72626e-05	43	1	-0.0719665	0.069438	37	4	-4.94159e-07	4.94159e-07	129	2	-0.0202667	0.0200627	61	4	-3.78146e-06	3.78145e-06	46	5	-1.69294e-08	1.69294e-08	454	2.20851e-32	9.07919e-29	0	I	TRUE	3UTR
3R	16633290	0	0	1	0	0	44	9	-6.87709e-17	1.11022e-16	31	2	-0.0012598	0.00125901	37	0	NA	NA	32	0	NA	NA	53	4	-2.14464e-06	2.14464e-06	57	5	-5.0927e-08	5.09269e-08	48	0	NA	NA	52	0	NA	NA	354	1.52666e-32	6.27761e-29	0	I	TRUE	Intron
X	516702	0	0	0	0	1	11	2	-0.000152278	0.000152266	15	1	-0.0251046	0.0247921	17	3	-3.1245e-06	3.12449e-06	18	4	-2.34844e-08	2.34844e-08	23	1	-0.0384937	0.0377623	9	1	-0.0150628	0.0149499	25	2	-0.000818035	0.0008177	26	4	-1.13515e-07	1.13515e-07	144	1.45151e-32	5.97169e-29	0	I	TRUE	Intron
X	9022943	0	0	1	0	0	19	2	-0.00046932	0.00046921	21	2	-0.000575108	0.000574942	21	1	-0.0351465	0.034536	12	1	-0.0200837	0.0198834	15	1	-0.0251046	0.0247921	17	1	-0.0284519	0.0280509	27	5	-1.02379e-09	1.02379e-09	18	5	-1.10028e-10	1.10028e-10	150	1.4512e-32	5.97169e-29	0	I	TRUE	Intron
X	16504240	0	1	1	0	1	-Inf	-Inf	-Inf	-Inf	3	3	-4.67624e-09	4.67624e-09	6	2	-4.176e-05	4.17591e-05	13	3	-1.32073e-06	1.32073e-06	1	0	NA	NA	2	1	-0.00334728	0.00334169	13	5	-1.66429e-11	1.66429e-11	11	0	NA	NA	49	1.43436e-32	5.90381e-29	0	I	TRUE	Nonsyn
X	9022830	0	0	1	0	1	22	4	-5.58405e-08	5.58405e-08	20	1	-0.0334728	0.0329188	24	4	-8.08991e-08	8.08991e-08	15	1	-0.0251046	0.0247921	13	1	-0.0217573	0.0215223	11	1	-0.01841	0.0182416	18	4	-2.34844e-08	2.34844e-08	18	2	-0.000420376	0.000420287	141	1.42866e-32	5.88324e-29	0	I	TRUE	Intron
X	16460595	0	0	1	1	1	16	4	-1.40053e-08	1.40053e-08	12	0	NA	NA	25	0	NA	NA	24	1	-0.0401674	0.0393714	19	5	-1.49115e-10	1.49115e-10	35	4	-3.92814e-07	3.92814e-07	36	4	-4.41326e-07	4.41326e-07	29	0	NA	NA	196	1.42542e-32	5.87129e-29	0	I	TRUE	Intergenic
3R	4301208	0	0	1	0	0	22	2	-0.000631933	0.000631733	11	0	NA	NA	19	2	-0.00046932	0.00046921	25	3	-1.04628e-05	1.04627e-05	10	1	-0.0167364	0.0165971	53	6	-4.69309e-10	4.69309e-10	23	2	-0.000691368	0.000691129	11	3	-7.63874e-07	7.63874e-07	174	1.27532e-32	5.25558e-29	0	I	TRUE	3UTR
X	16562027	0	0	1	0	1	8	1	-0.0133891	0.0132999	7	2	-5.83994e-05	5.83977e-05	12	2	-0.000182532	0.000182516	15	1	-0.0251046	0.0247921	7	1	-0.0117155	0.0116471	24	5	-5.41279e-10	5.41279e-10	15	2	-0.000289439	0.000289397	14	3	-1.67883e-06	1.67882e-06	102	1.07646e-32	4.43716e-29	0	I	TRUE	Intergenic
X	19573709	0	0	0	0	1	11	2	-0.000152278	0.000152266	6	0	NA	NA	7	1	-0.0117155	0.0116471	17	1	-0.0284519	0.0280509	18	6	-3.99016e-13	3.99014e-13	7	3	-1.62849e-07	1.62849e-07	11	2	-0.000152278	0.000152266	12	1	-0.0200837	0.0198834	89	9.78666e-33	4.03504e-29	0	I	TRUE	Intron
2R	18840351	0	0	0	0	1	13	3	-1.32073e-06	1.32073e-06	11	2	-0.000152278	0.000152266	8	1	-0.0133891	0.0132999	5	2	-2.78709e-05	2.78705e-05	18	5	-1.10028e-10	1.10028e-10	4	1	-0.00669456	0.0066722	8	0	NA	NA	8	2	-7.77798e-05	7.77768e-05	75	4.25629e-33	1.75572e-29	0	I	TRUE	Syn
3L	23035510	0	1	1	0	0	8	5	-7.29231e-13	7.29194e-13	8	1	-0.0133891	0.0132999	3	1	-0.00502092	0.00500834	6	0	NA	NA	12	4	-3.82957e-09	3.82957e-09	7	1	-0.0117155	0.0116471	9	1	-0.0150628	0.0149499	10	2	-0.000124728	0.00012472	63	4.03951e-33	1.6667e-29	0	I	TRUE	Intron
2R	8610023	0	0	0	0	1	4	2	-1.67411e-05	1.67409e-05	5	0	NA	NA	9	1	-0.0150628	0.0149499	8	3	-2.60231e-07	2.60231e-07	14	6	-6.4918e-14	6.4948e-14	6	1	-0.0100418	0.00999159	6	1	-0.0100418	0.00999159	5	1	-0.0083682	0.00833329	57	3.51908e-33	1.45268e-29	0	I	TRUE	Nonsyn
3R	17770047	0	0	0	0	1	11	2	-0.000152278	0.000152266	6	0	NA	NA	18	2	-0.000420376	0.000420287	16	0	NA	NA	29	4	-1.79619e-07	1.79619e-07	14	3	-1.67883e-06	1.67882e-06	22	3	-7.03187e-06	7.03185e-06	18	4	-2.34844e-08	2.34844e-08	134	3.18681e-33	1.31583e-29	0	I	TRUE	3UTR
3R	15388430	0	0	0	0	1	20	4	-3.70844e-08	3.70844e-08	9	2	-9.98923e-05	9.98874e-05	15	0	NA	NA	12	1	-0.0200837	0.0198834	20	3	-5.21847e-06	5.21846e-06	11	1	-0.01841	0.0182416	30	6	-1.2545e-11	1.2545e-11	21	1	-0.0351465	0.034536	138	3.03765e-33	1.25455e-29	0	I	TRUE	Syn
X	16475638	0	1	1	0	1	7	1	-0.0117155	0.0116471	11	4	-2.55647e-09	2.55647e-09	13	2	-0.000215483	0.00021546	16	2	-0.000330426	0.000330372	9	0	NA	NA	10	3	-5.56242e-07	5.56242e-07	20	2	-0.000520901	0.000520765	19	3	-4.44126e-06	4.44125e-06	105	2.72671e-33	1.12641e-29	0	I	TRUE	Nonsyn
3R	10584926	0	0	0	0	1	25	1	-0.041841	0.0409778	29	0	NA	NA	25	3	-1.04628e-05	1.04627e-05	33	3	-2.45723e-05	2.4572e-05	15	0	NA	NA	25	2	-0.000818035	0.0008177	39	5	-7.18052e-09	7.18052e-09	36	6	-4.07995e-11	4.07996e-11	227	2.5237e-33	1.04279e-29	0	I	TRUE	Intron
2L	9790683	0	0	0	0	1	21	3	-6.08059e-06	6.08057e-06	5	0	NA	NA	8	2	-7.77798e-05	7.77768e-05	11	4	-2.55647e-09	2.55647e-09	22	4	-5.58405e-08	5.58405e-08	7	0	NA	NA	9	2	-9.98923e-05	9.98874e-05	16	2	-0.000330426	0.000330372	99	2.22791e-33	9.20796e-30	0	I	TRUE	ncRNA
2R	24050977	0	0	1	0	1	15	4	-1.0518e-08	1.0518e-08	9	3	-3.89858e-07	3.89858e-07	9	1	-0.0150628	0.0149499	5	0	NA	NA	20	7	-2.78125e-15	2.77556e-15	7	1	-0.0117155	0.0116471	6	0	NA	NA	13	0	NA	NA	84	1.98174e-33	8.19451e-30	0	I	TRUE	Nonsyn
3R	13692592	0	1	1	0	1	9	1	-0.0150628	0.0149499	7	1	-0.0117155	0.0116471	9	0	NA	NA	15	3	-2.0959e-06	2.0959e-06	10	3	-5.56242e-07	5.56242e-07	12	2	-0.000182532	0.000182516	21	6	-1.16135e-12	1.16129e-12	12	1	-0.0200837	0.0198834	95	8.55505e-34	3.53837e-30	0	I	TRUE	Intergenic
2R	24912004	0	1	1	1	1	18	2	-0.000420376	0.000420287	3	1	-0.00502092	0.00500834	6	1	-0.0100418	0.00999159	5	0	NA	NA	25	8	-6.44861e-17	1.11022e-16	10	2	-0.000124728	0.00012472	7	1	-0.0117155	0.0116471	13	2	-0.000215483	0.00021546	87	7.30815e-34	3.02338e-30	0	I	TRUE	Nonsyn
3R	14515442	0	0	0	0	1	14	1	-0.023431	0.0231586	4	0	NA	NA	8	1	-0.0133891	0.0132999	8	2	-7.77798e-05	7.77768e-05	6	1	-0.0100418	0.00999159	10	2	-0.000124728	0.00012472	15	6	-1.08042e-13	1.08025e-13	7	3	-1.62849e-07	1.62849e-07	72	5.25157e-34	2.1731e-30	0	I	TRUE	3UTR
X	10709480	0	0	1	0	1	16	2	-0.000330426	0.000330372	15	4	-1.0518e-08	1.0518e-08	12	2	-0.000182532	0.000182516	10	0	NA	NA	12	2	-0.000182532	0.000182516	9	3	-3.89858e-07	3.89858e-07	9	0	NA	NA	15	4	-1.0518e-08	1.0518e-08	98	4.74656e-34	1.96555e-30	0	I	TRUE	3UTR
3R	18290939	1	0	1	0	1	19	3	-4.44126e-06	4.44125e-06	10	1	-0.0167364	0.0165971	14	0	NA	NA	11	1	-0.01841	0.0182416	25	4	-9.61797e-08	9.61797e-08	16	3	-2.57634e-06	2.57634e-06	7	1	-0.0117155	0.0116471	17	5	-7.95753e-11	7.95753e-11	119	3.08806e-34	1.27907e-30	0	I	TRUE	Nonsyn
3L	4591369	0	0	1	0	1	52	6	-4.16776e-10	4.16776e-10	36	2	-0.00169775	0.00169631	25	1	-0.041841	0.0409778	32	0	NA	NA	43	7	-1.11786e-12	1.11788e-12	52	4	-1.98543e-06	1.98543e-06	35	1	-0.0585774	0.0568948	40	1	-0.0669456	0.0647539	315	2.3689e-34	9.81907e-31	0	I	TRUE	3UTR
2L	6499312	1	1	1	1	0	39	4	-6.13773e-07	6.13772e-07	17	1	-0.0284519	0.0280509	25	2	-0.000818035	0.0008177	20	3	-5.21847e-06	5.21846e-06	49	5	-2.34527e-08	2.34527e-08	20	1	-0.0334728	0.0329188	21	3	-6.08059e-06	6.08057e-06	21	2	-0.000575108	0.000574942	212	1.98289e-34	8.22501e-31	0	I	TRUE	Nonsyn
X	16460640	0	0	0	0	1	16	2	-0.000330426	0.000330372	13	2	-0.000215483	0.00021546	22	2	-0.000631933	0.000631733	13	1	-0.0217573	0.0215223	14	2	-0.000251122	0.000251091	26	4	-1.13515e-07	1.13515e-07	30	3	-1.83538e-05	1.83537e-05	33	4	-3.07811e-07	3.07811e-07	167	1.55842e-34	6.46588e-31	0	I	TRUE	Intergenic
3R	14816787	0	0	0	0	1	26	3	-1.18127e-05	1.18126e-05	9	1	-0.0150628	0.0149499	15	1	-0.0251046	0.0247921	26	1	-0.0435147	0.0425815	27	6	-6.28089e-12	6.28086e-12	12	1	-0.0200837	0.0198834	7	0	NA	NA	27	6	-6.28089e-12	6.28086e-12	149	1.46233e-34	6.06868e-31	0	I	TRUE	Nonsyn
X	17926472	0	0	0	1	1	56	6	-6.60891e-10	6.60891e-10	26	1	-0.0435147	0.0425815	44	3	-5.88329e-05	5.88311e-05	32	2	-0.00134235	0.00134145	61	4	-3.78146e-06	3.78145e-06	53	5	-3.50983e-08	3.50983e-08	61	1	-0.102092	0.0970536	51	2	-0.00338209	0.00337637	384	9.65917e-35	4.00952e-31	0	I	TRUE	Intergenic
2L	9733501	0	0	1	0	1	26	2	-0.000885249	0.000884857	21	2	-0.000575108	0.000574942	24	2	-0.000753405	0.000753121	11	0	NA	NA	42	4	-8.31902e-07	8.31902e-07	31	4	-2.37321e-07	2.37321e-07	24	5	-5.41279e-10	5.41279e-10	39	2	-0.00199053	0.00198855	218	8.14197e-35	3.38136e-31	0	I	TRUE	Syn
3L	2126093	1	0	1	1	1	34	0	NA	NA	25	1	-0.041841	0.0409778	26	4	-1.13515e-07	1.13515e-07	34	2	-0.00151503	0.00151388	30	4	-2.06976e-07	2.06976e-07	39	6	-6.80476e-11	6.80476e-11	27	2	-0.00095504	0.000954584	21	2	-0.000575108	0.000574942	236	5.44333e-35	2.26116e-31	0	I	TRUE	Nonsyn
3R	8836855	0	1	0	0	0	50	5	-2.60224e-08	2.60224e-08	23	2	-0.000691368	0.000691129	20	4	-3.70844e-08	3.70844e-08	14	0	NA	NA	60	7	-1.30686e-11	1.30685e-11	38	2	-0.00189046	0.00188867	48	2	-0.00300154	0.00299704	10	0	NA	NA	263	4.9337e-35	2.04995e-31	0	I	TRUE	Intron
2R	14058045	0	0	0	0	1	25	1	-0.041841	0.0409778	7	2	-5.83994e-05	5.83977e-05	10	2	-0.000124728	0.00012472	11	1	-0.01841	0.0182416	21	6	-1.16135e-12	1.16129e-12	11	1	-0.01841	0.0182416	11	2	-0.000152278	0.000152266	16	3	-2.57634e-06	2.57634e-06	112	4.52433e-35	1.88031e-31	0	I	TRUE	3UTR
2L	13487620	0	0	1	0	1	4	0	NA	NA	5	1	-0.0083682	0.00833329	8	1	-0.0133891	0.0132999	11	4	-2.55647e-09	2.55647e-09	5	3	-4.66451e-08	4.66451e-08	6	1	-0.0100418	0.00999159	15	3	-2.0959e-06	2.0959e-06	7	3	-1.62849e-07	1.62849e-07	61	4.50714e-35	1.87362e-31	0	I	TRUE	Intron
3L	5745060	0	0	1	0	1	14	4	-7.72355e-09	7.72355e-09	8	2	-7.77798e-05	7.77768e-05	9	1	-0.0150628	0.0149499	19	2	-0.00046932	0.00046921	13	0	NA	NA	9	2	-9.98923e-05	9.98874e-05	20	4	-3.70844e-08	3.70844e-08	15	3	-2.0959e-06	2.0959e-06	107	3.27148e-35	1.36028e-31	0	I	TRUE	3UTR
2R	9540856	0	0	0	0	1	39	6	-6.80476e-11	6.80476e-11	33	0	NA	NA	45	2	-0.00264263	0.00263915	44	1	-0.0736402	0.0709941	62	3	-0.000164277	0.000164263	48	7	-2.5356e-12	2.53564e-12	40	2	-0.00209308	0.00209089	43	2	-0.00241548	0.00241257	354	2.67878e-35	1.11437e-31	0	I	TRUE	3UTR
2L	19048300	0	0	1	0	1	32	2	-0.00134235	0.00134145	15	2	-0.000289439	0.000289397	21	2	-0.000575108	0.000574942	18	2	-0.000420376	0.000420287	37	7	-3.60302e-13	3.60267e-13	28	1	-0.0468619	0.0457809	25	2	-0.000818035	0.0008177	28	3	-1.48468e-05	1.48466e-05	204	1.87833e-35	7.81574e-32	0	I	TRUE	Intergenic
2L	16752502	0	0	0	1	1	20	7	-2.78125e-15	2.77556e-15	9	2	-9.98923e-05	9.98874e-05	10	0	NA	NA	9	2	-9.98923e-05	9.98874e-05	19	3	-4.44126e-06	4.44125e-06	13	1	-0.0217573	0.0215223	20	3	-5.21847e-06	5.21846e-06	10	0	NA	NA	110	1.38136e-35	5.74924e-32	0	I	TRUE	3UTR
2L	1609982	1	1	0	0	1	9	4	-9.78722e-10	9.78722e-10	2	1	-0.00334728	0.00334169	3	2	-8.37985e-06	8.37982e-06	6	1	-0.0100418	0.00999159	13	3	-1.32073e-06	1.32073e-06	4	1	-0.00669456	0.0066722	10	3	-5.56242e-07	5.56242e-07	5	1	-0.0083682	0.00833329	52	1.11855e-35	4.65654e-32	0	I	TRUE	Nonsyn
3L	3226015	0	0	1	1	0	13	3	-1.32073e-06	1.32073e-06	11	4	-2.55647e-09	2.55647e-09	2	0	NA	NA	9	3	-3.89858e-07	3.89858e-07	16	5	-5.62492e-11	5.62492e-11	4	0	NA	NA	2	0	NA	NA	10	2	-0.000124728	0.00012472	67	9.23451e-36	3.8471e-32	0	I	TRUE	Intergenic
3L	4369459	1	0	1	0	0	56	9	-7.21764e-16	7.77156e-16	27	3	-1.32726e-05	1.32725e-05	25	0	NA	NA	32	1	-0.0535565	0.0521476	72	7	-4.89804e-11	4.89804e-11	45	2	-0.00264263	0.00263915	40	0	NA	NA	64	1	-0.107113	0.101576	361	7.06274e-36	2.94304e-32	0	I	TRUE	Nonsyn
2R	24512316	0	0	0	0	1	20	3	-5.21847e-06	5.21846e-06	8	0	NA	NA	9	1	-0.0150628	0.0149499	17	3	-3.1245e-06	3.12449e-06	22	2	-0.000631933	0.000631733	16	2	-0.000330426	0.000330372	12	4	-3.82957e-09	3.82957e-09	19	4	-2.97072e-08	2.97072e-08	123	5.78773e-36	2.4129e-32	0	I	TRUE	Nonsyn
X	1373602	1	0	1	0	1	45	7	-1.56963e-12	1.56963e-12	19	3	-4.44126e-06	4.44125e-06	26	1	-0.0435147	0.0425815	22	1	-0.0368201	0.0361505	43	5	-1.19383e-08	1.19383e-08	25	2	-0.000818035	0.0008177	24	1	-0.0401674	0.0393714	31	2	-0.0012598	0.00125901	235	5.1926e-36	2.16531e-32	0	I	TRUE	3UTR
3R	21010472	0	0	1	0	1	13	5	-1.66429e-11	1.66429e-11	8	2	-7.77798e-05	7.77768e-05	6	0	NA	NA	1	1	-0.00167364	0.00167224	6	1	-0.0100418	0.00999159	8	5	-7.29231e-13	7.29194e-13	9	1	-0.0150628	0.0149499	11	1	-0.01841	0.0182416	62	4.30088e-36	1.79433e-32	0	I	TRUE	Intron
3L	11225485	0	0	0	1	1	35	6	-3.40484e-11	3.40484e-11	15	2	-0.000289439	0.000289397	16	1	-0.0267782	0.0264229	17	0	NA	NA	26	3	-1.18127e-05	1.18126e-05	15	5	-3.87253e-11	3.87252e-11	26	2	-0.000885249	0.000884857	20	1	-0.0334728	0.0329188	170	3.4692e-36	1.44804e-32	0	I	TRUE	Nonsyn
3L	13929952	1	0	1	0	1	4	0	NA	NA	4	2	-1.67411e-05	1.67409e-05	6	2	-4.176e-05	4.17591e-05	7	2	-5.83994e-05	5.83977e-05	3	0	NA	NA	8	4	-5.44462e-10	5.44462e-10	10	3	-5.56242e-07	5.56242e-07	8	3	-2.60231e-07	2.60231e-07	50	3.2175e-36	1.34331e-32	0	I	TRUE	Nonsyn
3R	6002952	0	0	0	0	1	72	8	-6.65468e-13	6.65468e-13	26	4	-1.13515e-07	1.13515e-07	56	0	NA	NA	40	1	-0.0669456	0.0647539	77	4	-9.59905e-06	9.599e-06	55	4	-2.49121e-06	2.49121e-06	70	1	-0.117155	0.110553	71	3	-0.000245497	0.000245467	467	3.17428e-36	1.32558e-32	0	I	TRUE	Intron
4	1041381	0	1	1	1	0	17	7	-7.00822e-16	6.66134e-16	9	0	NA	NA	6	1	-0.0100418	0.00999159	5	0	NA	NA	14	1	-0.023431	0.0231586	10	4	-1.62902e-09	1.62902e-09	14	4	-7.72355e-09	7.72355e-09	14	0	NA	NA	89	1.93933e-36	8.10253e-33	0	I	TRUE	Intron
3R	4702574	1	1	1	0	1	17	5	-7.95753e-11	7.95753e-11	9	0	NA	NA	7	3	-1.62849e-07	1.62849e-07	12	4	-3.82957e-09	3.82957e-09	9	1	-0.0150628	0.0149499	9	1	-0.0150628	0.0149499	5	0	NA	NA	7	3	-1.62849e-07	1.62849e-07	75	1.80623e-36	7.54825e-33	0	I	TRUE	Intron
3L	23034664	0	1	0	0	0	9	4	-9.78722e-10	9.78722e-10	4	2	-1.67411e-05	1.67409e-05	3	0	NA	NA	5	2	-2.78709e-05	2.78705e-05	12	5	-1.02561e-11	1.0256e-11	5	0	NA	NA	6	2	-4.176e-05	4.17591e-05	5	1	-0.0083682	0.00833329	49	1.62979e-36	6.8125e-33	0	I	TRUE	Intron
X	16468783	0	0	0	0	1	5	3	-4.66451e-08	4.66451e-08	9	1	-0.0150628	0.0149499	23	4	-6.75061e-08	6.75061e-08	19	5	-1.49115e-10	1.49115e-10	8	0	NA	NA	14	2	-0.000251122	0.000251091	29	2	-0.00110232	0.00110171	25	2	-0.000818035	0.0008177	132	1.58782e-36	6.63869e-33	0	I	TRUE	Intron
3R	5268529	0	0	1	0	1	13	4	-5.52421e-09	5.52421e-09	3	2	-8.37985e-06	8.37982e-06	7	1	-0.0117155	0.0116471	3	0	NA	NA	9	5	-1.63848e-12	1.63847e-12	8	0	NA	NA	5	3	-4.66451e-08	4.66451e-08	12	1	-0.0200837	0.0198834	60	8.19326e-37	3.42642e-33	0	I	TRUE	Intergenic
3L	2039782	0	0	1	1	1	61	5	-7.19567e-08	7.19567e-08	31	0	NA	NA	46	3	-6.72648e-05	6.72626e-05	31	3	-2.02949e-05	2.02947e-05	46	4	-1.20638e-06	1.20638e-06	44	4	-1.00626e-06	1.00626e-06	29	1	-0.0485356	0.0473766	27	4	-1.33079e-07	1.33079e-07	315	7.51784e-37	3.14622e-33	0	I	TRUE	3UTR
2R	8883690	1	0	0	1	1	32	6	-1.90907e-11	1.90907e-11	23	0	NA	NA	21	1	-0.0351465	0.034536	15	1	-0.0251046	0.0247921	36	5	-4.72132e-09	4.72132e-09	27	6	-6.28089e-12	6.28086e-12	17	1	-0.0284519	0.0280509	22	1	-0.0368201	0.0361505	193	4.91532e-37	2.05755e-33	0	I	TRUE	Syn
2L	9717480	0	0	1	1	1	58	4	-3.08667e-06	3.08667e-06	38	1	-0.0635983	0.0616182	54	3	-0.000108819	0.000108813	25	2	-0.000818035	0.0008177	86	7	-1.75038e-10	1.75038e-10	44	4	-1.00626e-06	1.00626e-06	71	5	-1.55304e-07	1.55304e-07	57	0	NA	NA	433	4.6291e-37	1.9382e-33	0	I	TRUE	3UTR
2R	11450933	0	0	0	1	0	132	2	-0.0211639	0.0209416	65	3	-0.000189023	0.000189005	65	2	-0.00543819	0.00542343	58	2	-0.00435303	0.00434357	145	6	-2.08331e-07	2.08331e-07	86	7	-1.75038e-10	1.75038e-10	76	4	-9.11254e-06	9.11249e-06	86	4	-1.48832e-05	1.48831e-05	713	4.61129e-37	1.93121e-33	0	I	TRUE	3UTR
X	11970556	0	1	1	1	1	11	5	-5.99105e-12	5.9911e-12	2	0	NA	NA	3	2	-8.37985e-06	8.37982e-06	3	0	NA	NA	13	5	-1.66429e-11	1.66429e-11	2	1	-0.00334728	0.00334169	3	0	NA	NA	7	3	-1.62849e-07	1.62849e-07	44	4.54695e-37	1.90472e-33	0	I	TRUE	Nonsyn
X	18861775	0	0	0	0	1	36	5	-4.72132e-09	4.72132e-09	18	5	-1.10028e-10	1.10028e-10	17	0	NA	NA	21	0	NA	NA	42	7	-9.37256e-13	9.3725e-13	19	2	-0.00046932	0.00046921	25	1	-0.041841	0.0409778	26	1	-0.0435147	0.0425815	204	3.98619e-37	1.67021e-33	0	I	TRUE	3UTR
3L	6953012	0	0	0	0	1	143	2	-0.0245975	0.0242975	69	1	-0.115481	0.109063	90	3	-0.000492859	0.000492737	83	4	-1.29308e-05	1.29307e-05	182	6	-7.89556e-07	7.89556e-07	112	0	NA	NA	129	7	-3.05773e-09	3.05773e-09	97	8	-7.7423e-12	7.74225e-12	905	3.15591e-37	1.3239e-33	0	I	TRUE	Intron
3R	16340328	0	0	0	0	1	45	7	-1.56963e-12	1.56963e-12	43	0	NA	NA	32	3	-2.23664e-05	2.23661e-05	28	2	-0.0010274	0.00102687	46	6	-1.93411e-10	1.93411e-10	33	3	-2.45723e-05	2.4572e-05	28	2	-0.0010274	0.00102687	41	0	NA	NA	296	1.75931e-37	7.38736e-34	0	I	TRUE	3UTR
3L	23284372	0	0	0	1	0	20	4	-3.70844e-08	3.70844e-08	9	0	NA	NA	12	1	-0.0200837	0.0198834	9	0	NA	NA	28	8	-1.84488e-16	2.22045e-16	11	2	-0.000152278	0.000152266	7	2	-5.83994e-05	5.83977e-05	9	2	-9.98923e-05	9.98874e-05	105	1.45422e-37	6.10917e-34	0	I	TRUE	3UTR
2R	12448834	0	0	0	0	1	26	2	-0.000885249	0.000884857	10	0	NA	NA	18	2	-0.000420376	0.000420287	13	1	-0.0217573	0.0215223	24	4	-8.08991e-08	8.08991e-08	24	2	-0.000753405	0.000753121	27	7	-3.15358e-14	3.15303e-14	23	3	-8.07653e-06	8.0765e-06	165	1.24185e-37	5.21825e-34	0	I	TRUE	Nonsyn
X	16509671	0	0	1	0	1	15	5	-3.87253e-11	3.87252e-11	24	3	-9.21877e-06	9.21873e-06	30	6	-1.2545e-11	1.2545e-11	46	1	-0.0769875	0.0740985	13	0	NA	NA	25	2	-0.000818035	0.0008177	36	4	-4.41326e-07	4.41326e-07	46	0	NA	NA	235	1.19756e-37	5.03335e-34	0	I	TRUE	Syn
2L	15095995	0	0	1	0	1	6	3	-9.31733e-08	9.31733e-08	8	4	-5.44462e-10	5.44462e-10	8	0	NA	NA	6	1	-0.0100418	0.00999159	2	1	-0.00334728	0.00334169	13	4	-5.52421e-09	5.52421e-09	6	1	-0.0100418	0.00999159	11	3	-7.63874e-07	7.63874e-07	60	7.14144e-38	3.00226e-34	0	I	TRUE	3UTR
3R	5512061	0	1	1	0	1	13	3	-1.32073e-06	1.32073e-06	4	0	NA	NA	3	1	-0.00502092	0.00500834	3	1	-0.00502092	0.00500834	17	6	-2.66392e-13	2.66343e-13	9	1	-0.0150628	0.0149499	9	3	-3.89858e-07	3.89858e-07	11	3	-7.63874e-07	7.63874e-07	69	3.92833e-38	1.65304e-34	0	I	TRUE	Nonsyn
X	14827027	0	0	1	0	1	36	4	-4.41326e-07	4.41326e-07	8	2	-7.77798e-05	7.77768e-05	13	1	-0.0217573	0.0215223	23	5	-4.2911e-10	4.2911e-10	40	3	-4.4109e-05	4.41081e-05	14	2	-0.000251122	0.000251091	25	1	-0.041841	0.0409778	31	4	-2.37321e-07	2.37321e-07	190	3.4143e-38	1.43708e-34	0	I	TRUE	Intergenic
2L	18182220	1	0	1	1	1	13	0	NA	NA	5	0	NA	NA	16	1	-0.0267782	0.0264229	11	2	-0.000152278	0.000152266	18	5	-1.10028e-10	1.10028e-10	16	2	-0.000330426	0.000330372	15	6	-1.08042e-13	1.08025e-13	15	3	-2.0959e-06	2.0959e-06	109	3.31117e-38	1.394e-34	0	I	TRUE	Nonsyn
3R	21010468	0	0	1	0	1	11	6	-1.00304e-14	9.99201e-15	8	2	-7.77798e-05	7.77768e-05	6	0	NA	NA	2	1	-0.00334728	0.00334169	4	1	-0.00669456	0.0066722	9	4	-9.78722e-10	9.78722e-10	9	2	-9.98923e-05	9.98874e-05	11	1	-0.01841	0.0182416	60	3.09009e-38	1.30124e-34	0	I	TRUE	Intron
2L	13299881	0	0	0	0	1	90	5	-5.10569e-07	5.10569e-07	45	1	-0.0753138	0.0725476	57	4	-2.87763e-06	2.87763e-06	61	3	-0.000156522	0.00015651	103	6	-2.72109e-08	2.72109e-08	68	1	-0.113808	0.10757	76	5	-2.18845e-07	2.18845e-07	57	4	-2.87763e-06	2.87763e-06	557	3.07511e-38	1.29524e-34	0	I	TRUE	Nonsyn
3R	17544534	0	0	0	1	1	17	2	-0.000374075	0.000374005	10	0	NA	NA	17	4	-1.82901e-08	1.82901e-08	21	3	-6.08059e-06	6.08057e-06	28	6	-7.98241e-12	7.98239e-12	15	2	-0.000289439	0.000289397	19	3	-4.44126e-06	4.44125e-06	20	1	-0.0334728	0.0329188	147	1.4048e-38	5.92124e-35	0	I	TRUE	Nonsyn
2R	927763	0	0	1	0	0	17	3	-3.1245e-06	3.12449e-06	16	1	-0.0267782	0.0264229	9	1	-0.0150628	0.0149499	6	1	-0.0100418	0.00999159	19	4	-2.97072e-08	2.97072e-08	15	4	-1.0518e-08	1.0518e-08	9	2	-9.98923e-05	9.98874e-05	19	4	-2.97072e-08	2.97072e-08	110	1.14341e-38	4.82174e-35	0	I	TRUE	Intron
4	1041478	0	1	1	1	0	7	3	-1.62849e-07	1.62849e-07	11	2	-0.000152278	0.000152266	11	2	-0.000152278	0.000152266	11	2	-0.000152278	0.000152266	20	6	-8.30725e-13	8.3078e-13	11	2	-0.000152278	0.000152266	11	2	-0.000152278	0.000152266	8	0	NA	NA	90	1.10735e-38	4.6708e-35	0	I	TRUE	Intron
3R	17397550	0	0	0	0	1	30	0	NA	NA	14	2	-0.000251122	0.000251091	25	5	-6.75657e-10	6.75657e-10	26	0	NA	NA	37	6	-4.86265e-11	4.86265e-11	20	0	NA	NA	33	5	-2.98476e-09	2.98476e-09	35	4	-3.92814e-07	3.92814e-07	220	9.67222e-39	4.08071e-35	0	I	TRUE	Nonsyn
2L	13485148	0	0	0	0	1	9	2	-9.98923e-05	9.98874e-05	5	2	-2.78709e-05	2.78705e-05	7	4	-2.72596e-10	2.72596e-10	1	0	NA	NA	10	4	-1.62902e-09	1.62902e-09	5	2	-2.78709e-05	2.78705e-05	5	2	-2.78709e-05	2.78705e-05	6	1	-0.0100418	0.00999159	48	9.59455e-39	4.0489e-35	0	I	TRUE	Intron
4	1134452	0	0	1	0	0	18	3	-3.7447e-06	3.74469e-06	17	1	-0.0284519	0.0280509	6	0	NA	NA	9	4	-9.78722e-10	9.78722e-10	10	2	-0.000124728	0.00012472	13	4	-5.52421e-09	5.52421e-09	11	2	-0.000152278	0.000152266	11	3	-7.63874e-07	7.63874e-07	95	8.2386e-39	3.47751e-35	0	I	TRUE	Intron
X	14932945	0	0	0	0	1	28	5	-1.24462e-09	1.24462e-09	14	0	NA	NA	18	3	-3.7447e-06	3.74469e-06	11	2	-0.000152278	0.000152266	25	5	-6.75657e-10	6.75657e-10	18	4	-2.34844e-08	2.34844e-08	18	1	-0.0301255	0.0296763	14	1	-0.023431	0.0231586	146	7.73896e-39	3.26739e-35	0	I	TRUE	3UTR
2R	6931933	1	1	0	0	1	2	0	NA	NA	4	2	-1.67411e-05	1.67409e-05	6	4	-1.16983e-10	1.16983e-10	10	2	-0.000124728	0.00012472	8	3	-2.60231e-07	2.60231e-07	7	3	-1.62849e-07	1.62849e-07	10	1	-0.0167364	0.0165971	6	2	-4.176e-05	4.17591e-05	53	7.17414e-39	3.02964e-35	0	I	TRUE	Nonsyn
3L	10691978	0	0	0	0	1	11	4	-2.55647e-09	2.55647e-09	6	1	-0.0100418	0.00999159	3	1	-0.00502092	0.00500834	7	3	-1.62849e-07	1.62849e-07	6	1	-0.0100418	0.00999159	4	1	-0.00669456	0.0066722	4	3	-1.86815e-08	1.86815e-08	8	3	-2.60231e-07	2.60231e-07	49	6.75194e-39	2.85269e-35	0	I	TRUE	3UTR
2R	12448572	0	0	0	0	1	34	7	-1.89094e-13	1.89071e-13	16	2	-0.000330426	0.000330372	32	1	-0.0535565	0.0521476	25	1	-0.041841	0.0409778	33	6	-2.32997e-11	2.32997e-11	27	2	-0.00095504	0.000954584	32	2	-0.00134235	0.00134145	32	2	-0.00134235	0.00134145	231	5.34228e-39	2.25765e-35	0	I	TRUE	Nonsyn
2R	13817377	0	0	0	0	1	75	6	-3.98865e-09	3.98865e-09	27	0	NA	NA	28	3	-1.48468e-05	1.48466e-05	31	2	-0.0012598	0.00125901	57	2	-0.00420727	0.00419844	31	4	-2.37321e-07	2.37321e-07	27	5	-1.02379e-09	1.02379e-09	45	3	-6.29565e-05	6.29546e-05	321	4.78792e-39	2.02385e-35	0	I	TRUE	Nonsyn
3R	13960215	0	0	0	0	1	235	12	-1.50868e-14	1.5099e-14	98	6	-2.01758e-08	2.01758e-08	109	1	-0.182427	0.166754	81	2	-0.00833471	0.00830007	246	6	-4.49191e-06	4.4919e-06	120	6	-6.78451e-08	6.7845e-08	141	1	-0.235983	0.210206	100	1	-0.167364	0.154108	1130	4.16256e-39	1.75993e-35	0	I	TRUE	Nonsyn
3L	4369455	0	0	1	0	1	68	8	-4.1344e-13	4.13447e-13	30	2	-0.00117979	0.00117909	26	0	NA	NA	33	1	-0.0552301	0.0537326	71	3	-0.000245497	0.000245467	52	8	-4.31028e-14	4.30767e-14	44	2	-0.00252784	0.00252465	61	2	-0.00480426	0.00479273	385	3.3514e-39	1.41731e-35	0	I	TRUE	Syn
X	16469631	0	1	1	0	0	2	1	-0.00334728	0.00334169	7	3	-1.62849e-07	1.62849e-07	10	1	-0.0167364	0.0165971	18	2	-0.000420376	0.000420287	4	2	-1.67411e-05	1.67409e-05	3	1	-0.00502092	0.00500834	17	7	-7.00822e-16	6.66134e-16	8	1	-0.0133891	0.0132999	69	2.81976e-39	1.19276e-35	0	I	TRUE	Intron
3L	4590448	0	1	1	0	1	35	0	NA	NA	20	5	-1.98544e-10	1.98544e-10	27	1	-0.0451883	0.0441825	17	0	NA	NA	29	5	-1.50182e-09	1.50182e-09	31	7	-9.28366e-14	9.28146e-14	29	2	-0.00110232	0.00110171	39	2	-0.00199053	0.00198855	227	2.67883e-39	1.13341e-35	0	I	TRUE	3UTR
2R	25255082	0	0	1	1	0	11	3	-7.63874e-07	7.63874e-07	3	0	NA	NA	8	1	-0.0133891	0.0132999	4	0	NA	NA	15	6	-1.08042e-13	1.08025e-13	6	3	-9.31733e-08	9.31733e-08	12	4	-3.82957e-09	3.82957e-09	4	1	-0.00669456	0.0066722	63	2.61278e-39	1.10573e-35	0	I	TRUE	Intergenic
X	9117257	0	0	0	0	1	25	6	-3.76859e-12	3.76854e-12	14	3	-1.67883e-06	1.67882e-06	20	1	-0.0334728	0.0329188	32	5	-2.53605e-09	2.53605e-09	20	2	-0.000520901	0.000520765	26	3	-1.18127e-05	1.18126e-05	9	1	-0.0150628	0.0149499	28	1	-0.0468619	0.0457809	174	2.22377e-39	9.41323e-36	0	I	TRUE	3UTR
2L	9959510	0	0	0	1	0	7	2	-5.83994e-05	5.83977e-05	4	0	NA	NA	6	2	-4.176e-05	4.17591e-05	10	3	-5.56242e-07	5.56242e-07	9	4	-9.78722e-10	9.78722e-10	3	0	NA	NA	13	4	-5.52421e-09	5.52421e-09	8	3	-2.60231e-07	2.60231e-07	60	1.90853e-39	8.08073e-36	0	I	TRUE	Intron
2R	14062507	0	0	1	0	0	17	4	-1.82901e-08	1.82901e-08	10	3	-5.56242e-07	5.56242e-07	8	1	-0.0133891	0.0132999	8	1	-0.0133891	0.0132999	18	5	-1.10028e-10	1.10028e-10	8	1	-0.0133891	0.0132999	21	4	-4.57489e-08	4.57489e-08	8	1	-0.0133891	0.0132999	98	1.60234e-39	6.78591e-36	0	I	TRUE	Nonsyn
4	1041374	0	1	0	0	0	25	4	-9.61797e-08	9.61797e-08	9	1	-0.0150628	0.0149499	14	0	NA	NA	6	0	NA	NA	22	4	-5.58405e-08	5.58405e-08	13	2	-0.000215483	0.00021546	13	3	-1.32073e-06	1.32073e-06	14	6	-6.4918e-14	6.4948e-14	116	1.48395e-39	6.286e-36	0	I	TRUE	Intron
X	21629449	0	0	0	0	1	50	3	-8.64181e-05	8.64144e-05	16	3	-2.57634e-06	2.57634e-06	27	3	-1.32726e-05	1.32725e-05	28	3	-1.48468e-05	1.48466e-05	30	6	-1.2545e-11	1.2545e-11	33	3	-2.45723e-05	2.4572e-05	23	1	-0.0384937	0.0377623	38	2	-0.00189046	0.00188867	245	9.64484e-40	4.08748e-36	0	I	TRUE	Intron
3R	12517460	0	1	0	0	1	6	1	-0.0100418	0.00999159	3	2	-8.37985e-06	8.37982e-06	5	2	-2.78709e-05	2.78705e-05	5	1	-0.0083682	0.00833329	8	2	-7.77798e-05	7.77768e-05	7	3	-1.62849e-07	1.62849e-07	15	5	-3.87253e-11	3.87252e-11	8	2	-7.77798e-05	7.77768e-05	57	7.41838e-40	3.14465e-36	0	I	TRUE	Nonsyn
X	15111879	1	0	1	1	1	5	3	-4.66451e-08	4.66451e-08	1	1	-0.00167364	0.00167224	1	1	-0.00167364	0.00167224	8	1	-0.0133891	0.0132999	2	0	NA	NA	6	2	-4.176e-05	4.17591e-05	12	5	-1.02561e-11	1.0256e-11	9	4	-9.78722e-10	9.78722e-10	44	7.2718e-40	3.08324e-36	0	I	TRUE	Nonsyn
X	16338499	0	0	0	0	1	23	7	-8.75715e-15	8.77076e-15	18	3	-3.7447e-06	3.74469e-06	8	1	-0.0133891	0.0132999	9	1	-0.0150628	0.0149499	18	2	-0.000420376	0.000420287	24	3	-9.21877e-06	9.21873e-06	13	1	-0.0217573	0.0215223	13	3	-1.32073e-06	1.32073e-06	126	7.19218e-40	3.0502e-36	0	I	TRUE	3UTR
3L	7162178	0	0	0	1	1	9	1	-0.0150628	0.0149499	4	2	-1.67411e-05	1.67409e-05	9	3	-3.89858e-07	3.89858e-07	14	1	-0.023431	0.0231586	11	6	-1.00304e-14	9.99201e-15	6	3	-9.31733e-08	9.31733e-08	12	1	-0.0200837	0.0198834	9	1	-0.0150628	0.0149499	74	6.25329e-40	2.65327e-36	0	I	TRUE	3UTR
3R	27669147	1	0	0	1	1	13	2	-0.000215483	0.00021546	3	0	NA	NA	16	3	-2.57634e-06	2.57634e-06	13	3	-1.32073e-06	1.32073e-06	28	5	-1.24462e-09	1.24462e-09	13	0	NA	NA	25	3	-1.04628e-05	1.04627e-05	16	5	-5.62492e-11	5.62492e-11	127	5.37008e-40	2.27906e-36	0	I	TRUE	Nonsyn
2R	15518646	0	0	0	0	1	23	6	-2.15426e-12	2.15428e-12	14	0	NA	NA	16	4	-1.40053e-08	1.40053e-08	14	2	-0.000251122	0.000251091	34	3	-2.69165e-05	2.69162e-05	22	3	-7.03187e-06	7.03185e-06	16	2	-0.000330426	0.000330372	20	2	-0.000520901	0.000520765	159	2.4669e-40	1.04745e-36	0	I	TRUE	Nonsyn
2R	17375029	0	0	1	0	1	8	3	-2.60231e-07	2.60231e-07	13	3	-1.32073e-06	1.32073e-06	13	3	-1.32073e-06	1.32073e-06	9	2	-9.98923e-05	9.98874e-05	13	4	-5.52421e-09	5.52421e-09	16	3	-2.57634e-06	2.57634e-06	17	2	-0.000374075	0.000374005	11	0	NA	NA	100	2.41351e-40	1.02502e-36	0	I	TRUE	Intragenic
2R	13517274	0	0	1	0	1	4	2	-1.67411e-05	1.67409e-05	8	5	-7.29231e-13	7.29194e-13	5	0	NA	NA	3	1	-0.00502092	0.00500834	5	3	-4.66451e-08	4.66451e-08	5	2	-2.78709e-05	2.78705e-05	2	0	NA	NA	11	4	-2.55647e-09	2.55647e-09	43	2.03193e-40	8.63163e-37	0	I	TRUE	3UTR
X	2112610	0	0	0	0	1	50	6	-3.26245e-10	3.26245e-10	34	2	-0.00151503	0.00151388	40	2	-0.00209308	0.00209089	38	4	-5.51558e-07	5.51558e-07	40	5	-8.19488e-09	8.19488e-09	17	2	-0.000374075	0.000374005	40	3	-4.4109e-05	4.41081e-05	39	2	-0.00199053	0.00198855	298	1.53121e-40	6.5061e-37	0	I	TRUE	3UTR
2R	13817124	1	0	1	0	1	46	6	-1.93411e-10	1.93411e-10	18	0	NA	NA	37	3	-3.48193e-05	3.48187e-05	46	3	-6.72648e-05	6.72626e-05	63	9	-2.23119e-15	2.22045e-15	28	3	-1.48468e-05	1.48466e-05	42	1	-0.0702929	0.0678792	71	1	-0.118828	0.11204	351	1.13565e-40	4.82766e-37	0	I	TRUE	Nonsyn
2L	9809367	0	0	1	0	1	20	1	-0.0334728	0.0329188	16	2	-0.000330426	0.000330372	26	1	-0.0435147	0.0425815	20	4	-3.70844e-08	3.70844e-08	25	4	-9.61797e-08	9.61797e-08	16	3	-2.57634e-06	2.57634e-06	27	5	-1.02379e-09	1.02379e-09	31	3	-2.02949e-05	2.02947e-05	181	8.84175e-41	3.75951e-37	0	I	TRUE	Nonsyn
3R	4301196	0	0	1	0	0	28	2	-0.0010274	0.00102687	16	2	-0.000330426	0.000330372	26	4	-1.13515e-07	1.13515e-07	28	3	-1.48468e-05	1.48466e-05	24	3	-9.21877e-06	9.21873e-06	66	3	-0.000197778	0.000197759	41	3	-4.75319e-05	4.75308e-05	29	5	-1.50182e-09	1.50182e-09	258	7.44047e-41	3.16443e-37	0	I	TRUE	3UTR
3R	13227117	0	0	0	1	1	37	5	-5.45142e-09	5.45142e-09	18	1	-0.0301255	0.0296763	27	3	-1.32726e-05	1.32725e-05	16	0	NA	NA	41	4	-7.53679e-07	7.53679e-07	37	2	-0.00179286	0.00179125	31	5	-2.14278e-09	2.14278e-09	42	5	-1.05648e-08	1.05648e-08	249	6.56231e-41	2.79161e-37	0	I	TRUE	3UTR
3L	23034654	0	1	0	0	0	11	4	-2.55647e-09	2.55647e-09	3	1	-0.00502092	0.00500834	3	0	NA	NA	7	1	-0.0117155	0.0116471	14	7	-1.24219e-16	1.11022e-16	5	2	-2.78709e-05	2.78705e-05	4	1	-0.00669456	0.0066722	4	2	-1.67411e-05	1.67409e-05	51	5.15415e-41	2.19309e-37	0	I	TRUE	Intron
2L	11800870	0	0	1	0	1	12	3	-1.01722e-06	1.01722e-06	8	3	-2.60231e-07	2.60231e-07	4	1	-0.00669456	0.0066722	4	1	-0.00669456	0.0066722	9	2	-9.98923e-05	9.98874e-05	7	3	-1.62849e-07	1.62849e-07	8	3	-2.60231e-07	2.60231e-07	11	3	-7.63874e-07	7.63874e-07	63	3.81057e-41	1.62216e-37	0	I	TRUE	Intron
X	1491577	1	0	1	1	1	9	5	-1.63848e-12	1.63847e-12	3	1	-0.00502092	0.00500834	-Inf	-Inf	-Inf	-Inf	5	1	-0.0083682	0.00833329	12	6	-2.00321e-14	1.9984e-14	7	2	-5.83994e-05	5.83977e-05	7	2	-5.83994e-05	5.83977e-05	4	1	-0.00669456	0.0066722	47	3.1095e-41	1.32403e-37	0	I	TRUE	Nonsyn
X	1378278	0	0	0	0	1	47	4	-1.31685e-06	1.31685e-06	36	0	NA	NA	48	5	-2.10889e-08	2.10889e-08	43	3	-5.489e-05	5.48885e-05	48	3	-7.64501e-05	7.64472e-05	31	3	-2.02949e-05	2.02947e-05	45	8	-1.24753e-14	1.24345e-14	35	0	NA	NA	333	2.94065e-41	1.25242e-37	0	I	TRUE	3UTR
3R	19765372	0	1	0	0	1	8	0	NA	NA	9	3	-3.89858e-07	3.89858e-07	5	5	-1.30766e-14	1.31006e-14	13	3	-1.32073e-06	1.32073e-06	6	3	-9.31733e-08	9.31733e-08	12	2	-0.000182532	0.000182516	7	0	NA	NA	11	2	-0.000152278	0.000152266	71	1.74666e-41	7.44425e-38	0	I	TRUE	Intron
2L	9937007	0	1	1	1	1	49	2	-0.003126	0.00312112	17	1	-0.0284519	0.0280509	39	3	-4.08519e-05	4.0851e-05	28	2	-0.0010274	0.00102687	47	7	-2.16899e-12	2.16904e-12	26	3	-1.18127e-05	1.18126e-05	29	3	-1.65391e-05	1.6539e-05	41	5	-9.32007e-09	9.32007e-09	276	1.4505e-41	6.1835e-38	0	I	TRUE	Intron
4	1042907	0	1	1	0	0	20	4	-3.70844e-08	3.70844e-08	7	0	NA	NA	10	1	-0.0167364	0.0165971	12	1	-0.0200837	0.0198834	36	8	-1.77493e-15	1.77636e-15	10	1	-0.0167364	0.0165971	19	3	-4.44126e-06	4.44125e-06	14	4	-7.72355e-09	7.72355e-09	128	1.23765e-41	5.27735e-38	0	I	TRUE	Intron
2R	14298389	0	0	0	0	1	87	3	-0.000446331	0.000446231	54	3	-0.000108819	0.000108813	63	2	-0.00511663	0.00510357	59	0	NA	NA	73	9	-9.0154e-15	8.99281e-15	73	6	-3.3817e-09	3.3817e-09	71	4	-6.94735e-06	6.94733e-06	67	3	-0.000206792	0.00020677	547	1.08255e-41	4.61818e-38	0	I	TRUE	Nonsyn
4	454076	0	0	1	0	0	14	5	-2.58528e-11	2.58529e-11	6	1	-0.0100418	0.00999159	5	1	-0.0083682	0.00833329	1	0	NA	NA	10	5	-3.2724e-12	3.27238e-12	7	1	-0.0117155	0.0116471	10	4	-1.62902e-09	1.62902e-09	8	2	-7.77798e-05	7.77768e-05	61	1.03949e-41	4.4355e-38	0	I	TRUE	Intergenic
2L	14089212	0	0	1	0	1	8	2	-7.77798e-05	7.77768e-05	9	2	-9.98923e-05	9.98874e-05	15	3	-2.0959e-06	2.0959e-06	19	1	-0.0317992	0.0312989	18	5	-1.10028e-10	1.10028e-10	3	0	NA	NA	22	1	-0.0368201	0.0361505	21	7	-4.16577e-15	4.21885e-15	115	8.55205e-42	3.65002e-38	0	I	TRUE	Syn
4	1041521	0	0	1	1	0	20	4	-3.70844e-08	3.70844e-08	4	1	-0.00669456	0.0066722	17	1	-0.0284519	0.0280509	25	4	-9.61797e-08	9.61797e-08	23	4	-6.75061e-08	6.75061e-08	12	1	-0.0200837	0.0198834	21	4	-4.57489e-08	4.57489e-08	24	4	-8.08991e-08	8.08991e-08	146	3.31625e-42	1.41571e-38	0	I	TRUE	Intron
X	9026901	0	0	0	1	0	57	2	-0.00420727	0.00419844	61	1	-0.102092	0.0970536	88	9	-5.18738e-14	5.18474e-14	135	4	-8.68931e-05	8.68894e-05	46	2	-0.00275985	0.00275605	68	4	-5.84633e-06	5.84632e-06	106	6	-3.23256e-08	3.23256e-08	131	5	-3.26599e-06	3.26599e-06	692	3.12265e-42	1.33337e-38	0	I	TRUE	Intron
3R	16633278	0	0	0	0	1	45	7	-1.56963e-12	1.56963e-12	28	3	-1.48468e-05	1.48466e-05	38	3	-3.77566e-05	3.77559e-05	28	0	NA	NA	55	6	-5.90927e-10	5.90927e-10	56	6	-6.60891e-10	6.60891e-10	50	1	-0.083682	0.0802763	50	1	-0.083682	0.0802763	350	2.21437e-42	9.45758e-39	0	I	TRUE	Intron
X	5086527	0	1	0	0	1	8	2	-7.77798e-05	7.77768e-05	7	4	-2.72596e-10	2.72596e-10	3	1	-0.00502092	0.00500834	11	4	-2.55647e-09	2.55647e-09	3	2	-8.37985e-06	8.37982e-06	2	0	NA	NA	10	2	-0.000124728	0.00012472	14	4	-7.72355e-09	7.72355e-09	58	2.19125e-42	9.361e-39	0	I	TRUE	Intron
X	11704187	0	0	0	0	1	78	4	-1.01044e-05	1.01044e-05	61	2	-0.00480426	0.00479273	49	3	-8.13344e-05	8.13311e-05	49	1	-0.0820084	0.0787358	87	7	-1.90076e-10	1.90076e-10	51	2	-0.00338209	0.00337637	76	10	-1.47634e-16	1.11022e-16	50	1	-0.083682	0.0802763	501	1.77377e-42	7.57931e-39	0	I	TRUE	3UTR
3R	21018789	1	0	1	0	1	11	3	-7.63874e-07	7.63874e-07	10	5	-3.2724e-12	3.27238e-12	18	2	-0.000420376	0.000420287	14	3	-1.67883e-06	1.67882e-06	29	4	-1.79619e-07	1.79619e-07	14	2	-0.000251122	0.000251091	19	1	-0.0317992	0.0312989	20	2	-0.000520901	0.000520765	135	1.29655e-42	5.54147e-39	0	I	TRUE	Nonsyn
X	16471265	1	1	1	0	1	7	4	-2.72596e-10	2.72596e-10	8	3	-2.60231e-07	2.60231e-07	9	2	-9.98923e-05	9.98874e-05	5	1	-0.0083682	0.00833329	5	2	-2.78709e-05	2.78705e-05	2	1	-0.00334728	0.00334169	12	5	-1.02561e-11	1.0256e-11	11	1	-0.01841	0.0182416	59	1.02886e-42	4.39942e-39	0	I	TRUE	Nonsyn
3R	4299218	0	1	1	1	1	50	5	-2.60224e-08	2.60224e-08	30	1	-0.0502092	0.0489696	35	4	-3.92814e-07	3.92814e-07	37	3	-3.48193e-05	3.48187e-05	48	0	NA	NA	25	2	-0.000818035	0.0008177	44	5	-1.34501e-08	1.34501e-08	53	7	-5.26961e-12	5.26956e-12	322	1.01011e-42	4.32022e-39	0	I	TRUE	3UTR
4	1041418	0	0	1	0	0	38	2	-0.00189046	0.00188867	22	2	-0.000631933	0.000631733	16	1	-0.0267782	0.0264229	18	1	-0.0301255	0.0296763	44	4	-1.00626e-06	1.00626e-06	13	2	-0.000215483	0.00021546	29	7	-5.52645e-14	5.52891e-14	39	6	-6.80476e-11	6.80476e-11	219	7.63145e-43	3.2655e-39	0	I	TRUE	Intron
3L	9833306	0	0	0	0	1	96	4	-2.29744e-05	2.29741e-05	132	8	-9.36542e-11	9.36542e-11	124	5	-2.49499e-06	2.49499e-06	110	4	-3.919e-05	3.91892e-05	66	2	-0.0056024	0.00558674	183	6	-8.15157e-07	8.15157e-07	109	5	-1.32187e-06	1.32187e-06	93	3	-0.000542384	0.000542237	913	6.86716e-43	2.93915e-39	0	I	TRUE	3UTR
X	14791453	0	0	1	1	0	15	2	-0.000289439	0.000289397	12	1	-0.0200837	0.0198834	17	4	-1.82901e-08	1.82901e-08	14	3	-1.67883e-06	1.67882e-06	23	3	-8.07653e-06	8.0765e-06	13	4	-5.52421e-09	5.52421e-09	17	1	-0.0284519	0.0280509	33	5	-2.98476e-09	2.98476e-09	144	6.60018e-43	2.82554e-39	0	I	TRUE	Nonsyn
3R	4301144	0	0	1	0	0	77	8	-1.16126e-12	1.16129e-12	72	3	-0.000255853	0.00025582	61	2	-0.00480426	0.00479273	56	1	-0.0937239	0.0894658	38	6	-5.76613e-11	5.76613e-11	130	7	-3.22703e-09	3.22703e-09	68	3	-0.000216067	0.000216044	76	1	-0.127197	0.11944	578	6.11639e-43	2.61904e-39	0	I	TRUE	3UTR
2L	9802376	0	1	0	0	1	5	0	NA	NA	6	2	-4.176e-05	4.17591e-05	14	3	-1.67883e-06	1.67882e-06	10	3	-5.56242e-07	5.56242e-07	5	1	-0.0083682	0.00833329	2	0	NA	NA	13	5	-1.66429e-11	1.66429e-11	15	6	-1.08042e-13	1.08025e-13	70	5.84237e-43	2.50229e-39	0	I	TRUE	Syn
X	17931716	0	1	0	1	1	13	1	-0.0217573	0.0215223	13	4	-5.52421e-09	5.52421e-09	14	2	-0.000251122	0.000251091	10	2	-0.000124728	0.00012472	20	1	-0.0334728	0.0329188	14	2	-0.000251122	0.000251091	19	5	-1.49115e-10	1.49115e-10	18	5	-1.10028e-10	1.10028e-10	121	5.04923e-43	2.1636e-39	0	I	TRUE	Intragenic
3R	8003486	0	0	0	1	1	43	3	-5.489e-05	5.48885e-05	28	3	-1.48468e-05	1.48466e-05	43	1	-0.0719665	0.069438	29	1	-0.0485356	0.0473766	54	6	-5.27217e-10	5.27217e-10	32	5	-2.53605e-09	2.53605e-09	36	6	-4.07995e-11	4.07996e-11	39	2	-0.00199053	0.00198855	304	2.90811e-43	1.24642e-39	0	I	TRUE	Syn
2R	927747	0	0	1	0	0	20	6	-8.30725e-13	8.3078e-13	12	2	-0.000182532	0.000182516	10	2	-0.000124728	0.00012472	6	0	NA	NA	23	5	-4.2911e-10	4.2911e-10	17	2	-0.000374075	0.000374005	7	0	NA	NA	17	5	-7.95753e-11	7.95753e-11	112	2.41517e-43	1.03538e-39	0	I	TRUE	Intron
X	16562108	0	0	1	0	1	13	5	-1.66429e-11	1.66429e-11	11	4	-2.55647e-09	2.55647e-09	16	1	-0.0267782	0.0264229	11	1	-0.01841	0.0182416	11	1	-0.01841	0.0182416	15	3	-2.0959e-06	2.0959e-06	22	5	-3.36294e-10	3.36294e-10	26	2	-0.000885249	0.000884857	125	2.33313e-43	1.00045e-39	0	I	TRUE	Intergenic
4	1042667	0	1	1	0	0	32	3	-2.23664e-05	2.23661e-05	16	1	-0.0267782	0.0264229	20	3	-5.21847e-06	5.21846e-06	8	2	-7.77798e-05	7.77768e-05	43	6	-1.26425e-10	1.26425e-10	8	2	-7.77798e-05	7.77768e-05	16	3	-2.57634e-06	2.57634e-06	19	4	-2.97072e-08	2.97072e-08	162	1.80514e-43	7.74406e-40	0	I	TRUE	Intron
3R	21213828	0	0	0	0	1	21	7	-4.16577e-15	4.21885e-15	10	1	-0.0167364	0.0165971	20	5	-1.98544e-10	1.98544e-10	16	2	-0.000330426	0.000330372	15	2	-0.000289439	0.000289397	21	2	-0.000575108	0.000574942	23	3	-8.07653e-06	8.0765e-06	16	1	-0.0267782	0.0264229	142	1.63083e-43	6.99788e-40	0	I	TRUE	Intergenic
2R	16649503	0	0	0	0	1	6	1	-0.0100418	0.00999159	7	1	-0.0117155	0.0116471	4	1	-0.00669456	0.0066722	3	3	-4.67624e-09	4.67624e-09	13	4	-5.52421e-09	5.52421e-09	4	2	-1.67411e-05	1.67409e-05	12	5	-1.02561e-11	1.0256e-11	6	2	-4.176e-05	4.17591e-05	55	1.43813e-43	6.17247e-40	0	I	TRUE	3UTR
X	1373604	0	1	0	0	0	44	3	-5.88329e-05	5.88311e-05	19	4	-2.97072e-08	2.97072e-08	25	3	-1.04628e-05	1.04627e-05	24	1	-0.0401674	0.0393714	44	5	-1.34501e-08	1.34501e-08	25	3	-1.04628e-05	1.04627e-05	23	4	-6.75061e-08	6.75061e-08	31	3	-2.02949e-05	2.02947e-05	235	1.388e-43	5.95868e-40	0	I	TRUE	3UTR
3R	4301174	0	0	1	0	0	69	6	-2.39509e-09	2.39509e-09	44	2	-0.00252784	0.00252465	62	6	-1.2406e-09	1.2406e-09	64	0	NA	NA	43	1	-0.0719665	0.069438	160	7	-1.36329e-08	1.36329e-08	77	5	-2.33717e-07	2.33717e-07	61	5	-7.19567e-08	7.19567e-08	580	1.19427e-43	5.12938e-40	0	I	TRUE	3UTR
2R	14355520	0	0	1	0	1	12	4	-3.82957e-09	3.82957e-09	10	2	-0.000124728	0.00012472	10	3	-5.56242e-07	5.56242e-07	4	0	NA	NA	14	5	-2.58528e-11	2.58529e-11	18	5	-1.10028e-10	1.10028e-10	11	2	-0.000152278	0.000152266	9	0	NA	NA	88	1.15071e-43	4.94343e-40	0	I	TRUE	3UTR
3R	13665301	0	0	0	0	1	22	3	-7.03187e-06	7.03185e-06	12	2	-0.000182532	0.000182516	12	1	-0.0200837	0.0198834	10	0	NA	NA	19	5	-1.49115e-10	1.49115e-10	13	2	-0.000215483	0.00021546	10	4	-1.62902e-09	1.62902e-09	16	5	-5.62492e-11	5.62492e-11	114	7.51264e-44	3.22818e-40	0	I	TRUE	Intron
4	1041395	0	1	1	1	0	18	7	-1.14512e-15	1.11022e-15	11	2	-0.000152278	0.000152266	8	1	-0.0133891	0.0132999	10	1	-0.0167364	0.0165971	16	6	-1.72619e-13	1.7264e-13	12	2	-0.000182532	0.000182516	19	2	-0.00046932	0.00046921	22	1	-0.0368201	0.0361505	116	1.99442e-44	8.57401e-41	0	I	TRUE	Intron
2R	8876533	1	1	1	0	1	36	4	-4.41326e-07	4.41326e-07	10	0	NA	NA	16	2	-0.000330426	0.000330372	9	1	-0.0150628	0.0149499	19	2	-0.00046932	0.00046921	10	2	-0.000124728	0.00012472	19	7	-1.81046e-15	1.77636e-15	17	5	-7.95753e-11	7.95753e-11	136	1.80307e-44	7.75321e-41	0	I	TRUE	Nonsyn
X	8238799	0	0	0	0	1	61	6	-1.12215e-09	1.12215e-09	47	1	-0.0786611	0.0756469	51	4	-1.83515e-06	1.83515e-06	44	4	-1.00626e-06	1.00626e-06	50	4	-1.69348e-06	1.69348e-06	70	4	-6.5647e-06	6.56468e-06	61	6	-1.12215e-09	1.12215e-09	80	2	-0.00813709	0.00810407	464	1.58478e-44	6.81612e-41	0	I	TRUE	3UTR
X	516949	0	1	1	0	1	12	4	-3.82957e-09	3.82957e-09	14	4	-7.72355e-09	7.72355e-09	13	2	-0.000215483	0.00021546	12	4	-3.82957e-09	3.82957e-09	10	3	-5.56242e-07	5.56242e-07	3	0	NA	NA	14	1	-0.023431	0.0231586	19	4	-2.97072e-08	2.97072e-08	97	9.33947e-45	4.01877e-41	0	I	TRUE	Intron
2R	9317713	0	0	0	0	1	23	3	-8.07653e-06	8.0765e-06	5	1	-0.0083682	0.00833329	6	0	NA	NA	6	0	NA	NA	19	5	-1.49115e-10	1.49115e-10	10	3	-5.56242e-07	5.56242e-07	18	7	-1.14512e-15	1.11022e-15	13	3	-1.32073e-06	1.32073e-06	100	8.18559e-45	3.5239e-41	0	I	TRUE	Nonsyn
3L	4591132	0	0	1	0	1	46	4	-1.20638e-06	1.20638e-06	18	3	-3.7447e-06	3.74469e-06	33	2	-0.00142743	0.00142641	23	1	-0.0384937	0.0377623	47	9	-1.3159e-16	1.11022e-16	56	5	-4.65244e-08	4.65244e-08	43	2	-0.00241548	0.00241257	41	2	-0.00219809	0.00219568	307	6.658e-45	2.86694e-41	0	I	TRUE	3UTR
X	16518832	0	1	0	0	0	18	2	-0.000420376	0.000420287	23	2	-0.000691368	0.000691129	21	2	-0.000575108	0.000574942	19	5	-1.49115e-10	1.49115e-10	17	2	-0.000374075	0.000374005	22	3	-7.03187e-06	7.03185e-06	42	5	-1.05648e-08	1.05648e-08	41	5	-9.32007e-09	9.32007e-09	203	6.44882e-45	2.77751e-41	0	I	TRUE	Syn
2R	24910568	1	1	1	1	1	15	6	-1.08042e-13	1.08025e-13	10	3	-5.56242e-07	5.56242e-07	2	1	-0.00334728	0.00334169	2	0	NA	NA	35	6	-3.40484e-11	3.40484e-11	5	1	-0.0083682	0.00833329	10	3	-5.56242e-07	5.56242e-07	9	2	-9.98923e-05	9.98874e-05	88	3.16548e-45	1.36401e-41	0	I	TRUE	Nonsyn
X	1781840	1	1	1	1	1	8	2	-7.77798e-05	7.77768e-05	6	4	-1.16983e-10	1.16983e-10	7	2	-5.83994e-05	5.83977e-05	-Inf	-Inf	-Inf	-Inf	17	6	-2.66392e-13	2.66343e-13	6	4	-1.16983e-10	1.16983e-10	8	0	NA	NA	12	2	-0.000182532	0.000182516	64	3.02158e-45	1.3023e-41	0	I	TRUE	Nonsyn
X	1378478	0	0	0	0	1	71	1	-0.118828	0.11204	49	1	-0.0820084	0.0787358	45	5	-1.51103e-08	1.51103e-08	46	2	-0.00275985	0.00275605	58	4	-3.08667e-06	3.08667e-06	53	4	-2.14464e-06	2.14464e-06	52	8	-4.31028e-14	4.30767e-14	51	5	-2.88107e-08	2.88107e-08	425	3.01818e-45	1.30114e-41	0	I	TRUE	3UTR
3L	4367875	0	0	0	0	1	81	6	-6.37372e-09	6.37372e-09	41	1	-0.0686193	0.0663179	30	1	-0.0502092	0.0489696	40	4	-6.81059e-07	6.81059e-07	80	9	-2.13095e-14	2.13163e-14	41	3	-4.75319e-05	4.75308e-05	28	2	-0.0010274	0.00102687	71	5	-1.55304e-07	1.55304e-07	412	2.27782e-45	9.82425e-42	0	I	TRUE	Intergenic
X	19334522	0	1	1	1	1	6	1	-0.0100418	0.00999159	12	4	-3.82957e-09	3.82957e-09	9	2	-9.98923e-05	9.98874e-05	14	5	-2.58528e-11	2.58529e-11	13	4	-5.52421e-09	5.52421e-09	13	3	-1.32073e-06	1.32073e-06	9	2	-9.98923e-05	9.98874e-05	13	1	-0.0217573	0.0215223	89	1.54985e-45	6.69069e-42	0	I	TRUE	Nonsyn
X	5252342	0	0	1	0	0	4	0	NA	NA	8	6	-6.10527e-16	5.55112e-16	9	3	-3.89858e-07	3.89858e-07	11	5	-5.99105e-12	5.9911e-12	5	1	-0.0083682	0.00833329	12	2	-0.000182532	0.000182516	13	2	-0.000215483	0.00021546	2	1	-0.00334728	0.00334169	64	1.41985e-45	6.13233e-42	0	I	TRUE	3UTR
2R	6932294	1	1	0	0	1	11	1	-0.01841	0.0182416	6	1	-0.0100418	0.00999159	13	3	-1.32073e-06	1.32073e-06	21	6	-1.16135e-12	1.16129e-12	13	2	-0.000215483	0.00021546	13	5	-1.66429e-11	1.66429e-11	21	2	-0.000575108	0.000574942	13	3	-1.32073e-06	1.32073e-06	111	7.61183e-46	3.28831e-42	0	I	TRUE	Syn
3R	21342467	0	1	0	1	1	16	5	-5.62492e-11	5.62492e-11	1	0	NA	NA	3	0	NA	NA	7	1	-0.0117155	0.0116471	13	4	-5.52421e-09	5.52421e-09	12	3	-1.01722e-06	1.01722e-06	14	4	-7.72355e-09	7.72355e-09	14	5	-2.58528e-11	2.58529e-11	80	7.351e-46	3.17637e-42	0	I	TRUE	Syn
X	16453948	0	0	0	0	1	29	0	NA	NA	27	4	-1.33079e-07	1.33079e-07	16	3	-2.57634e-06	2.57634e-06	17	3	-3.1245e-06	3.12449e-06	29	4	-1.79619e-07	1.79619e-07	20	1	-0.0334728	0.0329188	26	8	-9.30082e-17	1.11022e-16	26	2	-0.000885249	0.000884857	190	6.22258e-46	2.69002e-42	0	I	TRUE	Intergenic
3L	2939953	0	1	1	0	1	14	7	-1.24219e-16	1.11022e-16	4	0	NA	NA	1	0	NA	NA	3	1	-0.00502092	0.00500834	12	5	-1.02561e-11	1.0256e-11	6	2	-4.176e-05	4.17591e-05	6	3	-9.31733e-08	9.31733e-08	5	2	-2.78709e-05	2.78705e-05	51	6.18401e-46	2.67397e-42	0	I	TRUE	Intron
3L	1781211	0	1	0	0	0	152	6	-2.75035e-07	2.75035e-07	69	5	-1.34429e-07	1.34429e-07	77	3	-0.000311868	0.000311819	59	3	-0.000141736	0.000141726	109	5	-1.32187e-06	1.32187e-06	95	6	-1.67301e-08	1.67301e-08	100	4	-2.69749e-05	2.69745e-05	94	5	-6.34147e-07	6.34147e-07	755	6.18104e-46	2.6733e-42	0	I	TRUE	Nonsyn
X	1785216	0	0	1	0	1	11	5	-5.99105e-12	5.9911e-12	5	1	-0.0083682	0.00833329	8	1	-0.0133891	0.0132999	8	2	-7.77798e-05	7.77768e-05	5	0	NA	NA	14	7	-1.24219e-16	1.11022e-16	13	4	-5.52421e-09	5.52421e-09	11	1	-0.01841	0.0182416	75	5.77782e-46	2.49949e-42	0	I	TRUE	3UTR
X	9022935	0	1	0	0	1	17	3	-3.1245e-06	3.12449e-06	23	4	-6.75061e-08	6.75061e-08	22	3	-7.03187e-06	7.03185e-06	14	3	-1.67883e-06	1.67882e-06	15	1	-0.0251046	0.0247921	16	3	-2.57634e-06	2.57634e-06	26	6	-4.89215e-12	4.8922e-12	23	2	-0.000691368	0.000691129	156	5.37745e-46	2.32682e-42	0	I	TRUE	Intron
2L	9814785	0	1	1	0	1	9	4	-9.78722e-10	9.78722e-10	3	1	-0.00502092	0.00500834	8	2	-7.77798e-05	7.77768e-05	4	1	-0.00669456	0.0066722	4	3	-1.86815e-08	1.86815e-08	8	2	-7.77798e-05	7.77768e-05	12	5	-1.02561e-11	1.0256e-11	18	3	-3.7447e-06	3.74469e-06	66	1.41948e-46	6.14776e-43	0	I	TRUE	Intron
3R	8737810	1	1	1	1	1	17	3	-3.1245e-06	3.12449e-06	7	1	-0.0117155	0.0116471	6	2	-4.176e-05	4.17591e-05	2	1	-0.00334728	0.00334169	11	4	-2.55647e-09	2.55647e-09	5	3	-4.66451e-08	4.66451e-08	8	0	NA	NA	13	7	-6.22005e-17	1.11022e-16	69	6.72314e-47	2.91381e-43	0	I	TRUE	Nonsyn
X	16468563	0	1	0	0	1	6	1	-0.0100418	0.00999159	8	1	-0.0133891	0.0132999	15	2	-0.000289439	0.000289397	27	8	-1.31973e-16	1.11022e-16	11	3	-7.63874e-07	7.63874e-07	15	1	-0.0251046	0.0247921	38	6	-5.76613e-11	5.76613e-11	26	3	-1.18127e-05	1.18126e-05	146	5.50748e-47	2.38749e-43	0	I	TRUE	Intron
3R	9447944	0	1	0	1	0	61	9	-1.63977e-15	1.66533e-15	37	1	-0.0619247	0.0600463	32	4	-2.70862e-07	2.70862e-07	8	0	NA	NA	44	6	-1.46178e-10	1.46178e-10	24	1	-0.0401674	0.0393714	37	5	-5.45142e-09	5.45142e-09	40	3	-4.4109e-05	4.41081e-05	283	3.74822e-47	1.62598e-43	0	I	TRUE	3UTR
2L	9788913	0	0	0	0	1	107	2	-0.0142183	0.0141177	54	2	-0.00378406	0.00377691	86	5	-4.06841e-07	4.06841e-07	90	4	-1.78132e-05	1.78131e-05	150	9	-6.86057e-12	6.86062e-12	76	7	-7.22662e-11	7.22662e-11	84	6	-7.94878e-09	7.94878e-09	115	2	-0.0163079	0.0161756	762	2.46334e-47	1.06909e-43	0	I	TRUE	ncRNA
2L	9789035	0	0	0	0	1	150	5	-6.32359e-06	6.32357e-06	66	2	-0.0056024	0.00558674	89	5	-4.82875e-07	4.82875e-07	112	4	-4.20488e-05	4.20479e-05	149	5	-6.12128e-06	6.12126e-06	101	3	-0.000689696	0.000689459	121	8	-4.65144e-11	4.65143e-11	142	8	-1.68086e-10	1.68086e-10	930	2.36683e-47	1.02744e-43	0	I	TRUE	ncRNA
2L	9809365	0	0	1	0	1	19	1	-0.0317992	0.0312989	17	2	-0.000374075	0.000374005	26	1	-0.0435147	0.0425815	20	4	-3.70844e-08	3.70844e-08	24	5	-5.41279e-10	5.41279e-10	17	5	-7.95753e-11	7.95753e-11	27	5	-1.02379e-09	1.02379e-09	33	3	-2.45723e-05	2.4572e-05	183	2.00294e-47	8.69677e-44	0	I	TRUE	Nonsyn
3R	29733079	0	0	0	0	1	9	3	-3.89858e-07	3.89858e-07	9	4	-9.78722e-10	9.78722e-10	13	2	-0.000215483	0.00021546	10	1	-0.0167364	0.0165971	15	3	-2.0959e-06	2.0959e-06	10	0	NA	NA	18	4	-2.34844e-08	2.34844e-08	17	6	-2.66392e-13	2.66343e-13	101	1.78878e-47	7.76867e-44	0	I	TRUE	3UTR
3R	27675074	1	0	1	1	1	11	2	-0.000152278	0.000152266	7	1	-0.0117155	0.0116471	17	4	-1.82901e-08	1.82901e-08	25	5	-6.75657e-10	6.75657e-10	20	2	-0.000520901	0.000520765	17	4	-1.82901e-08	1.82901e-08	25	2	-0.000818035	0.0008177	40	6	-7.99413e-11	7.99413e-11	162	1.36455e-47	5.92759e-44	0	I	TRUE	Nonsyn
2L	14090565	0	0	1	0	1	18	3	-3.7447e-06	3.74469e-06	8	2	-7.77798e-05	7.77768e-05	10	3	-5.56242e-07	5.56242e-07	17	3	-3.1245e-06	3.12449e-06	13	5	-1.66429e-11	1.66429e-11	7	1	-0.0117155	0.0116471	15	3	-2.0959e-06	2.0959e-06	21	4	-4.57489e-08	4.57489e-08	109	9.40822e-48	4.08881e-44	0	I	TRUE	Intergenic
2L	15095997	0	0	1	0	0	6	2	-4.176e-05	4.17591e-05	8	2	-7.77798e-05	7.77768e-05	7	4	-2.72596e-10	2.72596e-10	6	2	-4.176e-05	4.17591e-05	2	0	NA	NA	11	6	-1.00304e-14	9.99201e-15	5	2	-2.78709e-05	2.78705e-05	11	3	-7.63874e-07	7.63874e-07	56	7.86486e-48	3.41886e-44	0	I	TRUE	3UTR
X	11955854	0	0	0	0	1	-Inf	-Inf	-Inf	-Inf	2	1	-0.00334728	0.00334169	4	1	-0.00669456	0.0066722	5	3	-4.66451e-08	4.66451e-08	2	2	-2.79639e-06	2.79639e-06	4	1	-0.00669456	0.0066722	10	5	-3.2724e-12	3.27238e-12	13	7	-6.22005e-17	1.11022e-16	40	7.04989e-48	3.06529e-44	0	I	TRUE	Intron
X	18170111	0	0	0	1	1	22	2	-0.000631933	0.000631733	23	6	-2.15426e-12	2.15428e-12	27	6	-6.28089e-12	6.28086e-12	17	2	-0.000374075	0.000374005	40	6	-7.99413e-11	7.99413e-11	15	2	-0.000289439	0.000289397	25	2	-0.000818035	0.0008177	21	1	-0.0351465	0.034536	190	2.08864e-48	9.08558e-45	0	I	TRUE	Syn
3L	4591123	0	1	1	0	1	54	7	-6.04559e-12	6.04561e-12	18	1	-0.0301255	0.0296763	26	2	-0.000885249	0.000884857	27	2	-0.00095504	0.000954584	59	9	-1.19174e-15	1.22125e-15	56	5	-4.65244e-08	4.65244e-08	47	3	-7.17615e-05	7.17589e-05	47	2	-0.00287949	0.00287535	334	1.77659e-48	7.72994e-45	0	I	TRUE	3UTR
3R	19141001	0	1	1	0	1	19	5	-1.49115e-10	1.49115e-10	10	2	-0.000124728	0.00012472	14	2	-0.000251122	0.000251091	25	1	-0.041841	0.0409778	24	4	-8.08991e-08	8.08991e-08	23	2	-0.000691368	0.000691129	17	4	-1.82901e-08	1.82901e-08	28	6	-7.98241e-12	7.98239e-12	160	1.56203e-48	6.79797e-45	0	I	TRUE	3UTR
3R	27669340	0	1	1	1	1	8	1	-0.0133891	0.0132999	1	0	NA	NA	11	1	-0.01841	0.0182416	8	4	-5.44462e-10	5.44462e-10	21	3	-6.08059e-06	6.08057e-06	8	3	-2.60231e-07	2.60231e-07	16	5	-5.62492e-11	5.62492e-11	15	6	-1.08042e-13	1.08025e-13	88	1.27006e-48	5.52983e-45	0	I	TRUE	Nonsyn
2R	13887556	1	1	1	1	1	10	6	-4.56584e-15	4.55191e-15	4	2	-1.67411e-05	1.67409e-05	3	0	NA	NA	1	0	NA	NA	17	7	-7.00822e-16	6.66134e-16	1	1	-0.00167364	0.00167224	3	3	-4.67624e-09	4.67624e-09	1	1	-0.00167364	0.00167224	40	6.63789e-49	2.89146e-45	0	I	TRUE	Nonsyn
2L	9808442	0	0	1	0	1	-Inf	-Inf	-Inf	-Inf	3	1	-0.00502092	0.00500834	3	1	-0.00502092	0.00500834	5	2	-2.78709e-05	2.78705e-05	7	4	-2.72596e-10	2.72596e-10	10	6	-4.56584e-15	4.55191e-15	8	6	-6.10527e-16	5.55112e-16	4	0	NA	NA	40	4.81532e-49	2.09804e-45	0	I	TRUE	Intron
3R	24511651	0	1	1	1	1	30	5	-1.79967e-09	1.79967e-09	11	0	NA	NA	11	3	-7.63874e-07	7.63874e-07	11	3	-7.63874e-07	7.63874e-07	21	5	-2.60226e-10	2.60226e-10	13	4	-5.52421e-09	5.52421e-09	16	4	-1.40053e-08	1.40053e-08	13	1	-0.0217573	0.0215223	126	4.55028e-49	1.98301e-45	0	I	TRUE	Syn
2L	4986891	1	0	1	1	1	12	3	-1.01722e-06	1.01722e-06	4	1	-0.00669456	0.0066722	6	2	-4.176e-05	4.17591e-05	10	3	-5.56242e-07	5.56242e-07	11	4	-2.55647e-09	2.55647e-09	10	1	-0.0167364	0.0165971	14	7	-1.24219e-16	1.11022e-16	17	2	-0.000374075	0.000374005	84	2.77754e-49	1.21101e-45	0	I	TRUE	Syn
3L	2665990	1	1	1	0	1	17	5	-7.95753e-11	7.95753e-11	7	2	-5.83994e-05	5.83977e-05	8	0	NA	NA	10	5	-3.2724e-12	3.27238e-12	18	2	-0.000420376	0.000420287	11	2	-0.000152278	0.000152266	14	3	-1.67883e-06	1.67882e-06	19	5	-1.49115e-10	1.49115e-10	104	2.43621e-49	1.06267e-45	0	I	TRUE	Syn
X	16477558	0	1	1	0	1	19	2	-0.00046932	0.00046921	12	1	-0.0200837	0.0198834	15	3	-2.0959e-06	2.0959e-06	22	7	-6.10086e-15	6.10623e-15	9	0	NA	NA	16	2	-0.000330426	0.000330372	43	5	-1.19383e-08	1.19383e-08	34	7	-1.89094e-13	1.89071e-13	170	8.90371e-50	3.88558e-46	0	I	TRUE	Nonsyn
2R	9312080	0	0	1	0	1	10	4	-1.62902e-09	1.62902e-09	4	1	-0.00669456	0.0066722	10	3	-5.56242e-07	5.56242e-07	2	0	NA	NA	16	6	-1.72619e-13	1.7264e-13	10	2	-0.000124728	0.00012472	12	4	-3.82957e-09	3.82957e-09	7	3	-1.62849e-07	1.62849e-07	71	8.11842e-50	3.54369e-46	0	I	TRUE	3UTR
X	19835017	1	0	1	0	1	7	3	-1.62849e-07	1.62849e-07	3	1	-0.00502092	0.00500834	13	3	-1.32073e-06	1.32073e-06	7	5	-2.73843e-13	2.73892e-13	6	1	-0.0100418	0.00999159	7	3	-1.62849e-07	1.62849e-07	8	3	-2.60231e-07	2.60231e-07	10	3	-5.56242e-07	5.56242e-07	61	6.94888e-50	3.03388e-46	0	I	TRUE	Nonsyn
2L	13187935	0	1	1	0	1	62	9	-1.91533e-15	1.88738e-15	28	1	-0.0468619	0.0457809	37	2	-0.00179286	0.00179125	31	2	-0.0012598	0.00125901	74	9	-1.02483e-14	1.02141e-14	32	6	-1.90907e-11	1.90907e-11	39	0	NA	NA	34	2	-0.00151503	0.00151388	337	5.75231e-50	2.51204e-46	0	I	TRUE	Nonsyn
2L	202205	0	1	0	0	1	29	2	-0.00110232	0.00110171	27	5	-1.02379e-09	1.02379e-09	29	3	-1.65391e-05	1.6539e-05	20	1	-0.0334728	0.0329188	31	2	-0.0012598	0.00125901	41	7	-7.8219e-13	7.82152e-13	35	5	-4.07124e-09	4.07124e-09	47	5	-1.89185e-08	1.89185e-08	259	4.65765e-50	2.03493e-46	0	I	TRUE	Intergenic
X	2112355	0	0	1	0	1	38	8	-2.85993e-15	2.88658e-15	30	2	-0.00117979	0.00117909	20	2	-0.000520901	0.000520765	29	4	-1.79619e-07	1.79619e-07	40	6	-7.99413e-11	7.99413e-11	31	3	-2.02949e-05	2.02947e-05	41	3	-4.75319e-05	4.75308e-05	34	2	-0.00151503	0.00151388	263	3.71661e-50	1.62416e-46	0	I	TRUE	3UTR
3R	4301252	0	0	1	0	0	72	7	-4.89804e-11	4.89804e-11	81	5	-3.01399e-07	3.01399e-07	86	5	-4.06841e-07	4.06841e-07	81	0	NA	NA	72	6	-3.10819e-09	3.10819e-09	172	9	-2.34834e-11	2.34834e-11	92	5	-5.69717e-07	5.69717e-07	92	1	-0.153975	0.142706	748	3.56419e-50	1.55791e-46	0	I	TRUE	3UTR
X	1784005	0	0	1	1	1	6	2	-4.176e-05	4.17591e-05	6	1	-0.0100418	0.00999159	8	1	-0.0133891	0.0132999	7	0	NA	NA	15	7	-2.3257e-16	2.22045e-16	8	3	-2.60231e-07	2.60231e-07	11	4	-2.55647e-09	2.55647e-09	14	5	-2.58528e-11	2.58529e-11	75	2.11926e-50	9.26751e-47	0	I	TRUE	3UTR
2L	16751629	0	0	1	1	1	27	8	-1.31973e-16	1.11022e-16	11	1	-0.01841	0.0182416	11	0	NA	NA	8	1	-0.0133891	0.0132999	17	5	-7.95753e-11	7.95753e-11	14	3	-1.67883e-06	1.67882e-06	23	2	-0.000691368	0.000691129	11	5	-5.99105e-12	5.9911e-12	122	1.48995e-50	6.51703e-47	0	I	TRUE	3UTR
X	6109871	1	1	1	1	1	24	3	-9.21877e-06	9.21873e-06	11	1	-0.01841	0.0182416	8	1	-0.0133891	0.0132999	11	3	-7.63874e-07	7.63874e-07	31	8	-4.66167e-16	4.44089e-16	19	5	-1.49115e-10	1.49115e-10	23	2	-0.000691368	0.000691129	28	4	-1.55051e-07	1.55051e-07	155	1.21236e-50	5.30406e-47	0	I	TRUE	Nonsyn
3R	10245424	1	1	1	0	1	23	7	-8.75715e-15	8.77076e-15	6	1	-0.0100418	0.00999159	10	2	-0.000124728	0.00012472	12	2	-0.000182532	0.000182516	36	7	-2.92564e-13	2.92544e-13	14	1	-0.023431	0.0231586	16	1	-0.0267782	0.0264229	32	6	-1.90907e-11	1.90907e-11	149	6.81734e-51	2.98395e-47	0	I	TRUE	Syn
2R	21621076	0	0	0	0	1	15	4	-1.0518e-08	1.0518e-08	14	1	-0.023431	0.0231586	9	3	-3.89858e-07	3.89858e-07	10	5	-3.2724e-12	3.27238e-12	15	3	-2.0959e-06	2.0959e-06	16	7	-4.12852e-16	4.44089e-16	7	1	-0.0117155	0.0116471	13	0	NA	NA	99	3.36881e-51	1.47554e-47	0	I	TRUE	Syn
2R	15264743	1	1	1	1	1	10	2	-0.000124728	0.00012472	5	0	NA	NA	13	2	-0.000215483	0.00021546	14	4	-7.72355e-09	7.72355e-09	21	2	-0.000575108	0.000574942	13	5	-1.66429e-11	1.66429e-11	9	3	-3.89858e-07	3.89858e-07	20	7	-2.78125e-15	2.77556e-15	105	2.14897e-51	9.41465e-48	0	I	TRUE	Nonsyn
2L	14090970	0	0	1	1	1	9	5	-1.63848e-12	1.63847e-12	3	0	NA	NA	19	3	-4.44126e-06	4.44125e-06	16	3	-2.57634e-06	2.57634e-06	16	6	-1.72619e-13	1.7264e-13	8	2	-7.77798e-05	7.77768e-05	19	3	-4.44126e-06	4.44125e-06	13	3	-1.32073e-06	1.32073e-06	103	1.47658e-51	6.47036e-48	0	I	TRUE	Intergenic
X	577731	0	0	0	0	1	103	4	-3.02936e-05	3.02932e-05	67	4	-5.50977e-06	5.50976e-06	99	4	-2.59304e-05	2.593e-05	111	7	-1.06672e-09	1.06672e-09	86	2	-0.00935534	0.00931172	84	6	-7.94878e-09	7.94878e-09	76	3	-0.00030009	0.000300045	118	10	-1.41411e-14	1.40998e-14	744	1.44564e-51	6.33623e-48	0	I	TRUE	3UTR
3L	2666003	0	0	0	0	1	9	4	-9.78722e-10	9.78722e-10	6	2	-4.176e-05	4.17591e-05	7	3	-1.62849e-07	1.62849e-07	8	2	-7.77798e-05	7.77768e-05	11	1	-0.01841	0.0182416	8	1	-0.0133891	0.0132999	10	5	-3.2724e-12	3.27238e-12	10	5	-3.2724e-12	3.27238e-12	69	1.34488e-51	5.89597e-48	0	I	TRUE	Nonsyn
3R	28598794	1	0	1	1	1	13	3	-1.32073e-06	1.32073e-06	7	1	-0.0117155	0.0116471	8	2	-7.77798e-05	7.77768e-05	5	1	-0.0083682	0.00833329	10	6	-4.56584e-15	4.55191e-15	11	1	-0.01841	0.0182416	8	5	-7.29231e-13	7.29194e-13	10	4	-1.62902e-09	1.62902e-09	72	9.83393e-52	4.31218e-48	0	I	TRUE	Nonsyn
3R	5236254	0	0	0	0	1	255	3	-0.00938441	0.00934051	153	3	-0.00227255	0.00226997	136	9	-2.82717e-12	2.82718e-12	94	5	-6.34147e-07	6.34147e-07	228	7	-1.53336e-07	1.53336e-07	216	9	-1.78432e-10	1.78432e-10	119	4	-5.32628e-05	5.32614e-05	162	7	-1.48529e-08	1.48529e-08	1363	8.22767e-52	3.60865e-48	0	I	TRUE	3UTR
X	18172269	0	0	0	0	1	7	3	-1.62849e-07	1.62849e-07	16	6	-1.72619e-13	1.7264e-13	12	3	-1.01722e-06	1.01722e-06	12	3	-1.01722e-06	1.01722e-06	10	2	-0.000124728	0.00012472	13	3	-1.32073e-06	1.32073e-06	10	2	-0.000124728	0.00012472	11	3	-7.63874e-07	7.63874e-07	91	4.56526e-52	2.00323e-48	0	I	TRUE	3UTR
X	16509658	0	1	1	0	1	17	3	-3.1245e-06	3.12449e-06	21	2	-0.000575108	0.000574942	24	5	-5.41279e-10	5.41279e-10	45	4	-1.10295e-06	1.10295e-06	12	1	-0.0200837	0.0198834	29	7	-5.52645e-14	5.52891e-14	29	4	-1.79619e-07	1.79619e-07	46	4	-1.20638e-06	1.20638e-06	223	2.55475e-52	1.12154e-48	0	I	TRUE	Nonsyn
X	21209476	0	0	0	0	1	16	7	-4.12852e-16	4.44089e-16	5	1	-0.0083682	0.00833329	12	4	-3.82957e-09	3.82957e-09	16	0	NA	NA	16	1	-0.0267782	0.0264229	13	2	-0.000215483	0.00021546	12	3	-1.01722e-06	1.01722e-06	9	6	-1.82896e-15	1.77636e-15	99	1.45791e-52	6.40313e-49	0	I	TRUE	Intron
2L	6499302	0	0	1	1	1	31	2	-0.0012598	0.00125901	16	2	-0.000330426	0.000330372	25	2	-0.000818035	0.0008177	18	6	-3.99016e-13	3.99014e-13	38	5	-6.26866e-09	6.26866e-09	20	4	-3.70844e-08	3.70844e-08	18	4	-2.34844e-08	2.34844e-08	29	4	-1.79619e-07	1.79619e-07	195	1.3308e-52	5.84621e-49	0	I	TRUE	Nonsyn
3R	27676232	1	0	1	1	1	4	1	-0.00669456	0.0066722	-Inf	-Inf	-Inf	-Inf	8	1	-0.0133891	0.0132999	9	1	-0.0150628	0.0149499	7	2	-5.83994e-05	5.83977e-05	19	7	-1.81046e-15	1.77636e-15	16	7	-4.12852e-16	4.44089e-16	9	5	-1.63848e-12	1.63847e-12	72	1.00136e-52	4.39996e-49	0	I	TRUE	Nonsyn
2L	9814356	0	1	1	0	1	2	0	NA	NA	4	2	-1.67411e-05	1.67409e-05	6	4	-1.16983e-10	1.16983e-10	2	0	NA	NA	5	3	-4.66451e-08	4.66451e-08	10	5	-3.2724e-12	3.27238e-12	10	6	-4.56584e-15	4.55191e-15	7	2	-5.83994e-05	5.83977e-05	46	7.94628e-53	3.49239e-49	0	I	TRUE	Intron
3L	11225150	1	1	1	1	1	10	1	-0.0167364	0.0165971	7	1	-0.0117155	0.0116471	9	0	NA	NA	9	2	-9.98923e-05	9.98874e-05	19	6	-5.82342e-13	5.82312e-13	20	6	-8.30725e-13	8.3078e-13	15	3	-2.0959e-06	2.0959e-06	19	7	-1.81046e-15	1.77636e-15	108	3.4778e-53	1.52884e-49	0	I	TRUE	Nonsyn
3R	4301166	0	0	1	0	0	77	7	-7.93767e-11	7.93767e-11	59	3	-0.000141736	0.000141726	66	5	-1.07345e-07	1.07345e-07	62	2	-0.00495929	0.00494702	52	3	-9.7198e-05	9.71933e-05	170	10	-5.68778e-13	5.68767e-13	84	6	-7.94878e-09	7.94878e-09	74	4	-8.19433e-06	8.19429e-06	644	2.15106e-53	9.45821e-50	0	I	TRUE	3UTR
X	3953250	0	0	0	0	1	57	7	-8.98569e-12	8.9857e-12	45	4	-1.10295e-06	1.10295e-06	32	3	-2.23664e-05	2.23661e-05	52	2	-0.00351371	0.00350754	47	5	-1.89185e-08	1.89185e-08	51	4	-1.83515e-06	1.83515e-06	52	7	-4.58032e-12	4.58034e-12	59	3	-0.000141736	0.000141726	395	1.7523e-53	7.7066e-50	0	I	TRUE	3UTR
3L	7654672	1	0	1	0	1	16	5	-5.62492e-11	5.62492e-11	4	1	-0.00669456	0.0066722	7	2	-5.83994e-05	5.83977e-05	11	2	-0.000152278	0.000152266	21	6	-1.16135e-12	1.16129e-12	10	3	-5.56242e-07	5.56242e-07	18	3	-3.7447e-06	3.74469e-06	27	5	-1.02379e-09	1.02379e-09	114	8.2645e-54	3.63555e-50	0	I	TRUE	Intron
3L	2940919	0	1	1	0	1	40	6	-7.99413e-11	7.99413e-11	13	3	-1.32073e-06	1.32073e-06	17	2	-0.000374075	0.000374005	23	5	-4.2911e-10	4.2911e-10	30	7	-7.19787e-14	7.19425e-14	12	2	-0.000182532	0.000182516	31	2	-0.0012598	0.00125901	34	3	-2.69165e-05	2.69162e-05	200	7.5398e-54	3.31751e-50	0	I	TRUE	Nonsyn
3L	19283200	1	0	1	1	1	31	6	-1.55335e-11	1.55335e-11	13	1	-0.0217573	0.0215223	18	5	-1.10028e-10	1.10028e-10	25	5	-6.75657e-10	6.75657e-10	15	0	NA	NA	19	3	-4.44126e-06	4.44125e-06	28	4	-1.55051e-07	1.55051e-07	19	5	-1.49115e-10	1.49115e-10	168	2.55205e-54	1.12316e-50	0	I	TRUE	3UTR
X	11955525	0	1	1	0	1	1	0	NA	NA	4	2	-1.67411e-05	1.67409e-05	7	3	-1.62849e-07	1.62849e-07	6	3	-9.31733e-08	9.31733e-08	5	3	-4.66451e-08	4.66451e-08	2	2	-2.79639e-06	2.79639e-06	13	6	-3.71492e-14	3.71925e-14	10	4	-1.62902e-09	1.62902e-09	48	2.00744e-54	8.83674e-51	0	I	TRUE	Intron
3L	3988087	0	0	1	0	1	10	4	-1.62902e-09	1.62902e-09	12	0	NA	NA	23	3	-8.07653e-06	8.0765e-06	26	1	-0.0435147	0.0425815	19	6	-5.82342e-13	5.82312e-13	23	4	-6.75061e-08	6.75061e-08	36	8	-1.77493e-15	1.77636e-15	33	3	-2.45723e-05	2.4572e-05	182	9.61257e-55	4.23338e-51	0	I	TRUE	3UTR
3R	16302825	0	0	0	0	1	15	3	-2.0959e-06	2.0959e-06	8	2	-7.77798e-05	7.77768e-05	10	2	-0.000124728	0.00012472	17	3	-3.1245e-06	3.12449e-06	18	6	-3.99016e-13	3.99014e-13	19	5	-1.49115e-10	1.49115e-10	11	1	-0.01841	0.0182416	12	5	-1.02561e-11	1.0256e-11	110	7.07114e-55	3.11484e-51	0	I	TRUE	Intergenic
2L	9802377	0	1	0	0	1	5	0	NA	NA	6	3	-9.31733e-08	9.31733e-08	14	5	-2.58528e-11	2.58529e-11	10	4	-1.62902e-09	1.62902e-09	5	1	-0.0083682	0.00833329	3	0	NA	NA	14	6	-6.4918e-14	6.4948e-14	15	6	-1.08042e-13	1.08025e-13	72	2.29421e-55	1.01083e-51	0	I	TRUE	Nonsyn
X	1916421	0	0	0	0	1	24	7	-1.2345e-14	1.23235e-14	23	2	-0.000691368	0.000691129	22	2	-0.000631933	0.000631733	16	1	-0.0267782	0.0264229	28	6	-7.98241e-12	7.98239e-12	22	4	-5.58405e-08	5.58405e-08	20	7	-2.78125e-15	2.77556e-15	13	0	NA	NA	168	1.75889e-55	7.7532e-52	0	I	TRUE	Intron
X	14272086	0	0	1	1	1	25	8	-6.44861e-17	1.11022e-16	10	5	-3.2724e-12	3.27238e-12	10	1	-0.0167364	0.0165971	15	3	-2.0959e-06	2.0959e-06	22	5	-3.36294e-10	3.36294e-10	13	3	-1.32073e-06	1.32073e-06	24	2	-0.000753405	0.000753121	16	1	-0.0267782	0.0264229	135	1.11701e-55	4.92488e-52	0	I	TRUE	Nonsyn
3L	18673545	0	0	0	0	1	42	5	-1.05648e-08	1.05648e-08	20	4	-3.70844e-08	3.70844e-08	22	1	-0.0368201	0.0361505	30	2	-0.00117979	0.00117909	35	7	-2.36022e-13	2.36033e-13	34	6	-2.8252e-11	2.8252e-11	31	6	-1.55335e-11	1.55335e-11	24	1	-0.0401674	0.0393714	238	6.81061e-56	3.00348e-52	0	I	TRUE	Nonsyn
X	5630213	1	0	1	1	1	4	2	-1.67411e-05	1.67409e-05	2	0	NA	NA	13	2	-0.000215483	0.00021546	18	5	-1.10028e-10	1.10028e-10	11	1	-0.01841	0.0182416	17	7	-7.00822e-16	6.66134e-16	30	7	-7.19787e-14	7.19425e-14	25	4	-9.61797e-08	9.61797e-08	120	3.3369e-56	1.47191e-52	0	I	TRUE	Nonsyn
4	1042206	0	1	1	0	0	15	4	-1.0518e-08	1.0518e-08	9	2	-9.98923e-05	9.98874e-05	9	0	NA	NA	9	2	-9.98923e-05	9.98874e-05	21	7	-4.16577e-15	4.21885e-15	6	2	-4.176e-05	4.17591e-05	11	3	-7.63874e-07	7.63874e-07	19	7	-1.81046e-15	1.77636e-15	99	2.50872e-56	1.10685e-52	0	I	TRUE	Intron
X	11939764	1	1	1	1	1	14	3	-1.67883e-06	1.67882e-06	6	1	-0.0100418	0.00999159	10	3	-5.56242e-07	5.56242e-07	10	0	NA	NA	16	5	-5.62492e-11	5.62492e-11	12	3	-1.01722e-06	1.01722e-06	21	6	-1.16135e-12	1.16129e-12	13	6	-3.71492e-14	3.71925e-14	102	2.30586e-56	1.01757e-52	0	I	TRUE	Nonsyn
3R	4301206	0	0	1	0	0	22	5	-3.36294e-10	3.36294e-10	8	2	-7.77798e-05	7.77768e-05	18	4	-2.34844e-08	2.34844e-08	24	3	-9.21877e-06	9.21873e-06	11	4	-2.55647e-09	2.55647e-09	49	9	-1.97801e-16	2.22045e-16	22	3	-7.03187e-06	7.03185e-06	16	0	NA	NA	170	2.26032e-56	9.97705e-53	0	I	TRUE	3UTR
4	541492	0	0	1	0	0	6	3	-9.31733e-08	9.31733e-08	6	5	-7.83501e-14	7.83817e-14	3	0	NA	NA	3	2	-8.37985e-06	8.37982e-06	10	5	-3.2724e-12	3.27238e-12	2	1	-0.00334728	0.00334169	10	6	-4.56584e-15	4.55191e-15	3	1	-0.00502092	0.00500834	43	1.52566e-56	6.7358e-53	0	I	TRUE	Intergenic
3R	31597576	0	0	0	0	1	50	8	-3.08421e-14	3.08642e-14	41	1	-0.0686193	0.0663179	35	3	-2.94032e-05	2.94028e-05	50	4	-1.69348e-06	1.69348e-06	42	8	-6.8616e-15	6.88338e-15	46	2	-0.00275985	0.00275605	45	3	-6.29565e-05	6.29546e-05	77	7	-7.93767e-11	7.93767e-11	386	9.6619e-57	4.26766e-53	0	I	TRUE	Intergenic
2L	9790095	0	0	0	0	1	77	4	-9.59905e-06	9.599e-06	44	0	NA	NA	59	6	-9.13208e-10	9.13208e-10	51	2	-0.00338209	0.00337637	77	7	-7.93767e-11	7.93767e-11	79	6	-5.47462e-09	5.47462e-09	77	8	-1.16126e-12	1.16129e-12	102	7	-5.87679e-10	5.87679e-10	566	8.77759e-57	3.87794e-53	0	I	TRUE	ncRNA
X	7738520	0	0	0	0	1	27	5	-1.02379e-09	1.02379e-09	13	4	-5.52421e-09	5.52421e-09	18	1	-0.0301255	0.0296763	22	0	NA	NA	26	5	-8.35362e-10	8.35362e-10	21	5	-2.60226e-10	2.60226e-10	27	4	-1.33079e-07	1.33079e-07	21	6	-1.16135e-12	1.16129e-12	175	5.63853e-57	2.49223e-53	0	I	TRUE	Nonsyn
2R	24512318	1	1	1	0	1	20	4	-3.70844e-08	3.70844e-08	6	2	-4.176e-05	4.17591e-05	9	1	-0.0150628	0.0149499	18	5	-1.10028e-10	1.10028e-10	21	3	-6.08059e-06	6.08057e-06	16	4	-1.40053e-08	1.40053e-08	12	4	-3.82957e-09	3.82957e-09	20	6	-8.30725e-13	8.3078e-13	122	6.90169e-58	3.05193e-54	0	I	TRUE	Syn
2R	1268441	0	0	1	1	0	10	6	-4.56584e-15	4.55191e-15	5	2	-2.78709e-05	2.78705e-05	8	5	-7.29231e-13	7.29194e-13	3	0	NA	NA	7	4	-2.72596e-10	2.72596e-10	4	1	-0.00669456	0.0066722	5	2	-2.78709e-05	2.78705e-05	6	4	-1.16983e-10	1.16983e-10	48	5.48579e-58	2.42636e-54	0	I	TRUE	Intergenic
2L	16263840	0	0	0	0	1	17	4	-1.82901e-08	1.82901e-08	17	4	-1.82901e-08	1.82901e-08	20	7	-2.78125e-15	2.77556e-15	13	2	-0.000215483	0.00021546	11	1	-0.01841	0.0182416	29	8	-2.5439e-16	2.22045e-16	25	2	-0.000818035	0.0008177	21	2	-0.000575108	0.000574942	153	3.80954e-58	1.68534e-54	0	I	TRUE	Intergenic
X	11949883	0	1	1	0	0	11	6	-1.00304e-14	9.99201e-15	7	2	-5.83994e-05	5.83977e-05	8	5	-7.29231e-13	7.29194e-13	9	0	NA	NA	18	6	-3.99016e-13	3.99014e-13	6	1	-0.0100418	0.00999159	10	4	-1.62902e-09	1.62902e-09	10	2	-0.000124728	0.00012472	79	3.4465e-58	1.52507e-54	0	I	TRUE	Nonsyn
X	3342781	0	0	1	0	1	20	4	-3.70844e-08	3.70844e-08	8	5	-7.29231e-13	7.29194e-13	7	2	-5.83994e-05	5.83977e-05	8	2	-7.77798e-05	7.77768e-05	13	5	-1.66429e-11	1.66429e-11	11	5	-5.99105e-12	5.9911e-12	11	2	-0.000152278	0.000152266	12	2	-0.000182532	0.000182516	90	3.40344e-58	1.50636e-54	0	I	TRUE	Intron
3R	4301198	0	0	1	0	0	24	7	-1.2345e-14	1.23235e-14	12	3	-1.01722e-06	1.01722e-06	25	0	NA	NA	27	3	-1.32726e-05	1.32725e-05	21	3	-6.08059e-06	6.08057e-06	63	9	-2.23119e-15	2.22045e-15	36	6	-4.07995e-11	4.07996e-11	25	2	-0.000818035	0.0008177	233	7.49442e-59	3.31853e-55	0	I	TRUE	3UTR
2R	13517347	0	0	1	0	1	11	3	-7.63874e-07	7.63874e-07	9	3	-3.89858e-07	3.89858e-07	16	4	-1.40053e-08	1.40053e-08	6	0	NA	NA	10	5	-3.2724e-12	3.27238e-12	18	7	-1.14512e-15	1.11022e-15	21	4	-4.57489e-08	4.57489e-08	9	2	-9.98923e-05	9.98874e-05	100	6.92445e-59	3.06684e-55	0	I	TRUE	3UTR
3L	23034651	0	1	0	0	0	10	5	-3.2724e-12	3.27238e-12	4	1	-0.00669456	0.0066722	2	1	-0.00334728	0.00334169	7	4	-2.72596e-10	2.72596e-10	14	7	-1.24219e-16	1.11022e-16	5	2	-2.78709e-05	2.78705e-05	5	3	-4.66451e-08	4.66451e-08	4	2	-1.67411e-05	1.67409e-05	51	4.80573e-59	2.12942e-55	0	I	TRUE	Intron
X	1373704	0	1	0	1	1	31	5	-2.14278e-09	2.14278e-09	12	1	-0.0200837	0.0198834	29	4	-1.79619e-07	1.79619e-07	25	3	-1.04628e-05	1.04627e-05	38	7	-4.41015e-13	4.40981e-13	43	4	-9.16001e-07	9.16001e-07	24	3	-9.21877e-06	9.21873e-06	32	7	-1.18657e-13	1.18683e-13	234	3.53865e-59	1.56868e-55	0	I	TRUE	3UTR
3R	13665303	0	1	0	0	1	22	7	-6.10086e-15	6.10623e-15	12	2	-0.000182532	0.000182516	11	2	-0.000152278	0.000152266	9	1	-0.0150628	0.0149499	19	7	-1.81046e-15	1.77636e-15	15	4	-1.0518e-08	1.0518e-08	10	4	-1.62902e-09	1.62902e-09	17	2	-0.000374075	0.000374005	115	2.8879e-59	1.2805e-55	0	I	TRUE	Intron
2L	6634216	0	0	1	0	1	15	3	-2.0959e-06	2.0959e-06	9	3	-3.89858e-07	3.89858e-07	11	3	-7.63874e-07	7.63874e-07	5	1	-0.0083682	0.00833329	11	3	-7.63874e-07	7.63874e-07	12	4	-3.82957e-09	3.82957e-09	12	4	-3.82957e-09	3.82957e-09	16	7	-4.12852e-16	4.44089e-16	91	2.58766e-59	1.14763e-55	0	I	TRUE	3UTR
3L	2666150	0	1	0	0	1	14	4	-7.72355e-09	7.72355e-09	6	3	-9.31733e-08	9.31733e-08	9	2	-9.98923e-05	9.98874e-05	9	1	-0.0150628	0.0149499	21	6	-1.16135e-12	1.16129e-12	11	6	-1.00304e-14	9.99201e-15	11	1	-0.01841	0.0182416	18	5	-1.10028e-10	1.10028e-10	99	2.50275e-59	1.11022e-55	0	I	TRUE	Nonsyn
2L	5206023	0	0	0	0	1	95	3	-0.000577106	0.000576939	80	1	-0.133891	0.125315	75	3	-0.000288602	0.00028856	109	6	-3.82084e-08	3.82084e-08	90	6	-1.20712e-08	1.20712e-08	113	11	-1.42175e-16	1.11022e-16	114	5	-1.64953e-06	1.64953e-06	104	10	-3.86878e-15	3.88578e-15	780	6.84742e-60	3.03889e-56	0	I	TRUE	3UTR
3R	4301192	0	0	1	0	0	38	4	-5.51558e-07	5.51558e-07	20	6	-8.30725e-13	8.3078e-13	34	6	-2.8252e-11	2.8252e-11	33	1	-0.0552301	0.0537326	29	4	-1.79619e-07	1.79619e-07	89	10	-7.71098e-16	7.77156e-16	45	4	-1.10295e-06	1.10295e-06	35	1	-0.0585774	0.0568948	323	6.09332e-60	2.70482e-56	0	I	TRUE	3UTR
3R	19141002	0	0	0	0	1	18	6	-3.99016e-13	3.99014e-13	10	2	-0.000124728	0.00012472	12	3	-1.01722e-06	1.01722e-06	26	2	-0.000885249	0.000884857	24	5	-5.41279e-10	5.41279e-10	23	2	-0.000691368	0.000691129	16	5	-5.62492e-11	5.62492e-11	27	6	-6.28089e-12	6.28086e-12	156	5.92011e-60	2.62912e-56	0	I	TRUE	3UTR
3R	18970692	1	0	1	1	1	63	8	-2.18229e-13	2.1827e-13	30	5	-1.79967e-09	1.79967e-09	32	2	-0.00134235	0.00134145	21	3	-6.08059e-06	6.08057e-06	87	7	-1.90076e-10	1.90076e-10	40	2	-0.00209308	0.00209089	51	7	-3.96954e-12	3.96949e-12	45	4	-1.10295e-06	1.10295e-06	369	5.57517e-60	2.47649e-56	0	I	TRUE	Nonsyn
2L	13487394	0	0	1	0	1	2	2	-2.79639e-06	2.79639e-06	2	1	-0.00334728	0.00334169	8	1	-0.0133891	0.0132999	7	6	-1.52851e-16	1.11022e-16	5	4	-3.90467e-11	3.90467e-11	3	1	-0.00502092	0.00500834	4	2	-1.67411e-05	1.67409e-05	13	7	-6.22005e-17	1.11022e-16	44	5.01521e-60	2.22826e-56	0	I	TRUE	Intron
2L	13487572	0	0	1	1	1	5	2	-2.78709e-05	2.78705e-05	9	4	-9.78722e-10	9.78722e-10	5	3	-4.66451e-08	4.66451e-08	5	1	-0.0083682	0.00833329	6	3	-9.31733e-08	9.31733e-08	5	2	-2.78709e-05	2.78705e-05	7	5	-2.73843e-13	2.73892e-13	19	6	-5.82342e-13	5.82312e-13	61	4.39135e-60	1.95151e-56	0	I	TRUE	Intron
2L	8119964	1	0	1	1	1	7	4	-2.72596e-10	2.72596e-10	7	1	-0.0117155	0.0116471	5	3	-4.66451e-08	4.66451e-08	9	5	-1.63848e-12	1.63847e-12	14	4	-7.72355e-09	7.72355e-09	11	3	-7.63874e-07	7.63874e-07	3	1	-0.00502092	0.00500834	7	5	-2.73843e-13	2.73892e-13	63	1.96378e-60	8.72902e-57	0	I	TRUE	Nonsyn
X	1891878	0	0	0	0	1	178	0	NA	NA	72	1	-0.120502	0.113525	86	6	-9.16765e-09	9.16765e-09	94	8	-5.99004e-12	5.9901e-12	179	8	-1.05803e-09	1.05803e-09	108	7	-8.79592e-10	8.79592e-10	109	10	-6.27156e-15	6.21725e-15	107	6	-3.4197e-08	3.4197e-08	933	1.23352e-60	5.48423e-57	0	I	TRUE	Syn
2L	13218312	0	1	1	0	1	15	2	-0.000289439	0.000289397	4	3	-1.86815e-08	1.86815e-08	10	1	-0.0167364	0.0165971	5	5	-1.30766e-14	1.31006e-14	15	3	-2.0959e-06	2.0959e-06	7	2	-5.83994e-05	5.83977e-05	10	4	-1.62902e-09	1.62902e-09	10	6	-4.56584e-15	4.55191e-15	76	1.06689e-60	4.74444e-57	0	I	TRUE	Nonsyn
2L	15095996	0	0	1	0	1	6	4	-1.16983e-10	1.16983e-10	8	3	-2.60231e-07	2.60231e-07	7	4	-2.72596e-10	2.72596e-10	4	2	-1.67411e-05	1.67409e-05	2	1	-0.00334728	0.00334169	12	6	-2.00321e-14	1.9984e-14	6	2	-4.176e-05	4.17591e-05	11	4	-2.55647e-09	2.55647e-09	56	9.90428e-61	4.40543e-57	0	I	TRUE	3UTR
3R	9450112	0	0	0	1	1	37	7	-3.60302e-13	3.60267e-13	29	5	-1.50182e-09	1.50182e-09	17	3	-3.1245e-06	3.12449e-06	15	2	-0.000289439	0.000289397	37	3	-3.48193e-05	3.48187e-05	33	4	-3.07811e-07	3.07811e-07	44	6	-1.46178e-10	1.46178e-10	25	5	-6.75657e-10	6.75657e-10	237	5.17868e-61	2.30399e-57	0	I	TRUE	Intergenic
X	747590	0	0	0	0	1	3	2	-8.37985e-06	8.37982e-06	6	2	-4.176e-05	4.17591e-05	9	5	-1.63848e-12	1.63847e-12	7	2	-5.83994e-05	5.83977e-05	12	4	-3.82957e-09	3.82957e-09	8	3	-2.60231e-07	2.60231e-07	5	2	-2.78709e-05	2.78705e-05	8	6	-6.10527e-16	5.55112e-16	58	5.16243e-61	2.29728e-57	0	I	TRUE	Nonsyn
3L	1027109	1	1	1	1	1	23	5	-4.2911e-10	4.2911e-10	6	1	-0.0100418	0.00999159	3	0	NA	NA	6	2	-4.176e-05	4.17591e-05	21	7	-4.16577e-15	4.21885e-15	11	4	-2.55647e-09	2.55647e-09	7	4	-2.72596e-10	2.72596e-10	20	6	-8.30725e-13	8.3078e-13	97	4.37315e-61	1.94649e-57	0	I	TRUE	Nonsyn
2R	17375058	0	1	1	0	1	7	3	-1.62849e-07	1.62849e-07	9	3	-3.89858e-07	3.89858e-07	15	5	-3.87253e-11	3.87252e-11	7	1	-0.0117155	0.0116471	16	7	-4.12852e-16	4.44089e-16	19	4	-2.97072e-08	2.97072e-08	17	1	-0.0284519	0.0280509	13	5	-1.66429e-11	1.66429e-11	103	1.76365e-61	7.85177e-58	0	I	TRUE	Intragenic
X	17931711	0	1	0	0	1	11	1	-0.01841	0.0182416	9	1	-0.0150628	0.0149499	16	3	-2.57634e-06	2.57634e-06	10	2	-0.000124728	0.00012472	18	5	-1.10028e-10	1.10028e-10	16	4	-1.40053e-08	1.40053e-08	18	7	-1.14512e-15	1.11022e-15	18	7	-1.14512e-15	1.11022e-15	116	1.66439e-61	7.41154e-58	0	I	TRUE	Intragenic
3L	4369445	1	0	1	0	1	72	8	-6.65468e-13	6.65468e-13	30	5	-1.79967e-09	1.79967e-09	36	0	NA	NA	34	4	-3.48386e-07	3.48386e-07	80	8	-1.59264e-12	1.59261e-12	53	6	-4.69309e-10	4.69309e-10	56	4	-2.67927e-06	2.67926e-06	70	5	-1.44568e-07	1.44568e-07	431	1.20792e-61	5.3813e-58	0	I	TRUE	Nonsyn
3R	27674719	1	1	1	1	1	27	7	-3.15358e-14	3.15303e-14	12	0	NA	NA	29	2	-0.00110232	0.00110171	28	3	-1.48468e-05	1.48466e-05	33	8	-8.18018e-16	7.77156e-16	33	6	-2.32997e-11	2.32997e-11	41	1	-0.0686193	0.0663179	33	7	-1.50383e-13	1.50435e-13	236	9.31673e-62	4.15154e-58	0	I	TRUE	Syn
X	17930942	0	1	0	1	1	11	6	-1.00304e-14	9.99201e-15	10	3	-5.56242e-07	5.56242e-07	9	1	-0.0150628	0.0149499	5	0	NA	NA	20	7	-2.78125e-15	2.77556e-15	15	7	-2.3257e-16	2.22045e-16	18	0	NA	NA	26	5	-8.35362e-10	8.35362e-10	114	4.27779e-62	1.90661e-58	0	I	TRUE	Intragenic
2R	8885231	1	1	1	1	1	29	7	-5.52645e-14	5.52891e-14	28	5	-1.24462e-09	1.24462e-09	28	3	-1.48468e-05	1.48466e-05	21	2	-0.000575108	0.000574942	42	8	-6.8616e-15	6.88338e-15	31	3	-2.02949e-05	2.02947e-05	17	1	-0.0284519	0.0280509	30	6	-1.2545e-11	1.2545e-11	226	2.88755e-62	1.28727e-58	0	I	TRUE	Nonsyn
X	19739623	0	0	0	0	1	9	4	-9.78722e-10	9.78722e-10	7	1	-0.0117155	0.0116471	10	5	-3.2724e-12	3.27238e-12	13	4	-5.52421e-09	5.52421e-09	12	5	-1.02561e-11	1.0256e-11	10	3	-5.56242e-07	5.56242e-07	13	2	-0.000215483	0.00021546	17	5	-7.95753e-11	7.95753e-11	91	2.01558e-62	8.98747e-59	0	I	TRUE	3UTR
3R	16097238	0	1	1	1	1	34	6	-2.8252e-11	2.8252e-11	13	2	-0.000215483	0.00021546	17	4	-1.82901e-08	1.82901e-08	11	4	-2.55647e-09	2.55647e-09	33	8	-8.18018e-16	7.77156e-16	16	3	-2.57634e-06	2.57634e-06	25	3	-1.04628e-05	1.04627e-05	17	3	-3.1245e-06	3.12449e-06	166	1.86298e-62	8.30887e-59	0	I	TRUE	Syn
2R	17375028	0	0	1	0	1	8	5	-7.29231e-13	7.29194e-13	12	3	-1.01722e-06	1.01722e-06	12	4	-3.82957e-09	3.82957e-09	8	2	-7.77798e-05	7.77768e-05	13	7	-6.22005e-17	1.11022e-16	16	1	-0.0267782	0.0264229	17	5	-7.95753e-11	7.95753e-11	11	2	-0.000152278	0.000152266	97	7.85292e-63	3.50319e-59	0	I	TRUE	Intragenic
X	8240160	0	0	0	0	1	37	3	-3.48193e-05	3.48187e-05	38	4	-5.51558e-07	5.51558e-07	32	3	-2.23664e-05	2.23661e-05	52	6	-4.16776e-10	4.16776e-10	36	3	-3.20361e-05	3.20356e-05	41	7	-7.8219e-13	7.82152e-13	48	5	-2.10889e-08	2.10889e-08	56	8	-8.08787e-14	8.08242e-14	340	7.64572e-63	3.41152e-59	0	I	TRUE	Intergenic
X	19283890	0	0	0	0	1	20	4	-3.70844e-08	3.70844e-08	12	5	-1.02561e-11	1.0256e-11	20	6	-8.30725e-13	8.3078e-13	11	3	-7.63874e-07	7.63874e-07	15	1	-0.0251046	0.0247921	28	7	-4.19862e-14	4.19664e-14	22	4	-5.58405e-08	5.58405e-08	11	2	-0.000152278	0.000152266	139	2.13523e-63	9.52954e-60	0	I	TRUE	Nonsyn
4	889066	0	1	1	0	1	5	2	-2.78709e-05	2.78705e-05	2	0	NA	NA	6	5	-7.83501e-14	7.83817e-14	7	6	-1.52851e-16	1.11022e-16	12	6	-2.00321e-14	1.9984e-14	1	0	NA	NA	5	3	-4.66451e-08	4.66451e-08	11	4	-2.55647e-09	2.55647e-09	49	5.77962e-64	2.5806e-60	0	I	TRUE	Nonsyn
2R	13515119	0	0	0	0	1	48	5	-2.10889e-08	2.10889e-08	18	2	-0.000420376	0.000420287	21	5	-2.60226e-10	2.60226e-10	15	5	-3.87253e-11	3.87252e-11	48	7	-2.5356e-12	2.53564e-12	36	5	-4.72132e-09	4.72132e-09	39	4	-6.13773e-07	6.13772e-07	40	4	-6.81059e-07	6.81059e-07	265	4.4698e-64	1.99621e-60	0	I	TRUE	Intergenic
3R	24511656	0	1	1	1	1	29	6	-1.00504e-11	1.00504e-11	11	2	-0.000152278	0.000152266	12	4	-3.82957e-09	3.82957e-09	13	4	-5.52421e-09	5.52421e-09	21	4	-4.57489e-08	4.57489e-08	13	5	-1.66429e-11	1.66429e-11	15	4	-1.0518e-08	1.0518e-08	13	3	-1.32073e-06	1.32073e-06	127	3.42425e-64	1.52961e-60	0	I	TRUE	Nonsyn
3L	4590704	0	1	0	0	0	65	9	-3.0045e-15	2.9976e-15	33	4	-3.07811e-07	3.07811e-07	40	3	-4.4109e-05	4.41081e-05	42	1	-0.0702929	0.0678792	72	9	-7.91582e-15	7.88258e-15	46	5	-1.69294e-08	1.69294e-08	49	6	-2.87507e-10	2.87507e-10	58	4	-3.08667e-06	3.08667e-06	405	3.27162e-64	1.46176e-60	0	I	TRUE	3UTR
3R	10195983	1	1	1	0	1	6	1	-0.0100418	0.00999159	8	4	-5.44462e-10	5.44462e-10	9	2	-9.98923e-05	9.98874e-05	19	4	-2.97072e-08	2.97072e-08	12	1	-0.0200837	0.0198834	15	6	-1.08042e-13	1.08025e-13	30	7	-7.19787e-14	7.19425e-14	28	7	-4.19862e-14	4.19664e-14	127	1.04683e-64	4.68036e-61	0	I	TRUE	Syn
3R	10768515	1	0	1	1	0	20	5	-1.98544e-10	1.98544e-10	34	5	-3.4945e-09	3.4945e-09	43	7	-1.11786e-12	1.11788e-12	22	3	-7.03187e-06	7.03185e-06	24	3	-9.21877e-06	9.21873e-06	34	6	-2.8252e-11	2.8252e-11	26	4	-1.13515e-07	1.13515e-07	22	4	-5.58405e-08	5.58405e-08	225	9.00389e-66	4.02654e-62	0	I	TRUE	Nonsyn
2L	9808443	0	1	0	0	1	-Inf	-Inf	-Inf	-Inf	3	3	-4.67624e-09	4.67624e-09	3	1	-0.00502092	0.00500834	6	2	-4.176e-05	4.17591e-05	7	6	-1.52851e-16	1.11022e-16	10	6	-4.56584e-15	4.55191e-15	8	6	-6.10527e-16	5.55112e-16	4	2	-1.67411e-05	1.67409e-05	41	4.5931e-66	2.0545e-62	0	I	TRUE	Intron
X	512494	0	0	0	0	1	10	5	-3.2724e-12	3.27238e-12	4	1	-0.00669456	0.0066722	9	5	-1.63848e-12	1.63847e-12	5	2	-2.78709e-05	2.78705e-05	5	5	-1.30766e-14	1.31006e-14	5	3	-4.66451e-08	4.66451e-08	7	4	-2.72596e-10	2.72596e-10	7	3	-1.62849e-07	1.62849e-07	52	2.70469e-68	1.21035e-64	0	I	TRUE	Intron
3R	8837195	0	0	0	0	1	30	8	-3.46381e-16	3.33067e-16	19	3	-4.44126e-06	4.44125e-06	20	6	-8.30725e-13	8.3078e-13	11	2	-0.000152278	0.000152266	34	7	-1.89094e-13	1.89071e-13	22	5	-3.36294e-10	3.36294e-10	23	4	-6.75061e-08	6.75061e-08	12	1	-0.0200837	0.0198834	171	1.59699e-68	7.14812e-65	0	I	TRUE	Intron
X	14274268	1	1	1	1	1	19	3	-4.44126e-06	4.44125e-06	7	3	-1.62849e-07	1.62849e-07	12	3	-1.01722e-06	1.01722e-06	12	4	-3.82957e-09	3.82957e-09	18	6	-3.99016e-13	3.99014e-13	16	6	-1.72619e-13	1.7264e-13	12	3	-1.01722e-06	1.01722e-06	11	5	-5.99105e-12	5.9911e-12	107	1.18279e-69	5.29534e-66	0	I	TRUE	Nonsyn
3L	23036068	0	0	1	0	0	14	7	-1.24219e-16	1.11022e-16	6	2	-4.176e-05	4.17591e-05	5	1	-0.0083682	0.00833329	5	1	-0.0083682	0.00833329	13	6	-3.71492e-14	3.71925e-14	8	5	-7.29231e-13	7.29194e-13	16	7	-4.12852e-16	4.44089e-16	10	2	-0.000124728	0.00012472	77	4.83615e-70	2.16563e-66	0	I	TRUE	Intron
2L	9936895	0	1	1	1	1	34	1	-0.0569038	0.055315	21	1	-0.0351465	0.034536	26	6	-4.89215e-12	4.8922e-12	28	6	-7.98241e-12	7.98239e-12	34	7	-1.89094e-13	1.89071e-13	25	4	-9.61797e-08	9.61797e-08	33	6	-2.32997e-11	2.32997e-11	23	7	-8.75715e-15	8.77076e-15	224	2.77235e-70	1.24174e-66	0	I	TRUE	Intron
X	22502642	0	1	1	0	1	81	10	-2.88326e-16	3.33067e-16	34	7	-1.89094e-13	1.89071e-13	47	4	-1.31685e-06	1.31685e-06	26	1	-0.0435147	0.0425815	53	9	-4.24111e-16	4.44089e-16	41	4	-7.53679e-07	7.53679e-07	48	7	-2.5356e-12	2.53564e-12	41	1	-0.0686193	0.0663179	371	1.98741e-70	8.90358e-67	0	I	TRUE	Nonsyn
2L	2785524	0	1	1	1	1	18	5	-1.10028e-10	1.10028e-10	10	2	-0.000124728	0.00012472	8	5	-7.29231e-13	7.29194e-13	12	3	-1.01722e-06	1.01722e-06	17	6	-2.66392e-13	2.66343e-13	12	5	-1.02561e-11	1.0256e-11	16	1	-0.0267782	0.0264229	16	6	-1.72619e-13	1.7264e-13	109	1.26835e-70	5.68346e-67	0	I	TRUE	Intron
3L	9833487	1	0	1	1	0	148	5	-5.92408e-06	5.92406e-06	197	8	-2.25004e-09	2.25004e-09	167	9	-1.8026e-11	1.8026e-11	148	7	-7.95115e-09	7.95115e-09	120	5	-2.12364e-06	2.12364e-06	243	12	-2.24828e-14	2.25375e-14	158	10	-2.72806e-13	2.72782e-13	117	5	-1.87482e-06	1.87482e-06	1298	4.67629e-71	2.09638e-67	0	I	TRUE	3UTR
3R	16303415	0	0	1	0	1	22	6	-1.59457e-12	1.59461e-12	5	2	-2.78709e-05	2.78705e-05	14	5	-2.58528e-11	2.58529e-11	13	5	-1.66429e-11	1.66429e-11	14	2	-0.000251122	0.000251091	21	6	-1.16135e-12	1.16129e-12	16	3	-2.57634e-06	2.57634e-06	19	6	-5.82342e-13	5.82312e-13	124	8.36505e-72	3.75089e-68	0	I	TRUE	Intergenic
3L	4585858	0	1	1	0	1	19	5	-1.49115e-10	1.49115e-10	8	2	-7.77798e-05	7.77768e-05	11	3	-7.63874e-07	7.63874e-07	21	4	-4.57489e-08	4.57489e-08	25	8	-6.44861e-17	1.11022e-16	12	3	-1.01722e-06	1.01722e-06	20	5	-1.98544e-10	1.98544e-10	19	6	-5.82342e-13	5.82312e-13	135	5.2919e-72	2.37342e-68	0	I	TRUE	Intron
2L	14091460	0	0	1	0	1	9	5	-1.63848e-12	1.63847e-12	8	6	-6.10527e-16	5.55112e-16	13	4	-5.52421e-09	5.52421e-09	6	0	NA	NA	6	2	-4.176e-05	4.17591e-05	5	3	-4.66451e-08	4.66451e-08	14	5	-2.58528e-11	2.58529e-11	21	7	-4.16577e-15	4.21885e-15	82	1.06745e-72	4.78859e-69	0	I	TRUE	Intergenic
X	6107620	1	0	1	1	0	11	4	-2.55647e-09	2.55647e-09	2	0	NA	NA	10	4	-1.62902e-09	1.62902e-09	15	6	-1.08042e-13	1.08025e-13	9	4	-9.78722e-10	9.78722e-10	9	6	-1.82896e-15	1.77636e-15	16	4	-1.40053e-08	1.40053e-08	10	5	-3.2724e-12	3.27238e-12	82	3.58456e-74	1.60839e-70	0	I	TRUE	Syn
X	11812089	1	0	1	1	1	8	3	-2.60231e-07	2.60231e-07	7	2	-5.83994e-05	5.83977e-05	8	6	-6.10527e-16	5.55112e-16	3	2	-8.37985e-06	8.37982e-06	7	2	-5.83994e-05	5.83977e-05	13	4	-5.52421e-09	5.52421e-09	10	6	-4.56584e-15	4.55191e-15	14	7	-1.24219e-16	1.11022e-16	70	1.1525e-74	5.17241e-71	0	I	TRUE	Nonsyn
2L	11817946	1	1	1	1	1	27	4	-1.33079e-07	1.33079e-07	14	4	-7.72355e-09	7.72355e-09	15	4	-1.0518e-08	1.0518e-08	25	4	-9.61797e-08	9.61797e-08	42	8	-6.8616e-15	6.88338e-15	23	4	-6.75061e-08	6.75061e-08	33	7	-1.50383e-13	1.50435e-13	29	6	-1.00504e-11	1.00504e-11	208	7.30503e-76	3.27923e-72	0	I	TRUE	Nonsyn
X	16509684	0	1	1	0	1	9	3	-3.89858e-07	3.89858e-07	21	6	-1.16135e-12	1.16129e-12	27	5	-1.02379e-09	1.02379e-09	34	8	-1.06813e-15	1.11022e-15	9	3	-3.89858e-07	3.89858e-07	18	1	-0.0301255	0.0296763	34	8	-1.06813e-15	1.11022e-15	48	8	-2.17421e-14	2.17604e-14	200	1.43834e-79	6.45815e-76	0	I	TRUE	Nonsyn
X	14996674	1	1	1	1	1	16	7	-4.12852e-16	4.44089e-16	8	3	-2.60231e-07	2.60231e-07	8	3	-2.60231e-07	2.60231e-07	2	2	-2.79639e-06	2.79639e-06	19	7	-1.81046e-15	1.77636e-15	12	4	-3.82957e-09	3.82957e-09	9	3	-3.89858e-07	3.89858e-07	7	6	-1.52851e-16	1.11022e-16	81	2.47619e-80	1.11206e-76	0	I	TRUE	Nonsyn
X	1373589	1	1	1	0	1	47	7	-2.16899e-12	2.16904e-12	13	6	-3.71492e-14	3.71925e-14	27	7	-3.15358e-14	3.15303e-14	18	2	-0.000420376	0.000420287	42	7	-9.37256e-13	9.3725e-13	18	6	-3.99016e-13	3.99014e-13	24	4	-8.08991e-08	8.08991e-08	23	4	-6.75061e-08	6.75061e-08	212	2.18338e-81	9.80772e-78	0	I	TRUE	3UTR
2L	16263910	0	0	1	1	1	19	5	-1.49115e-10	1.49115e-10	23	6	-2.15426e-12	2.15428e-12	21	5	-2.60226e-10	2.60226e-10	26	6	-4.89215e-12	4.8922e-12	26	8	-9.30082e-17	1.11022e-16	28	8	-1.84488e-16	2.22045e-16	23	4	-6.75061e-08	6.75061e-08	19	2	-0.00046932	0.00046921	185	3.1933e-85	1.43475e-81	0	I	TRUE	Intergenic
X	21629508	1	0	1	1	1	77	8	-1.16126e-12	1.16129e-12	27	7	-3.15358e-14	3.15303e-14	48	7	-2.5356e-12	2.53564e-12	30	3	-1.83538e-05	1.83537e-05	57	8	-9.39436e-14	9.39249e-14	45	6	-1.68425e-10	1.68425e-10	47	7	-2.16899e-12	2.16904e-12	52	6	-4.16776e-10	4.16776e-10	383	2.43691e-86	1.09515e-82	0	I	TRUE	Intron
2L	346882	0	0	1	1	1	14	5	-2.58528e-11	2.58529e-11	17	7	-7.00822e-16	6.66134e-16	17	5	-7.95753e-11	7.95753e-11	20	6	-8.30725e-13	8.3078e-13	17	5	-7.95753e-11	7.95753e-11	19	5	-1.49115e-10	1.49115e-10	21	7	-4.16577e-15	4.21885e-15	22	7	-6.10086e-15	6.10623e-15	147	3.48019e-97	1.56434e-93	0	I	TRUE	3UTR
X	5402824	0	0	0	0	1	20	5	-1.98544e-10	1.98544e-10	24	0	NA	NA	26	1	-0.0435147	0.0425815	13	0	NA	NA	22	8	-1.91507e-17	0	36	1	-0.0602511	0.0584719	18	0	NA	NA	22	0	NA	NA	181	0	0	0	I	TRUE	3UTR
X	13709539	0	0	0	0	1	22	4	-5.58405e-08	5.58405e-08	16	4	-1.40053e-08	1.40053e-08	19	8	-4.54677e-18	0	17	12	-2.93617e-30	0	23	0	NA	NA	11	0	NA	NA	19	0	NA	NA	10	0	NA	NA	137	0	0	0	I	TRUE	Syn
X	18174020	0	0	1	1	1	21	4	-4.57489e-08	4.57489e-08	30	3	-1.83538e-05	1.83537e-05	25	0	NA	NA	27	0	NA	NA	29	9	-9.93711e-19	0	34	3	-2.69165e-05	2.69162e-05	22	0	NA	NA	15	0	NA	NA	203	0	0	0	I	TRUE	3UTR
X	2678338	0	0	1	0	1	46	10	-6.59901e-19	0	23	0	NA	NA	25	0	NA	NA	40	0	NA	NA	51	8	-3.65258e-14	3.65263e-14	34	3	-2.69165e-05	2.69162e-05	25	0	NA	NA	39	0	NA	NA	283	0	0	0	I	TRUE	Intergenic
3L	22273143	0	0	1	0	1	68	13	-2.30287e-23	0	35	4	-3.92814e-07	3.92814e-07	28	0	NA	NA	27	0	NA	NA	57	6	-7.37586e-10	7.37586e-10	42	0	NA	NA	32	0	NA	NA	44	0	NA	NA	333	0	0	0	I	TRUE	3UTR
X	17938148	0	0	0	0	1	40	5	-8.19488e-09	8.19488e-09	37	0	NA	NA	40	0	NA	NA	24	0	NA	NA	35	9	-6.94283e-18	0	38	3	-3.77566e-05	3.77559e-05	47	0	NA	NA	32	0	NA	NA	293	0	0	0	I	TRUE	Intergenic
X	8240322	0	0	0	1	0	33	9	-3.80374e-18	0	21	5	-2.60226e-10	2.60226e-10	22	1	-0.0368201	0.0361505	18	2	-0.000420376	0.000420287	28	8	-1.84488e-16	2.22045e-16	34	4	-3.48386e-07	3.48386e-07	28	1	-0.0468619	0.0457809	39	0	NA	NA	223	0	0	0	I	TRUE	Intergenic
2R	2498363	0	0	1	0	0	7	4	-2.72596e-10	2.72596e-10	3	0	NA	NA	7	5	-2.73843e-13	2.73892e-13	2	0	NA	NA	12	7	-2.875e-17	0	3	3	-4.67624e-09	4.67624e-09	4	2	-1.67411e-05	1.67409e-05	5	0	NA	NA	43	0	0	0	I	TRUE	Intron
2R	24919093	0	1	1	0	1	58	16	-2.79851e-31	0	22	2	-0.000631933	0.000631733	26	2	-0.000885249	0.000884857	15	0	NA	NA	53	11	-2.04363e-20	0	30	6	-1.2545e-11	1.2545e-11	34	2	-0.00151503	0.00151388	30	0	NA	NA	268	0	0	0	I	TRUE	3UTR
X	22499717	0	1	1	0	1	25	12	-2.43721e-27	0	7	3	-1.62849e-07	1.62849e-07	4	2	-1.67411e-05	1.67409e-05	3	0	NA	NA	22	12	-3.04469e-28	0	6	1	-0.0100418	0.00999159	8	3	-2.60231e-07	2.60231e-07	9	0	NA	NA	84	0	0	0	I	TRUE	Intron
2R	24910398	1	1	1	1	1	14	4	-7.72355e-09	7.72355e-09	4	1	-0.00669456	0.0066722	2	1	-0.00334728	0.00334169	1	1	-0.00167364	0.00167224	20	8	-7.56669e-18	0	6	3	-9.31733e-08	9.31733e-08	10	3	-5.56242e-07	5.56242e-07	3	0	NA	NA	60	0	0	0	I	TRUE	Syn
3R	31217353	0	1	0	0	1	24	9	-1.30714e-19	0	10	2	-0.000124728	0.00012472	6	1	-0.0100418	0.00999159	13	1	-0.0217573	0.0215223	18	11	-9.00281e-27	0	9	3	-3.89858e-07	3.89858e-07	12	3	-1.01722e-06	1.01722e-06	2	0	NA	NA	94	0	0	0	I	TRUE	Intron
3L	4586053	0	1	1	1	0	19	8	-4.54677e-18	0	11	1	-0.01841	0.0182416	11	1	-0.01841	0.0182416	13	1	-0.0217573	0.0215223	15	7	-2.3257e-16	2.22045e-16	14	6	-6.4918e-14	6.4948e-14	17	3	-3.1245e-06	3.12449e-06	15	0	NA	NA	115	0	0	0	I	TRUE	Intron
3R	29733157	0	0	0	0	1	17	4	-1.82901e-08	1.82901e-08	11	2	-0.000152278	0.000152266	17	6	-2.66392e-13	2.66343e-13	11	0	NA	NA	30	8	-3.46381e-16	3.33067e-16	16	5	-5.62492e-11	5.62492e-11	30	9	-1.41745e-18	0	17	0	NA	NA	149	0	0	0	I	TRUE	3UTR
X	15000623	1	1	1	1	1	11	8	-1.00447e-20	0	6	3	-9.31733e-08	9.31733e-08	8	5	-7.29231e-13	7.29194e-13	4	2	-1.67411e-05	1.67409e-05	20	11	-4.73693e-26	0	5	4	-3.90467e-11	3.90467e-11	13	11	-2.22356e-29	0	2	0	NA	NA	69	0	0	0	I	TRUE	Nonsyn
3R	15296695	1	0	1	0	1	315	4	-0.00208534	0.00208317	293	40	-2.01243e-62	0	225	3	-0.00666922	0.00664703	78	1	-0.130544	0.122382	259	2	-0.0731196	0.0705104	195	20	-2.09619e-29	0	130	12	-1.14856e-17	0	63	0	NA	NA	1558	0	0	0	I	TRUE	Nonsyn
2R	9755405	0	1	0	1	0	29	4	-1.79619e-07	1.79619e-07	14	0	NA	NA	6	0	NA	NA	13	0	NA	NA	39	9	-2.07125e-17	0	17	1	-0.0284519	0.0280509	13	0	NA	NA	14	1	-0.023431	0.0231586	145	0	0	0	I	TRUE	Intron
2R	25257483	0	0	1	0	0	4	3	-1.86815e-08	1.86815e-08	3	2	-8.37985e-06	8.37982e-06	4	2	-1.67411e-05	1.67409e-05	3	0	NA	NA	12	8	-3.00893e-20	0	6	2	-4.176e-05	4.17591e-05	3	1	-0.00502092	0.00500834	6	1	-0.0100418	0.00999159	41	0	0	0	I	TRUE	Intergenic
2R	2498347	0	1	1	0	0	10	6	-4.56584e-15	4.55191e-15	2	1	-0.00334728	0.00334169	7	5	-2.73843e-13	2.73892e-13	6	4	-1.16983e-10	1.16983e-10	11	9	-5.60717e-24	0	-Inf	-Inf	-Inf	-Inf	3	1	-0.00502092	0.00500834	4	1	-0.00669456	0.0066722	43	0	0	0	I	TRUE	Intron
4	113007	0	0	1	1	0	42	14	-6.76582e-29	0	23	8	-2.93208e-17	0	9	0	NA	NA	15	0	NA	NA	45	20	-8.90663e-44	0	29	5	-1.50182e-09	1.50182e-09	9	1	-0.0150628	0.0149499	20	1	-0.0334728	0.0329188	192	0	0	0	I	TRUE	Intergenic
4	1134469	0	1	1	1	0	18	8	-2.63626e-18	0	12	3	-1.01722e-06	1.01722e-06	5	1	-0.0083682	0.00833329	7	0	NA	NA	12	5	-1.02561e-11	1.0256e-11	13	3	-1.32073e-06	1.32073e-06	11	1	-0.01841	0.0182416	8	1	-0.0133891	0.0132999	86	0	0	0	I	TRUE	Intron
2R	13880374	1	1	0	1	1	37	4	-4.94159e-07	4.94159e-07	19	3	-4.44126e-06	4.44125e-06	6	2	-4.176e-05	4.17591e-05	7	0	NA	NA	48	14	-6.11586e-28	0	11	1	-0.01841	0.0182416	16	1	-0.0267782	0.0264229	14	1	-0.023431	0.0231586	158	0	0	0	I	TRUE	Nonsyn
3L	4323563	0	0	0	0	1	21	3	-6.08059e-06	6.08057e-06	17	5	-7.95753e-11	7.95753e-11	16	2	-0.000330426	0.000330372	14	3	-1.67883e-06	1.67882e-06	31	11	-2.34804e-23	0	24	2	-0.000753405	0.000753121	17	1	-0.0284519	0.0280509	14	1	-0.023431	0.0231586	154	0	0	0	I	TRUE	3UTR
3R	27643914	0	0	1	0	1	87	7	-1.90076e-10	1.90076e-10	47	4	-1.31685e-06	1.31685e-06	54	1	-0.0903766	0.0864129	31	0	NA	NA	100	11	-3.53325e-17	0	55	3	-0.000114953	0.000114947	53	1	-0.0887029	0.0848826	47	1	-0.0786611	0.0756469	474	0	0	0	I	TRUE	Syn
3L	6949683	0	0	1	0	0	228	12	-1.05151e-14	1.05471e-14	144	4	-0.000111466	0.000111459	134	4	-8.44305e-05	8.4427e-05	140	0	NA	NA	242	16	-1.04376e-20	0	178	12	-5.35045e-16	5.55112e-16	165	1	-0.276151	0.241301	176	1	-0.294561	0.255141	1407	0	0	0	I	TRUE	3UTR
4	101660	0	0	1	1	0	4	2	-1.67411e-05	1.67409e-05	15	8	-3.89419e-19	0	11	6	-1.00304e-14	9.99201e-15	7	1	-0.0117155	0.0116471	1	0	NA	NA	16	7	-4.12852e-16	4.44089e-16	14	2	-0.000251122	0.000251091	7	1	-0.0117155	0.0116471	75	0	0	0	I	TRUE	Intron
3R	4301212	0	0	1	0	0	18	6	-3.99016e-13	3.99014e-13	12	4	-3.82957e-09	3.82957e-09	20	2	-0.000520901	0.000520765	27	5	-1.02379e-09	1.02379e-09	5	0	NA	NA	52	10	-2.53777e-18	0	22	2	-0.000631933	0.000631733	12	1	-0.0200837	0.0198834	168	0	0	0	I	TRUE	3UTR
2R	15264051	0	1	1	1	1	14	8	-1.81999e-19	0	4	1	-0.00669456	0.0066722	14	7	-1.24219e-16	1.11022e-16	15	5	-3.87253e-11	3.87252e-11	18	4	-2.34844e-08	2.34844e-08	4	2	-1.67411e-05	1.67409e-05	10	3	-5.56242e-07	5.56242e-07	18	1	-0.0301255	0.0296763	97	0	0	0	I	TRUE	Nonsyn
X	19641588	1	0	1	0	1	34	5	-3.4945e-09	3.4945e-09	21	6	-1.16135e-12	1.16129e-12	30	7	-7.19787e-14	7.19425e-14	29	5	-1.50182e-09	1.50182e-09	45	11	-2.75506e-21	0	33	10	-1.52835e-20	0	19	3	-4.44126e-06	4.44125e-06	39	1	-0.065272	0.0631874	250	0	0	0	I	TRUE	3UTR
2R	9754160	0	0	0	1	1	96	19	-8.68717e-34	0	22	5	-3.36294e-10	3.36294e-10	23	3	-8.07653e-06	8.0765e-06	20	2	-0.000520901	0.000520765	108	18	-1.26253e-30	0	36	1	-0.0602511	0.0584719	30	3	-1.83538e-05	1.83537e-05	39	1	-0.065272	0.0631874	374	0	0	0	I	TRUE	Intron
3L	20773589	0	1	1	1	1	45	10	-5.1723e-19	0	26	2	-0.000885249	0.000884857	25	1	-0.041841	0.0409778	33	2	-0.00142743	0.00142641	46	8	-1.50792e-14	1.5099e-14	33	3	-2.45723e-05	2.4572e-05	36	3	-3.20361e-05	3.20356e-05	37	1	-0.0619247	0.0600463	281	0	0	0	I	TRUE	Intron
2L	13189159	0	0	0	0	1	85	9	-3.75509e-14	3.75255e-14	24	1	-0.0401674	0.0393714	44	0	NA	NA	33	0	NA	NA	100	13	-4.96697e-21	0	32	1	-0.0535565	0.0521476	40	3	-4.4109e-05	4.41081e-05	38	1	-0.0635983	0.0616182	396	0	0	0	I	TRUE	Nonsyn
X	22502726	0	1	0	0	1	72	13	-5.17329e-23	0	32	8	-6.20633e-16	6.66134e-16	29	5	-1.50182e-09	1.50182e-09	28	1	-0.0468619	0.0457809	45	10	-5.1723e-19	0	36	9	-9.24317e-18	0	48	3	-7.64501e-05	7.64472e-05	47	1	-0.0786611	0.0756469	337	0	0	0	I	TRUE	Nonsyn
X	15388627	0	0	1	1	1	26	8	-9.30082e-17	1.11022e-16	14	5	-2.58528e-11	2.58529e-11	14	0	NA	NA	14	2	-0.000251122	0.000251091	29	9	-9.93711e-19	0	13	2	-0.000215483	0.00021546	24	4	-8.08991e-08	8.08991e-08	22	1	-0.0368201	0.0361505	156	0	0	0	I	TRUE	3UTR
3R	16633370	0	0	0	0	1	33	6	-2.32997e-11	2.32997e-11	20	5	-1.98544e-10	1.98544e-10	16	2	-0.000330426	0.000330372	19	1	-0.0317992	0.0312989	40	12	-2.55841e-24	0	31	5	-2.14278e-09	2.14278e-09	29	4	-1.79619e-07	1.79619e-07	28	1	-0.0468619	0.0457809	216	0	0	0	I	TRUE	Intron
3R	27673171	1	1	0	0	1	54	10	-3.82719e-18	0	14	1	-0.023431	0.0231586	24	6	-2.86824e-12	2.86826e-12	24	2	-0.000753405	0.000753121	62	6	-1.2406e-09	1.2406e-09	20	1	-0.0334728	0.0329188	32	4	-2.70862e-07	2.70862e-07	15	1	-0.0251046	0.0247921	245	0	0	0	I	TRUE	Nonsyn
2L	11159899	1	1	1	1	1	39	9	-2.07125e-17	0	16	2	-0.000330426	0.000330372	6	1	-0.0100418	0.00999159	7	1	-0.0117155	0.0116471	39	9	-2.07125e-17	0	17	1	-0.0284519	0.0280509	25	5	-6.75657e-10	6.75657e-10	19	1	-0.0317992	0.0312989	168	0	0	0	I	TRUE	Nonsyn
3L	3359345	1	1	1	1	1	27	17	-5.19238e-41	0	5	2	-2.78709e-05	2.78705e-05	5	3	-4.66451e-08	4.66451e-08	1	1	-0.00167364	0.00167224	35	17	-2.7577e-38	0	14	5	-2.58528e-11	2.58529e-11	8	6	-6.10527e-16	5.55112e-16	8	1	-0.0133891	0.0132999	103	0	0	0	I	TRUE	Nonsyn
2L	8201539	0	0	0	0	1	20	8	-7.56669e-18	0	10	3	-5.56242e-07	5.56242e-07	7	2	-5.83994e-05	5.83977e-05	4	0	NA	NA	11	3	-7.63874e-07	7.63874e-07	21	13	-1.60705e-31	0	15	6	-1.08042e-13	1.08025e-13	13	1	-0.0217573	0.0215223	101	0	0	0	I	TRUE	Nonsyn
3R	8836822	0	1	0	0	1	51	12	-7.1474e-23	0	19	6	-5.82342e-13	5.82312e-13	25	5	-6.75657e-10	6.75657e-10	10	1	-0.0167364	0.0165971	48	8	-2.17421e-14	2.17604e-14	34	9	-5.1653e-18	0	38	6	-5.76613e-11	5.76613e-11	18	1	-0.0301255	0.0296763	243	0	0	0	I	TRUE	Intron
2L	6779407	1	0	1	1	1	172	14	-1.38045e-19	0	91	6	-1.29048e-08	1.29048e-08	111	8	-2.3167e-11	2.3167e-11	65	3	-0.000189023	0.000189005	190	12	-1.17753e-15	1.22125e-15	105	11	-6.16802e-17	1.11022e-16	93	6	-1.47151e-08	1.47151e-08	60	1	-0.100418	0.0955411	887	0	0	0	I	TRUE	Nonsyn
2L	8201387	0	0	0	0	1	24	16	-2.71565e-39	0	14	3	-1.67883e-06	1.67882e-06	6	4	-1.16983e-10	1.16983e-10	1	0	NA	NA	12	4	-3.82957e-09	3.82957e-09	12	5	-1.02561e-11	1.0256e-11	12	7	-2.875e-17	0	10	1	-0.0167364	0.0165971	91	0	0	0	I	TRUE	Nonsyn
2R	10280883	1	1	1	1	1	7	0	NA	NA	8	1	-0.0133891	0.0132999	8	2	-7.77798e-05	7.77768e-05	10	5	-3.2724e-12	3.27238e-12	10	0	NA	NA	15	5	-3.87253e-11	3.87252e-11	12	7	-2.875e-17	0	11	1	-0.01841	0.0182416	81	0	0	0	I	TRUE	Nonsyn
3R	18907574	0	0	1	0	0	121	12	-4.72946e-18	0	40	3	-4.4109e-05	4.41081e-05	61	2	-0.00480426	0.00479273	76	4	-9.11254e-06	9.11249e-06	148	12	-5.65343e-17	1.11022e-16	84	9	-3.36254e-14	3.36398e-14	95	7	-3.55265e-10	3.55265e-10	92	1	-0.153975	0.142706	717	0	0	0	I	TRUE	Nonsyn
2R	24911109	1	1	1	1	1	11	7	-1.19967e-17	0	13	9	-7.2674e-23	0	8	5	-7.29231e-13	7.29194e-13	6	2	-4.176e-05	4.17591e-05	28	14	-5.24821e-32	0	6	4	-1.16983e-10	1.16983e-10	13	9	-7.2674e-23	0	8	1	-0.0133891	0.0132999	93	0	0	0	I	TRUE	Nonsyn
3R	4656505	1	0	1	0	1	20	8	-7.56669e-18	0	13	4	-5.52421e-09	5.52421e-09	11	4	-2.55647e-09	2.55647e-09	8	2	-7.77798e-05	7.77768e-05	16	5	-5.62492e-11	5.62492e-11	16	6	-1.72619e-13	1.7264e-13	7	0	NA	NA	10	2	-0.000124728	0.00012472	101	0	0	0	I	TRUE	Nonsyn
2R	12448723	0	1	1	0	1	72	11	-7.87037e-19	0	23	5	-4.2911e-10	4.2911e-10	25	1	-0.041841	0.0409778	32	0	NA	NA	79	14	-1.50314e-24	0	30	3	-1.83538e-05	1.83537e-05	33	0	NA	NA	30	2	-0.00117979	0.00117909	324	0	0	0	I	TRUE	Nonsyn
2L	8201337	0	0	0	0	1	16	7	-4.12852e-16	4.44089e-16	12	7	-2.875e-17	0	8	2	-7.77798e-05	7.77768e-05	8	1	-0.0133891	0.0132999	34	6	-2.8252e-11	2.8252e-11	25	12	-2.43721e-27	0	8	1	-0.0133891	0.0132999	9	2	-9.98923e-05	9.98874e-05	120	0	0	0	I	TRUE	Syn
3R	17873638	0	0	0	0	1	35	9	-6.94283e-18	0	20	0	NA	NA	17	1	-0.0284519	0.0280509	13	1	-0.0217573	0.0215223	39	5	-7.18052e-09	7.18052e-09	31	5	-2.14278e-09	2.14278e-09	14	1	-0.023431	0.0231586	21	2	-0.000575108	0.000574942	190	0	0	0	I	TRUE	Intergenic
3R	9526843	0	0	0	0	1	9	3	-3.89858e-07	3.89858e-07	9	4	-9.78722e-10	9.78722e-10	10	1	-0.0167364	0.0165971	14	1	-0.023431	0.0231586	22	8	-1.91507e-17	0	18	4	-2.34844e-08	2.34844e-08	20	1	-0.0334728	0.0329188	11	2	-0.000152278	0.000152266	113	0	0	0	I	TRUE	3UTR
3R	21018584	0	0	0	0	1	30	8	-3.46381e-16	3.33067e-16	10	2	-0.000124728	0.00012472	22	2	-0.000631933	0.000631733	9	2	-9.98923e-05	9.98874e-05	43	9	-5.47866e-17	0	18	3	-3.7447e-06	3.74469e-06	24	1	-0.0401674	0.0393714	24	2	-0.000753405	0.000753121	180	0	0	0	I	TRUE	Nonsyn
X	2678342	0	0	1	1	1	45	15	-7.3569e-31	0	24	6	-2.86824e-12	2.86826e-12	22	4	-5.58405e-08	5.58405e-08	36	1	-0.0602511	0.0584719	44	19	-2.36742e-41	0	30	8	-3.46381e-16	3.33067e-16	24	1	-0.0401674	0.0393714	38	2	-0.00189046	0.00188867	263	0	0	0	I	TRUE	Intergenic
3R	23981667	0	0	1	0	1	11	7	-1.19967e-17	0	6	2	-4.176e-05	4.17591e-05	6	3	-9.31733e-08	9.31733e-08	7	2	-5.83994e-05	5.83977e-05	10	6	-4.56584e-15	4.55191e-15	6	3	-9.31733e-08	9.31733e-08	6	2	-4.176e-05	4.17591e-05	13	2	-0.000215483	0.00021546	65	0	0	0	I	TRUE	Intergenic
3L	23035555	0	1	0	0	0	12	8	-3.00893e-20	0	4	2	-1.67411e-05	1.67409e-05	4	2	-1.67411e-05	1.67409e-05	5	2	-2.78709e-05	2.78705e-05	16	12	-8.64915e-31	0	13	7	-6.22005e-17	1.11022e-16	6	2	-4.176e-05	4.17591e-05	6	2	-4.176e-05	4.17591e-05	66	0	0	0	I	TRUE	Intron
3L	4585849	0	1	1	0	1	17	5	-7.95753e-11	7.95753e-11	7	0	NA	NA	11	2	-0.000152278	0.000152266	20	5	-1.98544e-10	1.98544e-10	20	9	-1.68928e-20	0	13	2	-0.000215483	0.00021546	17	2	-0.000374075	0.000374005	13	2	-0.000215483	0.00021546	118	0	0	0	I	TRUE	Intron
3R	19231096	1	0	1	0	1	46	7	-1.84865e-12	1.84863e-12	39	7	-5.36701e-13	5.36682e-13	32	2	-0.00134235	0.00134145	36	9	-9.24317e-18	0	59	11	-7.4349e-20	0	48	8	-2.17421e-14	2.17604e-14	38	3	-3.77566e-05	3.77559e-05	33	2	-0.00142743	0.00142641	331	0	0	0	I	TRUE	Nonsyn
2R	11447935	0	0	1	1	1	96	10	-1.6924e-15	1.66533e-15	34	3	-2.69165e-05	2.69162e-05	44	0	NA	NA	44	1	-0.0736402	0.0709941	139	13	-4.28002e-19	0	65	9	-3.0045e-15	2.9976e-15	81	3	-0.000361953	0.000361887	65	2	-0.00543819	0.00542343	568	0	0	0	I	TRUE	3UTR
2L	16174116	0	1	1	1	1	21	11	-9.93231e-26	0	6	2	-4.176e-05	4.17591e-05	2	0	NA	NA	2	2	-2.79639e-06	2.79639e-06	12	4	-3.82957e-09	3.82957e-09	-Inf	-Inf	-Inf	-Inf	5	4	-3.90467e-11	3.90467e-11	4	2	-1.67411e-05	1.67409e-05	52	0	0	0	I	TRUE	Syn
2R	24914874	0	1	1	0	1	25	15	-7.19534e-36	0	10	5	-3.2724e-12	3.27238e-12	8	8	-6.11492e-23	0	8	3	-2.60231e-07	2.60231e-07	27	23	-2.38432e-60	0	12	10	-1.12515e-26	0	13	4	-5.52421e-09	5.52421e-09	12	2	-0.000182532	0.000182516	115	0	0	0	I	TRUE	Nonsyn
3R	21020302	0	0	1	0	1	27	10	-1.40575e-21	0	11	2	-0.000152278	0.000152266	15	3	-2.0959e-06	2.0959e-06	10	1	-0.0167364	0.0165971	15	6	-1.08042e-13	1.08025e-13	13	2	-0.000215483	0.00021546	16	4	-1.40053e-08	1.40053e-08	8	2	-7.77798e-05	7.77768e-05	115	0	0	0	I	TRUE	3UTR
3R	8836589	0	1	0	0	1	40	11	-6.32295e-22	0	8	2	-7.77798e-05	7.77768e-05	12	2	-0.000182532	0.000182516	6	0	NA	NA	30	7	-7.19787e-14	7.19425e-14	21	4	-4.57489e-08	4.57489e-08	31	4	-2.37321e-07	2.37321e-07	9	2	-9.98923e-05	9.98874e-05	157	0	0	0	I	TRUE	Intron
3L	20773152	0	1	0	0	1	43	5	-1.19383e-08	1.19383e-08	27	3	-1.32726e-05	1.32725e-05	23	3	-8.07653e-06	8.0765e-06	33	1	-0.0552301	0.0537326	40	9	-2.66856e-17	0	34	4	-3.48386e-07	3.48386e-07	31	4	-2.37321e-07	2.37321e-07	54	2	-0.00378406	0.00377691	285	0	0	0	I	TRUE	Intron
3R	11801272	0	0	0	1	1	31	10	-7.34564e-21	0	21	3	-6.08059e-06	6.08057e-06	17	3	-3.1245e-06	3.12449e-06	10	0	NA	NA	32	6	-1.90907e-11	1.90907e-11	26	4	-1.13515e-07	1.13515e-07	16	5	-5.62492e-11	5.62492e-11	13	2	-0.000215483	0.00021546	166	0	0	0	I	TRUE	Nonsyn
2L	11159274	1	1	1	1	1	25	11	-1.2475e-24	0	12	8	-3.00893e-20	0	12	4	-3.82957e-09	3.82957e-09	12	6	-2.00321e-14	1.9984e-14	38	16	-8.0328e-35	0	17	9	-2.45608e-21	0	22	5	-3.36294e-10	3.36294e-10	11	2	-0.000152278	0.000152266	149	0	0	0	I	TRUE	Nonsyn
2L	2784069	0	1	1	1	1	22	6	-1.59457e-12	1.59461e-12	11	4	-2.55647e-09	2.55647e-09	16	6	-1.72619e-13	1.7264e-13	9	3	-3.89858e-07	3.89858e-07	21	6	-1.16135e-12	1.16129e-12	20	9	-1.68928e-20	0	28	5	-1.24462e-09	1.24462e-09	16	2	-0.000330426	0.000330372	143	0	0	0	I	TRUE	Intron
3L	4433319	1	1	1	0	1	74	28	-3.27286e-58	0	38	16	-8.0328e-35	0	24	5	-5.41279e-10	5.41279e-10	27	4	-1.33079e-07	1.33079e-07	88	31	-4.24295e-63	0	43	14	-1.00164e-28	0	41	5	-9.32007e-09	9.32007e-09	57	2	-0.00420727	0.00419844	392	0	0	0	I	TRUE	Syn
X	11704176	0	0	0	0	1	70	6	-2.61588e-09	2.61588e-09	50	5	-2.60224e-08	2.60224e-08	46	5	-1.69294e-08	1.69294e-08	53	5	-3.50983e-08	3.50983e-08	85	12	-5.62048e-20	0	48	4	-1.43464e-06	1.43464e-06	67	5	-1.15841e-07	1.15841e-07	43	2	-0.00241548	0.00241257	462	0	0	0	I	TRUE	3UTR
3R	4301117	0	0	1	0	0	145	25	-2.4449e-42	0	123	11	-3.71145e-16	3.33067e-16	87	3	-0.000446331	0.000446231	97	3	-0.000613216	0.000613028	105	26	-1.68737e-48	0	201	17	-9.351e-24	0	124	5	-2.49499e-06	2.49499e-06	118	2	-0.0171242	0.0169784	1000	0	0	0	I	TRUE	3UTR
X	10746485	1	1	1	1	1	68	5	-1.24861e-07	1.24861e-07	26	3	-1.18127e-05	1.18126e-05	28	6	-7.98241e-12	7.98239e-12	20	1	-0.0334728	0.0329188	41	11	-8.62812e-22	0	25	5	-6.75657e-10	6.75657e-10	17	6	-2.66392e-13	2.66343e-13	30	2	-0.00117979	0.00117909	255	0	0	0	I	TRUE	Nonsyn
X	9022942	0	1	1	1	0	19	11	-2.13489e-26	0	21	9	-2.95178e-20	0	20	2	-0.000520901	0.000520765	12	1	-0.0200837	0.0198834	16	7	-4.12852e-16	4.44089e-16	17	5	-7.95753e-11	7.95753e-11	27	6	-6.28089e-12	6.28086e-12	18	2	-0.000420376	0.000420287	150	0	0	0	I	TRUE	Intron
X	22502735	1	1	1	1	1	55	8	-6.94277e-14	6.93889e-14	33	9	-3.80374e-18	0	32	5	-2.53605e-09	2.53605e-09	25	0	NA	NA	40	5	-8.19488e-09	8.19488e-09	36	6	-4.07995e-11	4.07996e-11	40	6	-7.99413e-11	7.99413e-11	43	2	-0.00241548	0.00241257	304	0	0	0	I	TRUE	Nonsyn
3R	8837610	1	1	1	0	1	27	13	-1.56939e-29	0	13	8	-7.81158e-20	0	17	7	-7.00822e-16	6.66134e-16	8	1	-0.0133891	0.0132999	28	13	-2.92498e-29	0	33	14	-1.06287e-30	0	19	7	-1.81046e-15	1.77636e-15	14	2	-0.000251122	0.000251091	159	0	0	0	I	TRUE	Intron
X	19283881	1	0	1	1	1	22	5	-3.36294e-10	3.36294e-10	13	6	-3.71492e-14	3.71925e-14	20	5	-1.98544e-10	1.98544e-10	9	4	-9.78722e-10	9.78722e-10	17	6	-2.66392e-13	2.66343e-13	26	9	-3.11428e-19	0	22	7	-6.10086e-15	6.10623e-15	15	2	-0.000289439	0.000289397	144	0	0	0	I	TRUE	Nonsyn
3L	4591179	0	1	1	0	1	47	11	-4.71285e-21	0	19	1	-0.0317992	0.0312989	34	4	-3.48386e-07	3.48386e-07	32	0	NA	NA	45	8	-1.24753e-14	1.24345e-14	32	1	-0.0535565	0.0521476	37	7	-3.60302e-13	3.60267e-13	40	2	-0.00209308	0.00209089	286	0	0	0	I	TRUE	3UTR
2R	24914794	1	1	1	1	1	19	15	-8.61272e-39	0	9	6	-1.82896e-15	1.77636e-15	2	0	NA	NA	5	1	-0.0083682	0.00833329	24	19	-7.37318e-49	0	9	5	-1.63848e-12	1.63847e-12	9	8	-5.49524e-22	0	6	2	-4.176e-05	4.17591e-05	83	0	0	0	I	TRUE	Nonsyn
2R	11447621	0	0	0	0	1	127	7	-2.74165e-09	2.74165e-09	23	1	-0.0384937	0.0377623	45	2	-0.00264263	0.00263915	35	1	-0.0585774	0.0568948	151	13	-1.29248e-18	0	31	0	NA	NA	71	8	-5.92407e-13	5.92415e-13	63	2	-0.00511663	0.00510357	546	0	0	0	I	TRUE	Syn
X	17942429	0	1	0	0	1	8	4	-5.44462e-10	5.44462e-10	4	3	-1.86815e-08	1.86815e-08	6	3	-9.31733e-08	9.31733e-08	-Inf	-Inf	-Inf	-Inf	4	2	-1.67411e-05	1.67409e-05	3	1	-0.00502092	0.00500834	16	10	-1.3569e-24	0	5	2	-2.78709e-05	2.78705e-05	46	0	0	0	I	TRUE	Intron
3R	16302773	0	0	1	0	1	22	5	-3.36294e-10	3.36294e-10	17	5	-7.95753e-11	7.95753e-11	15	4	-1.0518e-08	1.0518e-08	14	2	-0.000251122	0.000251091	32	13	-2.69687e-28	0	15	4	-1.0518e-08	1.0518e-08	14	0	NA	NA	28	3	-1.48468e-05	1.48466e-05	157	0	0	0	I	TRUE	Intergenic
2R	24910814	1	1	1	1	1	16	10	-1.3569e-24	0	5	5	-1.30766e-14	1.31006e-14	3	0	NA	NA	3	3	-4.67624e-09	4.67624e-09	18	12	-8.79492e-30	0	9	3	-3.89858e-07	3.89858e-07	4	1	-0.00669456	0.0066722	8	3	-2.60231e-07	2.60231e-07	66	0	0	0	I	TRUE	Nonsyn
2L	5185155	1	1	1	1	1	40	3	-4.4109e-05	4.41081e-05	14	3	-1.67883e-06	1.67882e-06	13	1	-0.0217573	0.0215223	11	2	-0.000152278	0.000152266	34	12	-2.53448e-25	0	9	3	-3.89858e-07	3.89858e-07	5	1	-0.0083682	0.00833329	10	3	-5.56242e-07	5.56242e-07	136	0	0	0	I	TRUE	Nonsyn
3L	4198341	1	1	1	1	1	10	5	-3.2724e-12	3.27238e-12	2	1	-0.00334728	0.00334169	3	2	-8.37985e-06	8.37982e-06	1	0	NA	NA	16	11	-1.23948e-27	0	-Inf	-Inf	-Inf	-Inf	5	1	-0.0083682	0.00833329	5	3	-4.66451e-08	4.66451e-08	42	0	0	0	I	TRUE	Nonsyn
2R	24910823	1	1	1	1	1	14	8	-1.81999e-19	0	5	2	-2.78709e-05	2.78705e-05	4	0	NA	NA	4	2	-1.67411e-05	1.67409e-05	15	7	-2.3257e-16	2.22045e-16	9	3	-3.89858e-07	3.89858e-07	7	1	-0.0117155	0.0116471	7	3	-1.62849e-07	1.62849e-07	65	0	0	0	I	TRUE	Nonsyn
2R	927745	0	0	1	1	0	19	5	-1.49115e-10	1.49115e-10	12	3	-1.01722e-06	1.01722e-06	9	2	-9.98923e-05	9.98874e-05	5	2	-2.78709e-05	2.78705e-05	21	12	-1.38609e-28	0	17	7	-7.00822e-16	6.66134e-16	7	1	-0.0117155	0.0116471	14	3	-1.67883e-06	1.67882e-06	104	0	0	0	I	TRUE	Intron
3L	23036588	0	0	1	0	0	12	7	-2.875e-17	0	10	7	-4.36883e-18	0	5	1	-0.0083682	0.00833329	7	4	-2.72596e-10	2.72596e-10	3	3	-4.67624e-09	4.67624e-09	5	2	-2.78709e-05	2.78705e-05	10	2	-0.000124728	0.00012472	12	3	-1.01722e-06	1.01722e-06	64	0	0	0	I	TRUE	Intron
3L	5746708	1	0	1	0	0	76	9	-1.31704e-14	1.32117e-14	42	4	-8.31902e-07	8.31902e-07	56	4	-2.67927e-06	2.67926e-06	81	2	-0.00833471	0.00830007	81	6	-6.37372e-09	6.37372e-09	78	12	-1.87551e-20	0	92	2	-0.0106508	0.0105943	99	3	-0.000650739	0.000650528	605	0	0	0	I	TRUE	Intergenic
X	13075383	0	1	0	0	1	13	7	-6.22005e-17	1.11022e-16	4	2	-1.67411e-05	1.67409e-05	12	6	-2.00321e-14	1.9984e-14	9	3	-3.89858e-07	3.89858e-07	11	7	-1.19967e-17	0	8	5	-7.29231e-13	7.29194e-13	8	3	-2.60231e-07	2.60231e-07	7	3	-1.62849e-07	1.62849e-07	72	0	0	0	I	TRUE	Intron
X	19284344	0	0	0	1	1	9	0	NA	NA	10	2	-0.000124728	0.00012472	13	2	-0.000215483	0.00021546	19	8	-4.54677e-18	0	13	2	-0.000215483	0.00021546	10	1	-0.0167364	0.0165971	17	3	-3.1245e-06	3.12449e-06	14	3	-1.67883e-06	1.67882e-06	105	0	0	0	I	TRUE	Nonsyn
X	3953291	1	0	0	1	1	45	10	-5.1723e-19	0	41	4	-7.53679e-07	7.53679e-07	40	3	-4.4109e-05	4.41081e-05	34	0	NA	NA	35	8	-1.38255e-15	1.33227e-15	41	7	-7.8219e-13	7.82152e-13	39	3	-4.08519e-05	4.0851e-05	48	3	-7.64501e-05	7.64472e-05	323	0	0	0	I	TRUE	3UTR
3L	8740095	1	0	1	1	1	111	6	-4.26e-08	4.26e-08	95	7	-3.55265e-10	3.55265e-10	135	12	-1.82877e-17	0	49	8	-2.59459e-14	2.59792e-14	73	4	-7.76173e-06	7.7617e-06	104	9	-2.43516e-13	2.43472e-13	56	3	-0.000121309	0.000121302	28	3	-1.48468e-05	1.48466e-05	651	0	0	0	I	TRUE	Nonsyn
2L	8052588	1	0	0	1	1	11	7	-1.19967e-17	0	3	1	-0.00502092	0.00500834	7	3	-1.62849e-07	1.62849e-07	8	2	-7.77798e-05	7.77768e-05	15	9	-5.07188e-22	0	7	2	-5.83994e-05	5.83977e-05	5	4	-3.90467e-11	3.90467e-11	10	3	-5.56242e-07	5.56242e-07	66	0	0	0	I	TRUE	Nonsyn
3L	12211671	1	1	1	0	1	17	9	-2.45608e-21	0	6	2	-4.176e-05	4.17591e-05	11	5	-5.99105e-12	5.9911e-12	6	0	NA	NA	25	18	-4.97088e-45	0	7	3	-1.62849e-07	1.62849e-07	11	4	-2.55647e-09	2.55647e-09	9	3	-3.89858e-07	3.89858e-07	92	0	0	0	I	TRUE	Nonsyn
3L	23036457	0	1	0	0	0	31	11	-2.34804e-23	0	12	3	-1.01722e-06	1.01722e-06	8	3	-2.60231e-07	2.60231e-07	10	2	-0.000124728	0.00012472	20	6	-8.30725e-13	8.3078e-13	16	4	-1.40053e-08	1.40053e-08	21	4	-4.57489e-08	4.57489e-08	18	3	-3.7447e-06	3.74469e-06	136	0	0	0	I	TRUE	Intron
2R	24995597	1	1	1	1	1	30	4	-2.06976e-07	2.06976e-07	15	5	-3.87253e-11	3.87252e-11	15	1	-0.0251046	0.0247921	14	5	-2.58528e-11	2.58529e-11	35	10	-3.02201e-20	0	24	5	-5.41279e-10	5.41279e-10	22	4	-5.58405e-08	5.58405e-08	14	3	-1.67883e-06	1.67882e-06	169	0	0	0	I	TRUE	Nonsyn
3L	9162924	0	0	1	0	1	30	9	-1.41745e-18	0	16	5	-5.62492e-11	5.62492e-11	29	3	-1.65391e-05	1.6539e-05	21	1	-0.0351465	0.034536	29	7	-5.52645e-14	5.52891e-14	36	6	-4.07995e-11	4.07996e-11	54	4	-2.31312e-06	2.31312e-06	43	3	-5.489e-05	5.48885e-05	258	0	0	0	I	TRUE	Syn
2R	17377125	0	0	1	1	1	28	11	-5.98244e-24	0	23	5	-4.2911e-10	4.2911e-10	16	5	-5.62492e-11	5.62492e-11	13	3	-1.32073e-06	1.32073e-06	25	14	-5.85873e-33	0	26	11	-2.15903e-24	0	29	5	-1.50182e-09	1.50182e-09	23	3	-8.07653e-06	8.0765e-06	183	0	0	0	I	TRUE	Intragenic
3L	3371976	1	0	1	1	1	17	4	-1.82901e-08	1.82901e-08	14	5	-2.58528e-11	2.58529e-11	32	7	-1.18657e-13	1.18683e-13	29	5	-1.50182e-09	1.50182e-09	23	6	-2.15426e-12	2.15428e-12	28	9	-6.86351e-19	0	32	5	-2.53605e-09	2.53605e-09	44	3	-5.88329e-05	5.88311e-05	219	0	0	0	I	TRUE	Syn
4	1133654	0	1	1	0	0	10	9	-1.02102e-24	0	2	0	NA	NA	2	2	-2.79639e-06	2.79639e-06	3	2	-8.37985e-06	8.37982e-06	10	10	-1.70997e-28	0	2	2	-2.79639e-06	2.79639e-06	9	6	-1.82896e-15	1.77636e-15	5	3	-4.66451e-08	4.66451e-08	43	0	0	0	I	TRUE	Intron
3R	16633424	0	0	0	0	1	25	11	-1.2475e-24	0	15	6	-1.08042e-13	1.08025e-13	14	2	-0.000251122	0.000251091	11	2	-0.000152278	0.000152266	18	6	-3.99016e-13	3.99014e-13	24	7	-1.2345e-14	1.23235e-14	15	6	-1.08042e-13	1.08025e-13	18	3	-3.7447e-06	3.74469e-06	140	0	0	0	I	TRUE	Intron
3R	11398476	0	0	1	1	1	7	1	-0.0117155	0.0116471	4	3	-1.86815e-08	1.86815e-08	5	2	-2.78709e-05	2.78705e-05	8	3	-2.60231e-07	2.60231e-07	24	8	-4.39158e-17	0	5	2	-2.78709e-05	2.78705e-05	16	6	-1.72619e-13	1.7264e-13	14	3	-1.67883e-06	1.67882e-06	83	0	0	0	I	TRUE	3UTR
2L	5184866	1	0	1	0	1	28	7	-4.19862e-14	4.19664e-14	8	2	-7.77798e-05	7.77768e-05	11	2	-0.000152278	0.000152266	7	1	-0.0117155	0.0116471	22	11	-1.98342e-25	0	10	3	-5.56242e-07	5.56242e-07	16	6	-1.72619e-13	1.7264e-13	12	3	-1.01722e-06	1.01722e-06	114	0	0	0	I	TRUE	Syn
2R	8885377	1	1	1	1	1	17	1	-0.0284519	0.0280509	20	1	-0.0334728	0.0329188	21	7	-4.16577e-15	4.21885e-15	26	11	-2.15903e-24	0	22	6	-1.59457e-12	1.59461e-12	34	11	-7.89732e-23	0	21	6	-1.16135e-12	1.16129e-12	19	3	-4.44126e-06	4.44125e-06	180	0	0	0	I	TRUE	Nonsyn
X	11949882	0	1	1	1	0	11	10	-1.87811e-27	0	7	2	-5.83994e-05	5.83977e-05	8	7	-2.9211e-19	0	9	4	-9.78722e-10	9.78722e-10	19	12	-2.38351e-29	0	6	3	-9.31733e-08	9.31733e-08	9	7	-1.31257e-18	0	10	3	-5.56242e-07	5.56242e-07	79	0	0	0	I	TRUE	Nonsyn
2R	15264096	1	1	1	1	1	7	2	-5.83994e-05	5.83977e-05	6	4	-1.16983e-10	1.16983e-10	9	1	-0.0150628	0.0149499	7	4	-2.72596e-10	2.72596e-10	9	6	-1.82896e-15	1.77636e-15	5	3	-4.66451e-08	4.66451e-08	12	7	-2.875e-17	0	13	3	-1.32073e-06	1.32073e-06	68	0	0	0	I	TRUE	Nonsyn
2L	6682304	0	0	1	0	1	51	8	-3.65258e-14	3.65263e-14	22	2	-0.000631933	0.000631733	28	3	-1.48468e-05	1.48466e-05	27	1	-0.0451883	0.0441825	44	10	-4.02902e-19	0	26	3	-1.18127e-05	1.18126e-05	38	7	-4.41015e-13	4.40981e-13	37	3	-3.48193e-05	3.48187e-05	273	0	0	0	I	TRUE	Nonsyn
3R	4301248	0	0	1	0	0	58	9	-1.01147e-15	9.99201e-16	64	5	-9.18366e-08	9.18366e-08	66	3	-0.000197778	0.000197759	69	3	-0.000225608	0.000225582	50	6	-3.26245e-10	3.26245e-10	137	13	-3.52518e-19	0	74	7	-5.96607e-11	5.96607e-11	74	3	-0.000277402	0.000277364	592	0	0	0	I	TRUE	3UTR
2R	24006555	1	1	1	1	1	24	21	-9.84928e-56	0	19	18	-1.98355e-49	0	9	9	-1.02256e-25	0	7	6	-1.52851e-16	1.11022e-16	14	11	-1.03607e-28	0	18	17	-1.12374e-46	0	11	8	-1.00447e-20	0	8	3	-2.60231e-07	2.60231e-07	110	0	0	0	I	TRUE	Nonsyn
3R	19238358	0	1	1	1	1	31	4	-2.37321e-07	2.37321e-07	12	2	-0.000182532	0.000182516	18	4	-2.34844e-08	2.34844e-08	13	5	-1.66429e-11	1.66429e-11	33	9	-3.80374e-18	0	11	2	-0.000152278	0.000152266	26	8	-9.30082e-17	1.11022e-16	25	3	-1.04628e-05	1.04627e-05	169	0	0	0	I	TRUE	Nonsyn
3L	3086223	1	0	1	1	1	46	10	-6.59901e-19	0	17	1	-0.0284519	0.0280509	24	2	-0.000753405	0.000753121	30	2	-0.00117979	0.00117909	30	9	-1.41745e-18	0	31	2	-0.0012598	0.00125901	38	8	-2.85993e-15	2.88658e-15	27	3	-1.32726e-05	1.32725e-05	243	0	0	0	I	TRUE	Nonsyn
3L	4591222	0	1	1	0	1	60	7	-1.30686e-11	1.30685e-11	43	12	-6.99164e-24	0	50	4	-1.69348e-06	1.69348e-06	53	6	-4.69309e-10	4.69309e-10	69	5	-1.34429e-07	1.34429e-07	59	6	-9.13208e-10	9.13208e-10	58	8	-1.08813e-13	1.08802e-13	47	3	-7.17615e-05	7.17589e-05	439	0	0	0	I	TRUE	3UTR
3L	23036548	0	0	1	0	0	21	11	-9.93231e-26	0	12	11	-3.42612e-30	0	8	7	-2.9211e-19	0	4	4	-7.81979e-12	7.81974e-12	20	13	-6.13161e-32	0	10	3	-5.56242e-07	5.56242e-07	11	9	-5.60717e-24	0	7	3	-1.62849e-07	1.62849e-07	93	0	0	0	I	TRUE	Intron
X	14999868	1	1	1	1	1	8	8	-6.11492e-23	0	3	2	-8.37985e-06	8.37982e-06	6	5	-7.83501e-14	7.83817e-14	1	1	-0.00167364	0.00167224	9	6	-1.82896e-15	1.77636e-15	10	9	-1.02102e-24	0	12	10	-1.12515e-26	0	4	3	-1.86815e-08	1.86815e-08	53	0	0	0	I	TRUE	Nonsyn
2L	6636852	1	1	1	1	1	5	2	-2.78709e-05	2.78705e-05	10	5	-3.2724e-12	3.27238e-12	5	1	-0.0083682	0.00833329	-Inf	-Inf	-Inf	-Inf	-Inf	-Inf	-Inf	-Inf	3	0	NA	NA	18	10	-7.39197e-24	0	6	3	-9.31733e-08	9.31733e-08	47	0	0	0	I	TRUE	Nonsyn
X	12638680	1	0	1	0	1	53	6	-4.69309e-10	4.69309e-10	23	7	-8.75715e-15	8.77076e-15	30	8	-3.46381e-16	3.33067e-16	37	7	-3.60302e-13	3.60267e-13	87	14	-6.45311e-24	0	44	5	-1.34501e-08	1.34501e-08	57	10	-6.87474e-18	0	49	3	-8.13344e-05	8.13311e-05	380	0	0	0	I	TRUE	Nonsyn
2L	6636665	1	1	1	1	1	7	4	-2.72596e-10	2.72596e-10	6	1	-0.0100418	0.00999159	6	4	-1.16983e-10	1.16983e-10	6	1	-0.0100418	0.00999159	15	5	-3.87253e-11	3.87252e-11	6	1	-0.0100418	0.00999159	22	11	-1.98342e-25	0	10	3	-5.56242e-07	5.56242e-07	78	0	0	0	I	TRUE	Nonsyn
3L	19689871	0	0	1	0	1	436	60	-5.35686e-93	0	319	20	-4.83836e-25	0	250	4	-0.000896288	0.000895886	117	3	-0.00105555	0.001055	369	33	-1.83885e-45	0	384	13	-2.3212e-13	2.32148e-13	274	13	-3.14662e-15	3.10862e-15	139	3	-0.00172996	0.00172846	2288	0	0	0	I	TRUE	3UTR
3R	15296683	1	0	1	0	1	333	5	-0.000274905	0.000274868	317	44	-7.82364e-69	0	260	10	-3.81895e-11	3.81896e-11	91	4	-1.86074e-05	1.86073e-05	275	5	-0.000113632	0.000113626	212	32	-9.34913e-52	0	143	15	-1.39828e-22	0	58	3	-0.000134697	0.000134688	1689	0	0	0	I	TRUE	Nonsyn
X	2219688	0	1	1	0	1	13	8	-7.81158e-20	0	3	0	NA	NA	6	2	-4.176e-05	4.17591e-05	13	4	-5.52421e-09	5.52421e-09	13	5	-1.66429e-11	1.66429e-11	6	3	-9.31733e-08	9.31733e-08	3	0	NA	NA	11	4	-2.55647e-09	2.55647e-09	68	0	0	0	I	TRUE	Intron
4	1041452	0	1	1	0	0	25	5	-6.75657e-10	6.75657e-10	12	3	-1.01722e-06	1.01722e-06	6	2	-4.176e-05	4.17591e-05	10	0	NA	NA	29	11	-9.62361e-24	0	9	3	-3.89858e-07	3.89858e-07	18	1	-0.0301255	0.0296763	20	4	-3.70844e-08	3.70844e-08	129	0	0	0	I	TRUE	Intron
3R	20978916	0	1	1	1	1	41	16	-3.70548e-34	0	12	1	-0.0200837	0.0198834	14	1	-0.023431	0.0231586	15	2	-0.000289439	0.000289397	33	6	-2.32997e-11	2.32997e-11	18	2	-0.000420376	0.000420287	21	1	-0.0351465	0.034536	31	4	-2.37321e-07	2.37321e-07	185	0	0	0	I	TRUE	5UTR
3L	20773472	0	1	0	1	1	42	8	-6.8616e-15	6.88338e-15	20	5	-1.98544e-10	1.98544e-10	16	0	NA	NA	12	1	-0.0200837	0.0198834	38	9	-1.59567e-17	0	26	6	-4.89215e-12	4.8922e-12	25	1	-0.041841	0.0409778	35	4	-3.92814e-07	3.92814e-07	214	0	0	0	I	TRUE	Intron
2L	4986257	1	1	1	1	1	20	7	-2.78125e-15	2.77556e-15	7	1	-0.0117155	0.0116471	7	1	-0.0117155	0.0116471	7	1	-0.0117155	0.0116471	20	11	-4.73693e-26	0	10	2	-0.000124728	0.00012472	11	2	-0.000152278	0.000152266	13	4	-5.52421e-09	5.52421e-09	95	0	0	0	I	TRUE	Nonsyn
2R	24911061	1	1	1	1	1	11	8	-1.00447e-20	0	4	2	-1.67411e-05	1.67409e-05	9	6	-1.82896e-15	1.77636e-15	3	0	NA	NA	24	13	-1.96214e-30	0	10	5	-3.2724e-12	3.27238e-12	6	3	-9.31733e-08	9.31733e-08	12	4	-3.82957e-09	3.82957e-09	79	0	0	0	I	TRUE	Nonsyn
X	17930948	0	1	1	1	1	7	5	-2.73843e-13	2.73892e-13	7	4	-2.72596e-10	2.72596e-10	10	2	-0.000124728	0.00012472	3	0	NA	NA	21	14	-1.53794e-34	0	16	5	-5.62492e-11	5.62492e-11	14	3	-1.67883e-06	1.67882e-06	23	4	-6.75061e-08	6.75061e-08	101	0	0	0	I	TRUE	Intragenic
4	1041544	0	1	1	1	0	27	7	-3.15358e-14	3.15303e-14	7	1	-0.0117155	0.0116471	17	4	-1.82901e-08	1.82901e-08	26	9	-3.11428e-19	0	27	8	-1.31973e-16	1.11022e-16	14	3	-1.67883e-06	1.67882e-06	18	3	-3.7447e-06	3.74469e-06	24	4	-8.08991e-08	8.08991e-08	160	0	0	0	I	TRUE	Intron
3L	4591259	0	0	1	0	1	52	7	-4.58032e-12	4.58034e-12	40	2	-0.00209308	0.00209089	39	9	-2.07125e-17	0	39	2	-0.00199053	0.00198855	52	3	-9.7198e-05	9.71933e-05	40	5	-8.19488e-09	8.19488e-09	48	3	-7.64501e-05	7.64472e-05	45	4	-1.10295e-06	1.10295e-06	355	0	0	0	I	TRUE	3UTR
X	9026802	0	0	0	1	1	141	10	-8.65181e-14	8.64864e-14	121	9	-9.75998e-13	9.75997e-13	225	13	-2.45809e-16	2.22045e-16	173	7	-2.33472e-08	2.33472e-08	176	13	-9.8432e-18	0	110	5	-1.38289e-06	1.38289e-06	179	3	-0.0035363	0.00353006	177	4	-0.000245483	0.000245453	1302	0	0	0	I	TRUE	Intron
4	455119	0	0	1	0	0	11	7	-1.19967e-17	0	7	6	-1.52851e-16	1.11022e-16	1	1	-0.00167364	0.00167224	-Inf	-Inf	-Inf	-Inf	13	13	-7.99622e-37	0	4	0	NA	NA	5	4	-3.90467e-11	3.90467e-11	7	4	-2.72596e-10	2.72596e-10	48	0	0	0	I	TRUE	Intergenic
3L	23034648	0	1	1	0	1	10	7	-4.36883e-18	0	4	3	-1.86815e-08	1.86815e-08	2	1	-0.00334728	0.00334169	7	6	-1.52851e-16	1.11022e-16	14	12	-4.33796e-32	0	5	4	-3.90467e-11	3.90467e-11	5	4	-3.90467e-11	3.90467e-11	5	4	-3.90467e-11	3.90467e-11	52	0	0	0	I	TRUE	Intron
X	14999924	1	1	1	1	1	14	11	-1.03607e-28	0	4	4	-7.81979e-12	7.81974e-12	4	4	-7.81979e-12	7.81974e-12	3	3	-4.67624e-09	4.67624e-09	11	8	-1.00447e-20	0	3	3	-4.67624e-09	4.67624e-09	6	4	-1.16983e-10	1.16983e-10	4	4	-7.81979e-12	7.81974e-12	49	0	0	0	I	TRUE	Nonsyn
4	1041157	0	0	0	1	1	20	8	-7.56669e-18	0	10	3	-5.56242e-07	5.56242e-07	14	4	-7.72355e-09	7.72355e-09	9	1	-0.0150628	0.0149499	29	8	-2.5439e-16	2.22045e-16	14	3	-1.67883e-06	1.67882e-06	13	4	-5.52421e-09	5.52421e-09	22	4	-5.58405e-08	5.58405e-08	131	0	0	0	I	TRUE	Intron
4	1137308	0	0	1	0	0	18	16	-5.70301e-43	0	10	10	-1.70997e-28	0	4	3	-1.86815e-08	1.86815e-08	3	2	-8.37985e-06	8.37982e-06	19	18	-1.98355e-49	0	6	6	-2.18672e-17	0	5	5	-1.30766e-14	1.31006e-14	7	4	-2.72596e-10	2.72596e-10	72	0	0	0	I	TRUE	Intergenic
X	13075382	0	1	1	0	1	13	12	-6.20666e-33	0	3	2	-8.37985e-06	8.37982e-06	12	7	-2.875e-17	0	9	6	-1.82896e-15	1.77636e-15	10	8	-2.74354e-21	0	8	4	-5.44462e-10	5.44462e-10	8	5	-7.29231e-13	7.29194e-13	7	4	-2.72596e-10	2.72596e-10	70	0	0	0	I	TRUE	Intron
2L	22126170	0	0	1	0	0	4	0	NA	NA	1	1	-0.00167364	0.00167224	2	0	NA	NA	3	1	-0.00502092	0.00500834	8	4	-5.44462e-10	5.44462e-10	10	9	-1.02102e-24	0	8	5	-7.29231e-13	7.29194e-13	9	4	-9.78722e-10	9.78722e-10	45	0	0	0	I	TRUE	Intergenic
X	13075375	0	0	0	0	1	12	10	-1.12515e-26	0	3	2	-8.37985e-06	8.37982e-06	12	5	-1.02561e-11	1.0256e-11	12	8	-3.00893e-20	0	12	8	-3.00893e-20	0	9	4	-9.78722e-10	9.78722e-10	11	5	-5.99105e-12	5.9911e-12	7	4	-2.72596e-10	2.72596e-10	78	0	0	0	I	TRUE	Intron
4	1042371	0	1	1	1	0	10	3	-5.56242e-07	5.56242e-07	5	0	NA	NA	10	6	-4.56584e-15	4.55191e-15	6	1	-0.0100418	0.00999159	16	10	-1.3569e-24	0	6	2	-4.176e-05	4.17591e-05	13	5	-1.66429e-11	1.66429e-11	8	4	-5.44462e-10	5.44462e-10	74	0	0	0	I	TRUE	Intron
3R	8023269	1	1	1	1	1	23	4	-6.75061e-08	6.75061e-08	5	1	-0.0083682	0.00833329	15	5	-3.87253e-11	3.87252e-11	12	2	-0.000182532	0.000182516	29	11	-9.62361e-24	0	12	2	-0.000182532	0.000182516	16	5	-5.62492e-11	5.62492e-11	18	4	-2.34844e-08	2.34844e-08	130	0	0	0	I	TRUE	Nonsyn
3R	8003458	0	0	0	0	1	42	10	-2.39658e-19	0	22	3	-7.03187e-06	7.03185e-06	40	5	-8.19488e-09	8.19488e-09	27	4	-1.33079e-07	1.33079e-07	36	2	-0.00169775	0.00169631	22	2	-0.000631933	0.000631733	24	5	-5.41279e-10	5.41279e-10	37	4	-4.94159e-07	4.94159e-07	250	0	0	0	I	TRUE	Nonsyn
3L	4585865	0	1	1	0	1	20	3	-5.21847e-06	5.21846e-06	8	3	-2.60231e-07	2.60231e-07	12	2	-0.000182532	0.000182516	20	3	-5.21847e-06	5.21846e-06	29	16	-2.48615e-37	0	12	1	-0.0200837	0.0198834	22	6	-1.59457e-12	1.59461e-12	20	4	-3.70844e-08	3.70844e-08	143	0	0	0	I	TRUE	Intron
3L	5746876	0	1	0	1	1	102	19	-3.06975e-33	0	61	2	-0.00480426	0.00479273	62	3	-0.000164277	0.000164263	59	3	-0.000141736	0.000141726	68	8	-4.1344e-13	4.13447e-13	77	9	-1.48911e-14	1.4877e-14	83	6	-7.39158e-09	7.39158e-09	96	4	-2.29744e-05	2.29741e-05	608	0	0	0	I	TRUE	Intergenic
X	15004413	1	1	1	1	1	5	3	-4.66451e-08	4.66451e-08	2	2	-2.79639e-06	2.79639e-06	3	3	-4.67624e-09	4.67624e-09	3	0	NA	NA	8	5	-7.29231e-13	7.29194e-13	3	2	-8.37985e-06	8.37982e-06	10	7	-4.36883e-18	0	8	4	-5.44462e-10	5.44462e-10	42	0	0	0	I	TRUE	Nonsyn
2R	21620849	1	0	1	1	1	24	11	-6.99675e-25	0	13	6	-3.71492e-14	3.71925e-14	12	3	-1.01722e-06	1.01722e-06	10	2	-0.000124728	0.00012472	15	8	-3.89419e-19	0	18	7	-1.14512e-15	1.11022e-15	19	7	-1.81046e-15	1.77636e-15	12	4	-3.82957e-09	3.82957e-09	123	0	0	0	I	TRUE	Nonsyn
2R	13809962	1	1	1	1	1	54	11	-2.56248e-20	0	8	2	-7.77798e-05	7.77768e-05	18	6	-3.99016e-13	3.99014e-13	27	3	-1.32726e-05	1.32725e-05	57	22	-2.69766e-46	0	18	6	-3.99016e-13	3.99014e-13	23	7	-8.75715e-15	8.77076e-15	33	4	-3.07811e-07	3.07811e-07	238	0	0	0	I	TRUE	Nonsyn
X	4533331	0	0	0	1	1	29	3	-1.65391e-05	1.6539e-05	12	1	-0.0200837	0.0198834	21	2	-0.000575108	0.000574942	19	1	-0.0317992	0.0312989	36	10	-4.17797e-20	0	24	4	-8.08991e-08	8.08991e-08	32	7	-1.18657e-13	1.18683e-13	23	4	-6.75061e-08	6.75061e-08	196	0	0	0	I	TRUE	Nonsyn
X	3953264	1	0	1	1	1	49	20	-7.89486e-43	0	37	8	-2.2612e-15	2.22045e-15	34	6	-2.8252e-11	2.8252e-11	49	5	-2.34527e-08	2.34527e-08	46	12	-1.76542e-23	0	42	7	-9.37256e-13	9.3725e-13	46	7	-1.84865e-12	1.84863e-12	48	4	-1.43464e-06	1.43464e-06	351	0	0	0	I	TRUE	3UTR
2R	11447606	0	0	0	0	1	136	8	-1.18983e-10	1.18983e-10	26	5	-8.35362e-10	8.35362e-10	48	6	-2.52664e-10	2.52664e-10	34	6	-2.8252e-11	2.8252e-11	170	15	-2.03209e-21	0	40	3	-4.4109e-05	4.41081e-05	67	7	-2.91277e-11	2.91277e-11	58	4	-3.08667e-06	3.08667e-06	579	0	0	0	I	TRUE	Syn
3L	20773609	0	1	1	1	1	47	10	-8.36979e-19	0	25	3	-1.04628e-05	1.04627e-05	25	4	-9.61797e-08	9.61797e-08	21	5	-2.60226e-10	2.60226e-10	39	9	-2.07125e-17	0	28	6	-7.98241e-12	7.98239e-12	26	8	-9.30082e-17	1.11022e-16	39	4	-6.13773e-07	6.13772e-07	250	0	0	0	I	TRUE	Intron
3R	4297057	0	0	1	1	1	14	4	-7.72355e-09	7.72355e-09	8	0	NA	NA	6	2	-4.176e-05	4.17591e-05	8	1	-0.0133891	0.0132999	14	2	-0.000251122	0.000251091	14	4	-7.72355e-09	7.72355e-09	17	9	-2.45608e-21	0	18	4	-2.34844e-08	2.34844e-08	99	0	0	0	I	TRUE	3UTR
3L	9833364	1	0	1	0	1	123	10	-2.16035e-14	2.16493e-14	173	11	-1.67823e-14	1.67644e-14	161	11	-7.5625e-15	7.54952e-15	127	7	-2.74165e-09	2.74165e-09	100	7	-5.10904e-10	5.10904e-10	268	23	-9.50423e-32	0	120	9	-9.04762e-13	9.04721e-13	117	4	-4.986e-05	4.98588e-05	1189	0	0	0	I	TRUE	3UTR
3R	8836929	1	1	1	0	1	33	15	-2.25457e-33	0	14	8	-1.81999e-19	0	12	8	-3.00893e-20	0	8	2	-7.77798e-05	7.77768e-05	36	18	-9.22227e-41	0	21	9	-2.95178e-20	0	23	11	-3.79572e-25	0	13	4	-5.52421e-09	5.52421e-09	160	0	0	0	I	TRUE	Intron
X	17937980	0	1	0	1	1	44	11	-2.08479e-21	0	38	4	-5.51558e-07	5.51558e-07	50	7	-3.42971e-12	3.4297e-12	25	3	-1.04628e-05	1.04627e-05	47	15	-1.59837e-30	0	34	7	-1.89094e-13	1.89071e-13	68	11	-4.01681e-19	0	41	4	-7.53679e-07	7.53679e-07	347	0	0	0	I	TRUE	Intergenic
3L	6950103	0	1	0	0	0	159	23	-3.4248e-37	0	106	9	-2.90183e-13	2.90212e-13	98	4	-2.49158e-05	2.49155e-05	127	9	-1.51738e-12	1.51734e-12	152	10	-1.8475e-13	1.84741e-13	169	13	-5.75887e-18	0	122	12	-5.23732e-18	0	133	4	-8.20191e-05	8.20157e-05	1066	0	0	0	I	TRUE	3UTR
3L	9833370	1	0	1	0	1	127	14	-1.73606e-21	0	185	18	-3.43648e-26	0	161	12	-1.58064e-16	1.11022e-16	118	3	-0.00108176	0.00108117	121	10	-1.82757e-14	1.83187e-14	269	26	-4.58732e-37	0	130	12	-1.14856e-17	0	109	4	-3.78151e-05	3.78144e-05	1220	0	0	0	I	TRUE	3UTR
3R	8837191	1	1	1	0	1	31	24	-5.94529e-61	0	15	6	-1.08042e-13	1.08025e-13	19	16	-3.60622e-42	0	9	5	-1.63848e-12	1.63847e-12	35	24	-9.37276e-59	0	21	18	-1.38409e-47	0	22	13	-3.92224e-31	0	13	4	-5.52421e-09	5.52421e-09	165	0	0	0	I	TRUE	Intron
2R	7741021	0	0	0	0	1	56	7	-7.89372e-12	7.89369e-12	34	5	-3.4945e-09	3.4945e-09	43	0	NA	NA	44	7	-1.32741e-12	1.32738e-12	78	16	-5.83272e-29	0	38	1	-0.0635983	0.0616182	70	1	-0.117155	0.110553	76	5	-2.18845e-07	2.18845e-07	439	0	0	0	I	TRUE	Nonsyn
2L	15095978	0	0	1	0	1	9	4	-9.78722e-10	9.78722e-10	7	5	-2.73843e-13	2.73892e-13	9	2	-9.98923e-05	9.98874e-05	4	2	-1.67411e-05	1.67409e-05	9	8	-5.49524e-22	0	14	6	-6.4918e-14	6.4948e-14	5	2	-2.78709e-05	2.78705e-05	13	5	-1.66429e-11	1.66429e-11	70	0	0	0	I	TRUE	3UTR
3R	4301200	0	0	1	0	0	25	8	-6.44861e-17	1.11022e-16	12	3	-1.01722e-06	1.01722e-06	22	4	-5.58405e-08	5.58405e-08	26	5	-8.35362e-10	8.35362e-10	18	5	-1.10028e-10	1.10028e-10	56	17	-5.76138e-34	0	32	3	-2.23664e-05	2.23661e-05	22	5	-3.36294e-10	3.36294e-10	213	0	0	0	I	TRUE	3UTR
X	17937861	0	0	0	1	1	41	9	-3.41395e-17	0	43	3	-5.489e-05	5.48885e-05	56	3	-0.000121309	0.000121302	42	4	-8.31902e-07	8.31902e-07	37	8	-2.2612e-15	2.22045e-15	53	4	-2.14464e-06	2.14464e-06	69	3	-0.000225608	0.000225582	46	5	-1.69294e-08	1.69294e-08	387	0	0	0	I	TRUE	Intergenic
2R	24910775	1	1	1	1	1	7	7	-3.65672e-20	0	7	5	-2.73843e-13	2.73892e-13	3	3	-4.67624e-09	4.67624e-09	1	0	NA	NA	14	11	-1.03607e-28	0	3	2	-8.37985e-06	8.37982e-06	7	4	-2.72596e-10	2.72596e-10	9	5	-1.63848e-12	1.63847e-12	51	0	0	0	I	TRUE	Nonsyn
X	9020223	0	0	1	0	1	14	11	-1.03607e-28	0	7	6	-1.52851e-16	1.11022e-16	10	7	-4.36883e-18	0	6	5	-7.83501e-14	7.83817e-14	5	4	-3.90467e-11	3.90467e-11	1	1	-0.00167364	0.00167224	9	4	-9.78722e-10	9.78722e-10	9	5	-1.63848e-12	1.63847e-12	61	0	0	0	I	TRUE	Intron
3R	16302775	0	0	1	0	1	22	7	-6.10086e-15	6.10623e-15	16	5	-5.62492e-11	5.62492e-11	15	4	-1.0518e-08	1.0518e-08	15	6	-1.08042e-13	1.08025e-13	32	12	-1.04684e-25	0	15	7	-2.3257e-16	2.22045e-16	13	4	-5.52421e-09	5.52421e-09	26	5	-8.35362e-10	8.35362e-10	154	0	0	0	I	TRUE	Intergenic
3R	17873639	0	0	1	1	1	37	9	-1.21958e-17	0	21	5	-2.60226e-10	2.60226e-10	16	6	-1.72619e-13	1.7264e-13	13	1	-0.0217573	0.0215223	37	17	-9.63597e-38	0	32	12	-1.04684e-25	0	14	4	-7.72355e-09	7.72355e-09	21	5	-2.60226e-10	2.60226e-10	191	0	0	0	I	TRUE	Intergenic
3R	24707890	0	1	1	1	1	45	10	-5.1723e-19	0	25	4	-9.61797e-08	9.61797e-08	41	3	-4.75319e-05	4.75308e-05	42	3	-5.11243e-05	5.1123e-05	52	6	-4.16776e-10	4.16776e-10	56	2	-0.00406386	0.00405561	51	4	-1.83515e-06	1.83515e-06	47	5	-1.89185e-08	1.89185e-08	359	0	0	0	I	TRUE	3UTR
2R	24914702	1	1	1	1	1	21	18	-1.38409e-47	0	12	11	-3.42612e-30	0	8	2	-7.77798e-05	7.77768e-05	2	0	NA	NA	26	18	-1.61298e-44	0	10	7	-4.36883e-18	0	14	5	-2.58528e-11	2.58529e-11	11	5	-5.99105e-12	5.9911e-12	104	0	0	0	I	TRUE	Nonsyn
X	516701	0	0	0	0	1	11	3	-7.63874e-07	7.63874e-07	15	3	-2.0959e-06	2.0959e-06	18	5	-1.10028e-10	1.10028e-10	17	8	-1.46677e-18	0	23	3	-8.07653e-06	8.0765e-06	9	1	-0.0150628	0.0149499	23	5	-4.2911e-10	4.2911e-10	28	5	-1.24462e-09	1.24462e-09	144	0	0	0	I	TRUE	Intron
2R	15871913	0	1	0	0	1	20	5	-1.98544e-10	1.98544e-10	10	4	-1.62902e-09	1.62902e-09	12	5	-1.02561e-11	1.0256e-11	14	1	-0.023431	0.0231586	21	5	-2.60226e-10	2.60226e-10	12	7	-2.875e-17	0	23	5	-4.2911e-10	4.2911e-10	21	5	-2.60226e-10	2.60226e-10	133	0	0	0	I	TRUE	Nonsyn
2L	3762337	1	1	1	0	1	10	7	-4.36883e-18	0	1	1	-0.00167364	0.00167224	6	3	-9.31733e-08	9.31733e-08	1	1	-0.00167364	0.00167224	10	7	-4.36883e-18	0	3	1	-0.00502092	0.00500834	7	6	-1.52851e-16	1.11022e-16	7	5	-2.73843e-13	2.73892e-13	45	0	0	0	I	TRUE	Nonsyn
2R	8883745	1	1	1	1	1	24	10	-3.28302e-22	0	16	3	-2.57634e-06	2.57634e-06	12	3	-1.01722e-06	1.01722e-06	11	5	-5.99105e-12	5.9911e-12	25	13	-4.08145e-30	0	24	11	-6.99675e-25	0	14	6	-6.4918e-14	6.4948e-14	10	5	-3.2724e-12	3.27238e-12	136	0	0	0	I	TRUE	Nonsyn
X	5087477	0	0	1	0	1	2	1	-0.00334728	0.00334169	9	7	-1.31257e-18	0	4	1	-0.00669456	0.0066722	15	8	-3.89419e-19	0	3	2	-8.37985e-06	8.37982e-06	9	3	-3.89858e-07	3.89858e-07	15	6	-1.08042e-13	1.08025e-13	10	5	-3.2724e-12	3.27238e-12	67	0	0	0	I	TRUE	Intron
4	1041214	0	1	1	0	0	17	8	-1.46677e-18	0	8	4	-5.44462e-10	5.44462e-10	14	4	-7.72355e-09	7.72355e-09	10	3	-5.56242e-07	5.56242e-07	10	6	-4.56584e-15	4.55191e-15	15	10	-5.09612e-25	0	18	6	-3.99016e-13	3.99014e-13	19	5	-1.49115e-10	1.49115e-10	111	0	0	0	I	TRUE	Intron
2R	9229669	1	0	1	0	1	52	3	-9.7198e-05	9.71933e-05	22	1	-0.0368201	0.0361505	33	3	-2.45723e-05	2.4572e-05	33	2	-0.00142743	0.00142641	79	14	-1.50314e-24	0	50	6	-3.26245e-10	3.26245e-10	66	6	-1.82312e-09	1.82312e-09	45	5	-1.51103e-08	1.51103e-08	380	0	0	0	I	TRUE	Nonsyn
X	22499732	0	1	1	1	1	33	22	-1.55486e-53	0	7	4	-2.72596e-10	2.72596e-10	4	2	-1.67411e-05	1.67409e-05	4	1	-0.00669456	0.0066722	29	18	-3.55506e-43	0	12	4	-3.82957e-09	3.82957e-09	13	7	-6.22005e-17	1.11022e-16	12	5	-1.02561e-11	1.0256e-11	114	0	0	0	I	TRUE	Intron
2R	21315686	1	1	1	1	1	35	5	-4.07124e-09	4.07124e-09	7	3	-1.62849e-07	1.62849e-07	19	11	-2.13489e-26	0	17	4	-1.82901e-08	1.82901e-08	34	8	-1.06813e-15	1.11022e-15	19	9	-9.30502e-21	0	14	7	-1.24219e-16	1.11022e-16	18	5	-1.10028e-10	1.10028e-10	163	0	0	0	I	TRUE	Nonsyn
X	10746488	1	1	1	1	1	66	10	-3.31316e-17	0	27	4	-1.33079e-07	1.33079e-07	27	7	-3.15358e-14	3.15303e-14	19	4	-2.97072e-08	2.97072e-08	41	12	-3.61148e-24	0	27	6	-6.28089e-12	6.28086e-12	17	7	-7.00822e-16	6.66134e-16	28	5	-1.24462e-09	1.24462e-09	252	0	0	0	I	TRUE	Nonsyn
3L	23036465	0	1	0	0	0	25	10	-5.46338e-22	0	11	4	-2.55647e-09	2.55647e-09	10	3	-5.56242e-07	5.56242e-07	9	1	-0.0150628	0.0149499	17	8	-1.46677e-18	0	18	7	-1.14512e-15	1.11022e-15	19	7	-1.81046e-15	1.77636e-15	20	5	-1.98544e-10	1.98544e-10	129	0	0	0	I	TRUE	Intron
3R	4301190	0	0	1	0	0	38	6	-5.76613e-11	5.76613e-11	24	6	-2.86824e-12	2.86826e-12	34	1	-0.0569038	0.055315	33	5	-2.98476e-09	2.98476e-09	32	9	-2.77052e-18	0	94	10	-1.36065e-15	1.33227e-15	48	7	-2.5356e-12	2.53564e-12	39	5	-7.18052e-09	7.18052e-09	342	0	0	0	I	TRUE	3UTR
X	21629420	0	0	0	0	1	109	10	-6.27156e-15	6.21725e-15	30	1	-0.0502092	0.0489696	50	7	-3.42971e-12	3.4297e-12	43	3	-5.489e-05	5.48885e-05	92	14	-1.49153e-23	0	50	1	-0.083682	0.0802763	51	7	-3.96954e-12	3.96949e-12	76	5	-2.18845e-07	2.18845e-07	501	0	0	0	I	TRUE	Intron
2R	9229804	1	0	1	0	1	30	2	-0.00117979	0.00117909	11	0	NA	NA	32	4	-2.70862e-07	2.70862e-07	41	10	-1.82875e-19	0	47	9	-1.3159e-16	1.11022e-16	54	11	-2.56248e-20	0	54	7	-6.04559e-12	6.04561e-12	48	5	-2.10889e-08	2.10889e-08	317	0	0	0	I	TRUE	Nonsyn
4	1134861	0	1	1	1	0	27	21	-1.43357e-53	0	19	13	-2.1494e-32	0	13	10	-4.86824e-26	0	9	6	-1.82896e-15	1.77636e-15	33	24	-8.69178e-60	0	18	14	-4.06623e-36	0	18	9	-4.90476e-21	0	13	5	-1.66429e-11	1.66429e-11	150	0	0	0	I	TRUE	Intron
2L	9789173	0	0	0	0	1	82	6	-6.86707e-09	6.86707e-09	37	1	-0.0619247	0.0600463	43	7	-1.11786e-12	1.11788e-12	45	3	-6.29565e-05	6.29546e-05	63	8	-2.18229e-13	2.1827e-13	47	3	-7.17615e-05	7.17589e-05	43	10	-3.11808e-19	0	75	5	-2.04731e-07	2.04731e-07	435	0	0	0	I	TRUE	ncRNA
3R	21213829	0	0	0	0	1	23	11	-3.79572e-25	0	8	4	-5.44462e-10	5.44462e-10	19	8	-4.54677e-18	0	15	6	-1.08042e-13	1.08025e-13	15	6	-1.08042e-13	1.08025e-13	20	8	-7.56669e-18	0	23	11	-3.79572e-25	0	16	5	-5.62492e-11	5.62492e-11	139	0	0	0	I	TRUE	Intergenic
2L	13299974	1	1	0	0	1	91	15	-1.08833e-25	0	39	4	-6.13773e-07	6.13772e-07	51	8	-3.65258e-14	3.65263e-14	46	3	-6.72648e-05	6.72626e-05	90	18	-3.53516e-32	0	66	9	-3.47367e-15	3.44169e-15	69	11	-4.7713e-19	0	56	5	-4.65244e-08	4.65244e-08	508	0	0	0	I	TRUE	Nonsyn
X	9027815	0	0	0	1	1	166	30	-3.72141e-51	0	145	25	-2.4449e-42	0	165	11	-9.93122e-15	9.88098e-15	157	6	-3.32676e-07	3.32676e-07	136	34	-4.26995e-63	0	98	13	-3.7655e-21	0	139	12	-2.61895e-17	0	188	5	-1.88104e-05	1.88102e-05	1194	0	0	0	I	TRUE	Intron
3L	9635162	1	1	0	0	1	30	18	-8.87357e-43	0	23	18	-3.49066e-46	0	20	18	-1.98041e-48	0	10	6	-4.56584e-15	4.55191e-15	25	18	-4.97088e-45	0	36	22	-3.0353e-52	0	19	14	-1.54275e-35	0	14	5	-2.58528e-11	2.58529e-11	177	0	0	0	I	TRUE	Nonsyn
3L	19283264	1	1	1	1	1	18	3	-3.7447e-06	3.74469e-06	10	3	-5.56242e-07	5.56242e-07	19	6	-5.82342e-13	5.82312e-13	14	3	-1.67883e-06	1.67882e-06	22	6	-1.59457e-12	1.59461e-12	19	14	-1.54275e-35	0	19	15	-8.61272e-39	0	14	5	-2.58528e-11	2.58529e-11	135	0	0	0	I	TRUE	Nonsyn
3R	8836915	1	1	1	0	1	38	27	-1.26398e-66	0	16	11	-1.23948e-27	0	7	6	-1.52851e-16	1.11022e-16	7	6	-1.52851e-16	1.11022e-16	31	19	-2.42093e-45	0	23	15	-1.08269e-36	0	22	18	-7.60044e-47	0	11	5	-5.99105e-12	5.9911e-12	155	0	0	0	I	TRUE	Intron
3R	8837184	1	1	1	0	1	29	23	-6.43288e-59	0	15	7	-2.3257e-16	2.22045e-16	12	8	-3.00893e-20	0	8	6	-6.10527e-16	5.55112e-16	34	19	-3.16877e-44	0	21	18	-1.38409e-47	0	25	18	-4.97088e-45	0	16	5	-5.62492e-11	5.62492e-11	160	0	0	0	I	TRUE	Intron
X	20770084	0	0	1	0	1	12	5	-1.02561e-11	1.0256e-11	3	0	NA	NA	4	3	-1.86815e-08	1.86815e-08	6	1	-0.0100418	0.00999159	18	11	-9.00281e-27	0	6	0	NA	NA	2	2	-2.79639e-06	2.79639e-06	8	6	-6.10527e-16	5.55112e-16	59	0	0	0	I	TRUE	Intergenic
3R	17544743	1	0	1	0	1	22	8	-1.91507e-17	0	10	3	-5.56242e-07	5.56242e-07	19	5	-1.49115e-10	1.49115e-10	27	6	-6.28089e-12	6.28086e-12	18	1	-0.0301255	0.0296763	17	4	-1.82901e-08	1.82901e-08	6	2	-4.176e-05	4.17591e-05	21	6	-1.16135e-12	1.16129e-12	140	0	0	0	I	TRUE	Nonsyn
2R	22564373	1	0	1	1	1	15	7	-2.3257e-16	2.22045e-16	15	2	-0.000289439	0.000289397	22	8	-1.91507e-17	0	6	3	-9.31733e-08	9.31733e-08	31	14	-3.453e-31	0	23	8	-2.93208e-17	0	11	3	-7.63874e-07	7.63874e-07	16	6	-1.72619e-13	1.7264e-13	139	0	0	0	I	TRUE	Nonsyn
3R	19238197	1	0	1	1	1	31	10	-7.34564e-21	0	11	0	NA	NA	12	5	-1.02561e-11	1.0256e-11	10	3	-5.56242e-07	5.56242e-07	39	16	-1.35994e-34	0	13	4	-5.52421e-09	5.52421e-09	28	3	-1.48468e-05	1.48466e-05	26	6	-4.89215e-12	4.8922e-12	170	0	0	0	I	TRUE	Nonsyn
3L	6954305	0	0	0	0	1	231	11	-4.01291e-13	4.01346e-13	89	3	-0.00047702	0.000476906	125	3	-0.00127675	0.00127594	108	1	-0.180753	0.165359	285	24	-7.37988e-33	0	118	8	-3.79863e-11	3.79863e-11	150	3	-0.00214847	0.00214616	166	6	-4.61312e-07	4.61312e-07	1272	0	0	0	I	TRUE	Syn
2R	9753896	1	0	1	1	0	201	11	-8.76741e-14	8.77076e-14	80	1	-0.133891	0.125315	121	0	NA	NA	143	3	-0.00187561	0.00187385	231	17	-1.04134e-22	0	113	3	-0.000954763	0.000954307	158	4	-0.000159179	0.000159167	213	6	-1.96491e-06	1.96491e-06	1260	0	0	0	I	TRUE	Intron
2R	17375057	0	1	1	0	1	7	4	-2.72596e-10	2.72596e-10	9	5	-1.63848e-12	1.63847e-12	15	9	-5.07188e-22	0	7	2	-5.83994e-05	5.83977e-05	17	11	-3.50647e-27	0	18	8	-2.63626e-18	0	16	5	-5.62492e-11	5.62492e-11	12	6	-2.00321e-14	1.9984e-14	101	0	0	0	I	TRUE	Intragenic
X	1373346	1	1	1	1	1	35	13	-1.14084e-27	0	19	7	-1.81046e-15	1.77636e-15	21	8	-1.2205e-17	0	27	4	-1.33079e-07	1.33079e-07	67	16	-3.87778e-30	0	22	6	-1.59457e-12	1.59461e-12	25	5	-6.75657e-10	6.75657e-10	36	6	-4.07995e-11	4.07996e-11	252	0	0	0	I	TRUE	Nonsyn
X	14829821	1	0	0	0	1	16	2	-0.000330426	0.000330372	10	2	-0.000124728	0.00012472	21	5	-2.60226e-10	2.60226e-10	26	9	-3.11428e-19	0	21	2	-0.000575108	0.000574942	12	2	-0.000182532	0.000182516	41	5	-9.32007e-09	9.32007e-09	33	6	-2.32997e-11	2.32997e-11	180	0	0	0	I	TRUE	Nonsyn
2L	13485127	0	0	1	1	1	13	12	-6.20666e-33	0	6	5	-7.83501e-14	7.83817e-14	4	4	-7.81979e-12	7.81974e-12	4	4	-7.81979e-12	7.81974e-12	18	17	-1.12374e-46	0	6	3	-9.31733e-08	9.31733e-08	6	6	-2.18672e-17	0	7	6	-1.52851e-16	1.11022e-16	64	0	0	0	I	TRUE	Intron
2R	7502188	1	1	1	1	1	24	19	-7.37318e-49	0	1	1	-0.00167364	0.00167224	4	2	-1.67411e-05	1.67409e-05	9	7	-1.31257e-18	0	18	13	-6.79813e-33	0	5	4	-3.90467e-11	3.90467e-11	10	6	-4.56584e-15	4.55191e-15	13	6	-3.71492e-14	3.71925e-14	84	0	0	0	I	TRUE	Nonsyn
X	9020239	0	0	1	0	0	12	7	-2.875e-17	0	9	2	-9.98923e-05	9.98874e-05	17	5	-7.95753e-11	7.95753e-11	10	2	-0.000124728	0.00012472	9	4	-9.78722e-10	9.78722e-10	5	1	-0.0083682	0.00833329	16	6	-1.72619e-13	1.7264e-13	14	6	-6.4918e-14	6.4948e-14	92	0	0	0	I	TRUE	Intron
3R	4301140	0	0	1	0	0	68	14	-1.51457e-25	0	74	17	-1.31128e-31	0	56	4	-2.67927e-06	2.67926e-06	56	5	-4.65244e-08	4.65244e-08	41	5	-9.32007e-09	9.32007e-09	132	18	-5.99318e-29	0	67	6	-1.99958e-09	1.99958e-09	74	6	-3.67482e-09	3.67482e-09	568	0	0	0	I	TRUE	3UTR
3L	13038438	1	1	1	1	1	14	10	-1.70129e-25	0	6	4	-1.16983e-10	1.16983e-10	12	9	-2.23949e-23	0	7	4	-2.72596e-10	2.72596e-10	19	10	-1.55815e-23	0	4	2	-1.67411e-05	1.67409e-05	8	7	-2.9211e-19	0	10	6	-4.56584e-15	4.55191e-15	80	0	0	0	I	TRUE	Nonsyn
2R	14062771	0	0	1	0	0	9	3	-3.89858e-07	3.89858e-07	5	2	-2.78709e-05	2.78705e-05	6	2	-4.176e-05	4.17591e-05	7	5	-2.73843e-13	2.73892e-13	10	6	-4.56584e-15	4.55191e-15	8	4	-5.44462e-10	5.44462e-10	11	7	-1.19967e-17	0	9	6	-1.82896e-15	1.77636e-15	65	0	0	0	I	TRUE	Nonsyn
2R	24914865	0	1	1	0	1	24	12	-1.26931e-27	0	12	6	-2.00321e-14	1.9984e-14	8	7	-2.9211e-19	0	8	7	-2.9211e-19	0	34	25	-1.97668e-62	0	13	11	-2.22356e-29	0	13	7	-6.22005e-17	1.11022e-16	12	6	-2.00321e-14	1.9984e-14	124	0	0	0	I	TRUE	Nonsyn
4	1041225	0	1	1	1	0	18	8	-2.63626e-18	0	9	8	-5.49524e-22	0	14	8	-1.81999e-19	0	11	3	-7.63874e-07	7.63874e-07	13	7	-6.22005e-17	1.11022e-16	14	6	-6.4918e-14	6.4948e-14	17	7	-7.00822e-16	6.66134e-16	16	6	-1.72619e-13	1.7264e-13	112	0	0	0	I	TRUE	Intron
2R	12448686	1	1	1	0	1	43	21	-4.96648e-47	0	24	14	-2.58187e-33	0	22	11	-1.98342e-25	0	14	7	-1.24219e-16	1.11022e-16	54	30	-6.74584e-69	0	18	7	-1.14512e-15	1.11022e-15	19	7	-1.81046e-15	1.77636e-15	24	6	-2.86824e-12	2.86826e-12	218	0	0	0	I	TRUE	Nonsyn
X	21629453	1	1	1	1	1	43	13	-2.79156e-26	0	15	5	-3.87253e-11	3.87252e-11	26	6	-4.89215e-12	4.8922e-12	28	4	-1.55051e-07	1.55051e-07	24	13	-1.96214e-30	0	35	12	-3.85086e-25	0	19	7	-1.81046e-15	1.77636e-15	34	6	-2.8252e-11	2.8252e-11	224	0	0	0	I	TRUE	Intron
3R	9769425	1	0	1	1	1	44	17	-4.1124e-36	0	19	8	-4.54677e-18	0	13	7	-6.22005e-17	1.11022e-16	21	4	-4.57489e-08	4.57489e-08	35	16	-1.47334e-35	0	29	8	-2.5439e-16	2.22045e-16	22	7	-6.10086e-15	6.10623e-15	27	6	-6.28089e-12	6.28086e-12	210	0	0	0	I	TRUE	Intergenic
2R	17377403	0	0	1	1	1	35	5	-4.07124e-09	4.07124e-09	26	11	-2.15903e-24	0	17	4	-1.82901e-08	1.82901e-08	12	2	-0.000182532	0.000182516	25	6	-3.76859e-12	3.76854e-12	39	10	-1.04019e-19	0	24	7	-1.2345e-14	1.23235e-14	18	6	-3.99016e-13	3.99014e-13	196	0	0	0	I	TRUE	Intragenic
2R	14297994	1	1	1	1	1	51	8	-3.65258e-14	3.65263e-14	25	4	-9.61797e-08	9.61797e-08	41	5	-9.32007e-09	9.32007e-09	40	2	-0.00209308	0.00209089	53	12	-1.19741e-22	0	27	5	-1.02379e-09	1.02379e-09	40	7	-6.49595e-13	6.49591e-13	40	6	-7.99413e-11	7.99413e-11	317	0	0	0	I	TRUE	Nonsyn
3R	25965631	1	0	1	1	1	82	17	-9.14316e-31	0	39	8	-3.59263e-15	3.55271e-15	44	6	-1.46178e-10	1.46178e-10	18	2	-0.000420376	0.000420287	83	14	-3.17524e-24	0	56	20	-2.16904e-41	0	41	7	-7.8219e-13	7.82152e-13	27	6	-6.28089e-12	6.28086e-12	390	0	0	0	I	TRUE	Nonsyn
3R	4301240	0	0	1	0	0	36	7	-2.92564e-13	2.92544e-13	35	5	-4.07124e-09	4.07124e-09	36	7	-2.92564e-13	2.92544e-13	40	8	-4.48411e-15	4.44089e-15	30	4	-2.06976e-07	2.06976e-07	99	18	-2.31241e-31	0	50	7	-3.42971e-12	3.4297e-12	44	6	-1.46178e-10	1.46178e-10	370	0	0	0	I	TRUE	3UTR
3L	23036453	0	1	1	0	0	31	6	-1.55335e-11	1.55335e-11	13	6	-3.71492e-14	3.71925e-14	8	2	-7.77798e-05	7.77768e-05	12	2	-0.000182532	0.000182516	20	9	-1.68928e-20	0	16	4	-1.40053e-08	1.40053e-08	20	8	-7.56669e-18	0	18	6	-3.99016e-13	3.99014e-13	138	0	0	0	I	TRUE	Intron
3R	31601828	1	0	1	0	1	12	1	-0.0200837	0.0198834	9	2	-9.98923e-05	9.98874e-05	20	1	-0.0334728	0.0329188	48	10	-1.05563e-18	0	12	0	NA	NA	19	5	-1.49115e-10	1.49115e-10	39	8	-3.59263e-15	3.55271e-15	39	6	-6.80476e-11	6.80476e-11	198	0	0	0	I	TRUE	Nonsyn
3L	23036059	0	0	1	0	0	17	5	-7.95753e-11	7.95753e-11	6	2	-4.176e-05	4.17591e-05	6	2	-4.176e-05	4.17591e-05	7	4	-2.72596e-10	2.72596e-10	20	11	-4.73693e-26	0	9	4	-9.78722e-10	9.78722e-10	19	9	-9.30502e-21	0	12	6	-2.00321e-14	1.9984e-14	96	0	0	0	I	TRUE	Intron
3R	19231097	1	1	1	1	1	44	12	-9.59866e-24	0	36	7	-2.92564e-13	2.92544e-13	32	7	-1.18657e-13	1.18683e-13	35	11	-1.14993e-22	0	59	15	-8.32587e-29	0	49	16	-1.18853e-32	0	38	9	-1.59567e-17	0	30	6	-1.2545e-11	1.2545e-11	323	0	0	0	I	TRUE	Nonsyn
3L	4586714	1	1	1	0	1	86	12	-6.52184e-20	0	16	2	-0.000330426	0.000330372	40	2	-0.00209308	0.00209089	45	1	-0.0753138	0.0725476	71	13	-4.24582e-23	0	60	8	-1.44817e-13	1.44773e-13	73	9	-9.0154e-15	8.99281e-15	60	6	-1.01322e-09	1.01322e-09	451	0	0	0	I	TRUE	Syn
3R	21020562	1	1	1	1	1	21	18	-1.38409e-47	0	13	10	-4.86824e-26	0	10	5	-3.2724e-12	3.27238e-12	12	6	-2.00321e-14	1.9984e-14	19	17	-1.06587e-45	0	14	10	-1.70129e-25	0	16	10	-1.3569e-24	0	12	6	-2.00321e-14	1.9984e-14	117	0	0	0	I	TRUE	3UTR
3R	11801192	0	1	1	0	1	36	12	-5.76738e-25	0	15	6	-1.08042e-13	1.08025e-13	21	10	-5.93124e-23	0	22	3	-7.03187e-06	7.03185e-06	54	17	-2.78097e-34	0	17	7	-7.00822e-16	6.66134e-16	27	10	-1.40575e-21	0	16	6	-1.72619e-13	1.7264e-13	208	0	0	0	I	TRUE	Nonsyn
3L	13020448	1	1	1	1	1	78	6	-5.06607e-09	5.06607e-09	28	4	-1.55051e-07	1.55051e-07	62	7	-1.65929e-11	1.65929e-11	71	5	-1.55304e-07	1.55304e-07	57	14	-9.6207e-27	0	41	7	-7.8219e-13	7.82152e-13	42	10	-2.39658e-19	0	38	6	-5.76613e-11	5.76613e-11	417	0	0	0	I	TRUE	Nonsyn
3L	6949680	0	1	1	1	1	246	43	-6.19279e-72	0	153	24	-1.20816e-39	0	142	4	-0.000105618	0.000105612	151	6	-2.64556e-07	2.64556e-07	242	46	-1.15102e-78	0	189	24	-2.65573e-37	0	177	11	-2.16093e-14	2.16493e-14	182	6	-7.89556e-07	7.89556e-07	1482	0	0	0	I	TRUE	3UTR
X	1378279	1	0	1	1	1	47	14	-4.33884e-28	0	36	6	-4.07995e-11	4.07996e-11	45	14	-2.12588e-28	0	43	5	-1.19383e-08	1.19383e-08	46	13	-7.73071e-26	0	31	5	-2.14278e-09	2.14278e-09	46	12	-1.76542e-23	0	35	6	-3.40484e-11	3.40484e-11	329	0	0	0	I	TRUE	3UTR
2R	928819	0	0	1	1	0	51	41	-1.79725e-104	0	12	10	-1.12515e-26	0	16	10	-1.3569e-24	0	9	5	-1.63848e-12	1.63847e-12	56	44	-3.6606e-111	0	29	23	-6.43288e-59	0	22	13	-3.92224e-31	0	17	6	-2.66392e-13	2.66343e-13	212	0	0	0	I	TRUE	Intron
3R	27673172	1	1	1	1	1	52	29	-1.01653e-66	0	13	6	-3.71492e-14	3.71925e-14	25	8	-6.44861e-17	1.11022e-16	24	9	-1.30714e-19	0	62	27	-2.82631e-58	0	20	15	-3.43969e-38	0	32	13	-2.69687e-28	0	16	6	-1.72619e-13	1.7264e-13	244	0	0	0	I	TRUE	Nonsyn
2R	19006082	1	0	1	1	1	1	0	NA	NA	8	4	-5.44462e-10	5.44462e-10	7	3	-1.62849e-07	1.62849e-07	9	5	-1.63848e-12	1.63847e-12	8	0	NA	NA	15	5	-3.87253e-11	3.87252e-11	7	0	NA	NA	8	7	-2.9211e-19	0	63	0	0	0	I	TRUE	Nonsyn
2L	16174194	0	1	1	1	1	14	14	-1.33716e-39	0	4	4	-7.81979e-12	7.81974e-12	1	1	-0.00167364	0.00167224	2	2	-2.79639e-06	2.79639e-06	16	16	-3.73922e-45	0	3	3	-4.67624e-09	4.67624e-09	2	2	-2.79639e-06	2.79639e-06	7	7	-3.65672e-20	0	49	0	0	0	I	TRUE	Nonsyn
2R	13517275	0	1	1	1	1	4	4	-7.81979e-12	7.81974e-12	8	6	-6.10527e-16	5.55112e-16	5	4	-3.90467e-11	3.90467e-11	3	1	-0.00502092	0.00500834	5	5	-1.30766e-14	1.31006e-14	6	4	-1.16983e-10	1.16983e-10	2	2	-2.79639e-06	2.79639e-06	11	7	-1.19967e-17	0	44	0	0	0	I	TRUE	3UTR
2R	21621075	1	0	1	1	1	17	8	-1.46677e-18	0	14	9	-2.03181e-22	0	10	5	-3.2724e-12	3.27238e-12	10	6	-4.56584e-15	4.55191e-15	15	9	-5.07188e-22	0	15	10	-5.09612e-25	0	7	2	-5.83994e-05	5.83977e-05	13	7	-6.22005e-17	1.11022e-16	101	0	0	0	I	TRUE	Nonsyn
2R	13809607	1	1	1	1	1	46	14	-3.05118e-28	0	13	5	-1.66429e-11	1.66429e-11	11	2	-0.000152278	0.000152266	15	0	NA	NA	41	17	-9.12559e-37	0	15	2	-0.000289439	0.000289397	15	2	-0.000289439	0.000289397	33	7	-1.50383e-13	1.50435e-13	189	0	0	0	I	TRUE	Nonsyn
2L	16174138	1	1	1	0	1	21	20	-6.13061e-55	0	6	6	-2.18672e-17	0	1	1	-0.00167364	0.00167224	-Inf	-Inf	-Inf	-Inf	10	10	-1.70997e-28	0	2	2	-2.79639e-06	2.79639e-06	3	3	-4.67624e-09	4.67624e-09	7	7	-3.65672e-20	0	50	0	0	0	I	TRUE	Nonsyn
3R	19753763	1	1	1	0	1	12	7	-2.875e-17	0	5	3	-4.66451e-08	4.66451e-08	8	7	-2.9211e-19	0	6	1	-0.0100418	0.00999159	19	11	-2.13489e-26	0	5	4	-3.90467e-11	3.90467e-11	11	3	-7.63874e-07	7.63874e-07	16	7	-4.12852e-16	4.44089e-16	82	0	0	0	I	TRUE	Syn
4	1132946	0	1	1	0	1	10	8	-2.74354e-21	0	5	4	-3.90467e-11	3.90467e-11	2	2	-2.79639e-06	2.79639e-06	2	0	NA	NA	12	10	-1.12515e-26	0	4	3	-1.86815e-08	1.86815e-08	4	4	-7.81979e-12	7.81974e-12	10	7	-4.36883e-18	0	49	0	0	0	I	TRUE	Intron
2L	9959589	0	0	0	0	1	5	1	-0.0083682	0.00833329	2	0	NA	NA	3	0	NA	NA	6	3	-9.31733e-08	9.31733e-08	10	5	-3.2724e-12	3.27238e-12	9	4	-9.78722e-10	9.78722e-10	8	4	-5.44462e-10	5.44462e-10	12	7	-2.875e-17	0	55	0	0	0	I	TRUE	Syn
2L	14089207	0	1	1	0	1	6	2	-4.176e-05	4.17591e-05	6	2	-4.176e-05	4.17591e-05	14	4	-7.72355e-09	7.72355e-09	17	5	-7.95753e-11	7.95753e-11	16	8	-7.7768e-19	0	4	2	-1.67411e-05	1.67409e-05	17	4	-1.82901e-08	1.82901e-08	20	7	-2.78125e-15	2.77556e-15	100	0	0	0	I	TRUE	Nonsyn
X	19641592	1	0	0	0	1	32	6	-1.90907e-11	1.90907e-11	19	1	-0.0317992	0.0312989	28	5	-1.24462e-09	1.24462e-09	30	6	-1.2545e-11	1.2545e-11	46	10	-6.59901e-19	0	31	8	-4.66167e-16	4.44089e-16	19	4	-2.97072e-08	2.97072e-08	38	7	-4.41015e-13	4.40981e-13	243	0	0	0	I	TRUE	3UTR
3R	9451837	0	0	0	1	1	56	6	-6.60891e-10	6.60891e-10	43	6	-1.26425e-10	1.26425e-10	32	0	NA	NA	30	2	-0.00117979	0.00117909	53	10	-3.1232e-18	0	46	4	-1.20638e-06	1.20638e-06	68	4	-5.84633e-06	5.84632e-06	64	7	-2.08983e-11	2.08983e-11	392	0	0	0	I	TRUE	Intergenic
X	16471229	1	1	1	0	1	8	5	-7.29231e-13	7.29194e-13	11	4	-2.55647e-09	2.55647e-09	3	0	NA	NA	7	5	-2.73843e-13	2.73892e-13	11	6	-1.00304e-14	9.99201e-15	5	3	-4.66451e-08	4.66451e-08	8	5	-7.29231e-13	7.29194e-13	12	7	-2.875e-17	0	65	0	0	0	I	TRUE	Nonsyn
3R	5456078	1	0	1	0	1	11	7	-1.19967e-17	0	6	4	-1.16983e-10	1.16983e-10	11	8	-1.00447e-20	0	9	2	-9.98923e-05	9.98874e-05	11	8	-1.00447e-20	0	6	6	-2.18672e-17	0	8	5	-7.29231e-13	7.29194e-13	14	7	-1.24219e-16	1.11022e-16	76	0	0	0	I	TRUE	3UTR
X	1785888	0	0	1	1	1	8	1	-0.0133891	0.0132999	13	4	-5.52421e-09	5.52421e-09	5	3	-4.66451e-08	4.66451e-08	6	4	-1.16983e-10	1.16983e-10	15	13	-8.36997e-35	0	9	7	-1.31257e-18	0	8	5	-7.29231e-13	7.29194e-13	16	7	-4.12852e-16	4.44089e-16	80	0	0	0	I	TRUE	3UTR
3L	21213343	1	1	0	1	1	8	5	-7.29231e-13	7.29194e-13	7	2	-5.83994e-05	5.83977e-05	14	4	-7.72355e-09	7.72355e-09	12	6	-2.00321e-14	1.9984e-14	24	11	-6.99675e-25	0	11	5	-5.99105e-12	5.9911e-12	10	5	-3.2724e-12	3.27238e-12	15	7	-2.3257e-16	2.22045e-16	101	0	0	0	I	TRUE	Nonsyn
2R	13810199	1	1	1	1	1	46	25	-2.5667e-57	0	18	6	-3.99016e-13	3.99014e-13	12	5	-1.02561e-11	1.0256e-11	11	0	NA	NA	44	13	-3.95606e-26	0	17	4	-1.82901e-08	1.82901e-08	11	5	-5.99105e-12	5.9911e-12	31	7	-9.28366e-14	9.28146e-14	190	0	0	0	I	TRUE	Nonsyn
3R	21212925	0	0	0	0	1	18	5	-1.10028e-10	1.10028e-10	16	2	-0.000330426	0.000330372	6	0	NA	NA	20	2	-0.000520901	0.000520765	23	11	-3.79572e-25	0	17	5	-7.95753e-11	7.95753e-11	17	5	-7.95753e-11	7.95753e-11	25	7	-1.71207e-14	1.70974e-14	142	0	0	0	I	TRUE	Intergenic
3R	16633425	0	0	0	0	1	29	15	-1.69658e-34	0	16	8	-7.7768e-19	0	13	5	-1.66429e-11	1.66429e-11	10	4	-1.62902e-09	1.62902e-09	19	14	-1.54275e-35	0	24	12	-1.26931e-27	0	13	6	-3.71492e-14	3.71925e-14	20	7	-2.78125e-15	2.77556e-15	144	0	0	0	I	TRUE	Intron
2R	12448654	0	1	1	0	1	39	11	-4.59117e-22	0	21	2	-0.000575108	0.000574942	26	5	-8.35362e-10	8.35362e-10	30	4	-2.06976e-07	2.06976e-07	40	16	-2.263e-34	0	27	5	-1.02379e-09	1.02379e-09	28	6	-7.98241e-12	7.98239e-12	24	7	-1.2345e-14	1.23235e-14	235	0	0	0	I	TRUE	Nonsyn
3R	24707696	1	1	1	1	1	46	14	-3.05118e-28	0	27	6	-6.28089e-12	6.28086e-12	30	5	-1.79967e-09	1.79967e-09	25	5	-6.75657e-10	6.75657e-10	47	11	-4.71285e-21	0	35	10	-3.02201e-20	0	31	6	-1.55335e-11	1.55335e-11	43	7	-1.11786e-12	1.11788e-12	284	0	0	0	I	TRUE	3UTR
3R	24708356	0	0	1	1	1	36	9	-9.24317e-18	0	23	4	-6.75061e-08	6.75061e-08	22	3	-7.03187e-06	7.03185e-06	15	4	-1.0518e-08	1.0518e-08	33	8	-8.18018e-16	7.77156e-16	31	4	-2.37321e-07	2.37321e-07	33	6	-2.32997e-11	2.32997e-11	29	7	-5.52645e-14	5.52891e-14	222	0	0	0	I	TRUE	3UTR
3L	4590437	0	1	1	0	1	42	10	-2.39658e-19	0	20	1	-0.0334728	0.0329188	21	3	-6.08059e-06	6.08057e-06	17	2	-0.000374075	0.000374005	32	11	-3.57248e-23	0	29	6	-1.00504e-11	1.00504e-11	33	6	-2.32997e-11	2.32997e-11	39	7	-5.36701e-13	5.36682e-13	233	0	0	0	I	TRUE	3UTR
2L	9789083	0	0	0	0	1	122	13	-7.41458e-20	0	55	2	-0.00392278	0.0039151	66	4	-5.18775e-06	5.18773e-06	74	6	-3.67482e-09	3.67482e-09	147	7	-7.58614e-09	7.58614e-09	95	4	-2.20465e-05	2.20462e-05	87	6	-9.83265e-09	9.83265e-09	98	7	-4.42837e-10	4.42837e-10	744	0	0	0	I	TRUE	ncRNA
X	9020384	0	1	1	0	1	8	8	-6.11492e-23	0	7	7	-3.65672e-20	0	11	10	-1.87811e-27	0	8	8	-6.11492e-23	0	3	3	-4.67624e-09	4.67624e-09	4	4	-7.81979e-12	7.81974e-12	10	7	-4.36883e-18	0	9	7	-1.31257e-18	0	60	0	0	0	I	TRUE	Intron
2R	14062651	1	1	1	0	1	8	3	-2.60231e-07	2.60231e-07	10	5	-3.2724e-12	3.27238e-12	6	4	-1.16983e-10	1.16983e-10	2	2	-2.79639e-06	2.79639e-06	17	11	-3.50647e-27	0	8	7	-2.9211e-19	0	12	7	-2.875e-17	0	11	7	-1.19967e-17	0	74	0	0	0	I	TRUE	Nonsyn
X	514252	0	0	1	0	1	22	12	-3.04469e-28	0	6	3	-9.31733e-08	9.31733e-08	21	1	-0.0351465	0.034536	23	2	-0.000691368	0.000691129	18	9	-4.90476e-21	0	25	9	-2.03933e-19	0	35	7	-2.36022e-13	2.36033e-13	47	7	-2.16899e-12	2.16904e-12	197	0	0	0	I	TRUE	Intron
3R	23848537	1	1	1	0	1	21	6	-1.16135e-12	1.16129e-12	10	5	-3.2724e-12	3.27238e-12	10	7	-4.36883e-18	0	11	5	-5.99105e-12	5.9911e-12	27	10	-1.40575e-21	0	9	4	-9.78722e-10	9.78722e-10	13	8	-7.81158e-20	0	12	7	-2.875e-17	0	113	0	0	0	I	TRUE	Nonsyn
4	1042610	0	1	1	1	0	17	9	-2.45608e-21	0	9	4	-9.78722e-10	9.78722e-10	7	3	-1.62849e-07	1.62849e-07	8	4	-5.44462e-10	5.44462e-10	21	9	-2.95178e-20	0	14	9	-2.03181e-22	0	19	8	-4.54677e-18	0	12	7	-2.875e-17	0	107	0	0	0	I	TRUE	Intron
X	13074900	0	1	0	0	1	17	3	-3.1245e-06	3.12449e-06	4	1	-0.00669456	0.0066722	6	0	NA	NA	11	2	-0.000152278	0.000152266	17	2	-0.000374075	0.000374005	16	4	-1.40053e-08	1.40053e-08	21	8	-1.2205e-17	0	19	7	-1.81046e-15	1.77636e-15	111	0	0	0	I	TRUE	Nonsyn
3L	9668976	1	1	1	0	1	28	14	-5.24821e-32	0	8	3	-2.60231e-07	2.60231e-07	9	2	-9.98923e-05	9.98874e-05	4	1	-0.00669456	0.0066722	37	18	-1.79307e-40	0	11	3	-7.63874e-07	7.63874e-07	16	10	-1.3569e-24	0	13	7	-6.22005e-17	1.11022e-16	126	0	0	0	I	TRUE	Nonsyn
2R	6932323	1	0	0	0	1	26	8	-9.30082e-17	1.11022e-16	10	2	-0.000124728	0.00012472	8	3	-2.60231e-07	2.60231e-07	14	4	-7.72355e-09	7.72355e-09	34	12	-2.53448e-25	0	10	3	-5.56242e-07	5.56242e-07	19	10	-1.55815e-23	0	14	7	-1.24219e-16	1.11022e-16	135	0	0	0	I	TRUE	Nonsyn
X	9022931	0	1	1	1	1	16	5	-5.62492e-11	5.62492e-11	21	12	-1.38609e-28	0	21	11	-9.93231e-26	0	13	4	-5.52421e-09	5.52421e-09	16	10	-1.3569e-24	0	13	3	-1.32073e-06	1.32073e-06	26	10	-8.86449e-22	0	19	7	-1.81046e-15	1.77636e-15	145	0	0	0	I	TRUE	Intron
3R	23982357	1	1	1	1	1	66	15	-5.53945e-28	0	25	6	-3.76859e-12	3.76854e-12	35	4	-3.92814e-07	3.92814e-07	35	4	-3.92814e-07	3.92814e-07	70	19	-1.0236e-36	0	39	7	-5.36701e-13	5.36682e-13	37	10	-5.71666e-20	0	44	7	-1.32741e-12	1.32738e-12	351	0	0	0	I	TRUE	Intergenic
3R	24708329	0	0	1	1	1	58	16	-2.79851e-31	0	27	8	-1.31973e-16	1.11022e-16	28	6	-7.98241e-12	7.98239e-12	29	6	-1.00504e-11	1.00504e-11	42	13	-1.95063e-26	0	33	9	-3.80374e-18	0	48	10	-1.05563e-18	0	37	7	-3.60302e-13	3.60267e-13	302	0	0	0	I	TRUE	3UTR
2L	14089249	0	1	0	0	1	19	5	-1.49115e-10	1.49115e-10	11	4	-2.55647e-09	2.55647e-09	11	6	-1.00304e-14	9.99201e-15	15	5	-3.87253e-11	3.87252e-11	17	3	-3.1245e-06	3.12449e-06	14	5	-2.58528e-11	2.58529e-11	34	12	-2.53448e-25	0	23	7	-8.75715e-15	8.77076e-15	144	0	0	0	I	TRUE	Nonsyn
2L	11159902	1	1	1	1	1	40	12	-2.55841e-24	0	15	5	-3.87253e-11	3.87252e-11	5	1	-0.0083682	0.00833329	8	2	-7.77798e-05	7.77768e-05	38	13	-4.16494e-27	0	17	1	-0.0284519	0.0280509	29	13	-5.29329e-29	0	16	7	-4.12852e-16	4.44089e-16	168	0	0	0	I	TRUE	Nonsyn
3L	2505860	0	0	0	0	1	29	10	-3.32749e-21	0	11	6	-1.00304e-14	9.99201e-15	14	5	-2.58528e-11	2.58529e-11	20	5	-1.98544e-10	1.98544e-10	21	9	-2.95178e-20	0	31	13	-1.60375e-28	0	27	14	-2.62821e-32	0	21	7	-4.16577e-15	4.21885e-15	174	0	0	0	I	TRUE	Intergenic
X	3860694	0	0	1	0	1	4	1	-0.00669456	0.0066722	2	0	NA	NA	3	0	NA	NA	7	0	NA	NA	228	19	-3.01432e-26	0	251	16	-1.88039e-20	0	364	14	-4.94451e-15	4.996e-15	415	7	-8.06715e-06	8.06712e-06	1274	0	0	0	I	TRUE	ncRNA
X	17926624	0	0	1	1	1	26	16	-1.95514e-38	0	22	18	-7.60044e-47	0	24	7	-1.2345e-14	1.23235e-14	20	4	-3.70844e-08	3.70844e-08	28	19	-1.19055e-46	0	31	17	-1.62187e-39	0	32	15	-1.23169e-33	0	31	7	-9.28366e-14	9.28146e-14	214	0	0	0	I	TRUE	Intergenic
3R	12164347	1	1	1	1	1	170	36	-8.60505e-64	0	103	20	-2.6428e-35	0	101	9	-1.8593e-13	1.85962e-13	79	4	-1.06292e-05	1.06291e-05	267	56	-4.87187e-98	0	130	19	-4.41986e-31	0	101	15	-5.81329e-25	0	100	7	-5.10904e-10	5.10904e-10	1051	0	0	0	I	TRUE	Nonsyn
2L	2784071	0	1	0	1	1	24	12	-1.26931e-27	0	11	7	-1.19967e-17	0	18	6	-3.99016e-13	3.99014e-13	9	3	-3.89858e-07	3.89858e-07	21	11	-9.93231e-26	0	21	7	-4.16577e-15	4.21885e-15	27	17	-5.19238e-41	0	18	7	-1.14512e-15	1.11022e-15	149	0	0	0	I	TRUE	Intron
2R	927764	0	0	1	1	0	16	7	-4.12852e-16	4.44089e-16	16	9	-1.15754e-21	0	9	4	-9.78722e-10	9.78722e-10	5	3	-4.66451e-08	4.66451e-08	17	7	-7.00822e-16	6.66134e-16	15	9	-5.07188e-22	0	8	3	-2.60231e-07	2.60231e-07	19	8	-4.54677e-18	0	105	0	0	0	I	TRUE	Intron
X	4927248	0	1	0	0	1	7	2	-5.83994e-05	5.83977e-05	6	0	NA	NA	8	5	-7.29231e-13	7.29194e-13	6	2	-4.176e-05	4.17591e-05	14	5	-2.58528e-11	2.58529e-11	6	0	NA	NA	15	3	-2.0959e-06	2.0959e-06	19	8	-4.54677e-18	0	81	0	0	0	I	TRUE	3UTR
4	1041388	0	1	1	1	0	15	4	-1.0518e-08	1.0518e-08	8	3	-2.60231e-07	2.60231e-07	5	0	NA	NA	9	0	NA	NA	14	1	-0.023431	0.0231586	11	1	-0.01841	0.0182416	17	3	-3.1245e-06	3.12449e-06	21	8	-1.2205e-17	0	100	0	0	0	I	TRUE	Intron
2R	8100701	0	1	1	0	1	18	5	-1.10028e-10	1.10028e-10	8	2	-7.77798e-05	7.77768e-05	9	2	-9.98923e-05	9.98874e-05	10	2	-0.000124728	0.00012472	36	13	-1.78289e-27	0	8	4	-5.44462e-10	5.44462e-10	18	4	-2.34844e-08	2.34844e-08	20	8	-7.56669e-18	0	127	0	0	0	I	TRUE	Nonsyn
3R	24708330	0	0	1	1	1	58	33	-3.91801e-76	0	27	7	-3.15358e-14	3.15303e-14	28	6	-7.98241e-12	7.98239e-12	28	7	-4.19862e-14	4.19664e-14	42	20	-1.45056e-44	0	34	7	-1.89094e-13	1.89071e-13	48	4	-1.43464e-06	1.43464e-06	38	8	-2.85993e-15	2.88658e-15	303	0	0	0	I	TRUE	3UTR
2R	11450690	0	0	0	0	1	109	5	-1.32187e-06	1.32187e-06	64	2	-0.00527627	0.00526237	82	13	-3.20456e-22	0	67	6	-1.99958e-09	1.99958e-09	109	5	-1.32187e-06	1.32187e-06	94	7	-3.29569e-10	3.29569e-10	88	4	-1.62999e-05	1.62998e-05	86	8	-2.88939e-12	2.88936e-12	699	0	0	0	I	TRUE	3UTR
3L	5696130	1	1	1	1	1	9	2	-9.98923e-05	9.98874e-05	3	1	-0.00502092	0.00500834	3	3	-4.67624e-09	4.67624e-09	2	0	NA	NA	3	1	-0.00502092	0.00500834	5	1	-0.0083682	0.00833329	8	5	-7.29231e-13	7.29194e-13	12	8	-3.00893e-20	0	45	0	0	0	I	TRUE	Intron
2R	15264046	1	1	1	1	1	17	9	-2.45608e-21	0	3	1	-0.00502092	0.00500834	14	9	-2.03181e-22	0	15	7	-2.3257e-16	2.22045e-16	23	10	-1.91801e-22	0	5	2	-2.78709e-05	2.78705e-05	8	5	-7.29231e-13	7.29194e-13	18	8	-2.63626e-18	0	103	0	0	0	I	TRUE	Nonsyn
2R	13177308	0	1	0	1	1	18	4	-2.34844e-08	2.34844e-08	16	9	-1.15754e-21	0	19	4	-2.97072e-08	2.97072e-08	17	5	-7.95753e-11	7.95753e-11	22	6	-1.59457e-12	1.59461e-12	20	6	-8.30725e-13	8.3078e-13	21	5	-2.60226e-10	2.60226e-10	27	8	-1.31973e-16	1.11022e-16	160	0	0	0	I	TRUE	3UTR
3R	31844215	0	0	1	0	1	37	10	-5.71666e-20	0	5	2	-2.78709e-05	2.78705e-05	9	2	-9.98923e-05	9.98874e-05	9	2	-9.98923e-05	9.98874e-05	29	13	-5.29329e-29	0	10	6	-4.56584e-15	4.55191e-15	26	5	-8.35362e-10	8.35362e-10	26	8	-9.30082e-17	1.11022e-16	151	0	0	0	I	TRUE	3UTR
2R	927773	0	0	1	0	0	19	9	-9.30502e-21	0	17	11	-3.50647e-27	0	11	5	-5.99105e-12	5.9911e-12	5	2	-2.78709e-05	2.78705e-05	19	13	-2.1494e-32	0	16	10	-1.3569e-24	0	12	6	-2.00321e-14	1.9984e-14	23	8	-2.93208e-17	0	122	0	0	0	I	TRUE	Intron
3R	7192825	0	0	1	1	1	9	1	-0.0150628	0.0149499	8	0	NA	NA	21	0	NA	NA	22	2	-0.000631933	0.000631733	18	3	-3.7447e-06	3.74469e-06	20	3	-5.21847e-06	5.21846e-06	25	6	-3.76859e-12	3.76854e-12	22	8	-1.91507e-17	0	145	0	0	0	I	TRUE	Nonsyn
2R	19225658	1	1	1	1	1	45	9	-8.58344e-17	1.11022e-16	24	9	-1.30714e-19	0	20	4	-3.70844e-08	3.70844e-08	31	5	-2.14278e-09	2.14278e-09	48	15	-2.32125e-30	0	33	8	-8.18018e-16	7.77156e-16	28	6	-7.98241e-12	7.98239e-12	39	8	-3.59263e-15	3.55271e-15	268	0	0	0	I	TRUE	Nonsyn
3L	8355890	1	0	0	1	1	222	15	-1.19478e-19	0	48	0	NA	NA	90	5	-5.10569e-07	5.10569e-07	87	5	-4.31049e-07	4.31049e-07	172	18	-8.83924e-27	0	99	4	-2.59304e-05	2.593e-05	120	6	-6.78451e-08	6.7845e-08	121	8	-4.65144e-11	4.65143e-11	959	0	0	0	I	TRUE	Nonsyn
3L	7180438	1	1	1	1	1	5	1	-0.0083682	0.00833329	7	2	-5.83994e-05	5.83977e-05	4	4	-7.81979e-12	7.81974e-12	5	3	-4.66451e-08	4.66451e-08	8	4	-5.44462e-10	5.44462e-10	5	1	-0.0083682	0.00833329	10	7	-4.36883e-18	0	9	8	-5.49524e-22	0	53	0	0	0	I	TRUE	Nonsyn
3L	23036116	0	1	1	0	0	22	11	-1.98342e-25	0	12	6	-2.00321e-14	1.9984e-14	6	3	-9.31733e-08	9.31733e-08	9	5	-1.63848e-12	1.63847e-12	22	7	-6.10086e-15	6.10623e-15	7	2	-5.83994e-05	5.83977e-05	15	7	-2.3257e-16	2.22045e-16	17	8	-1.46677e-18	0	110	0	0	0	I	TRUE	Intron
3L	7666636	1	1	1	1	1	19	3	-4.44126e-06	4.44125e-06	6	3	-9.31733e-08	9.31733e-08	11	6	-1.00304e-14	9.99201e-15	13	5	-1.66429e-11	1.66429e-11	20	5	-1.98544e-10	1.98544e-10	11	4	-2.55647e-09	2.55647e-09	19	7	-1.81046e-15	1.77636e-15	24	8	-4.39158e-17	0	123	0	0	0	I	TRUE	Nonsyn
2R	16647492	0	1	1	1	1	14	10	-1.70129e-25	0	5	4	-3.90467e-11	3.90467e-11	7	5	-2.73843e-13	2.73892e-13	2	2	-2.79639e-06	2.79639e-06	9	8	-5.49524e-22	0	3	1	-0.00502092	0.00500834	13	8	-7.81158e-20	0	10	8	-2.74354e-21	0	63	0	0	0	I	TRUE	Syn
X	2381049	1	1	0	1	1	51	22	-1.2183e-47	0	13	0	NA	NA	10	2	-0.000124728	0.00012472	29	7	-5.52645e-14	5.52891e-14	59	10	-9.97191e-18	0	14	3	-1.67883e-06	1.67882e-06	28	8	-1.84488e-16	2.22045e-16	50	8	-3.08421e-14	3.08642e-14	254	0	0	0	I	TRUE	Nonsyn
3R	18907980	1	1	1	1	1	61	15	-1.4675e-28	0	24	3	-9.21877e-06	9.21873e-06	53	14	-3.02456e-27	0	62	6	-1.2406e-09	1.2406e-09	80	23	-8.52438e-45	0	59	12	-4.97828e-22	0	94	8	-5.99004e-12	5.9901e-12	82	8	-1.95242e-12	1.95244e-12	515	0	0	0	I	TRUE	Syn
2R	24912848	0	1	1	1	1	11	10	-1.87811e-27	0	13	8	-7.81158e-20	0	4	2	-1.67411e-05	1.67409e-05	2	2	-2.79639e-06	2.79639e-06	24	23	-3.27633e-63	0	6	3	-9.31733e-08	9.31733e-08	10	9	-1.02102e-24	0	10	8	-2.74354e-21	0	80	0	0	0	I	TRUE	Nonsyn
2L	4986611	1	1	1	1	1	22	10	-1.08574e-22	0	15	10	-5.09612e-25	0	7	6	-1.52851e-16	1.11022e-16	17	11	-3.50647e-27	0	15	11	-3.87931e-28	0	7	5	-2.73843e-13	2.73892e-13	12	9	-2.23949e-23	0	12	8	-3.00893e-20	0	107	0	0	0	I	TRUE	Nonsyn
X	6115425	0	1	1	1	1	18	13	-6.79813e-33	0	5	3	-4.66451e-08	4.66451e-08	6	3	-9.31733e-08	9.31733e-08	6	2	-4.176e-05	4.17591e-05	18	18	-1.04563e-50	0	7	5	-2.73843e-13	2.73892e-13	12	9	-2.23949e-23	0	18	8	-2.63626e-18	0	90	0	0	0	I	TRUE	Nonsyn
3L	23036066	0	0	1	0	0	14	11	-1.03607e-28	0	6	6	-2.18672e-17	0	5	4	-3.90467e-11	3.90467e-11	5	5	-1.30766e-14	1.31006e-14	13	10	-4.86824e-26	0	8	7	-2.9211e-19	0	16	9	-1.15754e-21	0	9	8	-5.49524e-22	0	76	0	0	0	I	TRUE	Intron
X	516707	0	0	0	0	1	12	2	-0.000182532	0.000182516	14	3	-1.67883e-06	1.67882e-06	20	2	-0.000520901	0.000520765	17	3	-3.1245e-06	3.12449e-06	24	4	-8.08991e-08	8.08991e-08	8	0	NA	NA	28	9	-6.86351e-19	0	28	8	-1.84488e-16	2.22045e-16	151	0	0	0	I	TRUE	Intron
2R	24885850	1	0	1	1	1	31	2	-0.0012598	0.00125901	12	1	-0.0200837	0.0198834	21	1	-0.0351465	0.034536	27	1	-0.0451883	0.0441825	44	8	-1.02727e-14	1.03251e-14	25	6	-3.76859e-12	3.76854e-12	32	9	-2.77052e-18	0	35	8	-1.38255e-15	1.33227e-15	227	0	0	0	I	TRUE	Syn
X	1378095	1	0	1	0	1	29	3	-1.65391e-05	1.6539e-05	13	1	-0.0217573	0.0215223	21	0	NA	NA	23	7	-8.75715e-15	8.77076e-15	20	1	-0.0334728	0.0329188	26	2	-0.000885249	0.000884857	34	9	-5.1653e-18	0	25	8	-6.44861e-17	1.11022e-16	191	0	0	0	I	TRUE	Nonsyn
3L	9833291	1	0	1	1	1	126	16	-2.24474e-25	0	168	14	-9.86017e-20	0	130	13	-1.74417e-19	0	124	12	-6.40552e-18	0	88	8	-3.48981e-12	3.48976e-12	192	21	-2.0834e-31	0	129	9	-1.74928e-12	1.74927e-12	114	8	-2.87481e-11	2.87481e-11	1071	0	0	0	I	TRUE	3UTR
2L	16179245	1	1	1	0	1	15	14	-2.00261e-38	0	3	3	-4.67624e-09	4.67624e-09	10	8	-2.74354e-21	0	7	7	-3.65672e-20	0	12	12	-4.78174e-34	0	5	5	-1.30766e-14	1.31006e-14	10	10	-1.70997e-28	0	9	8	-5.49524e-22	0	71	0	0	0	I	TRUE	Nonsyn
X	1676057	1	0	1	0	1	6	6	-2.18672e-17	0	5	4	-3.90467e-11	3.90467e-11	2	2	-2.79639e-06	2.79639e-06	9	8	-5.49524e-22	0	8	6	-6.10527e-16	5.55112e-16	11	9	-5.60717e-24	0	11	10	-1.87811e-27	0	8	8	-6.11492e-23	0	60	0	0	0	I	TRUE	Nonsyn
3R	11765112	0	0	1	0	1	22	6	-1.59457e-12	1.59461e-12	21	4	-4.57489e-08	4.57489e-08	20	7	-2.78125e-15	2.77556e-15	21	5	-2.60226e-10	2.60226e-10	33	10	-1.52835e-20	0	16	4	-1.40053e-08	1.40053e-08	17	10	-3.29032e-24	0	23	8	-2.93208e-17	0	173	0	0	0	I	TRUE	Intergenic
X	2112356	0	1	1	1	1	38	11	-3.30129e-22	0	31	7	-9.28366e-14	9.28146e-14	20	1	-0.0334728	0.0329188	29	5	-1.50182e-09	1.50182e-09	39	14	-1.9398e-29	0	35	4	-3.92814e-07	3.92814e-07	42	11	-1.16718e-21	0	35	8	-1.38255e-15	1.33227e-15	269	0	0	0	I	TRUE	3UTR
X	5396519	1	1	1	1	1	16	5	-5.62492e-11	5.62492e-11	18	5	-1.10028e-10	1.10028e-10	13	6	-3.71492e-14	3.71925e-14	12	3	-1.01722e-06	1.01722e-06	17	3	-3.1245e-06	3.12449e-06	15	1	-0.0251046	0.0247921	28	12	-1.41918e-26	0	19	8	-4.54677e-18	0	138	0	0	0	I	TRUE	Nonsyn
X	15004776	1	0	1	1	1	5	3	-4.66451e-08	4.66451e-08	3	1	-0.00502092	0.00500834	3	2	-8.37985e-06	8.37982e-06	1	0	NA	NA	5	2	-2.78709e-05	2.78705e-05	4	3	-1.86815e-08	1.86815e-08	14	13	-1.11773e-35	0	9	8	-5.49524e-22	0	44	0	0	0	I	TRUE	Nonsyn
X	9028080	0	0	1	1	1	101	53	-1.12224e-118	0	84	36	-7.25693e-77	0	87	13	-7.29368e-22	0	104	9	-2.43516e-13	2.43472e-13	61	34	-5.90818e-78	0	82	26	-9.68535e-52	0	73	13	-6.2844e-23	0	102	8	-1.16613e-11	1.16612e-11	694	0	0	0	I	TRUE	Intron
3L	1781408	0	1	0	0	1	111	7	-1.06672e-09	1.06672e-09	66	3	-0.000197778	0.000197759	99	8	-9.14444e-12	9.14446e-12	72	3	-0.000255853	0.00025582	116	16	-5.55096e-26	0	108	7	-8.79592e-10	8.79592e-10	77	13	-1.33021e-22	0	77	8	-1.16126e-12	1.16129e-12	726	0	0	0	I	TRUE	Nonsyn
2L	2784359	0	1	1	1	1	24	12	-1.26931e-27	0	20	3	-5.21847e-06	5.21846e-06	24	10	-3.28302e-22	0	12	3	-1.01722e-06	1.01722e-06	38	13	-4.16494e-27	0	19	6	-5.82342e-13	5.82312e-13	40	14	-2.97965e-29	0	28	8	-1.84488e-16	2.22045e-16	205	0	0	0	I	TRUE	Intron
3R	9451939	0	0	1	1	1	42	10	-2.39658e-19	0	50	11	-1.0061e-20	0	42	10	-2.39658e-19	0	36	3	-3.20361e-05	3.20356e-05	60	22	-1.08904e-45	0	64	13	-9.70428e-24	0	56	14	-7.26907e-27	0	48	8	-2.17421e-14	2.17604e-14	398	0	0	0	I	TRUE	Intergenic
2L	11159893	1	1	1	1	1	32	14	-6.12909e-31	0	15	6	-1.08042e-13	1.08025e-13	6	3	-9.31733e-08	9.31733e-08	7	3	-1.62849e-07	1.62849e-07	33	13	-4.44292e-28	0	14	2	-0.000251122	0.000251091	26	15	-1.69805e-35	0	21	8	-1.2205e-17	0	154	0	0	0	I	TRUE	Nonsyn
3R	8836926	1	1	1	0	1	31	19	-2.42093e-45	0	15	13	-8.36997e-35	0	11	9	-5.60717e-24	0	7	3	-1.62849e-07	1.62849e-07	35	21	-1.10928e-49	0	22	11	-1.98342e-25	0	26	17	-1.92615e-41	0	16	8	-7.7768e-19	0	163	0	0	0	I	TRUE	Intron
4	878970	1	1	1	0	1	78	21	-2.4415e-40	0	35	10	-3.02201e-20	0	40	11	-6.32295e-22	0	31	4	-2.37321e-07	2.37321e-07	103	24	-3.59313e-44	0	43	10	-3.11808e-19	0	74	17	-1.31128e-31	0	71	8	-5.92407e-13	5.92415e-13	475	0	0	0	I	TRUE	Nonsyn
X	18170126	0	1	1	1	1	23	18	-3.49066e-46	0	27	21	-1.43357e-53	0	24	18	-1.39405e-45	0	14	11	-1.03607e-28	0	33	27	-1.17283e-69	0	10	6	-4.56584e-15	4.55191e-15	27	18	-4.83126e-44	0	13	8	-7.81158e-20	0	171	0	0	0	I	TRUE	Nonsyn
3R	9448522	1	1	1	0	0	48	12	-3.15119e-23	0	53	8	-5.06901e-14	5.07372e-14	53	15	-1.31673e-29	0	46	8	-1.50792e-14	1.5099e-14	41	10	-1.82875e-19	0	55	11	-3.1982e-20	0	85	20	-3.70114e-37	0	50	8	-3.08421e-14	3.08642e-14	431	0	0	0	I	TRUE	3UTR
2R	24882682	1	0	1	0	1	26	3	-1.18127e-05	1.18126e-05	6	0	NA	NA	15	2	-0.000289439	0.000289397	15	4	-1.0518e-08	1.0518e-08	26	4	-1.13515e-07	1.13515e-07	7	0	NA	NA	19	0	NA	NA	28	9	-6.86351e-19	0	142	0	0	0	I	TRUE	5UTR
2L	7643369	0	0	1	0	1	21	3	-6.08059e-06	6.08057e-06	11	1	-0.01841	0.0182416	18	1	-0.0301255	0.0296763	37	6	-4.86265e-11	4.86265e-11	33	9	-3.80374e-18	0	20	4	-3.70844e-08	3.70844e-08	19	0	NA	NA	69	9	-5.29455e-15	5.32907e-15	228	0	0	0	I	TRUE	3UTR
X	9278577	0	0	0	0	1	13	1	-0.0217573	0.0215223	10	0	NA	NA	7	0	NA	NA	17	1	-0.0284519	0.0280509	18	0	NA	NA	11	0	NA	NA	8	1	-0.0133891	0.0132999	32	9	-2.77052e-18	0	116	0	0	0	I	TRUE	Nonsyn
2L	12724897	1	1	1	0	1	16	8	-7.7768e-19	0	5	3	-4.66451e-08	4.66451e-08	13	2	-0.000215483	0.00021546	9	1	-0.0150628	0.0149499	26	10	-8.86449e-22	0	14	5	-2.58528e-11	2.58529e-11	7	2	-5.83994e-05	5.83977e-05	18	9	-4.90476e-21	0	108	0	0	0	I	TRUE	Intron
3R	19140149	0	0	1	0	1	21	5	-2.60226e-10	2.60226e-10	8	2	-7.77798e-05	7.77768e-05	11	3	-7.63874e-07	7.63874e-07	7	4	-2.72596e-10	2.72596e-10	21	7	-4.16577e-15	4.21885e-15	14	7	-1.24219e-16	1.11022e-16	15	2	-0.000289439	0.000289397	30	9	-1.41745e-18	0	127	0	0	0	I	TRUE	3UTR
3R	27673288	0	1	0	0	1	55	2	-0.00392278	0.0039151	16	1	-0.0267782	0.0264229	26	6	-4.89215e-12	4.8922e-12	14	1	-0.023431	0.0231586	69	8	-4.66967e-13	4.6696e-13	36	3	-3.20361e-05	3.20356e-05	35	2	-0.00160514	0.00160385	42	9	-4.33849e-17	0	293	0	0	0	I	TRUE	Nonsyn
2R	19326309	0	1	1	0	1	8	4	-5.44462e-10	5.44462e-10	5	4	-3.90467e-11	3.90467e-11	7	3	-1.62849e-07	1.62849e-07	3	1	-0.00502092	0.00500834	8	6	-6.10527e-16	5.55112e-16	4	2	-1.67411e-05	1.67409e-05	6	3	-9.31733e-08	9.31733e-08	13	9	-7.2674e-23	0	54	0	0	0	I	TRUE	Nonsyn
X	516964	0	1	1	0	1	14	6	-6.4918e-14	6.4948e-14	12	2	-0.000182532	0.000182516	11	1	-0.01841	0.0182416	7	1	-0.0117155	0.0116471	15	3	-2.0959e-06	2.0959e-06	4	1	-0.00669456	0.0066722	10	3	-5.56242e-07	5.56242e-07	22	9	-4.98781e-20	0	95	0	0	0	I	TRUE	Intron
3R	4299387	0	1	1	1	1	37	2	-0.00179286	0.00179125	22	1	-0.0368201	0.0361505	29	7	-5.52645e-14	5.52891e-14	30	8	-3.46381e-16	3.33067e-16	48	13	-1.46104e-25	0	35	2	-0.00160514	0.00160385	43	4	-9.16001e-07	9.16001e-07	35	9	-6.94283e-18	0	279	0	0	0	I	TRUE	3UTR
3R	16096668	1	1	1	1	1	21	6	-1.16135e-12	1.16129e-12	7	2	-5.83994e-05	5.83977e-05	18	10	-7.39197e-24	0	19	8	-4.54677e-18	0	12	6	-2.00321e-14	1.9984e-14	7	4	-2.72596e-10	2.72596e-10	12	5	-1.02561e-11	1.0256e-11	20	9	-1.68928e-20	0	116	0	0	0	I	TRUE	Nonsyn
2R	7579706	1	0	0	1	1	28	8	-1.84488e-16	2.22045e-16	10	2	-0.000124728	0.00012472	10	3	-5.56242e-07	5.56242e-07	12	6	-2.00321e-14	1.9984e-14	26	7	-2.33941e-14	2.34257e-14	5	1	-0.0083682	0.00833329	16	6	-1.72619e-13	1.7264e-13	20	9	-1.68928e-20	0	127	0	0	0	I	TRUE	Nonsyn
3L	4429964	0	0	0	1	1	64	16	-1.69371e-30	0	28	8	-1.84488e-16	2.22045e-16	21	7	-4.16577e-15	4.21885e-15	30	5	-1.79967e-09	1.79967e-09	59	10	-9.97191e-18	0	33	7	-1.50383e-13	1.50435e-13	43	6	-1.26425e-10	1.26425e-10	46	9	-1.06552e-16	1.11022e-16	324	0	0	0	I	TRUE	Intron
3L	2666151	1	1	1	0	1	12	9	-2.23949e-23	0	6	4	-1.16983e-10	1.16983e-10	8	3	-2.60231e-07	2.60231e-07	8	6	-6.10527e-16	5.55112e-16	19	15	-8.61272e-39	0	11	10	-1.87811e-27	0	11	7	-1.19967e-17	0	18	9	-4.90476e-21	0	93	0	0	0	I	TRUE	Nonsyn
3R	15413254	1	0	1	1	1	2	1	-0.00334728	0.00334169	4	3	-1.86815e-08	1.86815e-08	13	5	-1.66429e-11	1.66429e-11	9	5	-1.63848e-12	1.63847e-12	5	2	-2.78709e-05	2.78705e-05	8	2	-7.77798e-05	7.77768e-05	13	7	-6.22005e-17	1.11022e-16	15	9	-5.07188e-22	0	69	0	0	0	I	TRUE	Nonsyn
2R	22564377	1	0	1	1	1	16	7	-4.12852e-16	4.44089e-16	17	3	-3.1245e-06	3.12449e-06	21	8	-1.2205e-17	0	5	3	-4.66451e-08	4.66451e-08	34	15	-4.02816e-33	0	23	8	-2.93208e-17	0	14	7	-1.24219e-16	1.11022e-16	21	9	-2.95178e-20	0	151	0	0	0	I	TRUE	Nonsyn
X	14827029	0	0	1	0	1	35	11	-1.14993e-22	0	8	2	-7.77798e-05	7.77768e-05	12	4	-3.82957e-09	3.82957e-09	20	6	-8.30725e-13	8.3078e-13	38	9	-1.59567e-17	0	14	3	-1.67883e-06	1.67882e-06	26	7	-2.33941e-14	2.34257e-14	32	9	-2.77052e-18	0	185	0	0	0	I	TRUE	Intergenic
3L	20773569	0	1	1	1	1	57	10	-6.87474e-18	0	30	8	-3.46381e-16	3.33067e-16	31	6	-1.55335e-11	1.55335e-11	40	7	-6.49595e-13	6.49591e-13	58	23	-1.13747e-48	0	41	12	-3.61148e-24	0	40	7	-6.49595e-13	6.49591e-13	38	9	-1.59567e-17	0	335	0	0	0	I	TRUE	Intron
3R	11951530	0	1	1	1	1	40	11	-6.32295e-22	0	18	4	-2.34844e-08	2.34844e-08	34	7	-1.89094e-13	1.89071e-13	20	4	-3.70844e-08	3.70844e-08	55	10	-4.67057e-18	0	25	5	-6.75657e-10	6.75657e-10	46	7	-1.84865e-12	1.84863e-12	31	9	-1.99431e-18	0	269	0	0	0	I	TRUE	Intron
2R	24914864	0	1	1	1	1	24	16	-2.71565e-39	0	12	8	-3.00893e-20	0	8	7	-2.9211e-19	0	8	7	-2.9211e-19	0	34	29	-8.25272e-76	0	13	13	-7.99622e-37	0	13	8	-7.81158e-20	0	12	9	-2.23949e-23	0	124	0	0	0	I	TRUE	Nonsyn
X	16339624	0	0	1	1	1	26	18	-1.61298e-44	0	16	8	-7.7768e-19	0	18	5	-1.10028e-10	1.10028e-10	14	3	-1.67883e-06	1.67882e-06	15	11	-3.87931e-28	0	19	9	-9.30502e-21	0	16	8	-7.7768e-19	0	19	9	-9.30502e-21	0	143	0	0	0	I	TRUE	Intergenic
3R	15387222	1	1	1	1	1	13	3	-1.32073e-06	1.32073e-06	4	1	-0.00669456	0.0066722	16	8	-7.7768e-19	0	12	7	-2.875e-17	0	19	8	-4.54677e-18	0	8	3	-2.60231e-07	2.60231e-07	21	8	-1.2205e-17	0	19	9	-9.30502e-21	0	112	0	0	0	I	TRUE	Nonsyn
3L	16111589	0	1	1	1	1	27	5	-1.02379e-09	1.02379e-09	11	1	-0.01841	0.0182416	16	5	-5.62492e-11	5.62492e-11	16	4	-1.40053e-08	1.40053e-08	23	3	-8.07653e-06	8.0765e-06	20	5	-1.98544e-10	1.98544e-10	23	8	-2.93208e-17	0	30	9	-1.41745e-18	0	166	0	0	0	I	TRUE	Nonsyn
3R	10195423	0	1	1	0	1	25	7	-1.71207e-14	1.70974e-14	20	9	-1.68928e-20	0	26	7	-2.33941e-14	2.34257e-14	20	5	-1.98544e-10	1.98544e-10	41	14	-4.51759e-29	0	21	3	-6.08059e-06	6.08057e-06	38	8	-2.85993e-15	2.88658e-15	34	9	-5.1653e-18	0	225	0	0	0	I	TRUE	Nonsyn
2R	7501178	1	1	1	1	1	15	11	-3.87931e-28	0	5	4	-3.90467e-11	3.90467e-11	5	3	-4.66451e-08	4.66451e-08	7	6	-1.52851e-16	1.11022e-16	13	11	-2.22356e-29	0	3	2	-8.37985e-06	8.37982e-06	12	9	-2.23949e-23	0	9	9	-1.02256e-25	0	69	0	0	0	I	TRUE	Nonsyn
4	1041494	0	1	1	1	0	11	6	-1.00304e-14	9.99201e-15	10	4	-1.62902e-09	1.62902e-09	13	5	-1.66429e-11	1.66429e-11	11	5	-5.99105e-12	5.9911e-12	23	16	-9.06644e-40	0	12	7	-2.875e-17	0	15	9	-5.07188e-22	0	14	9	-2.03181e-22	0	109	0	0	0	I	TRUE	Intron
4	1041451	0	1	1	1	0	24	13	-1.96214e-30	0	12	6	-2.00321e-14	1.9984e-14	7	4	-2.72596e-10	2.72596e-10	10	0	NA	NA	32	25	-1.27255e-63	0	9	7	-1.31257e-18	0	19	9	-9.30502e-21	0	21	9	-2.95178e-20	0	134	0	0	0	I	TRUE	Intron
2R	15871916	1	1	0	0	1	18	7	-1.14512e-15	1.11022e-15	8	6	-6.10527e-16	5.55112e-16	12	7	-2.875e-17	0	15	3	-2.0959e-06	2.0959e-06	20	10	-3.11157e-23	0	11	8	-1.00447e-20	0	20	9	-1.68928e-20	0	22	9	-4.98781e-20	0	126	0	0	0	I	TRUE	Nonsyn
2L	13187842	1	1	1	0	1	46	14	-3.05118e-28	0	13	5	-1.66429e-11	1.66429e-11	33	10	-1.52835e-20	0	31	4	-2.37321e-07	2.37321e-07	48	25	-1.14068e-56	0	27	11	-3.63777e-24	0	39	9	-2.07125e-17	0	45	9	-8.58344e-17	1.11022e-16	282	0	0	0	I	TRUE	Nonsyn
3R	18907676	0	0	0	0	1	129	19	-3.77989e-31	0	33	9	-3.80374e-18	0	71	3	-0.000245497	0.000245467	71	3	-0.000245497	0.000245467	153	28	-5.10675e-48	0	78	9	-1.68081e-14	1.67644e-14	108	9	-3.44598e-13	3.44613e-13	115	9	-6.13049e-13	6.13065e-13	758	0	0	0	I	TRUE	Nonsyn
3R	20993738	1	1	1	1	1	6	4	-1.16983e-10	1.16983e-10	3	2	-8.37985e-06	8.37982e-06	6	4	-1.16983e-10	1.16983e-10	9	9	-1.02256e-25	0	21	15	-1.202e-37	0	12	6	-2.00321e-14	1.9984e-14	18	10	-7.39197e-24	0	11	9	-5.60717e-24	0	86	0	0	0	I	TRUE	Nonsyn
2R	10108801	1	0	1	0	1	88	28	-1.18645e-55	0	81	23	-1.18857e-44	0	50	3	-8.64181e-05	8.64144e-05	71	2	-0.00645742	0.00643662	97	34	-5.79989e-69	0	121	35	-1.83796e-67	0	102	10	-3.1669e-15	3.21965e-15	124	9	-1.22038e-12	1.22036e-12	734	0	0	0	I	TRUE	3UTR
3R	21228182	1	1	1	1	1	12	6	-2.00321e-14	1.9984e-14	6	3	-9.31733e-08	9.31733e-08	8	7	-2.9211e-19	0	3	2	-8.37985e-06	8.37982e-06	12	7	-2.875e-17	0	13	8	-7.81158e-20	0	12	11	-3.42612e-30	0	14	9	-2.03181e-22	0	80	0	0	0	I	TRUE	Nonsyn
2L	16877800	1	0	0	0	1	32	2	-0.00134235	0.00134145	27	4	-1.33079e-07	1.33079e-07	19	0	NA	NA	54	9	-5.08168e-16	5.55112e-16	33	4	-3.07811e-07	3.07811e-07	35	4	-3.92814e-07	3.92814e-07	48	11	-6.1046e-21	0	54	9	-5.08168e-16	5.55112e-16	302	0	0	0	I	TRUE	ncRNA
3L	23036071	0	1	1	0	0	16	16	-3.73922e-45	0	7	7	-3.65672e-20	0	6	6	-2.18672e-17	0	6	6	-2.18672e-17	0	12	12	-4.78174e-34	0	7	7	-3.65672e-20	0	16	12	-8.64915e-31	0	9	9	-1.02256e-25	0	79	0	0	0	I	TRUE	Intron
3L	23036121	0	1	1	0	0	25	8	-6.44861e-17	1.11022e-16	13	2	-0.000215483	0.00021546	10	5	-3.2724e-12	3.27238e-12	10	6	-4.56584e-15	4.55191e-15	21	8	-1.2205e-17	0	9	1	-0.0150628	0.0149499	19	12	-2.38351e-29	0	18	9	-4.90476e-21	0	125	0	0	0	I	TRUE	Intron
2R	15871876	1	1	0	0	1	23	10	-1.91801e-22	0	12	7	-2.875e-17	0	14	7	-1.24219e-16	1.11022e-16	19	5	-1.49115e-10	1.49115e-10	25	8	-6.44861e-17	1.11022e-16	24	15	-2.88266e-36	0	23	12	-6.35635e-28	0	18	9	-4.90476e-21	0	158	0	0	0	I	TRUE	Syn
2L	5206234	0	0	1	0	1	100	10	-2.58144e-15	2.55351e-15	82	5	-3.20525e-07	3.20525e-07	106	7	-7.71017e-10	7.71017e-10	100	8	-9.92486e-12	9.92484e-12	81	11	-3.11401e-18	0	118	15	-6.88216e-24	0	90	12	-1.16108e-19	0	89	9	-5.76228e-14	5.76206e-14	766	0	0	0	I	TRUE	3UTR
2L	4308806	1	1	1	1	1	29	12	-2.41721e-26	0	11	0	NA	NA	13	3	-1.32073e-06	1.32073e-06	13	4	-5.52421e-09	5.52421e-09	50	11	-1.0061e-20	0	16	6	-1.72619e-13	1.7264e-13	27	13	-1.56939e-29	0	29	9	-9.93711e-19	0	188	0	0	0	I	TRUE	Nonsyn
3L	5746772	1	0	1	1	1	63	16	-1.27228e-30	0	43	10	-3.11808e-19	0	47	14	-4.33884e-28	0	40	5	-8.19488e-09	8.19488e-09	65	14	-7.5313e-26	0	60	11	-9.09001e-20	0	71	13	-4.24582e-23	0	80	9	-2.13095e-14	2.13163e-14	469	0	0	0	I	TRUE	Intergenic
2R	17377122	0	0	1	1	1	25	14	-5.85873e-33	0	21	8	-1.2205e-17	0	17	11	-3.50647e-27	0	15	5	-3.87253e-11	3.87252e-11	26	19	-1.13747e-47	0	28	14	-5.24821e-32	0	29	14	-1.01307e-31	0	23	9	-8.18193e-20	0	184	0	0	0	I	TRUE	Intragenic
X	15098493	1	1	1	1	1	31	9	-1.99431e-18	0	11	3	-7.63874e-07	7.63874e-07	16	7	-4.12852e-16	4.44089e-16	15	8	-3.89419e-19	0	23	8	-2.93208e-17	0	12	4	-3.82957e-09	3.82957e-09	30	14	-1.89654e-31	0	25	9	-2.03933e-19	0	163	0	0	0	I	TRUE	Nonsyn
3L	3371858	0	0	1	1	1	6	1	-0.0100418	0.00999159	10	4	-1.62902e-09	1.62902e-09	8	7	-2.9211e-19	0	8	5	-7.29231e-13	7.29194e-13	8	3	-2.60231e-07	2.60231e-07	12	8	-3.00893e-20	0	21	16	-7.54925e-41	0	12	9	-2.23949e-23	0	85	0	0	0	I	TRUE	Nonsyn
X	924277	1	1	1	1	1	35	21	-1.10928e-49	0	10	3	-5.56242e-07	5.56242e-07	19	10	-1.55815e-23	0	21	9	-2.95178e-20	0	32	14	-6.12909e-31	0	19	10	-1.55815e-23	0	27	16	-4.79142e-38	0	34	9	-5.1653e-18	0	197	0	0	0	I	TRUE	Nonsyn
2L	9807941	0	1	1	0	1	12	8	-3.00893e-20	0	10	4	-1.62902e-09	1.62902e-09	10	6	-4.56584e-15	4.55191e-15	13	10	-4.86824e-26	0	9	5	-1.63848e-12	1.63847e-12	4	4	-7.81979e-12	7.81974e-12	28	18	-1.35061e-43	0	16	9	-1.15754e-21	0	102	0	0	0	I	TRUE	Nonsyn
X	5631026	1	1	1	1	1	37	17	-9.63597e-38	0	28	14	-5.24821e-32	0	33	12	-1.64249e-25	0	20	7	-2.78125e-15	2.77556e-15	60	30	-5.63272e-67	0	25	15	-7.19534e-36	0	46	20	-1.57328e-43	0	31	9	-1.99431e-18	0	280	0	0	0	I	TRUE	Nonsyn
X	1378284	1	0	1	1	1	44	12	-9.59866e-24	0	37	12	-8.52255e-25	0	49	22	-3.89188e-48	0	45	10	-5.1723e-19	0	45	19	-4.09095e-41	0	30	10	-4.98365e-21	0	49	25	-2.32515e-56	0	35	9	-6.94283e-18	0	334	0	0	0	I	TRUE	3UTR
3L	3210142	0	0	0	0	1	10	1	-0.0167364	0.0165971	5	3	-4.66451e-08	4.66451e-08	5	3	-4.66451e-08	4.66451e-08	8	4	-5.44462e-10	5.44462e-10	9	1	-0.0150628	0.0149499	6	3	-9.31733e-08	9.31733e-08	6	3	-9.31733e-08	9.31733e-08	14	10	-1.70129e-25	0	63	0	0	0	I	TRUE	Nonsyn
X	2216615	0	0	0	0	1	53	18	-6.39192e-37	0	24	2	-0.000753405	0.000753121	28	3	-1.48468e-05	1.48466e-05	81	14	-2.19583e-24	0	52	14	-2.2291e-27	0	38	8	-2.85993e-15	2.88658e-15	25	4	-9.61797e-08	9.61797e-08	68	10	-4.55201e-17	0	369	0	0	0	I	TRUE	Nonsyn
2R	9534930	1	1	1	1	1	24	6	-2.86824e-12	2.86826e-12	10	2	-0.000124728	0.00012472	16	3	-2.57634e-06	2.57634e-06	20	3	-5.21847e-06	5.21846e-06	44	6	-1.46178e-10	1.46178e-10	18	2	-0.000420376	0.000420287	31	4	-2.37321e-07	2.37321e-07	37	10	-5.71666e-20	0	200	0	0	0	I	TRUE	Nonsyn
3R	15388396	0	0	1	1	1	10	4	-1.62902e-09	1.62902e-09	7	3	-1.62849e-07	1.62849e-07	13	6	-3.71492e-14	3.71925e-14	8	4	-5.44462e-10	5.44462e-10	11	3	-7.63874e-07	7.63874e-07	15	5	-3.87253e-11	3.87252e-11	14	5	-2.58528e-11	2.58529e-11	18	10	-7.39197e-24	0	96	0	0	0	I	TRUE	Nonsyn
3L	16715847	0	1	0	1	1	8	2	-7.77798e-05	7.77768e-05	5	0	NA	NA	6	3	-9.31733e-08	9.31733e-08	5	1	-0.0083682	0.00833329	16	3	-2.57634e-06	2.57634e-06	6	2	-4.176e-05	4.17591e-05	19	5	-1.49115e-10	1.49115e-10	20	10	-3.11157e-23	0	85	0	0	0	I	TRUE	Nonsyn
2L	14089221	0	1	1	0	1	9	4	-9.78722e-10	9.78722e-10	11	2	-0.000152278	0.000152266	18	8	-2.63626e-18	0	21	9	-2.95178e-20	0	20	8	-7.56669e-18	0	4	2	-1.67411e-05	1.67409e-05	24	5	-5.41279e-10	5.41279e-10	26	10	-8.86449e-22	0	133	0	0	0	I	TRUE	Nonsyn
X	6233554	0	0	0	0	1	22	3	-7.03187e-06	7.03185e-06	21	4	-4.57489e-08	4.57489e-08	31	4	-2.37321e-07	2.37321e-07	25	6	-3.76859e-12	3.76854e-12	37	8	-2.2612e-15	2.22045e-15	30	3	-1.83538e-05	1.83537e-05	41	5	-9.32007e-09	9.32007e-09	40	10	-1.38482e-19	0	247	0	0	0	I	TRUE	Intergenic
2R	7502199	0	1	1	0	1	21	14	-1.53794e-34	0	2	2	-2.79639e-06	2.79639e-06	4	4	-7.81979e-12	7.81974e-12	11	9	-5.60717e-24	0	17	8	-1.46677e-18	0	5	4	-3.90467e-11	3.90467e-11	14	7	-1.24219e-16	1.11022e-16	15	10	-5.09612e-25	0	89	0	0	0	I	TRUE	Nonsyn
X	19508447	1	1	1	1	1	45	5	-1.51103e-08	1.51103e-08	18	3	-3.7447e-06	3.74469e-06	40	6	-7.99413e-11	7.99413e-11	44	10	-4.02902e-19	0	48	4	-1.43464e-06	1.43464e-06	47	3	-7.17615e-05	7.17589e-05	33	7	-1.50383e-13	1.50435e-13	60	10	-1.19481e-17	0	335	0	0	0	I	TRUE	Nonsyn
3R	11951562	0	1	1	1	1	53	17	-1.90849e-34	0	22	6	-1.59457e-12	1.59461e-12	28	5	-1.24462e-09	1.24462e-09	25	3	-1.04628e-05	1.04627e-05	47	19	-1.16621e-40	0	25	8	-6.44861e-17	1.11022e-16	39	7	-5.36701e-13	5.36682e-13	43	10	-3.11808e-19	0	282	0	0	0	I	TRUE	Intron
3R	4301158	0	0	1	0	0	75	9	-1.16282e-14	1.16573e-14	65	6	-1.65976e-09	1.65976e-09	66	6	-1.82312e-09	1.82312e-09	60	4	-3.53821e-06	3.5382e-06	49	11	-7.85966e-21	0	160	9	-1.22703e-11	1.22703e-11	73	8	-7.46262e-13	7.46292e-13	70	10	-6.19194e-17	1.11022e-16	618	0	0	0	I	TRUE	3UTR
4	1041155	0	1	0	0	1	18	14	-4.06623e-36	0	10	7	-4.36883e-18	0	14	10	-1.70129e-25	0	10	3	-5.56242e-07	5.56242e-07	28	13	-2.92498e-29	0	14	9	-2.03181e-22	0	13	9	-7.2674e-23	0	22	10	-1.08574e-22	0	129	0	0	0	I	TRUE	Intron
X	14827028	0	0	1	1	1	33	8	-8.18018e-16	7.77156e-16	8	4	-5.44462e-10	5.44462e-10	12	1	-0.0200837	0.0198834	20	6	-8.30725e-13	8.3078e-13	40	4	-6.81059e-07	6.81059e-07	14	3	-1.67883e-06	1.67882e-06	26	9	-3.11428e-19	0	31	10	-7.34564e-21	0	184	0	0	0	I	TRUE	Intergenic
2R	10108800	1	0	1	0	1	89	28	-1.72826e-55	0	84	29	-8.07586e-59	0	49	4	-1.56008e-06	1.56008e-06	73	5	-1.78668e-07	1.78668e-07	95	35	-7.12448e-72	0	121	37	-2.82924e-72	0	104	10	-3.86878e-15	3.88578e-15	128	10	-3.242e-14	3.24185e-14	743	0	0	0	I	TRUE	3UTR
3L	2039918	0	0	1	1	1	20	4	-3.70844e-08	3.70844e-08	28	6	-7.98241e-12	7.98239e-12	24	10	-3.28302e-22	0	30	12	-4.02247e-26	0	12	4	-3.82957e-09	3.82957e-09	22	9	-4.98781e-20	0	27	11	-3.63777e-24	0	17	10	-3.29032e-24	0	180	0	0	0	I	TRUE	3UTR
3L	14799253	1	0	1	0	1	35	7	-2.36022e-13	2.36033e-13	29	3	-1.65391e-05	1.6539e-05	31	7	-9.28366e-14	9.28146e-14	40	19	-2.22016e-42	0	29	6	-1.00504e-11	1.00504e-11	34	7	-1.89094e-13	1.89071e-13	42	11	-1.16718e-21	0	44	10	-4.02902e-19	0	284	0	0	0	I	TRUE	3UTR
2R	24914858	1	1	1	1	1	28	24	-4.65162e-63	0	12	11	-3.42612e-30	0	9	9	-1.02256e-25	0	8	8	-6.11492e-23	0	36	35	-2.34993e-96	0	13	11	-2.22356e-29	0	13	12	-6.20666e-33	0	15	10	-5.09612e-25	0	134	0	0	0	I	TRUE	Nonsyn
3L	23036053	0	0	1	0	0	17	12	-2.93617e-30	0	7	5	-2.73843e-13	2.73892e-13	8	5	-7.29231e-13	7.29194e-13	7	4	-2.72596e-10	2.72596e-10	24	19	-7.37318e-49	0	10	8	-2.74354e-21	0	21	12	-1.38609e-28	0	16	10	-1.3569e-24	0	110	0	0	0	I	TRUE	Intron
X	11939698	0	0	1	1	1	24	6	-2.86824e-12	2.86826e-12	6	2	-4.176e-05	4.17591e-05	8	2	-7.77798e-05	7.77768e-05	8	1	-0.0133891	0.0132999	27	11	-3.63777e-24	0	15	6	-1.08042e-13	1.08025e-13	28	12	-1.41918e-26	0	27	10	-1.40575e-21	0	143	0	0	0	I	TRUE	Nonsyn
X	21629717	0	0	0	0	1	94	11	-1.73832e-17	0	42	12	-5.04827e-24	0	24	2	-0.000753405	0.000753121	43	4	-9.16001e-07	9.16001e-07	68	11	-4.01681e-19	0	63	8	-2.18229e-13	2.1827e-13	62	12	-9.56165e-22	0	57	10	-6.87474e-18	0	453	0	0	0	I	TRUE	Intron
X	2112342	0	1	1	1	1	35	7	-2.36022e-13	2.36033e-13	25	4	-9.61797e-08	9.61797e-08	27	4	-1.33079e-07	1.33079e-07	22	3	-7.03187e-06	7.03185e-06	34	8	-1.06813e-15	1.11022e-15	34	7	-1.89094e-13	1.89071e-13	43	15	-3.24273e-31	0	34	10	-2.16187e-20	0	254	0	0	0	I	TRUE	3UTR
3R	10585186	0	0	1	1	0	12	2	-0.000182532	0.000182516	23	8	-2.93208e-17	0	25	6	-3.76859e-12	3.76854e-12	28	7	-4.19862e-14	4.19664e-14	20	10	-3.11157e-23	0	24	10	-3.28302e-22	0	43	16	-9.50292e-34	0	29	10	-3.32749e-21	0	204	0	0	0	I	TRUE	Intron
X	11954277	0	1	1	1	1	4	2	-1.67411e-05	1.67409e-05	6	4	-1.16983e-10	1.16983e-10	13	8	-7.81158e-20	0	2	1	-0.00334728	0.00334169	12	9	-2.23949e-23	0	3	3	-4.67624e-09	4.67624e-09	18	17	-1.12374e-46	0	20	10	-3.11157e-23	0	78	0	0	0	I	TRUE	Nonsyn
2R	17374869	1	1	1	1	1	12	8	-3.00893e-20	0	11	2	-0.000152278	0.000152266	17	13	-1.89131e-33	0	10	5	-3.2724e-12	3.27238e-12	19	13	-2.1494e-32	0	15	7	-2.3257e-16	2.22045e-16	35	20	-9.27261e-47	0	17	10	-3.29032e-24	0	136	0	0	0	I	TRUE	Intragenic
3L	20379678	1	1	1	1	1	10	2	-0.000124728	0.00012472	5	0	NA	NA	13	2	-0.000215483	0.00021546	11	5	-5.99105e-12	5.9911e-12	11	4	-2.55647e-09	2.55647e-09	9	3	-3.89858e-07	3.89858e-07	12	3	-1.01722e-06	1.01722e-06	23	11	-3.79572e-25	0	94	0	0	0	I	TRUE	Syn
3L	4367968	0	0	0	0	1	80	6	-5.91004e-09	5.91004e-09	26	0	NA	NA	31	5	-2.14278e-09	2.14278e-09	43	4	-9.16001e-07	9.16001e-07	76	6	-4.32434e-09	4.32434e-09	42	3	-5.11243e-05	5.1123e-05	41	3	-4.75319e-05	4.75308e-05	72	11	-7.87037e-19	0	411	0	0	0	I	TRUE	Intergenic
3R	31597583	0	0	0	1	1	63	12	-1.17932e-21	0	47	6	-2.21398e-10	2.21398e-10	44	5	-1.34501e-08	1.34501e-08	72	7	-4.89804e-11	4.89804e-11	52	13	-4.77915e-25	0	64	9	-2.59239e-15	2.55351e-15	53	3	-0.000102902	0.000102896	98	11	-2.80378e-17	0	493	0	0	0	I	TRUE	Intergenic
X	9574655	1	1	1	1	1	11	5	-5.99105e-12	5.9911e-12	5	2	-2.78709e-05	2.78705e-05	5	5	-1.30766e-14	1.31006e-14	10	9	-1.02102e-24	0	14	9	-2.03181e-22	0	9	5	-1.63848e-12	1.63847e-12	5	4	-3.90467e-11	3.90467e-11	15	11	-3.87931e-28	0	74	0	0	0	I	TRUE	Nonsyn
2R	10280988	1	1	1	1	1	11	8	-1.00447e-20	0	10	6	-4.56584e-15	4.55191e-15	14	4	-7.72355e-09	7.72355e-09	8	7	-2.9211e-19	0	17	11	-3.50647e-27	0	13	7	-6.22005e-17	1.11022e-16	10	4	-1.62902e-09	1.62902e-09	12	11	-3.42612e-30	0	95	0	0	0	I	TRUE	Nonsyn
3L	9892134	0	1	1	1	1	15	8	-3.89419e-19	0	15	9	-5.07188e-22	0	12	7	-2.875e-17	0	11	10	-1.87811e-27	0	16	10	-1.3569e-24	0	7	4	-2.72596e-10	2.72596e-10	11	4	-2.55647e-09	2.55647e-09	14	11	-1.03607e-28	0	101	0	0	0	I	TRUE	Nonsyn
X	16839820	0	0	1	0	1	16	4	-1.40053e-08	1.40053e-08	16	6	-1.72619e-13	1.7264e-13	11	2	-0.000152278	0.000152266	10	2	-0.000124728	0.00012472	23	4	-6.75061e-08	6.75061e-08	14	2	-0.000251122	0.000251091	18	5	-1.10028e-10	1.10028e-10	23	11	-3.79572e-25	0	131	0	0	0	I	TRUE	Intergenic
3L	20773610	0	1	1	1	1	50	13	-2.67901e-25	0	23	3	-8.07653e-06	8.0765e-06	24	7	-1.2345e-14	1.23235e-14	21	4	-4.57489e-08	4.57489e-08	39	12	-1.79366e-24	0	28	6	-7.98241e-12	7.98239e-12	27	5	-1.02379e-09	1.02379e-09	39	11	-4.59117e-22	0	251	0	0	0	I	TRUE	Intron
X	2067994	0	0	0	1	1	35	1	-0.0585774	0.0568948	9	0	NA	NA	14	1	-0.023431	0.0231586	32	7	-1.18657e-13	1.18683e-13	33	1	-0.0552301	0.0537326	35	5	-4.07124e-09	4.07124e-09	18	6	-3.99016e-13	3.99014e-13	47	11	-4.71285e-21	0	223	0	0	0	I	TRUE	Nonsyn
3R	4301250	0	0	1	0	0	65	4	-4.87984e-06	4.87983e-06	74	6	-3.67482e-09	3.67482e-09	73	3	-0.000266487	0.000266451	72	9	-7.91582e-15	7.88258e-15	60	6	-1.01322e-09	1.01322e-09	151	12	-7.22674e-17	1.11022e-16	77	6	-4.68307e-09	4.68307e-09	81	11	-3.11401e-18	0	653	0	0	0	I	TRUE	3UTR
2L	4314586	1	1	1	1	1	16	13	-4.45705e-34	0	7	3	-1.62849e-07	1.62849e-07	9	6	-1.82896e-15	1.77636e-15	5	2	-2.78709e-05	2.78705e-05	21	16	-7.54925e-41	0	14	10	-1.70129e-25	0	15	7	-2.3257e-16	2.22045e-16	21	11	-9.93231e-26	0	108	0	0	0	I	TRUE	Nonsyn
3R	24708326	0	0	1	1	1	57	18	-3.05031e-36	0	29	8	-2.5439e-16	2.22045e-16	29	1	-0.0485356	0.0473766	31	6	-1.55335e-11	1.55335e-11	42	15	-2.11486e-31	0	33	10	-1.52835e-20	0	52	7	-4.58032e-12	4.58034e-12	37	11	-2.34925e-22	0	310	0	0	0	I	TRUE	3UTR
3L	4584256	0	1	1	0	1	11	10	-1.87811e-27	0	3	3	-4.67624e-09	4.67624e-09	5	2	-2.78709e-05	2.78705e-05	5	2	-2.78709e-05	2.78705e-05	4	4	-7.81979e-12	7.81974e-12	8	8	-6.11492e-23	0	13	8	-7.81158e-20	0	20	11	-4.73693e-26	0	69	0	0	0	I	TRUE	Intron
3R	16633414	0	0	0	0	1	13	6	-3.71492e-14	3.71925e-14	9	6	-1.82896e-15	1.77636e-15	6	3	-9.31733e-08	9.31733e-08	9	3	-3.89858e-07	3.89858e-07	10	7	-4.36883e-18	0	22	4	-5.58405e-08	5.58405e-08	14	9	-2.03181e-22	0	14	11	-1.03607e-28	0	97	0	0	0	I	TRUE	Intron
3L	4430199	0	0	1	0	1	57	7	-8.98569e-12	8.9857e-12	21	4	-4.57489e-08	4.57489e-08	25	10	-5.46338e-22	0	26	6	-4.89215e-12	4.8922e-12	74	19	-3.43147e-36	0	33	9	-3.80374e-18	0	50	9	-2.40858e-16	2.22045e-16	51	11	-1.28082e-20	0	337	0	0	0	I	TRUE	Intron
X	1676597	1	0	1	0	1	10	7	-4.36883e-18	0	4	2	-1.67411e-05	1.67409e-05	8	5	-7.29231e-13	7.29194e-13	9	5	-1.63848e-12	1.63847e-12	8	7	-2.9211e-19	0	8	8	-6.11492e-23	0	18	12	-8.79492e-30	0	12	11	-3.42612e-30	0	77	0	0	0	I	TRUE	Nonsyn
2L	7052677	1	1	1	1	1	22	9	-4.98781e-20	0	8	2	-7.77798e-05	7.77768e-05	16	4	-1.40053e-08	1.40053e-08	10	7	-4.36883e-18	0	19	10	-1.55815e-23	0	16	6	-1.72619e-13	1.7264e-13	26	13	-8.15023e-30	0	25	11	-1.2475e-24	0	142	0	0	0	I	TRUE	Nonsyn
X	17950057	0	1	1	1	1	24	7	-1.2345e-14	1.23235e-14	12	4	-3.82957e-09	3.82957e-09	27	7	-3.15358e-14	3.15303e-14	19	4	-2.97072e-08	2.97072e-08	21	6	-1.16135e-12	1.16129e-12	18	6	-3.99016e-13	3.99014e-13	47	13	-1.067e-25	0	25	11	-1.2475e-24	0	193	0	0	0	I	TRUE	Nonsyn
3L	1498050	0	0	0	0	1	110	14	-2.11457e-22	0	39	6	-6.80476e-11	6.80476e-11	52	4	-1.98543e-06	1.98543e-06	55	9	-6.06678e-16	5.55112e-16	116	19	-4.34585e-32	0	70	9	-6.06658e-15	6.10623e-15	60	13	-3.84059e-24	0	80	11	-2.69525e-18	0	582	0	0	0	I	TRUE	Syn
2R	24384812	1	1	1	1	1	16	10	-1.3569e-24	0	7	5	-2.73843e-13	2.73892e-13	5	4	-3.90467e-11	3.90467e-11	7	5	-2.73843e-13	2.73892e-13	31	28	-7.99818e-75	0	6	2	-4.176e-05	4.17591e-05	17	14	-9.05018e-37	0	17	11	-3.50647e-27	0	106	0	0	0	I	TRUE	Nonsyn
3L	4590708	0	1	1	0	0	60	18	-9.04934e-36	0	31	7	-9.28366e-14	9.28146e-14	37	7	-3.60302e-13	3.60267e-13	37	2	-0.00179286	0.00179125	59	13	-3.01314e-24	0	48	12	-3.15119e-23	0	46	14	-3.05118e-28	0	51	11	-1.28082e-20	0	369	0	0	0	I	TRUE	3UTR
2L	9789182	0	1	0	0	1	99	12	-3.86444e-19	0	30	3	-1.83538e-05	1.83537e-05	42	8	-6.8616e-15	6.88338e-15	51	8	-3.65258e-14	3.65263e-14	80	16	-9.11381e-29	0	46	5	-1.69294e-08	1.69294e-08	47	14	-4.33884e-28	0	69	11	-4.7713e-19	0	464	0	0	0	I	TRUE	ncRNA
3L	7928680	1	1	1	1	1	18	7	-1.14512e-15	1.11022e-15	7	4	-2.72596e-10	2.72596e-10	13	5	-1.66429e-11	1.66429e-11	11	2	-0.000152278	0.000152266	30	18	-8.87357e-43	0	11	3	-7.63874e-07	7.63874e-07	22	15	-3.7718e-37	0	18	11	-9.00281e-27	0	130	0	0	0	I	TRUE	Nonsyn
2L	14090789	0	0	1	1	1	10	7	-4.36883e-18	0	2	1	-0.00334728	0.00334169	12	2	-0.000182532	0.000182516	15	7	-2.3257e-16	2.22045e-16	20	11	-4.73693e-26	0	22	13	-3.92224e-31	0	32	16	-2.19164e-36	0	32	11	-3.57248e-23	0	145	0	0	0	I	TRUE	Intergenic
X	14272092	1	1	1	1	1	21	19	-3.66029e-51	0	9	7	-1.31257e-18	0	10	7	-4.36883e-18	0	14	12	-4.33796e-32	0	23	21	-1.23313e-56	0	11	11	-2.85948e-31	0	18	17	-1.12374e-46	0	13	11	-2.22356e-29	0	119	0	0	0	I	TRUE	Nonsyn
X	11704179	1	0	1	0	1	71	14	-2.94467e-25	0	53	8	-5.06901e-14	5.07372e-14	44	7	-1.32741e-12	1.32738e-12	53	8	-5.06901e-14	5.07372e-14	87	18	-1.80321e-32	0	50	7	-3.42971e-12	3.4297e-12	67	17	-1.9479e-32	0	45	11	-2.75506e-21	0	470	0	0	0	I	TRUE	3UTR
X	15004857	1	0	1	1	1	14	9	-2.03181e-22	0	11	7	-1.19967e-17	0	16	13	-4.45705e-34	0	7	2	-5.83994e-05	5.83977e-05	13	9	-7.2674e-23	0	11	7	-1.19967e-17	0	24	20	-3.08729e-52	0	14	11	-1.03607e-28	0	110	0	0	0	I	TRUE	Nonsyn
X	5630342	1	1	1	1	1	70	40	-4.50588e-92	0	57	29	-4.29593e-65	0	37	17	-9.63597e-38	0	33	5	-2.98476e-09	2.98476e-09	99	58	-9.91835e-134	0	57	28	-2.56496e-62	0	83	22	-5.12864e-42	0	69	11	-4.7713e-19	0	505	0	0	0	I	TRUE	Nonsyn
3R	8242035	1	1	0	1	1	23	4	-6.75061e-08	6.75061e-08	6	1	-0.0100418	0.00999159	21	8	-1.2205e-17	0	22	5	-3.36294e-10	3.36294e-10	28	7	-4.19862e-14	4.19664e-14	23	6	-2.15426e-12	2.15428e-12	19	2	-0.00046932	0.00046921	30	12	-4.02247e-26	0	172	0	0	0	I	TRUE	3UTR
X	11967712	0	1	1	0	1	2	2	-2.79639e-06	2.79639e-06	5	1	-0.0083682	0.00833329	7	4	-2.72596e-10	2.72596e-10	3	1	-0.00502092	0.00500834	3	1	-0.00502092	0.00500834	4	3	-1.86815e-08	1.86815e-08	10	4	-1.62902e-09	1.62902e-09	18	12	-8.79492e-30	0	52	0	0	0	I	TRUE	Intron
3R	20322199	1	1	1	0	1	36	14	-4.90479e-30	0	14	5	-2.58528e-11	2.58529e-11	22	8	-1.91507e-17	0	35	13	-1.14084e-27	0	41	21	-1.27456e-47	0	26	9	-3.11428e-19	0	20	5	-1.98544e-10	1.98544e-10	34	12	-2.53448e-25	0	228	0	0	0	I	TRUE	Nonsyn
3L	9867338	0	1	0	0	1	47	2	-0.00287949	0.00287535	34	3	-2.69165e-05	2.69162e-05	48	3	-7.64501e-05	7.64472e-05	37	3	-3.48193e-05	3.48187e-05	65	6	-1.65976e-09	1.65976e-09	25	1	-0.041841	0.0409778	41	5	-9.32007e-09	9.32007e-09	55	12	-1.96309e-22	0	352	0	0	0	I	TRUE	Nonsyn
X	15058391	0	0	1	0	1	6	3	-9.31733e-08	9.31733e-08	3	2	-8.37985e-06	8.37982e-06	-Inf	-Inf	-Inf	-Inf	3	2	-8.37985e-06	8.37982e-06	17	10	-3.29032e-24	0	2	2	-2.79639e-06	2.79639e-06	7	7	-3.65672e-20	0	14	12	-4.33796e-32	0	52	0	0	0	I	TRUE	Nonsyn
2L	12455864	0	0	0	0	1	144	4	-0.000111466	0.000111459	118	5	-1.95506e-06	1.95506e-06	80	9	-2.13095e-14	2.13163e-14	78	5	-2.49378e-07	2.49378e-07	110	4	-3.919e-05	3.91892e-05	101	3	-0.000689696	0.000689459	87	8	-3.17727e-12	3.17724e-12	119	12	-3.84624e-18	0	837	0	0	0	I	TRUE	Intergenic
3L	6950168	0	1	1	0	1	434	22	-2.31878e-25	0	160	15	-7.9799e-22	0	186	6	-8.96065e-07	8.96065e-07	224	7	-1.36031e-07	1.36031e-07	421	36	-1.00276e-48	0	219	11	-2.24254e-13	2.24265e-13	254	8	-1.63167e-08	1.63167e-08	245	12	-2.4787e-14	2.4758e-14	2143	0	0	0	I	TRUE	3UTR
2L	4314576	1	1	1	0	1	16	15	-3.57208e-41	0	5	5	-1.30766e-14	1.31006e-14	10	9	-1.02102e-24	0	3	2	-8.37985e-06	8.37982e-06	20	19	-3.49154e-52	0	13	11	-2.22356e-29	0	13	9	-7.2674e-23	0	15	12	-2.16563e-31	0	95	0	0	0	I	TRUE	Nonsyn
X	16473637	0	1	1	0	1	9	3	-3.89858e-07	3.89858e-07	11	6	-1.00304e-14	9.99201e-15	6	2	-4.176e-05	4.17591e-05	12	7	-2.875e-17	0	8	5	-7.29231e-13	7.29194e-13	8	4	-5.44462e-10	5.44462e-10	14	9	-2.03181e-22	0	25	12	-2.43721e-27	0	93	0	0	0	I	TRUE	Nonsyn
2L	9790274	0	0	0	0	1	136	6	-1.42663e-07	1.42663e-07	72	5	-1.66662e-07	1.66662e-07	70	11	-5.65219e-19	0	94	11	-1.73832e-17	0	170	13	-6.22605e-18	0	94	9	-9.57052e-14	9.57012e-14	91	9	-7.08391e-14	7.08322e-14	107	12	-1.02357e-18	0	834	0	0	0	I	TRUE	ncRNA
2L	4314575	1	1	1	0	1	15	14	-2.00261e-38	0	5	5	-1.30766e-14	1.31006e-14	10	9	-1.02102e-24	0	3	2	-8.37985e-06	8.37982e-06	20	19	-3.49154e-52	0	13	11	-2.22356e-29	0	13	10	-4.86824e-26	0	15	12	-2.16563e-31	0	94	0	0	0	I	TRUE	Syn
3R	19765660	1	1	1	1	1	30	8	-3.46381e-16	3.33067e-16	15	7	-2.3257e-16	2.22045e-16	19	4	-2.97072e-08	2.97072e-08	10	2	-0.000124728	0.00012472	33	18	-1.059e-41	0	21	7	-4.16577e-15	4.21885e-15	30	10	-4.98365e-21	0	29	12	-2.41721e-26	0	187	0	0	0	I	TRUE	Nonsyn
X	21629418	0	0	0	0	1	113	5	-1.57937e-06	1.57937e-06	33	7	-1.50383e-13	1.50435e-13	49	8	-2.59459e-14	2.59792e-14	45	7	-1.56963e-12	1.56963e-12	99	15	-4.22066e-25	0	50	10	-1.65285e-18	0	53	10	-3.1232e-18	0	79	12	-2.20801e-20	0	521	0	0	0	I	TRUE	Intron
2R	11447612	0	0	0	0	1	143	20	-3.135e-32	0	25	5	-6.75657e-10	6.75657e-10	51	6	-3.69215e-10	3.69215e-10	36	6	-4.07995e-11	4.07996e-11	182	29	-8.70882e-48	0	38	6	-5.76613e-11	5.76613e-11	73	10	-9.65379e-17	1.11022e-16	68	12	-3.19358e-21	0	616	0	0	0	I	TRUE	Syn
3L	4585859	0	1	1	1	1	18	14	-4.06623e-36	0	7	5	-2.73843e-13	2.73892e-13	11	7	-1.19967e-17	0	20	14	-5.13449e-35	0	25	22	-1.87161e-58	0	11	10	-1.87811e-27	0	19	11	-2.13489e-26	0	19	12	-2.38351e-29	0	130	0	0	0	I	TRUE	Intron
3R	16633369	0	0	1	0	1	35	18	-4.61845e-41	0	20	12	-5.94957e-29	0	18	4	-2.34844e-08	2.34844e-08	20	7	-2.78125e-15	2.77556e-15	42	24	-7.85677e-56	0	30	12	-4.02247e-26	0	32	11	-3.57248e-23	0	26	12	-4.51926e-27	0	223	0	0	0	I	TRUE	Intron
X	15897294	0	1	1	1	1	79	36	-4.05793e-78	0	40	19	-2.22016e-42	0	65	15	-4.2872e-28	0	63	5	-8.47797e-08	8.47797e-08	100	47	-2.41956e-102	0	68	20	-2.22422e-39	0	57	12	-3.15498e-22	0	77	12	-1.58942e-20	0	549	0	0	0	I	TRUE	Nonsyn
3R	21018596	1	1	1	1	1	30	19	-9.38625e-46	0	11	8	-1.00447e-20	0	23	14	-1.07746e-33	0	7	5	-2.73843e-13	2.73892e-13	40	29	-6.79028e-72	0	18	14	-4.06623e-36	0	18	13	-6.79813e-33	0	23	12	-6.35635e-28	0	170	0	0	0	I	TRUE	Nonsyn
X	14272096	1	1	1	1	1	19	19	-1.74855e-53	0	7	7	-3.65672e-20	0	9	7	-1.31257e-18	0	13	12	-6.20666e-33	0	22	21	-1.074e-57	0	11	11	-2.85948e-31	0	14	14	-1.33716e-39	0	12	12	-4.78174e-34	0	107	0	0	0	I	TRUE	Nonsyn
X	6108766	1	1	1	1	1	28	9	-6.86351e-19	0	7	2	-5.83994e-05	5.83977e-05	13	7	-6.22005e-17	1.11022e-16	14	8	-1.81999e-19	0	29	9	-9.93711e-19	0	10	4	-1.62902e-09	1.62902e-09	34	14	-1.80405e-30	0	31	12	-6.55285e-26	0	166	0	0	0	I	TRUE	Nonsyn
3L	23036058	0	0	1	0	0	17	16	-6.34667e-44	0	6	6	-2.18672e-17	0	6	6	-2.18672e-17	0	7	7	-3.65672e-20	0	20	20	-2.92399e-56	0	8	8	-6.11492e-23	0	18	18	-1.04563e-50	0	12	12	-4.78174e-34	0	94	0	0	0	I	TRUE	Intron
2R	22391510	1	1	1	1	1	30	15	-3.38784e-34	0	13	11	-2.22356e-29	0	14	6	-6.4918e-14	6.4948e-14	19	10	-1.55815e-23	0	32	19	-5.94974e-45	0	24	16	-2.71565e-39	0	30	19	-9.38625e-46	0	18	12	-8.79492e-30	0	180	0	0	0	I	TRUE	Nonsyn
3R	5236209	0	0	1	0	1	340	35	-2.51415e-50	0	256	21	-1.05883e-28	0	195	23	-4.87431e-35	0	184	5	-1.69665e-05	1.69664e-05	348	39	-2.19202e-57	0	294	21	-2.0381e-27	0	217	19	-1.1515e-26	0	235	12	-1.50868e-14	1.5099e-14	2069	0	0	0	I	TRUE	3UTR
2L	8113475	0	0	1	0	1	31	15	-6.55365e-34	0	15	6	-1.08042e-13	1.08025e-13	14	7	-1.24219e-16	1.11022e-16	13	8	-7.81158e-20	0	48	26	-1.69003e-59	0	21	8	-1.2205e-17	0	41	24	-3.3726e-56	0	30	12	-4.02247e-26	0	213	0	0	0	I	TRUE	3UTR
X	9278576	0	1	1	0	1	13	4	-5.52421e-09	5.52421e-09	10	4	-1.62902e-09	1.62902e-09	7	2	-5.83994e-05	5.83977e-05	17	8	-1.46677e-18	0	18	5	-1.10028e-10	1.10028e-10	12	0	NA	NA	8	4	-5.44462e-10	5.44462e-10	32	13	-2.69687e-28	0	117	0	0	0	I	TRUE	Nonsyn
X	19342007	0	1	1	1	1	8	4	-5.44462e-10	5.44462e-10	3	1	-0.00502092	0.00500834	12	5	-1.02561e-11	1.0256e-11	11	4	-2.55647e-09	2.55647e-09	7	3	-1.62849e-07	1.62849e-07	8	5	-7.29231e-13	7.29194e-13	21	5	-2.60226e-10	2.60226e-10	29	13	-5.29329e-29	0	99	0	0	0	I	TRUE	Nonsyn
2R	24882751	1	1	1	1	1	38	7	-4.41015e-13	4.40981e-13	20	5	-1.98544e-10	1.98544e-10	19	4	-2.97072e-08	2.97072e-08	14	3	-1.67883e-06	1.67882e-06	47	8	-1.81454e-14	1.80966e-14	13	2	-0.000215483	0.00021546	32	5	-2.53605e-09	2.53605e-09	32	13	-2.69687e-28	0	215	0	0	0	I	TRUE	5UTR
3R	19753764	1	1	1	0	1	12	11	-3.42612e-30	0	5	4	-3.90467e-11	3.90467e-11	8	7	-2.9211e-19	0	6	3	-9.31733e-08	9.31733e-08	19	12	-2.38351e-29	0	5	4	-3.90467e-11	3.90467e-11	8	6	-6.10527e-16	5.55112e-16	16	13	-4.45705e-34	0	79	0	0	0	I	TRUE	Nonsyn
3R	4301142	0	0	1	0	0	71	17	-5.94694e-32	0	71	19	-1.39539e-36	0	54	6	-5.27217e-10	5.27217e-10	57	6	-7.37586e-10	7.37586e-10	37	10	-5.71666e-20	0	126	17	-2.43126e-27	0	63	8	-2.18229e-13	2.1827e-13	71	13	-4.24582e-23	0	550	0	0	0	I	TRUE	3UTR
2R	24419250	1	1	1	0	1	36	32	-8.18267e-85	0	21	16	-7.54925e-41	0	10	8	-2.74354e-21	0	17	7	-7.00822e-16	6.66134e-16	36	28	-5.34105e-71	0	10	10	-1.70997e-28	0	21	9	-2.95178e-20	0	25	13	-4.08145e-30	0	176	0	0	0	I	TRUE	Nonsyn
3R	10584935	0	0	0	0	1	22	4	-5.58405e-08	5.58405e-08	29	1	-0.0485356	0.0473766	21	3	-6.08059e-06	6.08057e-06	32	8	-6.20633e-16	6.66134e-16	14	2	-0.000251122	0.000251091	27	6	-6.28089e-12	6.28086e-12	33	9	-3.80374e-18	0	35	13	-1.14084e-27	0	213	0	0	0	I	TRUE	Intron
3L	14799030	0	0	0	0	1	8	1	-0.0133891	0.0132999	14	3	-1.67883e-06	1.67882e-06	30	4	-2.06976e-07	2.06976e-07	15	8	-3.89419e-19	0	24	2	-0.000753405	0.000753121	20	3	-5.21847e-06	5.21846e-06	38	9	-1.59567e-17	0	34	13	-7.18213e-28	0	183	0	0	0	I	TRUE	Nonsyn
2R	15518712	1	1	1	0	1	32	14	-6.12909e-31	0	11	2	-0.000152278	0.000152266	13	4	-5.52421e-09	5.52421e-09	24	6	-2.86824e-12	2.86826e-12	44	13	-3.95606e-26	0	18	4	-2.34844e-08	2.34844e-08	23	10	-1.91801e-22	0	26	13	-8.15023e-30	0	191	0	0	0	I	TRUE	Nonsyn
2L	11796346	1	1	1	1	1	41	11	-8.62812e-22	0	20	5	-1.98544e-10	1.98544e-10	27	2	-0.00095504	0.000954584	32	9	-2.77052e-18	0	41	16	-3.70548e-34	0	33	9	-3.80374e-18	0	43	10	-3.11808e-19	0	36	13	-1.78289e-27	0	273	0	0	0	I	TRUE	3UTR
2R	12758582	1	1	1	1	1	9	1	-0.0150628	0.0149499	3	0	NA	NA	6	1	-0.0100418	0.00999159	14	7	-1.24219e-16	1.11022e-16	15	6	-1.08042e-13	1.08025e-13	6	5	-7.83501e-14	7.83817e-14	17	11	-3.50647e-27	0	21	13	-1.60705e-31	0	91	0	0	0	I	TRUE	Nonsyn
2L	14089236	0	1	1	0	1	15	11	-3.87931e-28	0	11	10	-1.87811e-27	0	12	8	-3.00893e-20	0	17	9	-2.45608e-21	0	19	12	-2.38351e-29	0	9	9	-1.02256e-25	0	24	11	-6.99675e-25	0	20	13	-6.13161e-32	0	127	0	0	0	I	TRUE	Syn
3R	20993616	1	1	0	1	1	34	11	-7.89732e-23	0	16	10	-1.3569e-24	0	28	16	-1.11624e-37	0	30	17	-7.33614e-40	0	32	21	-6.19892e-51	0	18	5	-1.10028e-10	1.10028e-10	28	12	-1.41918e-26	0	35	13	-1.14084e-27	0	221	0	0	0	I	TRUE	Nonsyn
2L	8113619	0	0	1	1	1	24	8	-4.39158e-17	0	25	5	-6.75657e-10	6.75657e-10	23	8	-2.93208e-17	0	15	4	-1.0518e-08	1.0518e-08	32	12	-1.04684e-25	0	32	8	-6.20633e-16	6.66134e-16	29	12	-2.41721e-26	0	35	13	-1.14084e-27	0	215	0	0	0	I	TRUE	3UTR
2R	15871835	1	1	1	0	1	25	14	-5.85873e-33	0	17	8	-1.46677e-18	0	13	7	-6.22005e-17	1.11022e-16	16	10	-1.3569e-24	0	32	19	-5.94974e-45	0	21	11	-9.93231e-26	0	18	15	-1.81605e-39	0	15	13	-8.36997e-35	0	157	0	0	0	I	TRUE	Nonsyn
3L	2941131	1	1	1	0	1	20	14	-5.13449e-35	0	13	12	-6.20666e-33	0	7	3	-1.62849e-07	1.62849e-07	19	10	-1.55815e-23	0	26	20	-6.66784e-51	0	13	9	-7.2674e-23	0	22	16	-2.7637e-40	0	21	13	-1.60705e-31	0	141	0	0	0	I	TRUE	Syn
X	9022835	0	1	1	1	1	24	23	-3.27633e-63	0	20	15	-3.43969e-38	0	26	19	-1.13747e-47	0	15	12	-2.16563e-31	0	14	12	-4.33796e-32	0	11	8	-1.00447e-20	0	18	17	-1.12374e-46	0	18	13	-6.79813e-33	0	146	0	0	0	I	TRUE	Intron
X	9028091	0	0	1	0	0	50	22	-6.93866e-48	0	49	25	-2.32515e-56	0	54	28	-3.21869e-63	0	65	18	-4.83438e-35	0	30	18	-8.87357e-43	0	57	22	-2.69766e-46	0	39	19	-1.16744e-42	0	77	13	-1.33021e-22	0	421	0	0	0	I	TRUE	Intron
X	10835849	0	0	1	1	0	8	5	-7.29231e-13	7.29194e-13	11	6	-1.00304e-14	9.99201e-15	12	6	-2.00321e-14	1.9984e-14	16	5	-5.62492e-11	5.62492e-11	10	5	-3.2724e-12	3.27238e-12	20	15	-3.43969e-38	0	24	20	-3.08729e-52	0	24	13	-1.96214e-30	0	125	0	0	0	I	TRUE	Intron
3L	9155185	1	1	1	1	1	13	6	-3.71492e-14	3.71925e-14	30	7	-7.19787e-14	7.19425e-14	25	6	-3.76859e-12	3.76854e-12	15	4	-1.0518e-08	1.0518e-08	22	4	-5.58405e-08	5.58405e-08	25	3	-1.04628e-05	1.04627e-05	55	21	-3.89816e-44	0	44	13	-3.95606e-26	0	229	0	0	0	I	TRUE	Nonsyn
2R	9234514	1	1	1	0	1	94	28	-1.05296e-54	0	26	14	-1.26741e-32	0	50	16	-1.74508e-32	0	37	12	-8.52255e-25	0	120	45	-2.2289e-92	0	65	24	-8.50669e-50	0	83	21	-1.08675e-39	0	51	13	-3.58994e-25	0	526	0	0	0	I	TRUE	Nonsyn
2L	2882059	1	0	1	1	1	78	13	-1.59378e-22	0	26	3	-1.18127e-05	1.18126e-05	29	4	-1.79619e-07	1.79619e-07	26	5	-8.35362e-10	8.35362e-10	67	13	-1.86551e-23	0	51	4	-1.83515e-06	1.83515e-06	26	3	-1.18127e-05	1.18126e-05	33	14	-1.06287e-30	0	336	0	0	0	I	TRUE	Nonsyn
2L	3503650	1	1	0	0	1	46	9	-1.06552e-16	1.11022e-16	8	0	NA	NA	30	1	-0.0502092	0.0489696	54	7	-6.04559e-12	6.04561e-12	72	18	-3.97683e-34	0	10	1	-0.0167364	0.0165971	30	3	-1.83538e-05	1.83537e-05	89	14	-9.07806e-24	0	339	0	0	0	I	TRUE	Syn
2R	10108802	1	0	1	1	1	89	21	-5.71471e-39	0	81	12	-3.04003e-20	0	48	2	-0.00300154	0.00299704	68	5	-1.24861e-07	1.24861e-07	98	25	-4.62233e-47	0	121	28	-3.53101e-51	0	100	3	-0.000670037	0.000669813	124	14	-1.22499e-21	0	729	0	0	0	I	TRUE	3UTR
2R	11450317	1	1	1	0	1	46	29	-5.0896e-69	0	28	14	-5.24821e-32	0	23	9	-8.18193e-20	0	28	6	-7.98241e-12	7.98239e-12	43	25	-2.2597e-58	0	38	21	-1.36959e-48	0	19	6	-5.82342e-13	5.82312e-13	44	14	-1.46678e-28	0	269	0	0	0	I	TRUE	3UTR
2R	9534159	1	1	0	1	1	22	4	-5.58405e-08	5.58405e-08	7	3	-1.62849e-07	1.62849e-07	18	4	-2.34844e-08	2.34844e-08	17	7	-7.00822e-16	6.66134e-16	59	14	-1.65755e-26	0	11	4	-2.55647e-09	2.55647e-09	22	8	-1.91507e-17	0	33	14	-1.06287e-30	0	189	0	0	0	I	TRUE	Nonsyn
2L	9788987	0	0	0	0	1	98	4	-2.49158e-05	2.49155e-05	45	5	-1.51103e-08	1.51103e-08	65	3	-0.000189023	0.000189005	91	2	-0.0104296	0.0103754	108	13	-1.42073e-20	0	90	13	-1.16593e-21	0	82	9	-2.68479e-14	2.68674e-14	106	14	-1.22437e-22	0	685	0	0	0	I	TRUE	ncRNA
2R	8903674	1	1	1	1	1	212	19	-7.30787e-27	0	128	16	-2.92598e-25	0	155	15	-4.88402e-22	0	171	15	-2.22399e-21	0	240	29	-4.37934e-44	0	185	8	-1.3723e-09	1.3723e-09	197	9	-7.88491e-11	7.8849e-11	240	14	-1.54063e-17	0	1528	0	0	0	I	TRUE	3UTR
3R	21018693	1	1	1	1	1	20	14	-5.13449e-35	0	9	7	-1.31257e-18	0	10	8	-2.74354e-21	0	15	12	-2.16563e-31	0	34	31	-4.979e-83	0	18	15	-1.81605e-39	0	12	11	-3.42612e-30	0	16	14	-1.59959e-37	0	134	0	0	0	I	TRUE	Nonsyn
2L	14083516	0	1	1	0	1	2	2	-2.79639e-06	2.79639e-06	4	3	-1.86815e-08	1.86815e-08	7	5	-2.73843e-13	2.73892e-13	5	5	-1.30766e-14	1.31006e-14	4	4	-7.81979e-12	7.81974e-12	3	3	-4.67624e-09	4.67624e-09	18	16	-5.70301e-43	0	22	14	-4.22274e-34	0	65	0	0	0	I	TRUE	Syn
X	19727698	0	0	1	0	1	13	9	-7.2674e-23	0	10	8	-2.74354e-21	0	10	10	-1.70997e-28	0	8	7	-2.9211e-19	0	19	16	-3.60622e-42	0	12	10	-1.12515e-26	0	18	16	-5.70301e-43	0	17	14	-9.05018e-37	0	107	0	0	0	I	TRUE	3UTR
2R	13809547	1	1	1	1	1	44	38	-2.13723e-99	0	16	11	-1.23948e-27	0	17	12	-2.93617e-30	0	26	17	-1.92615e-41	0	51	38	-1.42558e-94	0	20	10	-3.11157e-23	0	25	16	-7.53161e-39	0	29	14	-1.01307e-31	0	228	0	0	0	I	TRUE	Nonsyn
2L	14083517	0	1	1	0	1	2	2	-2.79639e-06	2.79639e-06	4	3	-1.86815e-08	1.86815e-08	7	6	-1.52851e-16	1.11022e-16	5	5	-1.30766e-14	1.31006e-14	4	4	-7.81979e-12	7.81974e-12	3	3	-4.67624e-09	4.67624e-09	18	17	-1.12374e-46	0	20	14	-5.13449e-35	0	63	0	0	0	I	TRUE	Nonsyn
2L	9717707	1	1	1	0	1	41	18	-2.03768e-39	0	22	9	-4.98781e-20	0	34	9	-5.1653e-18	0	15	4	-1.0518e-08	1.0518e-08	47	19	-1.16621e-40	0	32	14	-6.12909e-31	0	59	20	-7.67884e-41	0	43	14	-1.00164e-28	0	293	0	0	0	I	TRUE	Nonsyn
2R	14741592	1	1	1	1	1	66	39	-1.19902e-90	0	20	9	-1.68928e-20	0	32	14	-6.12909e-31	0	20	10	-3.11157e-23	0	68	41	-9.31409e-96	0	41	21	-1.27456e-47	0	41	21	-1.27456e-47	0	40	14	-2.97965e-29	0	328	0	0	0	I	TRUE	Nonsyn
3R	10585180	1	0	1	1	0	15	2	-0.000289439	0.000289397	25	11	-1.2475e-24	0	24	6	-2.86824e-12	2.86826e-12	30	14	-1.89654e-31	0	20	10	-3.11157e-23	0	25	13	-4.08145e-30	0	38	22	-1.77249e-51	0	27	14	-2.62821e-32	0	204	0	0	0	I	TRUE	Intron
3R	24311331	1	1	1	1	1	16	10	-1.3569e-24	0	9	3	-3.89858e-07	3.89858e-07	10	6	-4.56584e-15	4.55191e-15	20	13	-6.13161e-32	0	40	18	-1.1449e-39	0	12	7	-2.875e-17	0	11	5	-5.99105e-12	5.9911e-12	24	15	-2.88266e-36	0	142	0	0	0	I	TRUE	Nonsyn
2R	13817109	1	1	1	1	1	49	13	-1.98555e-25	0	13	3	-1.32073e-06	1.32073e-06	29	5	-1.50182e-09	1.50182e-09	40	10	-1.38482e-19	0	60	13	-3.84059e-24	0	28	8	-1.84488e-16	2.22045e-16	42	6	-1.0894e-10	1.08941e-10	62	15	-1.93282e-28	0	323	0	0	0	I	TRUE	Nonsyn
4	1041306	0	1	0	0	0	46	6	-1.93411e-10	1.93411e-10	21	2	-0.000575108	0.000574942	27	7	-3.15358e-14	3.15303e-14	20	9	-1.68928e-20	0	65	14	-7.5313e-26	0	18	1	-0.0301255	0.0296763	32	7	-1.18657e-13	1.18683e-13	33	15	-2.25457e-33	0	262	0	0	0	I	TRUE	Intron
3R	17544578	1	1	1	1	1	28	8	-1.84488e-16	2.22045e-16	18	6	-3.99016e-13	3.99014e-13	21	9	-2.95178e-20	0	24	13	-1.96214e-30	0	53	17	-1.90849e-34	0	21	9	-2.95178e-20	0	18	8	-2.63626e-18	0	32	15	-1.23169e-33	0	215	0	0	0	I	TRUE	Syn
2L	9789194	0	0	0	0	1	139	10	-7.48676e-14	7.4829e-14	42	0	NA	NA	53	5	-3.50983e-08	3.50983e-08	67	8	-3.65343e-13	3.65374e-13	132	16	-4.90655e-25	0	79	8	-1.43551e-12	1.43552e-12	76	9	-1.31704e-14	1.32117e-14	104	15	-9.27808e-25	0	692	0	0	0	I	TRUE	ncRNA
3L	3371901	0	1	1	1	1	23	12	-6.35635e-28	0	9	3	-3.89858e-07	3.89858e-07	26	10	-8.86449e-22	0	16	6	-1.72619e-13	1.7264e-13	32	16	-2.19164e-36	0	20	13	-6.13161e-32	0	21	11	-9.93231e-26	0	34	15	-4.02816e-33	0	181	0	0	0	I	TRUE	Syn
2R	24419247	1	1	1	0	1	37	32	-6.04536e-84	0	20	17	-7.09456e-45	0	13	12	-6.20666e-33	0	15	8	-3.89419e-19	0	32	27	-2.13585e-70	0	10	10	-1.70997e-28	0	22	11	-1.98342e-25	0	24	15	-2.88266e-36	0	173	0	0	0	I	TRUE	Nonsyn
3R	10195984	1	1	1	1	1	6	3	-9.31733e-08	9.31733e-08	8	4	-5.44462e-10	5.44462e-10	8	5	-7.29231e-13	7.29194e-13	21	8	-1.2205e-17	0	10	3	-5.56242e-07	5.56242e-07	16	7	-4.12852e-16	4.44089e-16	29	11	-9.62361e-24	0	27	15	-3.81463e-35	0	125	0	0	0	I	TRUE	Nonsyn
2R	8883706	1	1	1	1	1	22	20	-6.73293e-54	0	11	10	-1.87811e-27	0	14	14	-1.33716e-39	0	11	11	-2.85948e-31	0	26	25	-9.92533e-69	0	19	19	-1.74855e-53	0	14	13	-1.11773e-35	0	16	15	-3.57208e-41	0	133	0	0	0	I	TRUE	Nonsyn
3R	5236328	1	0	1	0	1	448	30	-1.22594e-37	0	295	23	-9.06958e-31	0	249	14	-2.57998e-17	0	200	4	-0.00038973	0.000389654	521	33	-1.95929e-40	0	345	22	-1.48716e-27	0	234	14	-1.08003e-17	0	265	15	-1.72246e-18	0	2557	0	0	0	I	TRUE	3UTR
X	1373528	1	1	1	1	1	61	20	-1.70824e-40	0	27	6	-6.28089e-12	6.28086e-12	23	13	-9.00714e-31	0	22	10	-1.08574e-22	0	78	34	-5.25219e-73	0	24	12	-1.26931e-27	0	44	17	-4.1124e-36	0	36	15	-1.20466e-32	0	315	0	0	0	I	TRUE	3UTR
3R	27674907	1	1	1	1	1	67	32	-1.7719e-70	0	24	13	-1.96214e-30	0	30	12	-4.02247e-26	0	48	12	-3.15119e-23	0	72	43	-4.3708e-100	0	42	15	-2.11486e-31	0	48	19	-1.92721e-40	0	47	15	-1.59837e-30	0	378	0	0	0	I	TRUE	Nonsyn
2L	411895	1	1	1	1	1	24	19	-7.37318e-49	0	9	6	-1.82896e-15	1.77636e-15	20	16	-1.80027e-41	0	13	11	-2.22356e-29	0	30	26	-1.741e-68	0	22	22	-8.17662e-62	0	22	20	-6.73293e-54	0	21	15	-1.202e-37	0	161	0	0	0	I	TRUE	Nonsyn
3L	7830703	0	0	1	0	0	6	1	-0.0100418	0.00999159	4	0	NA	NA	14	0	NA	NA	42	6	-1.0894e-10	1.08941e-10	14	4	-7.72355e-09	7.72355e-09	6	0	NA	NA	19	3	-4.44126e-06	4.44125e-06	61	16	-7.0644e-31	0	166	0	0	0	I	TRUE	Syn
X	19334465	0	1	1	1	1	10	7	-4.36883e-18	0	8	5	-7.29231e-13	7.29194e-13	7	5	-2.73843e-13	2.73892e-13	6	6	-2.18672e-17	0	12	12	-4.78174e-34	0	9	8	-5.49524e-22	0	8	7	-2.9211e-19	0	19	16	-3.60622e-42	0	79	0	0	0	I	TRUE	Nonsyn
2L	9789104	0	0	0	0	1	115	13	-3.33432e-20	0	54	5	-3.86259e-08	3.86259e-08	90	5	-5.10569e-07	5.10569e-07	92	6	-1.37854e-08	1.37854e-08	180	15	-4.88956e-21	0	101	7	-5.48148e-10	5.48148e-10	103	8	-1.26245e-11	1.26245e-11	115	16	-4.79285e-26	0	850	0	0	0	I	TRUE	ncRNA
2R	19223636	1	1	1	1	1	6	4	-1.16983e-10	1.16983e-10	8	2	-7.77798e-05	7.77768e-05	16	5	-5.62492e-11	5.62492e-11	11	3	-7.63874e-07	7.63874e-07	12	8	-3.00893e-20	0	13	8	-7.81158e-20	0	13	9	-7.2674e-23	0	21	16	-7.54925e-41	0	100	0	0	0	I	TRUE	Syn
3L	4430206	0	0	0	1	1	54	11	-2.56248e-20	0	22	9	-4.98781e-20	0	22	10	-1.08574e-22	0	21	4	-4.57489e-08	4.57489e-08	68	15	-9.12869e-28	0	32	7	-1.18657e-13	1.18683e-13	37	10	-5.71666e-20	0	44	16	-1.49097e-33	0	300	0	0	0	I	TRUE	Intron
4	1041154	0	1	0	1	1	18	17	-1.12374e-46	0	10	10	-1.70997e-28	0	13	13	-7.99622e-37	0	9	5	-1.63848e-12	1.63847e-12	28	19	-1.19055e-46	0	14	12	-4.33796e-32	0	13	11	-2.22356e-29	0	22	16	-2.7637e-40	0	127	0	0	0	I	TRUE	Intron
X	8240162	0	0	0	0	1	34	5	-3.4945e-09	3.4945e-09	35	7	-2.36022e-13	2.36033e-13	30	6	-1.2545e-11	1.2545e-11	46	9	-1.06552e-16	1.11022e-16	35	7	-2.36022e-13	2.36033e-13	41	12	-3.61148e-24	0	46	11	-3.61538e-21	0	53	16	-5.2365e-32	0	320	0	0	0	I	TRUE	Intergenic
3L	4584249	0	1	0	0	1	12	12	-4.78174e-34	0	3	3	-4.67624e-09	4.67624e-09	6	6	-2.18672e-17	0	6	6	-2.18672e-17	0	5	5	-1.30766e-14	1.31006e-14	8	8	-6.11492e-23	0	13	12	-6.20666e-33	0	19	16	-3.60622e-42	0	72	0	0	0	I	TRUE	Intron
2L	9790099	0	0	0	0	1	81	4	-1.17385e-05	1.17384e-05	45	3	-6.29565e-05	6.29546e-05	64	13	-9.70428e-24	0	61	7	-1.47411e-11	1.47411e-11	84	10	-4.21879e-16	4.44089e-16	78	6	-5.06607e-09	5.06607e-09	84	12	-4.83446e-20	0	108	16	-1.64656e-26	0	605	0	0	0	I	TRUE	ncRNA
2L	9790038	0	0	0	0	1	142	11	-1.86453e-15	1.88738e-15	63	5	-8.47797e-08	8.47797e-08	80	11	-2.69525e-18	0	89	11	-9.26551e-18	0	172	10	-6.39452e-13	6.39488e-13	80	5	-2.83188e-07	2.83188e-07	88	12	-8.73285e-20	0	118	16	-7.41561e-26	0	832	0	0	0	I	TRUE	ncRNA
2R	21653466	0	1	1	1	1	16	13	-4.45705e-34	0	9	4	-9.78722e-10	9.78722e-10	23	17	-6.25251e-43	0	25	13	-4.08145e-30	0	20	14	-5.13449e-35	0	24	14	-2.58187e-33	0	24	14	-2.58187e-33	0	26	16	-1.95514e-38	0	167	0	0	0	I	TRUE	Intron
X	15392685	1	1	1	1	1	13	11	-2.22356e-29	0	5	4	-3.90467e-11	3.90467e-11	10	9	-1.02102e-24	0	10	5	-3.2724e-12	3.27238e-12	23	20	-5.15369e-53	0	10	6	-4.56584e-15	4.55191e-15	21	15	-1.202e-37	0	19	16	-3.60622e-42	0	111	0	0	0	I	TRUE	Nonsyn
2L	9809350	0	1	1	0	1	20	11	-4.73693e-26	0	21	14	-1.53794e-34	0	19	10	-1.55815e-23	0	19	10	-1.55815e-23	0	18	15	-1.81605e-39	0	19	13	-2.1494e-32	0	28	15	-8.20324e-35	0	24	16	-2.71565e-39	0	168	0	0	0	I	TRUE	Nonsyn
X	17930651	1	1	1	1	1	31	20	-2.43278e-48	0	16	11	-1.23948e-27	0	15	5	-3.87253e-11	3.87252e-11	11	5	-5.99105e-12	5.9911e-12	41	27	-3.68378e-65	0	20	12	-5.94957e-29	0	29	15	-1.69658e-34	0	30	16	-5.31908e-37	0	193	0	0	0	I	TRUE	Intragenic
3L	1631054	0	0	0	0	1	244	13	-7.04128e-16	6.66134e-16	152	11	-3.98702e-15	3.9968e-15	156	10	-2.39991e-13	2.4003e-13	146	10	-1.23059e-13	1.23013e-13	259	16	-3.1152e-20	0	199	14	-1.09915e-18	0	204	16	-6.53901e-22	0	235	16	-6.49707e-21	0	1595	0	0	0	I	TRUE	3UTR
3L	2925255	1	1	1	0	1	35	26	-4.4496e-65	0	10	10	-1.70997e-28	0	11	9	-5.60717e-24	0	14	12	-4.33796e-32	0	34	30	-2.3038e-79	0	16	9	-1.15754e-21	0	20	18	-1.98041e-48	0	20	16	-1.80027e-41	0	160	0	0	0	I	TRUE	Nonsyn
2L	14090945	0	0	1	1	1	14	12	-4.33796e-32	0	7	3	-1.62849e-07	1.62849e-07	15	13	-8.36997e-35	0	24	15	-2.88266e-36	0	13	8	-7.81158e-20	0	13	8	-7.81158e-20	0	25	20	-1.54119e-51	0	21	16	-7.54925e-41	0	132	0	0	0	I	TRUE	Intergenic
X	6108552	1	1	1	0	1	42	36	-5.67969e-94	0	7	6	-1.52851e-16	1.11022e-16	14	10	-1.70129e-25	0	19	14	-1.54275e-35	0	52	44	-4.96582e-114	0	17	14	-9.05018e-37	0	31	22	-1.62483e-54	0	24	16	-2.71565e-39	0	206	0	0	0	I	TRUE	Syn
2L	5206233	0	0	1	1	1	103	20	-2.6428e-35	0	82	10	-3.27873e-16	3.33067e-16	106	13	-1.1013e-20	0	101	17	-4.37828e-29	0	82	19	-3.11801e-35	0	119	22	-3.60953e-38	0	88	23	-1.07172e-43	0	83	16	-1.73978e-28	0	764	0	0	0	I	TRUE	3UTR
X	11704188	1	0	1	1	1	78	27	-6.6025e-55	0	61	17	-3.13124e-33	0	50	15	-4.76408e-30	0	50	12	-5.47411e-23	0	88	34	-9.74662e-71	0	51	19	-8.05308e-40	0	74	26	-3.91019e-53	0	46	16	-3.53631e-33	0	498	0	0	0	I	TRUE	3UTR
3L	9833294	1	0	1	1	1	116	32	-4.74683e-61	0	143	54	-9.99004e-111	0	121	35	-1.83796e-67	0	111	30	-5.02761e-57	0	81	20	-1.24549e-37	0	188	60	-1.70122e-117	0	121	39	-3.73347e-77	0	107	16	-1.40483e-26	0	988	0	0	0	I	TRUE	3UTR
3L	4430207	0	0	0	0	1	53	11	-2.04363e-20	0	22	7	-6.10086e-15	6.10623e-15	21	10	-5.93124e-23	0	21	3	-6.08059e-06	6.08057e-06	63	18	-2.52046e-35	0	31	10	-7.34564e-21	0	36	6	-4.07995e-11	4.07996e-11	42	17	-1.53068e-36	0	289	0	0	0	I	TRUE	Intron
2R	12921326	0	1	1	0	1	68	4	-5.84633e-06	5.84632e-06	35	5	-4.07124e-09	4.07124e-09	55	5	-4.24294e-08	4.24294e-08	69	7	-3.60307e-11	3.60306e-11	80	5	-2.83188e-07	2.83188e-07	64	6	-1.50871e-09	1.50871e-09	71	6	-2.85326e-09	2.85326e-09	98	17	-2.51522e-29	0	540	0	0	0	I	TRUE	Nonsyn
3R	21018660	1	1	1	1	1	27	13	-1.56939e-29	0	15	8	-3.89419e-19	0	17	9	-2.45608e-21	0	11	5	-5.99105e-12	5.9911e-12	43	27	-2.76311e-64	0	23	10	-1.91801e-22	0	18	7	-1.14512e-15	1.11022e-15	26	17	-1.92615e-41	0	180	0	0	0	I	TRUE	Nonsyn
3R	17882765	1	1	1	0	1	19	19	-1.74855e-53	0	6	6	-2.18672e-17	0	15	14	-2.00261e-38	0	10	9	-1.02102e-24	0	23	19	-1.53852e-49	0	6	5	-7.83501e-14	7.83817e-14	15	13	-8.36997e-35	0	17	17	-6.25288e-48	0	111	0	0	0	I	TRUE	Syn
X	19727697	0	0	1	0	1	12	11	-3.42612e-30	0	10	9	-1.02102e-24	0	11	11	-2.85948e-31	0	8	7	-2.9211e-19	0	19	18	-1.98355e-49	0	11	9	-5.60717e-24	0	18	15	-1.81605e-39	0	18	17	-1.12374e-46	0	107	0	0	0	I	TRUE	3UTR
3R	19763634	1	1	1	0	1	23	17	-6.25251e-43	0	9	6	-1.82896e-15	1.77636e-15	10	7	-4.36883e-18	0	15	9	-5.07188e-22	0	21	13	-1.60705e-31	0	16	14	-1.59959e-37	0	23	15	-1.08269e-36	0	25	17	-6.67798e-42	0	142	0	0	0	I	TRUE	Nonsyn
3R	10584920	1	0	1	1	1	23	9	-8.18193e-20	0	27	4	-1.33079e-07	1.33079e-07	24	8	-4.39158e-17	0	30	14	-1.89654e-31	0	16	4	-1.40053e-08	1.40053e-08	23	6	-2.15426e-12	2.15428e-12	36	16	-2.64784e-35	0	30	17	-7.33614e-40	0	209	0	0	0	I	TRUE	Intron
3L	9833484	1	1	1	1	1	142	12	-3.40415e-17	0	186	32	-1.0271e-53	0	156	18	-1.41729e-27	0	144	18	-3.12948e-28	0	119	13	-5.29685e-20	0	228	32	-1.12102e-50	0	143	16	-1.87206e-24	0	107	17	-1.25888e-28	0	1225	0	0	0	I	TRUE	3UTR
2L	16179463	1	1	1	0	1	21	18	-1.38409e-47	0	13	13	-7.99622e-37	0	10	10	-1.70997e-28	0	4	4	-7.81979e-12	7.81974e-12	27	27	-1.06922e-75	0	8	8	-6.11492e-23	0	17	17	-6.25288e-48	0	18	17	-1.12374e-46	0	118	0	0	0	I	TRUE	Nonsyn
2R	17377110	0	0	1	0	1	27	19	-3.83285e-47	0	27	20	-2.56778e-50	0	25	17	-6.67798e-42	0	18	6	-3.99016e-13	3.99014e-13	30	22	-4.72482e-55	0	30	22	-4.72482e-55	0	27	19	-3.83285e-47	0	24	17	-2.14033e-42	0	208	0	0	0	I	TRUE	Intragenic
3R	4299391	0	1	1	1	1	37	9	-1.21958e-17	0	24	8	-4.39158e-17	0	32	15	-1.23169e-33	0	34	11	-7.89732e-23	0	53	22	-3.59881e-47	0	39	10	-1.04019e-19	0	45	19	-4.09095e-41	0	35	17	-2.7577e-38	0	299	0	0	0	I	TRUE	3UTR
X	7085816	0	1	1	0	1	20	14	-5.13449e-35	0	11	6	-1.00304e-14	9.99201e-15	23	15	-1.08269e-36	0	22	14	-4.22274e-34	0	23	15	-1.08269e-36	0	18	10	-7.39197e-24	0	25	20	-1.54119e-51	0	24	17	-2.14033e-42	0	166	0	0	0	I	TRUE	Nonsyn
3R	4301254	0	0	1	0	0	81	22	-2.76683e-42	0	87	22	-1.67538e-41	0	92	18	-5.46143e-32	0	86	15	-4.35765e-26	0	77	16	-4.64357e-29	0	189	35	-8.12125e-60	0	104	22	-1.38221e-39	0	98	17	-2.51522e-29	0	814	0	0	0	I	TRUE	3UTR
3L	9833459	1	1	1	1	1	92	24	-1.65703e-45	0	135	39	-5.81431e-75	0	120	28	-2.7183e-51	0	101	37	-8.89069e-76	0	75	24	-5.43062e-48	0	155	45	-2.35377e-86	0	92	24	-1.65703e-45	0	67	17	-1.9479e-32	0	837	0	0	0	I	TRUE	3UTR
X	9277029	0	1	0	1	1	30	2	-0.00117979	0.00117909	11	1	-0.01841	0.0182416	11	3	-7.63874e-07	7.63874e-07	27	15	-3.81463e-35	0	29	8	-2.5439e-16	2.22045e-16	6	1	-0.0100418	0.00999159	11	3	-7.63874e-07	7.63874e-07	29	18	-3.55506e-43	0	154	0	0	0	I	TRUE	Nonsyn
2R	11450318	1	1	1	0	1	45	26	-1.51206e-60	0	28	16	-1.11624e-37	0	24	13	-1.96214e-30	0	27	5	-1.02379e-09	1.02379e-09	45	22	-3.24441e-49	0	38	21	-1.36959e-48	0	18	7	-1.14512e-15	1.11022e-15	44	18	-1.03304e-38	0	269	0	0	0	I	TRUE	3UTR
2L	14089204	0	1	1	0	1	5	5	-1.30766e-14	1.31006e-14	6	4	-1.16983e-10	1.16983e-10	12	12	-4.78174e-34	0	16	12	-8.64915e-31	0	15	10	-5.09612e-25	0	5	5	-1.30766e-14	1.31006e-14	15	13	-8.36997e-35	0	18	18	-1.04563e-50	0	92	0	0	0	I	TRUE	Nonsyn
3L	20773190	0	1	1	1	1	51	30	-5.53139e-70	0	23	8	-2.93208e-17	0	35	14	-3.00206e-30	0	34	14	-1.80405e-30	0	44	30	-5.61886e-73	0	35	21	-1.10928e-49	0	28	13	-2.92498e-29	0	29	18	-3.55506e-43	0	279	0	0	0	I	TRUE	Intron
X	9022869	0	1	1	1	1	14	12	-4.33796e-32	0	18	16	-5.70301e-43	0	17	16	-6.34667e-44	0	21	16	-7.54925e-41	0	13	11	-2.22356e-29	0	8	7	-2.9211e-19	0	16	14	-1.59959e-37	0	20	18	-1.98041e-48	0	127	0	0	0	I	TRUE	Intron
2L	13188408	1	1	1	1	1	113	57	-3.77534e-126	0	27	14	-2.62821e-32	0	49	20	-7.89486e-43	0	38	10	-7.74654e-20	0	156	70	-9.54917e-150	0	48	23	-4.06657e-51	0	57	15	-4.61778e-29	0	56	18	-2.09037e-36	0	544	0	0	0	I	TRUE	Nonsyn
X	15958587	0	1	1	0	1	17	14	-9.05018e-37	0	12	10	-1.12515e-26	0	17	13	-1.89131e-33	0	12	10	-1.12515e-26	0	28	23	-1.33308e-59	0	9	7	-1.31257e-18	0	27	20	-2.56778e-50	0	21	18	-1.38409e-47	0	143	0	0	0	I	TRUE	Intron
X	9153487	0	0	1	0	0	187	16	-1.57754e-22	0	139	8	-1.41697e-10	1.41697e-10	263	10	-4.27239e-11	4.27239e-11	276	19	-1.20836e-24	0	241	17	-2.16148e-22	0	243	13	-6.67647e-16	6.66134e-16	286	20	-5.3435e-26	0	294	18	-1.67005e-22	0	1929	0	0	0	I	TRUE	3UTR
2L	14089246	0	1	1	0	1	17	16	-6.34667e-44	0	11	11	-2.85948e-31	0	11	11	-2.85948e-31	0	15	14	-2.00261e-38	0	14	14	-1.33716e-39	0	14	14	-1.33716e-39	0	26	23	-3.53799e-61	0	19	18	-1.98355e-49	0	127	0	0	0	I	TRUE	Nonsyn
3R	7192775	1	1	1	1	1	24	20	-3.08729e-52	0	9	6	-1.82896e-15	1.77636e-15	14	10	-1.70129e-25	0	8	5	-7.29231e-13	7.29194e-13	15	10	-5.09612e-25	0	12	10	-1.12515e-26	0	31	23	-1.0649e-57	0	19	18	-1.98355e-49	0	132	0	0	0	I	TRUE	Nonsyn
3R	15413305	1	1	1	1	1	25	21	-6.14597e-55	0	7	4	-2.72596e-10	2.72596e-10	12	7	-2.875e-17	0	13	8	-7.81158e-20	0	19	10	-1.55815e-23	0	19	15	-8.61272e-39	0	36	26	-1.59928e-64	0	26	18	-1.61298e-44	0	157	0	0	0	I	TRUE	Nonsyn
2L	9717614	1	1	1	0	1	38	36	-7.66123e-98	0	13	10	-4.86824e-26	0	34	30	-2.3038e-79	0	19	9	-9.30502e-21	0	53	48	-1.48805e-127	0	30	24	-1.34464e-61	0	55	43	-1.71998e-108	0	42	18	-3.56029e-39	0	284	0	0	0	I	TRUE	Nonsyn
2R	19303685	1	0	1	0	1	34	12	-2.53448e-25	0	15	3	-2.0959e-06	2.0959e-06	33	8	-8.18018e-16	7.77156e-16	23	11	-3.79572e-25	0	40	14	-2.97965e-29	0	23	6	-2.15426e-12	2.15428e-12	32	11	-3.57248e-23	0	46	19	-6.95869e-41	0	246	0	0	0	I	TRUE	3UTR
3R	20993853	1	1	1	1	1	46	16	-3.53631e-33	0	18	9	-4.90476e-21	0	28	15	-8.20324e-35	0	38	18	-3.40144e-40	0	56	26	-4.04913e-57	0	28	7	-4.19862e-14	4.19664e-14	34	11	-7.89732e-23	0	45	19	-4.09095e-41	0	293	0	0	0	I	TRUE	Nonsyn
X	16505550	1	1	1	0	1	14	10	-1.70129e-25	0	17	10	-3.29032e-24	0	10	8	-2.74354e-21	0	12	6	-2.00321e-14	1.9984e-14	15	10	-5.09612e-25	0	8	6	-6.10527e-16	5.55112e-16	21	12	-1.38609e-28	0	29	19	-3.4471e-46	0	126	0	0	0	I	TRUE	Nonsyn
2R	24995857	1	1	1	1	1	41	18	-2.03768e-39	0	19	5	-1.49115e-10	1.49115e-10	15	5	-3.87253e-11	3.87252e-11	16	5	-5.62492e-11	5.62492e-11	48	21	-1.04502e-45	0	24	12	-1.26931e-27	0	24	12	-1.26931e-27	0	33	19	-1.40021e-44	0	220	0	0	0	I	TRUE	Nonsyn
X	1690573	1	1	1	0	1	27	7	-3.15358e-14	3.15303e-14	9	3	-3.89858e-07	3.89858e-07	16	6	-1.72619e-13	1.7264e-13	22	9	-4.98781e-20	0	31	8	-4.66167e-16	4.44089e-16	20	1	-0.0334728	0.0329188	30	12	-4.02247e-26	0	43	19	-1.34727e-41	0	198	0	0	0	I	TRUE	Nonsyn
2L	9789012	0	0	0	0	1	122	12	-5.23732e-18	0	59	6	-9.13208e-10	9.13208e-10	89	8	-3.82879e-12	3.82883e-12	107	8	-1.72045e-11	1.72046e-11	114	12	-2.25614e-18	0	102	9	-2.03617e-13	2.03615e-13	104	15	-9.27808e-25	0	124	19	-1.69425e-31	0	821	0	0	0	I	TRUE	ncRNA
3R	31599016	0	0	1	0	1	165	24	-8.39622e-39	0	118	8	-3.79863e-11	3.79863e-11	130	11	-6.92437e-16	6.66134e-16	120	9	-9.04762e-13	9.04721e-13	148	19	-6.01727e-30	0	139	10	-7.48676e-14	7.4829e-14	142	16	-1.66521e-24	0	197	19	-1.73866e-27	0	1159	0	0	0	I	TRUE	3UTR
2L	9809349	0	1	1	0	1	18	12	-8.79492e-30	0	20	13	-6.13161e-32	0	19	11	-2.13489e-26	0	19	11	-2.13489e-26	0	18	15	-1.81605e-39	0	19	17	-1.06587e-45	0	28	20	-8.97293e-50	0	24	19	-7.37318e-49	0	165	0	0	0	I	TRUE	Nonsyn
3R	27674568	1	1	1	1	1	67	25	-5.98059e-52	0	23	13	-9.00714e-31	0	31	18	-2.11265e-42	0	36	18	-9.22227e-41	0	77	38	-3.90433e-84	0	41	14	-4.51759e-29	0	45	20	-8.90663e-44	0	39	19	-1.16744e-42	0	359	0	0	0	I	TRUE	Nonsyn
3R	4301244	0	0	1	0	0	47	16	-5.35307e-33	0	51	15	-6.73853e-30	0	48	16	-8.01697e-33	0	53	18	-6.39192e-37	0	41	13	-1.34895e-26	0	114	40	-7.14047e-81	0	62	21	-8.43248e-43	0	58	19	-1.55684e-38	0	474	0	0	0	I	TRUE	3UTR
2L	5205966	0	0	1	1	1	112	28	-3.0504e-52	0	84	13	-4.48147e-22	0	111	11	-1.16086e-16	1.11022e-16	106	12	-9.10179e-19	0	89	23	-1.44288e-43	0	116	20	-3.52889e-34	0	97	22	-2.50151e-40	0	117	19	-5.18017e-32	0	832	0	0	0	I	TRUE	3UTR
3L	6949690	1	1	1	1	1	211	46	-1.06748e-81	0	131	16	-4.31861e-25	0	121	14	-8.5649e-22	0	120	7	-1.84396e-09	1.84396e-09	206	44	-8.7864e-78	0	159	27	-2.09113e-45	0	153	22	-1.39699e-35	0	167	19	-6.68256e-29	0	1268	0	0	0	I	TRUE	3UTR
3L	4429967	1	1	1	1	1	68	26	-2.61538e-54	0	30	14	-1.89654e-31	0	23	16	-9.06644e-40	0	29	15	-1.69658e-34	0	58	29	-8.57797e-65	0	36	15	-1.20466e-32	0	46	23	-1.08501e-51	0	39	19	-1.16744e-42	0	329	0	0	0	I	TRUE	Intron
2R	17377109	0	0	1	1	1	27	19	-3.83285e-47	0	27	18	-4.83126e-44	0	25	19	-3.06728e-48	0	18	10	-7.39197e-24	0	30	23	-2.75253e-58	0	31	25	-2.78818e-64	0	27	25	-1.33776e-67	0	25	19	-3.06728e-48	0	210	0	0	0	I	TRUE	Intragenic
3L	4590685	0	1	1	1	0	77	44	-3.98407e-101	0	31	21	-2.13428e-51	0	47	17	-1.63466e-35	0	43	14	-1.00164e-28	0	78	42	-4.88416e-95	0	48	25	-1.14068e-56	0	51	25	-9.09244e-56	0	53	19	-1.97182e-39	0	428	0	0	0	I	TRUE	3UTR
3L	6954754	1	1	1	1	1	175	81	-1.86666e-174	0	69	20	-3.12708e-39	0	108	16	-1.64656e-26	0	108	14	-1.61344e-22	0	184	89	-8.3466e-194	0	105	39	-4.47105e-80	0	146	26	-2.29517e-44	0	165	19	-5.26111e-29	0	1060	0	0	0	I	TRUE	Nonsyn
3R	24675663	1	1	1	1	1	16	12	-8.64915e-31	0	11	9	-5.60717e-24	0	16	12	-8.64915e-31	0	20	14	-5.13449e-35	0	26	22	-1.2146e-57	0	24	23	-3.27633e-63	0	36	27	-9.92087e-68	0	26	19	-1.13747e-47	0	175	0	0	0	I	TRUE	Nonsyn
3L	6949688	1	1	1	1	1	210	48	-2.77895e-86	0	124	21	-1.23477e-35	0	124	12	-6.40552e-18	0	120	18	-9.66692e-30	0	216	49	-7.28347e-88	0	161	31	-9.66728e-54	0	151	27	-4.60461e-46	0	165	19	-5.26111e-29	0	1271	0	0	0	I	TRUE	3UTR
2L	7228779	1	1	1	0	1	75	44	-7.21286e-102	0	24	12	-1.26931e-27	0	34	22	-4.39838e-53	0	24	9	-1.30714e-19	0	45	28	-1.91884e-66	0	37	24	-7.97722e-58	0	43	29	-2.29102e-70	0	30	19	-9.38625e-46	0	312	0	0	0	I	TRUE	Nonsyn
3R	7474763	0	0	1	1	0	7	2	-5.83994e-05	5.83977e-05	14	2	-0.000251122	0.000251091	22	4	-5.58405e-08	5.58405e-08	44	14	-1.46678e-28	0	33	6	-2.32997e-11	2.32997e-11	35	18	-4.61845e-41	0	91	45	-2.12978e-99	0	59	19	-2.29268e-38	0	305	0	0	0	I	TRUE	ncRNA
3R	21018588	1	1	1	1	1	27	23	-2.38432e-60	0	10	10	-1.70997e-28	0	22	19	-2.67995e-50	0	7	5	-2.73843e-13	2.73892e-13	41	33	-2.20516e-84	0	18	13	-6.79813e-33	0	20	10	-3.11157e-23	0	23	20	-5.15369e-53	0	168	0	0	0	I	TRUE	Nonsyn
X	8240161	0	0	1	0	1	33	8	-8.18018e-16	7.77156e-16	37	11	-2.34925e-22	0	30	9	-1.41745e-18	0	48	15	-2.32125e-30	0	36	12	-5.76738e-25	0	40	11	-6.32295e-22	0	46	14	-3.05118e-28	0	54	20	-8.90167e-42	0	324	0	0	0	I	TRUE	Intergenic
2L	14090566	0	0	1	0	1	18	17	-1.12374e-46	0	8	8	-6.11492e-23	0	9	9	-1.02256e-25	0	17	15	-3.03151e-40	0	12	12	-4.78174e-34	0	6	6	-2.18672e-17	0	15	15	-2.23605e-42	0	21	20	-6.13061e-55	0	106	0	0	0	I	TRUE	Intergenic
2L	20346120	1	1	1	1	1	54	9	-5.08168e-16	5.55112e-16	18	4	-2.34844e-08	2.34844e-08	28	6	-7.98241e-12	7.98239e-12	24	9	-1.30714e-19	0	53	14	-3.02456e-27	0	31	8	-4.66167e-16	4.44089e-16	53	17	-1.90849e-34	0	35	20	-9.27261e-47	0	296	0	0	0	I	TRUE	Nonsyn
X	6107716	1	0	1	1	1	36	24	-2.80732e-58	0	16	9	-1.15754e-21	0	22	14	-4.22274e-34	0	15	10	-5.09612e-25	0	40	25	-1.50137e-59	0	22	13	-3.92224e-31	0	29	20	-2.88667e-49	0	27	20	-2.56778e-50	0	207	0	0	0	I	TRUE	Syn
3L	2941132	1	0	1	0	1	18	17	-1.12374e-46	0	13	11	-2.22356e-29	0	7	6	-1.52851e-16	1.11022e-16	18	13	-6.79813e-33	0	27	23	-2.38432e-60	0	13	10	-4.86824e-26	0	22	21	-1.074e-57	0	21	20	-6.13061e-55	0	139	0	0	0	I	TRUE	Nonsyn
2L	9809297	0	1	1	0	1	14	9	-2.03181e-22	0	14	11	-1.03607e-28	0	15	11	-3.87931e-28	0	12	8	-3.00893e-20	0	15	13	-8.36997e-35	0	7	6	-1.52851e-16	1.11022e-16	24	21	-9.84928e-56	0	20	20	-2.92399e-56	0	121	0	0	0	I	TRUE	Nonsyn
X	3860692	0	0	1	0	0	4	0	NA	NA	2	0	NA	NA	3	0	NA	NA	7	0	NA	NA	226	19	-2.53991e-26	0	246	22	-7.69947e-31	0	370	21	-2.63029e-25	0	422	20	-1.28653e-22	0	1280	0	0	0	I	TRUE	ncRNA
X	21629726	1	1	1	0	1	85	33	-8.64266e-69	0	37	16	-4.6579e-35	0	24	10	-3.28302e-22	0	40	13	-9.2267e-27	0	67	34	-5.2718e-76	0	56	17	-5.76138e-34	0	55	22	-1.00893e-46	0	50	20	-1.31372e-42	0	414	0	0	0	I	TRUE	Intron
X	21629725	1	1	1	1	1	85	40	-2.29292e-87	0	38	19	-5.99639e-43	0	25	9	-2.03933e-19	0	41	16	-3.70548e-34	0	67	44	-3.4171e-105	0	57	25	-3.60606e-54	0	55	26	-2.17268e-57	0	53	20	-5.61369e-42	0	421	0	0	0	I	TRUE	Intron
3R	18907799	1	1	1	1	1	143	48	-1.34478e-95	0	57	25	-3.60606e-54	0	77	30	-9.80607e-63	0	64	12	-1.44924e-21	0	213	93	-6.24361e-197	0	85	33	-8.64266e-69	0	123	32	-4.11836e-60	0	96	20	-5.6001e-36	0	858	0	0	0	I	TRUE	Nonsyn
3L	4431761	0	1	1	0	1	35	35	-6.53821e-98	0	20	16	-1.80027e-41	0	24	20	-3.08729e-52	0	21	17	-3.71876e-44	0	42	39	-5.84076e-105	0	35	28	-1.18882e-71	0	42	35	-1.74392e-90	0	26	20	-6.66784e-51	0	245	0	0	0	I	TRUE	Intron
3L	20523500	1	0	1	0	1	56	16	-1.46226e-31	0	21	3	-6.08059e-06	6.08057e-06	29	6	-1.00504e-11	1.00504e-11	53	14	-3.02456e-27	0	57	16	-2.0297e-31	0	19	6	-5.82342e-13	5.82312e-13	22	4	-5.58405e-08	5.58405e-08	58	21	-1.54063e-43	0	315	0	0	0	I	TRUE	Nonsyn
3R	31597434	0	0	0	1	1	57	10	-6.87474e-18	0	41	6	-9.35115e-11	9.35114e-11	50	3	-8.64181e-05	8.64144e-05	66	12	-2.16564e-21	0	52	15	-9.45552e-30	0	52	7	-4.58032e-12	4.58034e-12	61	6	-1.12215e-09	1.12215e-09	81	21	-6.05823e-40	0	460	0	0	0	I	TRUE	Intergenic
3R	4365474	1	1	1	1	1	48	26	-1.69003e-59	0	27	13	-1.56939e-29	0	27	10	-1.40575e-21	0	35	15	-7.03823e-33	0	54	35	-1.16419e-83	0	38	20	-9.54051e-46	0	29	10	-3.32749e-21	0	42	21	-2.54505e-47	0	300	0	0	0	I	TRUE	Syn
2R	12448779	1	1	1	0	1	51	27	-2.36159e-61	0	13	5	-1.66429e-11	1.66429e-11	43	25	-2.2597e-58	0	28	11	-5.98244e-24	0	43	26	-2.62017e-61	0	32	14	-6.12909e-31	0	36	17	-5.21687e-38	0	40	21	-6.2273e-48	0	286	0	0	0	I	TRUE	Nonsyn
3L	2941312	1	1	1	0	1	31	29	-1.38584e-78	0	15	13	-8.36997e-35	0	27	23	-2.38432e-60	0	23	19	-1.53852e-49	0	33	31	-4.40037e-84	0	23	19	-1.53852e-49	0	26	23	-3.53799e-61	0	23	21	-1.23313e-56	0	201	0	0	0	I	TRUE	Nonsyn
2R	11447987	1	1	1	1	1	94	35	-4.507e-72	0	37	12	-8.52255e-25	0	50	18	-1.79435e-37	0	44	12	-9.59866e-24	0	121	44	-1.2362e-89	0	77	34	-2.96759e-73	0	63	26	-2.15157e-55	0	81	21	-6.05823e-40	0	567	0	0	0	I	TRUE	3UTR
X	6108553	1	1	1	1	1	42	40	-7.33732e-109	0	7	7	-3.65672e-20	0	14	12	-4.33796e-32	0	17	16	-6.34667e-44	0	54	46	-1.91992e-119	0	17	15	-3.03151e-40	0	30	29	-8.95539e-80	0	24	21	-9.84928e-56	0	205	0	0	0	I	TRUE	Nonsyn
2R	9234519	1	1	1	0	1	92	46	-7.12276e-102	0	26	17	-1.92615e-41	0	57	30	-6.71544e-68	0	32	13	-2.69687e-28	0	111	51	-3.02614e-110	0	62	31	-3.70074e-69	0	77	30	-9.80607e-63	0	45	21	-1.77577e-46	0	502	0	0	0	I	TRUE	Nonsyn
X	16468562	0	1	1	0	1	7	7	-3.65672e-20	0	8	7	-2.9211e-19	0	15	14	-2.00261e-38	0	25	25	-3.82358e-70	0	11	10	-1.87811e-27	0	15	13	-8.36997e-35	0	38	33	-1.16409e-86	0	24	21	-9.84928e-56	0	143	0	0	0	I	TRUE	Intron
3L	4369185	0	1	1	0	1	72	19	-1.89262e-36	0	38	9	-1.59567e-17	0	30	7	-7.19787e-14	7.19425e-14	57	17	-8.197e-34	0	96	36	-3.17679e-74	0	54	11	-2.56248e-20	0	46	11	-3.61538e-21	0	82	22	-3.77528e-42	0	475	0	0	0	I	TRUE	Syn
2L	16724571	0	0	1	0	1	140	27	-4.93706e-47	0	74	16	-2.29547e-29	0	86	19	-8.58379e-35	0	66	19	-2.80763e-37	0	152	30	-2.05435e-52	0	93	7	-3.05473e-10	3.05473e-10	84	11	-4.74876e-18	0	78	22	-1.0593e-42	0	773	0	0	0	I	TRUE	Nonsyn
3R	31602095	0	1	0	0	1	191	25	-3.87558e-39	0	97	11	-2.49289e-17	0	95	8	-6.53115e-12	6.53111e-12	172	21	-1.86051e-32	0	158	30	-7.36308e-52	0	123	11	-3.71145e-16	3.33067e-16	156	13	-1.99333e-18	0	182	22	-7.9043e-34	0	1174	0	0	0	I	TRUE	Nonsyn
2R	15872366	1	1	1	0	1	22	16	-2.7637e-40	0	12	9	-2.23949e-23	0	20	14	-5.13449e-35	0	20	17	-7.09456e-45	0	25	19	-3.06728e-48	0	13	6	-3.71492e-14	3.71925e-14	14	14	-1.33716e-39	0	27	22	-6.54836e-57	0	153	0	0	0	I	TRUE	Nonsyn
2L	14091478	0	0	1	0	1	5	5	-1.30766e-14	1.31006e-14	8	6	-6.10527e-16	5.55112e-16	16	13	-4.45705e-34	0	7	7	-3.65672e-20	0	7	6	-1.52851e-16	1.11022e-16	6	6	-2.18672e-17	0	17	16	-6.34667e-44	0	27	22	-6.54836e-57	0	93	0	0	0	I	TRUE	Intergenic
3L	21333937	1	0	1	1	1	25	19	-3.06728e-48	0	10	6	-4.56584e-15	4.55191e-15	6	5	-7.83501e-14	7.83817e-14	8	6	-6.10527e-16	5.55112e-16	30	19	-9.38625e-46	0	9	7	-1.31257e-18	0	20	16	-1.80027e-41	0	27	22	-6.54836e-57	0	135	0	0	0	I	TRUE	Nonsyn
3L	2941396	1	1	1	0	1	51	33	-6.3355e-79	0	15	9	-5.07188e-22	0	23	8	-2.93208e-17	0	26	10	-8.86449e-22	0	39	24	-5.61158e-57	0	28	15	-8.20324e-35	0	31	16	-1.09755e-36	0	46	22	-6.2085e-49	0	259	0	0	0	I	TRUE	Nonsyn
3R	4301246	0	0	1	0	0	58	10	-8.29435e-18	0	56	10	-5.67727e-18	0	53	15	-1.31673e-29	0	59	12	-4.97828e-22	0	45	10	-5.1723e-19	0	120	27	-4.88716e-49	0	66	16	-2.95639e-30	0	66	22	-1.38834e-44	0	523	0	0	0	I	TRUE	3UTR
2R	9229936	1	0	1	0	1	48	17	-2.52709e-35	0	18	6	-3.99016e-13	3.99014e-13	31	13	-1.60375e-28	0	39	14	-1.9398e-29	0	62	15	-1.93282e-28	0	45	14	-2.12588e-28	0	54	19	-3.03741e-39	0	48	22	-2.14794e-48	0	345	0	0	0	I	TRUE	Nonsyn
X	21629737	1	1	1	1	1	70	32	-1.14418e-69	0	33	15	-2.25457e-33	0	22	9	-4.98781e-20	0	38	14	-1.2454e-29	0	53	31	-3.73172e-72	0	50	19	-5.06095e-40	0	44	23	-2.66077e-52	0	39	22	-4.05981e-51	0	349	0	0	0	I	TRUE	Intron
3L	4590709	1	1	1	1	0	60	44	-9.7439e-109	0	31	21	-2.13428e-51	0	35	17	-2.7577e-38	0	37	21	-6.13689e-49	0	59	47	-3.43181e-119	0	49	37	-1.65423e-92	0	46	24	-1.74148e-54	0	52	22	-2.10834e-47	0	369	0	0	0	I	TRUE	3UTR
3L	1782670	1	1	1	0	1	84	31	-7.2341e-64	0	35	12	-3.85086e-25	0	38	14	-1.2454e-29	0	41	12	-3.61148e-24	0	77	29	-3.65941e-60	0	52	23	-4.60563e-50	0	71	27	-2.92626e-56	0	55	22	-1.00893e-46	0	453	0	0	0	I	TRUE	Nonsyn
2L	19509577	1	1	1	1	1	81	13	-2.70071e-22	0	50	11	-1.0061e-20	0	53	14	-3.02456e-27	0	67	19	-3.91276e-37	0	84	16	-2.14575e-28	0	70	16	-8.51755e-30	0	92	27	-1.33342e-52	0	119	22	-3.60953e-38	0	616	0	0	0	I	TRUE	Nonsyn
2L	9789039	0	1	0	0	1	160	14	-4.9001e-20	0	70	4	-6.5647e-06	6.56468e-06	84	11	-4.74876e-18	0	106	14	-1.22437e-22	0	165	10	-4.21666e-13	4.21663e-13	101	5	-9.0623e-07	9.0623e-07	125	29	-5.49652e-53	0	141	22	-2.04742e-36	0	952	0	0	0	I	TRUE	ncRNA
3L	4432486	1	1	1	0	1	113	59	-9.53303e-132	0	39	16	-1.35994e-34	0	57	22	-2.69766e-46	0	42	13	-1.95063e-26	0	148	71	-1.30336e-154	0	68	31	-1.72548e-67	0	74	33	-2.491e-71	0	78	22	-1.0593e-42	0	619	0	0	0	I	TRUE	Syn
3R	25965643	1	0	1	1	1	65	64	-1.26859e-176	0	32	32	-1.39818e-89	0	40	40	-8.54973e-112	0	10	10	-1.70997e-28	0	67	66	-3.65663e-182	0	45	44	-3.00365e-121	0	37	37	-1.82834e-103	0	23	22	-1.87762e-60	0	319	0	0	0	I	TRUE	Nonsyn
2L	1011285	0	0	1	1	1	256	30	-3.94009e-45	0	173	21	-2.11417e-32	0	274	15	-2.84093e-18	0	261	10	-3.96508e-11	3.96508e-11	310	31	-2.33951e-44	0	307	30	-1.1444e-42	0	384	39	-1.1912e-55	0	455	22	-6.50401e-25	0	2420	0	0	0	I	TRUE	Intergenic
3R	10245425	1	1	1	1	1	23	18	-3.49066e-46	0	6	5	-7.83501e-14	7.83817e-14	10	8	-2.74354e-21	0	12	9	-2.23949e-23	0	37	29	-1.13952e-73	0	14	10	-1.70129e-25	0	16	12	-8.64915e-31	0	31	23	-1.0649e-57	0	149	0	0	0	I	TRUE	Nonsyn
X	21629428	1	1	1	1	1	99	26	-2.9427e-49	0	29	8	-2.5439e-16	2.22045e-16	47	14	-4.33884e-28	0	42	11	-1.16718e-21	0	77	32	-5.99486e-68	0	43	26	-2.62017e-61	0	44	16	-1.49097e-33	0	70	23	-2.27185e-46	0	451	0	0	0	I	TRUE	Intron
3R	15399446	1	1	1	1	1	25	9	-2.03933e-19	0	8	4	-5.44462e-10	5.44462e-10	25	14	-5.85873e-33	0	24	10	-3.28302e-22	0	29	11	-9.62361e-24	0	19	10	-1.55815e-23	0	37	23	-8.16499e-55	0	40	23	-1.18063e-53	0	207	0	0	0	I	TRUE	Nonsyn
3R	4297517	1	1	1	0	1	375	62	-2.46643e-101	0	199	25	-1.14341e-38	0	128	21	-2.53626e-35	0	111	17	-2.45678e-28	0	324	74	-4.73521e-132	0	232	46	-1.35855e-79	0	197	24	-7.5643e-37	0	182	23	-9.2053e-36	0	1748	0	0	0	I	TRUE	3UTR
2L	9733349	1	1	1	0	1	23	22	-1.87762e-60	0	10	9	-1.02102e-24	0	14	14	-1.33716e-39	0	10	10	-1.70997e-28	0	26	26	-6.39395e-73	0	19	19	-1.74855e-53	0	26	25	-9.92533e-69	0	24	23	-3.27633e-63	0	152	0	0	0	I	TRUE	Nonsyn
3L	9162917	0	1	1	1	1	33	13	-4.44292e-28	0	11	7	-1.19967e-17	0	21	12	-1.38609e-28	0	21	10	-5.93124e-23	0	29	16	-2.48615e-37	0	34	14	-1.80405e-30	0	52	27	-4.90418e-61	0	44	23	-2.66077e-52	0	245	0	0	0	I	TRUE	Nonsyn
2L	7230012	1	1	1	0	1	58	37	-5.90589e-88	0	25	13	-4.08145e-30	0	40	26	-1.45074e-62	0	22	14	-4.22274e-34	0	50	38	-3.63977e-95	0	35	31	-4.34957e-82	0	36	30	-9.64466e-78	0	27	23	-2.38432e-60	0	293	0	0	0	I	TRUE	Nonsyn
X	15098592	1	1	1	1	1	33	17	-7.11369e-39	0	12	4	-3.82957e-09	3.82957e-09	15	10	-5.09612e-25	0	18	11	-9.00281e-27	0	49	25	-2.32515e-56	0	14	12	-4.33796e-32	0	30	16	-5.31908e-37	0	37	24	-7.97722e-58	0	208	0	0	0	I	TRUE	Nonsyn
X	21629727	1	1	1	1	1	83	24	-9.53636e-47	0	37	18	-1.79307e-40	0	24	10	-3.28302e-22	0	38	17	-1.7409e-37	0	66	26	-9.91709e-55	0	56	20	-2.16904e-41	0	54	28	-3.21869e-63	0	49	24	-1.38829e-53	0	407	0	0	0	I	TRUE	Intron
3L	9155218	1	1	1	1	1	11	9	-5.60717e-24	0	16	16	-3.73922e-45	0	8	8	-6.11492e-23	0	16	15	-3.57208e-41	0	17	17	-6.25288e-48	0	17	17	-6.25288e-48	0	38	34	-2.86735e-90	0	25	24	-5.70708e-66	0	148	0	0	0	I	TRUE	Nonsyn
2L	13189312	1	1	1	1	1	84	61	-1.01663e-149	0	20	15	-3.43969e-38	0	42	27	-1.0298e-64	0	31	21	-2.13428e-51	0	92	61	-1.18385e-145	0	44	34	-9.54489e-86	0	55	35	-3.19631e-83	0	33	24	-8.69178e-60	0	401	0	0	0	I	TRUE	Nonsyn
2L	14091477	0	0	1	0	1	5	5	-1.30766e-14	1.31006e-14	8	6	-6.10527e-16	5.55112e-16	16	15	-3.57208e-41	0	7	7	-3.65672e-20	0	7	7	-3.65672e-20	0	6	6	-2.18672e-17	0	17	17	-6.25288e-48	0	27	25	-1.33776e-67	0	93	0	0	0	I	TRUE	Intergenic
X	17930658	1	1	1	1	1	29	22	-1.26197e-55	0	15	12	-2.16563e-31	0	14	10	-1.70129e-25	0	11	10	-1.87811e-27	0	38	31	-1.04328e-79	0	18	14	-4.06623e-36	0	26	19	-1.13747e-47	0	26	25	-9.92533e-69	0	177	0	0	0	I	TRUE	Intragenic
3R	17881420	0	0	1	0	1	31	18	-2.11265e-42	0	12	7	-2.875e-17	0	22	13	-3.92224e-31	0	11	6	-1.00304e-14	9.99201e-15	42	21	-2.54505e-47	0	31	18	-2.11265e-42	0	35	19	-6.92068e-44	0	45	25	-1.17364e-57	0	229	0	0	0	I	TRUE	Syn
3R	4301150	0	0	1	0	0	65	27	-1.45634e-57	0	63	31	-7.27404e-69	0	60	20	-1.14999e-40	0	45	14	-2.12588e-28	0	32	20	-6.47709e-48	0	135	48	-4.66122e-97	0	62	20	-2.51767e-40	0	62	25	-5.3104e-53	0	524	0	0	0	I	TRUE	3UTR
2L	13188337	1	1	1	1	1	88	59	-2.15598e-141	0	41	26	-3.95896e-62	0	27	15	-3.81463e-35	0	44	26	-6.39456e-61	0	73	52	-4.28439e-127	0	35	25	-6.90726e-62	0	41	26	-3.95896e-62	0	45	25	-1.17364e-57	0	394	0	0	0	I	TRUE	Nonsyn
3R	27674736	1	1	1	0	1	22	21	-1.074e-57	0	14	11	-1.03607e-28	0	25	19	-3.06728e-48	0	25	15	-7.19534e-36	0	35	30	-1.61005e-78	0	26	23	-3.53799e-61	0	37	27	-3.6648e-67	0	32	25	-1.27255e-63	0	216	0	0	0	I	TRUE	Nonsyn
3R	24707423	1	1	1	1	1	52	32	-1.70537e-75	0	21	12	-1.38609e-28	0	40	22	-9.00736e-51	0	30	11	-1.51719e-23	0	56	35	-8.50964e-83	0	44	22	-1.66091e-49	0	51	30	-5.53139e-70	0	43	25	-2.2597e-58	0	337	0	0	0	I	TRUE	3UTR
X	6108712	1	1	1	1	1	43	40	-1.04997e-107	0	21	20	-6.13061e-55	0	25	23	-4.08885e-62	0	14	14	-1.33716e-39	0	46	41	-1.94385e-108	0	22	21	-1.074e-57	0	33	32	-4.6065e-88	0	27	25	-1.33776e-67	0	231	0	0	0	I	TRUE	Nonsyn
4	1265107	1	1	1	1	1	97	47	-3.52257e-103	0	36	21	-2.65803e-49	0	56	29	-2.1137e-65	0	51	23	-2.57265e-50	0	123	66	-2.73991e-148	0	79	34	-9.20553e-73	0	65	34	-1.26304e-76	0	65	25	-2.33645e-52	0	572	0	0	0	I	TRUE	Nonsyn
X	17930733	1	1	1	1	1	32	18	-4.82127e-42	0	23	9	-8.18193e-20	0	20	13	-6.13161e-32	0	14	8	-1.81999e-19	0	48	18	-7.28837e-38	0	15	6	-1.08042e-13	1.08025e-13	53	36	-3.43602e-87	0	33	25	-5.24082e-63	0	238	0	0	0	I	TRUE	Intragenic
X	16518833	0	1	1	0	1	19	15	-8.61272e-39	0	24	17	-2.14033e-42	0	22	17	-1.63367e-43	0	19	13	-2.1494e-32	0	17	14	-9.05018e-37	0	23	16	-9.06644e-40	0	37	27	-3.6648e-67	0	37	26	-5.37072e-64	0	198	0	0	0	I	TRUE	Nonsyn
2L	2785621	1	1	1	1	1	96	48	-3.10971e-106	0	41	16	-3.70548e-34	0	46	18	-2.8196e-38	0	36	10	-4.17797e-20	0	96	43	-1.40768e-92	0	56	24	-9.45879e-52	0	83	40	-6.37932e-88	0	71	26	-1.04835e-53	0	525	0	0	0	I	TRUE	Nonsyn
3L	20773150	0	1	1	1	1	38	19	-5.99639e-43	0	23	12	-6.35635e-28	0	19	8	-4.54677e-18	0	31	10	-7.34564e-21	0	39	28	-2.94399e-69	0	34	23	-3.84349e-56	0	26	16	-1.95514e-38	0	52	27	-4.90418e-61	0	262	0	0	0	I	TRUE	Intron
3R	27674878	1	1	1	1	1	54	41	-1.55109e-102	0	16	14	-1.59959e-37	0	25	12	-2.43721e-27	0	38	19	-5.99639e-43	0	58	45	-3.45368e-113	0	38	28	-8.31698e-70	0	40	21	-6.2273e-48	0	39	27	-4.10131e-66	0	308	0	0	0	I	TRUE	Syn
3R	17881419	0	0	0	0	1	30	21	-6.89579e-52	0	12	8	-3.00893e-20	0	24	18	-1.39405e-45	0	11	10	-1.87811e-27	0	42	26	-1.03755e-61	0	31	18	-2.11265e-42	0	35	25	-6.90726e-62	0	42	27	-1.0298e-64	0	227	0	0	0	I	TRUE	Nonsyn
2L	214328	1	1	1	0	1	25	6	-3.76859e-12	3.76854e-12	22	9	-4.98781e-20	0	24	11	-6.99675e-25	0	25	10	-5.46338e-22	0	15	7	-2.3257e-16	2.22045e-16	31	15	-6.55365e-34	0	36	28	-5.34105e-71	0	48	27	-2.30639e-62	0	226	0	0	0	I	TRUE	Nonsyn
3R	10195426	0	1	1	1	1	24	23	-3.27633e-63	0	17	15	-3.03151e-40	0	17	15	-3.03151e-40	0	14	13	-1.11773e-35	0	34	32	-7.81835e-87	0	18	15	-1.81605e-39	0	34	33	-7.9366e-91	0	28	27	-2.989e-74	0	186	0	0	0	I	TRUE	Nonsyn
3R	24103714	1	1	1	1	1	64	20	-5.34828e-40	0	37	10	-5.71666e-20	0	59	20	-7.67884e-41	0	42	12	-5.04827e-24	0	68	23	-1.02019e-46	0	37	10	-5.71666e-20	0	104	36	-1.09263e-72	0	71	27	-2.92626e-56	0	482	0	0	0	I	TRUE	Nonsyn
2R	21145178	0	0	1	0	1	149	7	-8.33094e-09	8.33094e-09	84	7	-1.47981e-10	1.47981e-10	137	4	-9.19743e-05	9.19701e-05	153	22	-1.39699e-35	0	190	18	-5.63939e-26	0	107	10	-5.18449e-15	5.21805e-15	117	10	-1.29624e-14	1.29896e-14	201	28	-1.90359e-44	0	1138	0	0	0	I	TRUE	Syn
3R	4301258	0	0	1	0	0	106	24	-7.78969e-44	0	105	29	-1.71511e-55	0	106	18	-8.77896e-31	0	102	18	-4.14715e-31	0	107	27	-1.479e-50	0	222	43	-4.9577e-74	0	120	30	-7.33605e-56	0	111	28	-2.2915e-52	0	979	0	0	0	I	TRUE	3UTR
3L	9833300	1	1	1	1	1	85	38	-5.89774e-82	0	120	63	-8.86046e-141	0	113	59	-9.53303e-132	0	92	34	-6.37732e-70	0	64	28	-1.88732e-60	0	156	86	-3.66505e-194	0	105	49	-1.99418e-106	0	90	28	-2.50472e-55	0	825	0	0	0	I	TRUE	3UTR
2R	7813863	1	1	1	1	1	37	9	-1.21958e-17	0	28	9	-6.86351e-19	0	25	10	-5.46338e-22	0	26	15	-1.69805e-35	0	46	13	-7.73071e-26	0	27	11	-3.63777e-24	0	19	8	-4.54677e-18	0	46	29	-5.0896e-69	0	254	0	0	0	I	TRUE	Nonsyn
X	16464719	1	1	1	0	1	9	8	-5.49524e-22	0	9	7	-1.31257e-18	0	20	14	-5.13449e-35	0	15	12	-2.16563e-31	0	23	19	-1.53852e-49	0	22	17	-1.63367e-43	0	27	18	-4.83126e-44	0	36	29	-2.46782e-74	0	161	0	0	0	I	TRUE	Nonsyn
4	1041307	0	1	1	1	0	44	36	-1.91269e-92	0	19	9	-9.30502e-21	0	28	20	-8.97293e-50	0	20	15	-3.43969e-38	0	64	42	-1.85312e-100	0	17	9	-2.45608e-21	0	31	25	-2.78818e-64	0	32	29	-1.47584e-77	0	255	0	0	0	I	TRUE	Intron
3R	24706551	1	1	1	1	1	49	44	-1.2645e-116	0	27	24	-6.65586e-64	0	16	15	-3.57208e-41	0	29	23	-6.43288e-59	0	60	54	-5.66733e-143	0	41	27	-3.68378e-65	0	36	26	-1.59928e-64	0	33	29	-1.2156e-76	0	291	0	0	0	I	TRUE	Nonsyn
X	2628866	1	1	1	1	1	38	25	-2.02759e-60	0	16	9	-1.15754e-21	0	30	22	-4.72482e-55	0	36	24	-2.80732e-58	0	54	33	-1.1758e-77	0	23	13	-9.00714e-31	0	40	28	-9.79745e-69	0	44	29	-6.70946e-70	0	281	0	0	0	I	TRUE	Nonsyn
3L	6950112	1	1	0	1	1	155	58	-1.61424e-118	0	102	37	-1.39288e-75	0	118	24	-1.36513e-42	0	126	23	-1.07406e-39	0	162	76	-2.18315e-164	0	160	61	-3.53493e-125	0	123	30	-1.70251e-55	0	146	29	-8.28293e-51	0	1092	0	0	0	I	TRUE	3UTR
4	874383	1	1	1	0	1	102	59	-1.59828e-135	0	39	21	-2.9627e-48	0	82	40	-3.31035e-88	0	67	25	-5.98059e-52	0	129	78	-6.80459e-181	0	87	47	-2.92472e-106	0	102	51	-8.98502e-113	0	93	29	-2.77967e-57	0	701	0	0	0	I	TRUE	Nonsyn
3R	5650351	1	1	1	1	1	8	3	-2.60231e-07	2.60231e-07	9	1	-0.0150628	0.0149499	20	4	-3.70844e-08	3.70844e-08	33	16	-4.24766e-36	0	15	7	-2.3257e-16	2.22045e-16	29	15	-1.69658e-34	0	31	11	-2.34804e-23	0	52	30	-1.3053e-69	0	197	0	0	0	I	TRUE	Nonsyn
3R	21297849	0	0	0	0	1	171	17	-5.53594e-25	0	94	15	-1.83613e-25	0	154	18	-1.11168e-27	0	185	20	-7.02296e-30	0	304	33	-2.46118e-48	0	98	17	-2.51522e-29	0	170	31	-6.12604e-53	0	290	30	-1.94839e-43	0	1466	0	0	0	I	TRUE	ncRNA
X	22982709	0	1	1	1	1	58	40	-3.73572e-97	0	38	28	-8.31698e-70	0	49	28	-6.74917e-65	0	46	25	-2.5667e-57	0	93	63	-2.44744e-151	0	47	27	-1.01067e-62	0	64	46	-6.53803e-113	0	68	30	-8.40454e-65	0	463	0	0	0	I	TRUE	Nonsyn
3L	9833301	1	1	1	1	1	81	54	-2.5222e-129	0	117	78	-4.21219e-186	0	110	77	-1.86486e-186	0	91	40	-8.4038e-86	0	60	36	-3.7907e-84	0	152	105	-1.21227e-252	0	104	64	-1.82067e-149	0	83	30	-1.59664e-61	0	798	0	0	0	I	TRUE	3UTR
2L	9789941	0	0	0	0	1	151	18	-7.673e-28	0	77	6	-4.68307e-09	4.68307e-09	103	15	-7.95235e-25	0	100	16	-4.40893e-27	0	221	19	-1.64357e-26	0	105	12	-8.08386e-19	0	118	15	-6.88216e-24	0	133	31	-1.33319e-56	0	1008	0	0	0	I	TRUE	ncRNA
X	22502713	1	0	1	1	1	64	52	-1.31647e-132	0	26	20	-6.66784e-51	0	25	18	-4.97088e-45	0	30	19	-9.38625e-46	0	37	30	-5.08964e-77	0	36	31	-3.12662e-81	0	45	31	-1.36392e-75	0	39	31	-5.07777e-79	0	302	0	0	0	I	TRUE	Nonsyn
2L	3503636	1	1	0	1	1	46	9	-1.06552e-16	1.11022e-16	7	1	-0.0117155	0.0116471	22	3	-7.03187e-06	7.03185e-06	60	16	-5.21965e-31	0	66	22	-1.38834e-44	0	12	3	-1.01722e-06	1.01722e-06	25	3	-1.04628e-05	1.04627e-05	95	32	-2.49949e-64	0	333	0	0	0	I	TRUE	Nonsyn
3R	31597431	0	0	1	0	1	56	16	-1.46226e-31	0	41	8	-5.56289e-15	5.55112e-15	51	12	-7.1474e-23	0	67	26	-1.61799e-54	0	51	12	-7.1474e-23	0	54	14	-4.07678e-27	0	59	11	-7.4349e-20	0	85	32	-3.21304e-66	0	464	0	0	0	I	TRUE	Intergenic
3R	4365384	1	1	1	0	1	46	27	-4.30769e-63	0	15	10	-5.09612e-25	0	35	19	-6.92068e-44	0	38	10	-7.74654e-20	0	45	24	-8.34222e-55	0	36	18	-9.22227e-41	0	46	16	-3.53631e-33	0	51	32	-6.56976e-76	0	312	0	0	0	I	TRUE	Syn
2L	5206020	0	0	1	1	1	103	24	-3.59313e-44	0	70	11	-5.65219e-19	0	72	14	-3.64974e-25	0	98	24	-9.32513e-45	0	84	20	-2.8348e-37	0	105	22	-1.74579e-39	0	100	18	-2.81554e-31	0	98	32	-8.26741e-64	0	730	0	0	0	I	TRUE	3UTR
3L	2941364	1	1	1	0	1	29	23	-6.43288e-59	0	15	12	-2.16563e-31	0	27	24	-6.65586e-64	0	16	14	-1.59959e-37	0	36	33	-1.66128e-88	0	19	17	-1.06587e-45	0	24	24	-2.2865e-67	0	35	32	-9.10662e-86	0	201	0	0	0	I	TRUE	Nonsyn
2L	9789948	0	0	0	0	1	127	18	-2.867e-29	0	70	5	-1.44568e-07	1.44568e-07	87	11	-7.12711e-18	0	91	10	-9.71624e-16	9.99201e-16	185	22	-1.15263e-33	0	95	11	-1.96294e-17	0	113	13	-2.6283e-20	0	119	33	-5.38792e-63	0	887	0	0	0	I	TRUE	ncRNA
3R	31602220	0	1	0	0	1	259	34	-1.07461e-52	0	115	8	-3.08517e-11	3.08517e-11	131	13	-1.93332e-19	0	151	24	-8.60569e-40	0	254	29	-2.4521e-43	0	125	13	-1.02889e-19	0	185	29	-1.44982e-47	0	214	33	-1.19083e-53	0	1434	0	0	0	I	TRUE	5UTR
3L	4431719	0	1	0	0	1	37	36	-4.0388e-99	0	18	15	-1.81605e-39	0	19	16	-3.60622e-42	0	24	23	-3.27633e-63	0	40	38	-2.37702e-103	0	24	20	-3.08729e-52	0	44	38	-2.13723e-99	0	38	33	-1.16409e-86	0	244	0	0	0	I	TRUE	Intron
3R	5650231	1	1	1	1	1	15	5	-3.87253e-11	3.87252e-11	11	4	-2.55647e-09	2.55647e-09	22	7	-6.10086e-15	6.10623e-15	32	15	-1.23169e-33	0	25	11	-1.2475e-24	0	25	10	-5.46338e-22	0	24	12	-1.26931e-27	0	55	34	-3.18057e-80	0	209	0	0	0	I	TRUE	Nonsyn
3L	2941425	1	1	1	0	1	41	26	-3.95896e-62	0	12	9	-2.23949e-23	0	14	6	-6.4918e-14	6.4948e-14	25	16	-7.53161e-39	0	35	20	-9.27261e-47	0	27	21	-1.43357e-53	0	24	16	-2.71565e-39	0	43	34	-2.17282e-86	0	221	0	0	0	I	TRUE	Syn
2R	12921246	1	1	1	0	1	57	21	-9.84384e-44	0	34	12	-2.53448e-25	0	49	23	-7.65164e-51	0	43	16	-9.50292e-34	0	75	25	-1.85532e-50	0	39	12	-1.79366e-24	0	68	26	-2.61538e-54	0	72	34	-1.45761e-74	0	437	0	0	0	I	TRUE	Syn
3R	23983504	0	0	1	1	1	154	5	-7.18572e-06	7.18569e-06	133	8	-9.95003e-11	9.95003e-11	194	17	-5.04338e-24	0	151	19	-8.99074e-30	0	181	15	-5.32304e-21	0	388	42	-5.20175e-61	0	361	31	-3.0325e-42	0	295	34	-1.12883e-50	0	1857	0	0	0	I	TRUE	ncRNA
2R	14762018	1	1	1	0	1	66	27	-2.4606e-57	0	27	8	-1.31973e-16	1.11022e-16	39	21	-2.9627e-48	0	36	18	-9.22227e-41	0	80	24	-3.39042e-47	0	46	23	-1.08501e-51	0	71	32	-2.07961e-69	0	57	34	-1.99988e-79	0	422	0	0	0	I	TRUE	Syn
X	5630114	1	1	1	1	1	59	54	-5.67665e-144	0	36	28	-5.34105e-71	0	39	32	-2.12624e-82	0	37	26	-5.37072e-64	0	79	60	-2.14148e-149	0	45	34	-3.89838e-85	0	46	40	-7.93031e-105	0	48	34	-1.84336e-83	0	389	0	0	0	I	TRUE	Nonsyn
3R	18971312	1	1	1	1	1	64	44	-1.26948e-106	0	34	22	-4.39838e-53	0	34	25	-1.97668e-62	0	25	17	-6.67798e-42	0	75	47	-9.39551e-111	0	48	33	-2.49461e-80	0	58	40	-3.73572e-97	0	54	34	-1.21637e-80	0	392	0	0	0	I	TRUE	Nonsyn
X	5631035	1	1	1	1	1	50	42	-1.26691e-108	0	31	29	-1.38584e-78	0	38	37	-6.93637e-102	0	27	17	-5.19238e-41	0	75	61	-2.29042e-155	0	32	29	-1.47584e-77	0	55	46	-1.17136e-118	0	42	34	-4.55517e-87	0	350	0	0	0	I	TRUE	Nonsyn
3L	4591116	0	1	1	1	1	62	36	-2.19843e-83	0	22	9	-4.98781e-20	0	26	20	-6.66784e-51	0	29	19	-3.4471e-46	0	72	48	-3.9961e-115	0	58	30	-1.3888e-67	0	49	33	-7.62734e-80	0	49	35	-4.31548e-86	0	367	0	0	0	I	TRUE	3UTR
2L	2785610	1	1	1	1	1	102	57	-9.84597e-130	0	39	13	-6.23771e-27	0	48	21	-1.04502e-45	0	37	18	-1.79307e-40	0	90	41	-9.63579e-89	0	61	27	-1.59807e-58	0	67	35	-8.32513e-79	0	76	35	-3.33619e-76	0	520	0	0	0	I	TRUE	Nonsyn
3L	4369162	1	1	1	0	1	32	20	-6.47709e-48	0	21	8	-1.2205e-17	0	17	8	-1.46677e-18	0	30	18	-8.87357e-43	0	45	30	-1.68293e-72	0	33	22	-1.55486e-53	0	28	16	-1.11624e-37	0	60	36	-3.7907e-84	0	266	0	0	0	I	TRUE	Intergenic
[truncated: 4,317 more rows]
