# Supplementary material for: Adaptation of A-to-I RNA editing in Drosophila
Source: PLoS Genet. 2017 Mar 10;13(3):e1006648. doi: 10.1371/journal.pgen.1006648 (PMC5365144; doi:10.1371/journal.pgen.1006648)
Supplement: S9 Table — Orthologous sites with deep sequencing coverage (raw reads ≥ 200 in all the libraries) but without editing detected are also presented. (XLSX) [file pgen.1006648.s009.xlsx]

## Sheet: 996_conserved_editing_sites
ID_dm6: The chromosome and position of the editing site in dm6
ID_dsim1.4: The chromosome and position of the orthologous sites in D. simulans R1.4
g_align: the orthologous site is identified with genome alignment between D. melanogaster and D. simulans
c_align: the orthologous site is identified with the CDS alignment between D. melanogaster and D. simulans
S2, S3, S4, S6, S7, S8: The brain library of D. simulans in Table 2
PE1: the probability (at log scale) that this site is edited in one library; PE0: the probability (at log scale) that the G allele was observed due to sequencing error
Joint_PE1 is the Joint probability that the site is edited in at least one library.
ID_dm6	ID_dsim1.4	g_align	c_align	Average_EditingLevel_in_dm6	S2_Coverage	S2_Galleles	S2_PE1	S2_PE0	S3_Coverage	S3_Galleles	S3_PE1	S3_PE0	S4_Coverage	S4_Galleles	S4_PE1	S4_PE0	S6_Coverage	S6_Galleles	S6_PE1	S6_PE0	S7_Coverage	S7_Galleles	S7_PE1	S7_PE0	S8_Coverage	S8_Galleles	S8_PE1	S8_PE0	Joint_PE1	edited_FDR0.05	Annotation
3L:9833369	3L:9210230	1	0	0.727802	96	84	-3.5005e-219	0	66	61	-3.7054e-163	0	96	84	-3.5005e-219	0	78	71	-1.8669e-188	0	163	151	0	0	89	72	-8.8096e-183	0	1	1	3UTR
3L:9833301	3L:9210164	1	0	0.592564	65	50	-2.9581e-125	0	71	58	-5.0846e-148	0	84	45	-1.4246e-101	0	60	48	-7.1735e-122	0	167	137	0	0	65	47	-1.512e-115	0	1	1	3UTR
X:3861505	X:2761525	1	0	0.523792	4	0	NA	NA	3	0	NA	NA	10	4	-1.62902e-09	1.62902e-09	518	350	0	0	382	243	0	0	331	195	0	0	1	1	ncRNA
X:22982709	chrU_M_1467:517	1	1	0.619152	36	26	-1.59928e-64	0	43	34	-2.17282e-86	0	82	52	-8.6469e-123	0	69	57	-4.6205e-146	0	136	103	-4.02663e-255	0	90	60	-1.6017e-143	0	1	1	Nonsyn
3L:9833300	3L:9210163	1	0	0.453788	64	49	-1.3607e-122	0	73	44	-1.2126e-102	0	87	37	-8.48556e-79	0	59	50	-1.8101e-129	0	169	132	0	0	67	42	-3.8408e-99	0	1	1	3UTR
3R:4297504	3R:196711	1	1	0.32422	134	27	-1.34252e-47	0	193	50	-6.75769e-93	0	128	38	-1.31016e-73	0	284	66	-1.5799e-118	0	446	120	-9.6067e-223	0	162	53	-1.1388e-104	0	1	1	3UTR
2R:9234519	2R:3787704	1	1	0.487769	48	17	-2.52709e-35	0	91	44	-1.21747e-96	0	83	39	-3.46253e-85	0	138	86	-5.1922e-201	0	148	82	-1.8106e-185	0	170	67	-1.55e-138	0	1	1	Nonsyn
3L:4369184	3L:3905502	1	1	0.693105	34	27	-5.68739e-69	0	21	16	-7.54925e-41	0	62	47	-2.8386e-117	0	35	26	-4.4496e-65	0	61	47	-6.8787e-118	0	99	72	-1.6002e-176	0	1	1	Nonsyn
2R:6625845	2R:1336220	1	0	0.105053	253	37	-4.82356e-59	0	326	22	-4.23264e-28	0	406	50	-3.07174e-75	0	498	91	-3.4269e-152	0	736	109	-3.6349e-171	0	451	48	-4.08802e-69	0	1	1	3UTR
3R:7474763	3R:3346497	1	0	0.305152	50	23	-1.4147e-50	0	43	25	-2.2597e-58	0	103	53	-4.7966e-118	0	93	58	-4.0195e-136	0	52	25	-1.74832e-55	0	93	46	-1.4071e-101	0	1	1	ncRNA
X:3861499	X:2761519	1	0	0.339968	4	0	NA	NA	3	0	NA	NA	8	4	-5.44462e-10	5.44462e-10	483	120	-5.6993e-218	0	357	124	-1.95839e-246	0	305	135	-4.21762e-286	0	1	1	ncRNA
3R:20964328	3R:4666776	0	1	0.320541	84	21	-1.44669e-39	0	122	40	-1.90404e-79	0	109	23	-2.74604e-41	0	211	79	-7.8443e-161	0	227	78	-3.0609e-155	0	219	54	-7.2279e-99	0	1	1	Nonsyn
3R:31598749	chr3R_Mrandom_372:2736	1	0	0.098633	146	15	-1.93121e-22	0	160	19	-2.85351e-29	0	312	64	-4.144e-111	0	221	27	-2.7266e-41	0	405	70	-1.2087e-115	0	262	35	-1.77304e-54	0	1	1	Intergenic
3L:4432487	3L:3969234	1	1	0.742976	41	28	-3.08498e-68	0	36	27	-9.92087e-68	0	40	32	-1.06139e-81	0	58	44	-6.6277e-110	0	70	57	-2.4839e-145	0	51	38	-1.42558e-94	0	1	1	Nonsyn
3R:4297517	3R:196724	1	1	0.160381	152	19	-1.02588e-29	0	218	31	-2.48243e-49	0	151	26	-5.93975e-44	0	381	65	-4.1177e-107	0	516	63	-4.25576e-94	0	215	40	-3.24875e-68	0	1	1	3UTR
3R:18907652	3R:6741091	1	1	0.665454	39	22	-4.05981e-51	0	43	23	-1.27195e-52	0	58	18	-4.41595e-36	0	78	41	-3.31012e-92	0	137	78	-7.5687e-178	0	103	50	-1.0208e-109	0	1	1	Nonsyn
3R:18907675	3R:6741068	0	1	0.695946	41	25	-3.84107e-59	0	49	30	-9.14009e-71	0	41	11	-8.62812e-22	0	70	50	-2.2903e-122	0	119	73	-4.1991e-170	0	97	44	-5.18921e-95	0	1	1	Nonsyn
2R:9234514	2R:3787699	1	1	0.3416	52	16	-3.66143e-32	0	102	31	-1.0245e-60	0	86	23	-5.84204e-44	0	135	68	-4.0714e-150	0	157	53	-1.5354e-105	0	191	39	-2.75784e-68	0	1	1	Nonsyn
2R:11447607	2R:5861428	1	1	0.970885	10	10	-1.70997e-28	0	22	21	-1.074e-57	0	26	26	-6.39395e-73	0	38	38	-3.0574e-106	0	27	22	-6.54836e-57	0	49	49	-8.7426e-137	0	1	1	Nonsyn
2R:9229936	2R:3781793	1	1	0.353633	42	14	-6.76582e-29	0	55	19	-4.63311e-39	0	96	25	-2.56399e-47	0	116	47	-2.14073e-98	0	135	59	-1.3573e-125	0	105	46	-2.40529e-98	0	1	1	Nonsyn
X:3861500	X:2761520	1	0	0.234179	4	0	NA	NA	3	0	NA	NA	8	2	-7.77798e-05	7.77768e-05	477	143	-6.30795e-273	0	357	126	-1.88573e-251	0	306	101	-2.3753e-198	0	1	1	ncRNA
X:22502713	X:16729046	1	1	0.761343	36	25	-2.25692e-61	0	38	27	-1.26398e-66	0	41	30	-1.55182e-74	0	38	30	-2.41367e-76	0	43	35	-9.35834e-90	0	31	20	-2.43278e-48	0	1	1	Nonsyn
3L:6954754	3L:6421467	1	0	0.272356	24	15	-2.88266e-36	0	73	28	-2.03777e-58	0	98	27	-9.70581e-52	0	71	42	-1.56102e-97	0	90	44	-6.2983e-97	0	95	29	-5.76744e-57	0	1	1	Nonsyn
3L:6949690	3L:6416411	1	0	0.144394	117	19	-5.18017e-32	0	124	27	-1.31471e-48	0	224	28	-4.70759e-43	0	158	30	-7.36308e-52	0	383	69	-2.2666e-115	0	175	23	-3.55429e-36	0	1	1	3UTR
3R:6004380	chr3R_Mrandom_018:980	1	0	0.218483	65	15	-4.2872e-28	0	82	17	-9.14316e-31	0	130	29	-1.97033e-52	0	120	29	-1.44415e-53	0	170	57	-3.563e-113	0	136	36	-9.79199e-68	0	1	1	Nonsyn
3R:31597431	chr3R_Mrandom_372:1411	1	0	0.270207	27	6	-6.28089e-12	6.28086e-12	47	13	-1.067e-25	0	103	38	-6.31299e-78	0	42	9	-4.33849e-17	0	96	20	-5.6001e-36	0	101	38	-2.50788e-78	0	1	1	Intergenic
3L:6950110	3L:6416832	1	0	0.28937	88	13	-8.54464e-22	0	127	25	-6.55501e-44	0	186	28	-1.87975e-45	0	121	26	-1.06597e-46	0	300	56	-6.55003e-95	0	184	27	-1.44802e-43	0	1	1	3UTR
3R:27674736	chr3R_Mrandom_313:715	1	1	0.794125	12	12	-4.78174e-34	0	17	14	-9.05018e-37	0	34	29	-8.25272e-76	0	32	31	-2.67122e-85	0	29	26	-2.32508e-69	0	41	38	-3.2433e-102	0	1	1	Nonsyn
X:1378478	X:985335	1	0	0.0731756	51	26	-1.52283e-58	0	38	13	-4.16494e-27	0	49	19	-3.14278e-40	0	58	30	-1.3888e-67	0	82	29	-3.45138e-59	0	70	29	-1.13318e-61	0	1	1	3UTR
3R:27674878	chr3R_Mrandom_313:857	1	1	0.668034	22	14	-4.22274e-34	0	21	14	-1.53794e-34	0	36	23	-3.09441e-55	0	36	26	-1.59928e-64	0	48	30	-3.54986e-71	0	51	36	-3.4022e-88	0	1	1	Syn
3L:6949688	3L:6416409	1	0	0.169757	120	24	-2.13065e-42	0	132	17	-5.60391e-27	0	209	26	-4.91228e-40	0	163	34	-4.32668e-60	0	382	62	-8.5141e-101	0	180	19	-2.94537e-28	0	1	1	3UTR
3L:3371858	3L:2906773	1	1	0.57753	13	7	-6.22005e-17	1.11022e-16	26	15	-1.69805e-35	0	48	28	-2.89718e-65	0	11	6	-1.00304e-14	9.99201e-15	28	19	-1.19055e-46	0	46	35	-8.56775e-88	0	1	1	Nonsyn
X:5630114	chrX_Mrandom_296:157	1	1	0.788649	27	22	-6.54836e-57	0	29	22	-1.26197e-55	0	29	19	-3.4471e-46	0	42	37	-1.54269e-97	0	44	35	-4.56775e-89	0	36	21	-2.65803e-49	0	1	1	Nonsyn
X:3861704	X:2761727	1	0	0.21839	3	0	NA	NA	4	0	NA	NA	12	0	NA	NA	418	111	-1.9023e-205	0	375	101	-8.0184e-188	0	347	83	-8.9512e-150	0	1	1	ncRNA
3L:9833459	3L:9210317	1	0	0.284294	79	15	-1.09044e-26	0	81	26	-6.62505e-52	0	103	20	-2.6428e-35	0	99	43	-7.92611e-92	0	167	61	-9.0734e-124	0	72	22	-1.35198e-43	0	1	1	3UTR
3L:4432486	3L:3969233	1	1	0.411435	41	20	-7.61028e-45	0	36	21	-2.65803e-49	0	41	19	-4.131e-42	0	58	37	-5.90589e-88	0	72	40	-2.31441e-91	0	53	22	-3.59881e-47	0	1	1	Syn
3L:3371901	3L:2906816	1	1	0.466209	16	9	-1.15754e-21	0	26	19	-1.13747e-47	0	36	22	-3.0353e-52	0	29	14	-1.01307e-31	0	93	62	-2.9695e-148	0	49	32	-8.83985e-77	0	1	1	Syn
2R:13817379	2R:8143435	1	1	0.895203	14	11	-1.03607e-28	0	20	15	-3.43969e-38	0	38	30	-2.41367e-76	0	34	26	-1.14603e-65	0	50	43	-3.948e-112	0	31	25	-2.78818e-64	0	1	1	Nonsyn
X:6108712	chrX_Mrandom_315:578	1	1	0.943011	16	16	-3.73922e-45	0	10	10	-1.70997e-28	0	23	23	-1.36733e-64	0	28	27	-2.989e-74	0	22	21	-1.074e-57	0	32	31	-2.67122e-85	0	1	1	Nonsyn
3L:9867339	3L:9244213	1	1	0.484576	22	8	-1.91507e-17	0	37	14	-7.87801e-30	0	45	15	-7.3569e-31	0	59	30	-2.82092e-67	0	70	39	-3.47123e-89	0	68	39	-6.70559e-90	0	1	1	Nonsyn
2R:11447617	2R:5861438	1	1	0.750133	13	9	-7.2674e-23	0	18	14	-4.06623e-36	0	20	17	-7.09456e-45	0	36	28	-5.34105e-71	0	30	19	-9.38625e-46	0	45	36	-9.54787e-92	0	1	1	Nonsyn
X:18170126	chrX_Mrandom_870:26976	1	0	0.724542	26	20	-6.66784e-51	0	18	14	-4.06623e-36	0	36	30	-9.64466e-78	0	21	14	-1.53794e-34	0	43	35	-9.35834e-90	0	16	12	-8.64915e-31	0	1	1	Nonsyn
3L:9833370	3L:9210231	1	0	0.0769744	110	21	-7.98762e-37	0	73	21	-4.88121e-41	0	108	15	-1.69232e-24	0	80	25	-1.27185e-49	0	177	48	-2.4003e-90	0	101	18	-3.42072e-31	0	1	1	3UTR
3R:27673289	chr3R_Mrandom_312:1895	1	1	0.90489	14	9	-2.03181e-22	0	22	20	-6.73293e-54	0	20	18	-1.98041e-48	0	15	11	-3.87931e-28	0	23	19	-1.53852e-49	0	28	27	-2.989e-74	0	1	1	Nonsyn
3R:31597432	chr3R_Mrandom_372:1412	1	0	0.36816	26	6	-4.89215e-12	4.8922e-12	45	8	-1.24753e-14	1.24345e-14	103	30	-3.71026e-58	0	42	11	-1.16718e-21	0	93	17	-9.56476e-30	0	102	29	-6.46318e-56	0	1	1	Intergenic
3R:24103714	3R:19761016	1	1	0.317801	30	9	-1.41745e-18	0	47	21	-5.88765e-46	0	63	19	-9.99636e-38	0	91	26	-2.34049e-50	0	99	39	-2.54905e-81	0	76	24	-7.92432e-48	0	1	1	Nonsyn
2R:14762018	2R:9418510	1	0	0.448881	30	9	-1.41745e-18	0	31	17	-1.62187e-39	0	47	21	-5.88765e-46	0	53	22	-3.59881e-47	0	50	23	-1.4147e-50	0	58	26	-1.3451e-56	0	1	1	Syn
3R:15399446	3R:10246525	0	1	0.492364	24	14	-2.58187e-33	0	21	10	-5.93124e-23	0	42	24	-7.85677e-56	0	25	11	-1.2475e-24	0	53	33	-4.58e-78	0	44	25	-5.22458e-58	0	1	1	Nonsyn
3L:4369162	3L:3905480	1	0	0.572663	15	11	-3.87931e-28	0	13	10	-4.86824e-26	0	29	19	-3.4471e-46	0	23	14	-1.07746e-33	0	31	14	-3.453e-31	0	57	32	-1.33312e-73	0	1	1	Intergenic
2R:21145178	2R:15690190	1	0	0.0895337	74	8	-8.35476e-13	8.35443e-13	134	11	-9.73395e-16	9.99201e-16	219	18	-7.77785e-25	0	130	14	-2.43901e-21	0	236	27	-1.74866e-40	0	235	33	-3.22685e-52	0	1	1	Syn
X:2628866	X:1772455	1	0	0.644477	12	5	-1.02561e-11	1.0256e-11	23	16	-9.06644e-40	0	24	12	-1.26931e-27	0	27	17	-5.19238e-41	0	34	25	-1.97668e-62	0	54	37	-8.38567e-90	0	1	1	Nonsyn
2R:11447601	2R:5861422	1	1	0.725502	8	6	-6.10527e-16	5.55112e-16	18	12	-8.79492e-30	0	26	17	-1.92615e-41	0	39	33	-7.55432e-86	0	25	16	-7.53161e-39	0	49	35	-4.31548e-86	0	1	1	Nonsyn
3L:7928680	3L:7395312	1	1	0.461551	20	17	-7.09456e-45	0	15	8	-3.89419e-19	0	24	13	-1.96214e-30	0	25	22	-1.87161e-58	0	38	29	-4.80353e-73	0	42	32	-2.02422e-80	0	1	1	Nonsyn
X:3859628	X:2759666	1	0	0.222941	11	0	NA	NA	4	0	NA	NA	10	0	NA	NA	488	137	-5.72581e-257	0	629	159	-1.48386e-289	0	400	69	-5.9277e-114	0	1	1	ncRNA
3L:6950112	3L:6416834	1	0	0.301973	88	10	-6.85499e-16	6.66134e-16	126	19	-2.34525e-31	0	176	21	-3.08757e-32	0	116	24	-8.67187e-43	0	296	48	-2.08191e-78	0	176	18	-1.35767e-26	0	1	1	3UTR
3R:4301212	3R:200396	1	0	0.188343	123	15	-1.32362e-23	0	47	8	-1.81454e-14	1.80966e-14	126	25	-5.27313e-44	0	110	19	-1.46117e-32	0	207	39	-8.74441e-67	0	95	20	-4.44048e-36	0	1	1	3UTR
2R:12921246	2R:7268313	1	1	0.382305	24	8	-4.39158e-17	0	54	17	-2.78097e-34	0	68	25	-9.44248e-52	0	46	12	-1.76542e-23	0	59	19	-2.29268e-38	0	80	18	-3.36654e-33	0	1	1	Syn
3L:4586715	3L:4118315	1	1	0.792778	25	19	-3.06728e-48	0	13	11	-2.22356e-29	0	26	17	-1.92615e-41	0	30	30	-4.99994e-84	0	45	33	-6.59454e-82	0	30	21	-6.89579e-52	0	1	1	Nonsyn
3L:4433320	3L:3970057	1	1	0.798793	12	9	-2.23949e-23	0	34	22	-4.39838e-53	0	28	16	-1.11624e-37	0	40	30	-4.17016e-75	0	69	50	-6.5545e-123	0	38	20	-9.54051e-46	0	1	1	Nonsyn
2L:14089246	2L:13843503	1	1	0.963312	10	9	-1.02102e-24	0	18	17	-1.12374e-46	0	21	20	-6.13061e-55	0	18	17	-1.12374e-46	0	40	39	-2.0418e-107	0	21	21	-4.88962e-59	0	1	1	Nonsyn
3L:9833484	3L:9210342	1	0	0.127162	146	21	-4.892e-34	0	81	9	-2.39372e-14	2.39808e-14	108	12	-1.14974e-18	0	147	39	-2.74027e-73	0	217	51	-2.89862e-92	0	141	24	-1.46011e-40	0	1	1	3UTR
3L:4591116	3L:4122716	1	0	0.623225	54	11	-2.56248e-20	0	20	7	-2.78125e-15	2.77556e-15	51	26	-1.52283e-58	0	50	12	-5.47411e-23	0	81	35	-6.18535e-75	0	63	22	-4.0375e-45	0	1	1	3UTR
3R:27674568	chr3R_Mrandom_313:547	1	1	0.473199	26	13	-8.15023e-30	0	32	16	-2.19164e-36	0	50	22	-6.93866e-48	0	48	25	-1.14068e-56	0	71	33	-4.11634e-72	0	50	15	-4.76408e-30	0	1	1	Nonsyn
X:5631048	chrX_Mrandom_296:1076	1	1	0.816943	18	13	-6.79813e-33	0	31	20	-2.43278e-48	0	22	11	-1.98342e-25	0	45	36	-9.54787e-92	0	30	20	-8.64623e-49	0	37	22	-7.47509e-52	0	1	1	Nonsyn
2R:11447623	2R:5861444	1	1	0.738969	13	7	-6.22005e-17	1.11022e-16	20	16	-1.80027e-41	0	19	17	-1.06587e-45	0	32	22	-5.19115e-54	0	29	17	-3.18402e-40	0	33	26	-2.70088e-66	0	1	1	Nonsyn
X:6108553	chrX_Mrandom_315:419	1	1	0.915821	19	17	-1.06587e-45	0	11	11	-2.85948e-31	0	14	14	-1.33716e-39	0	22	22	-8.17662e-62	0	17	16	-6.34667e-44	0	27	24	-6.65586e-64	0	1	1	Nonsyn
3L:9833294	3L:9210157	1	0	0.281365	71	17	-5.94694e-32	0	84	18	-8.95589e-33	0	97	12	-2.9894e-19	0	101	31	-7.14292e-61	0	218	69	-1.454e-134	0	86	17	-2.23177e-30	0	1	1	3UTR
X:7085816	X:5492867	1	0	0.656257	12	8	-3.00893e-20	0	19	12	-2.38351e-29	0	21	17	-3.71876e-44	0	18	12	-8.79492e-30	0	40	32	-1.06139e-81	0	36	27	-9.92087e-68	0	1	1	Nonsyn
X:5631035	chrX_Mrandom_296:1063	1	1	0.843034	21	15	-1.202e-37	0	30	18	-8.87357e-43	0	23	13	-9.00714e-31	0	42	37	-1.54269e-97	0	43	31	-1.25777e-76	0	30	17	-7.33614e-40	0	1	1	Nonsyn
X:17937987	X:13883934	1	0	0.0386321	27	25	-1.33776e-67	0	27	15	-3.81463e-35	0	22	9	-4.98781e-20	0	49	32	-8.83985e-77	0	73	36	-8.98749e-80	0	27	13	-1.56939e-29	0	1	1	Intergenic
2L:14090945	2L:13845164	1	0	0.696257	8	8	-6.11492e-23	0	12	10	-1.12515e-26	0	29	22	-1.26197e-55	0	24	18	-1.39405e-45	0	40	37	-1.7976e-99	0	23	22	-1.87762e-60	0	1	1	Intergenic
3L:1782670	3L:1339089	1	1	0.371528	26	15	-1.69805e-35	0	42	13	-1.95063e-26	0	33	10	-1.52835e-20	0	61	21	-5.58523e-43	0	55	21	-3.89816e-44	0	60	22	-1.08904e-45	0	1	1	Nonsyn
2L:13188337	2L:12982943	1	1	0.633423	18	9	-4.90476e-21	0	23	11	-3.79572e-25	0	24	13	-1.96214e-30	0	15	12	-2.16563e-31	0	22	14	-4.22274e-34	0	39	27	-4.10131e-66	0	1	1	Nonsyn
3L:2941426	3L:2481129	1	1	0.927723	13	12	-6.20666e-33	0	10	8	-2.74354e-21	0	17	15	-3.03151e-40	0	18	16	-5.70301e-43	0	21	17	-3.71876e-44	0	27	25	-1.33776e-67	0	1	1	Nonsyn
4:1265107	4:947222	1	1	0.488921	38	11	-3.30129e-22	0	38	23	-2.06515e-54	0	48	7	-2.5356e-12	2.53564e-12	34	15	-4.02816e-33	0	87	27	-2.25778e-53	0	71	18	-2.98736e-34	0	1	1	Nonsyn
3R:27674907	chr3R_Mrandom_313:886	1	1	0.417328	27	11	-3.63777e-24	0	39	11	-4.59117e-22	0	49	17	-3.86349e-35	0	32	17	-3.45452e-39	0	75	27	-1.81613e-55	0	69	20	-3.12708e-39	0	1	1	Nonsyn
2R:12448779	2R:6813598	1	1	0.490957	29	11	-9.62361e-24	0	33	13	-4.44292e-28	0	40	18	-1.1449e-39	0	50	26	-7.47691e-59	0	60	32	-1.38577e-72	0	45	17	-6.59878e-36	0	1	1	Nonsyn
2L:2785542	2L:2742138	1	1	0.793378	21	18	-1.38409e-47	0	13	8	-7.81158e-20	0	22	14	-4.22274e-34	0	17	13	-1.89131e-33	0	36	24	-2.80732e-58	0	23	19	-1.53852e-49	0	1	1	Nonsyn
2R:8903680	2R:3464489	1	0	0.220238	133	6	-1.25008e-07	1.25008e-07	140	10	-8.05042e-14	8.04912e-14	292	24	-1.33889e-32	0	212	12	-4.40054e-15	4.44089e-15	370	33	-2.01564e-45	0	271	18	-3.81705e-23	0	1	1	3UTR
3R:31602191	chr3R_Mrandom_374:1053	1	1	0.236669	74	8	-8.35476e-13	8.35443e-13	98	12	-3.40127e-19	0	87	13	-7.29368e-22	0	107	17	-1.25888e-28	0	116	12	-2.80098e-18	0	153	24	-1.20816e-39	0	1	1	Nonsyn
X:8240090	X:6484110	1	0	0.630949	50	11	-1.0061e-20	0	50	8	-3.08421e-14	3.08642e-14	90	20	-1.33332e-36	0	74	18	-6.95287e-34	0	142	36	-5.81555e-67	0	77	18	-1.55708e-33	0	1	1	Intergenic
3L:2941364	3L:2481067	1	1	0.885335	13	12	-6.20666e-33	0	10	8	-2.74354e-21	0	23	19	-1.53852e-49	0	14	12	-4.33796e-32	0	20	20	-2.92399e-56	0	21	18	-1.38409e-47	0	1	1	Nonsyn
3L:9155218	chr3L_Mrandom_122:8624	1	1	0.951302	18	17	-1.12374e-46	0	14	11	-1.03607e-28	0	17	16	-6.34667e-44	0	19	19	-1.74855e-53	0	26	25	-9.92533e-69	0	14	13	-1.11773e-35	0	1	1	Nonsyn
3L:4369185	3L:3905503	1	1	0.264805	34	13	-7.18213e-28	0	24	6	-2.86824e-12	2.86826e-12	67	15	-7.12618e-28	0	37	13	-2.74435e-27	0	62	18	-1.80319e-35	0	96	22	-1.93725e-40	0	1	1	Syn
3R:24707423	3R:20368396	1	0	0.549764	37	12	-8.52255e-25	0	31	11	-2.34804e-23	0	64	11	-1.9603e-19	0	34	19	-3.16877e-44	0	39	20	-1.9552e-45	0	70	22	-6.50033e-44	0	1	1	3UTR
3R:24706551	3R:20367507	1	1	0.834625	21	8	-1.2205e-17	0	23	13	-9.00714e-31	0	45	10	-5.1723e-19	0	30	23	-2.75253e-58	0	53	38	-1.86482e-93	0	66	25	-3.75507e-52	0	1	1	Nonsyn
2L:9936895	2L:9726304	1	0	0.171767	11	3	-7.63874e-07	7.63874e-07	32	13	-2.69687e-28	0	48	14	-6.11586e-28	0	24	8	-4.39158e-17	0	69	26	-4.19002e-54	0	57	26	-7.43319e-57	0	1	1	Intron
3R:5650351	3R:1510888	1	0	0.385829	19	6	-5.82342e-13	5.82312e-13	30	12	-4.02247e-26	0	41	24	-3.3726e-56	0	28	10	-2.1834e-21	0	43	18	-6.114e-39	0	36	14	-4.90479e-30	0	1	1	Nonsyn
X:6108552	chrX_Mrandom_315:418	1	1	0.77643	19	15	-8.61272e-39	0	11	10	-1.87811e-27	0	14	10	-1.70129e-25	0	22	19	-2.67995e-50	0	17	13	-1.89131e-33	0	26	21	-3.1908e-54	0	1	1	Syn
2R:17377109	2R:12003598	1	0	0.743121	24	18	-1.39405e-45	0	20	15	-3.43969e-38	0	15	8	-3.89419e-19	0	28	19	-1.19055e-46	0	43	33	-4.41067e-83	0	21	15	-1.202e-37	0	1	1	Intragenic
X:2112342	X:1395097	1	0	0.21608	32	12	-1.04684e-25	0	36	15	-1.20466e-32	0	47	10	-8.36979e-19	0	32	15	-1.23169e-33	0	63	24	-3.36439e-50	0	58	18	-4.41595e-36	0	1	1	3UTR
2R:17377110	2R:12003599	1	0	0.66706	24	20	-3.08729e-52	0	21	16	-7.54925e-41	0	14	6	-6.4918e-14	6.4948e-14	28	21	-5.72513e-53	0	46	33	-2.32967e-81	0	21	13	-1.60705e-31	0	1	1	Intragenic
2L:14089236	2L:13843493	1	1	0.697302	11	10	-1.87811e-27	0	18	11	-9.00281e-27	0	29	19	-3.4471e-46	0	22	18	-7.60044e-47	0	43	30	-1.79072e-73	0	20	15	-3.43969e-38	0	1	1	Syn
2R:9229804	2R:3781661	1	1	0.15208	33	7	-1.50383e-13	1.50435e-13	55	12	-1.96309e-22	0	83	14	-3.17524e-24	0	88	15	-6.32757e-26	0	143	30	-2.71172e-53	0	120	21	-5.85663e-36	0	1	1	Nonsyn
3L:14799030	3L:14122537	1	0	0.23231	36	12	-5.76738e-25	0	25	8	-6.44861e-17	1.11022e-16	73	19	-2.55447e-36	0	61	18	-1.28171e-35	0	106	25	-4.27858e-46	0	69	14	-1.89714e-25	0	1	1	Nonsyn
X:1676057	X:1132139	1	1	0.89577	11	9	-5.60717e-24	0	6	4	-1.16983e-10	1.16983e-10	24	18	-1.39405e-45	0	12	10	-1.12515e-26	0	24	18	-1.39405e-45	0	22	22	-8.17662e-62	0	1	1	Nonsyn
2L:16724571	2L:16422670	1	1	0.20044	60	7	-1.30686e-11	1.30685e-11	63	12	-1.17932e-21	0	57	13	-1.82835e-24	0	96	12	-2.62362e-19	0	131	32	-4.10752e-59	0	94	20	-3.51124e-36	0	1	1	Nonsyn
2L:9717614	2L:9497543	1	1	0.748586	16	14	-1.59959e-37	0	7	6	-1.52851e-16	1.11022e-16	21	12	-1.38609e-28	0	24	23	-3.27633e-63	0	19	18	-1.98355e-49	0	25	20	-1.54119e-51	0	1	1	Nonsyn
X:3859645	X:2759683	1	0	0.260136	11	0	NA	NA	3	0	NA	NA	13	0	NA	NA	496	152	-1.05872e-291	0	647	172	0	0	366	51	-1.32699e-79	0	1	1	ncRNA
3R:4301214	3R:200398	1	0	0.0965436	144	14	-1.07461e-20	0	54	7	-6.04559e-12	6.04561e-12	139	17	-1.41167e-26	0	134	12	-1.66879e-17	0	242	21	-3.16082e-29	0	105	13	-9.67736e-21	0	1	1	3UTR
2L:7228779	2L:7019520	1	1	0.585919	36	15	-1.20466e-32	0	20	15	-3.43969e-38	0	32	11	-3.57248e-23	0	29	16	-2.48615e-37	0	30	23	-2.75253e-58	0	30	10	-4.98365e-21	0	1	1	Nonsyn
3R:17881419	3R:7782362	0	1	0.697824	14	12	-4.33796e-32	0	16	8	-7.7768e-19	0	11	8	-1.00447e-20	0	19	18	-1.98355e-49	0	20	14	-5.13449e-35	0	23	23	-1.36733e-64	0	1	1	Nonsyn
2R:12448686	2R:6813505	1	1	0.454321	20	9	-1.68928e-20	0	24	12	-1.26931e-27	0	28	14	-5.24821e-32	0	40	13	-9.2267e-27	0	52	21	-8.93411e-45	0	40	15	-8.64865e-32	0	1	1	Nonsyn
2L:14089204	2L:13843461	1	1	0.86875	10	9	-1.02102e-24	0	9	9	-1.02256e-25	0	23	21	-1.23313e-56	0	10	9	-1.02102e-24	0	33	30	-2.71474e-80	0	11	11	-2.85948e-31	0	1	1	Nonsyn
2R:17377122	2R:12003611	1	0	0.503272	23	12	-6.35635e-28	0	20	12	-5.94957e-29	0	19	10	-1.55815e-23	0	29	15	-1.69658e-34	0	49	33	-7.62734e-80	0	25	15	-7.19534e-36	0	1	1	Intragenic
X:16518833	X:12610965	1	1	0.738295	12	7	-2.875e-17	0	21	12	-1.38609e-28	0	30	16	-5.31908e-37	0	32	19	-5.94974e-45	0	50	37	-6.35205e-92	0	22	14	-4.22274e-34	0	1	1	Nonsyn
2L:9809297	2L:9590868	1	1	0.803423	9	9	-1.02256e-25	0	8	8	-6.11492e-23	0	15	14	-2.00261e-38	0	19	16	-3.60622e-42	0	29	25	-9.02312e-66	0	19	18	-1.98355e-49	0	1	1	Nonsyn
X:1378279	X:985048	1	0	0.221016	42	11	-1.16718e-21	0	29	8	-2.5439e-16	2.22045e-16	43	13	-2.79156e-26	0	48	12	-3.15119e-23	0	72	26	-1.63826e-53	0	64	16	-1.69371e-30	0	1	1	3UTR
3R:19231097	3R:6424860	0	1	0.252227	27	13	-1.56939e-29	0	44	16	-1.49097e-33	0	60	8	-1.44817e-13	1.44773e-13	62	15	-1.93282e-28	0	112	34	-2.0341e-66	0	61	11	-1.10728e-19	0	1	1	Nonsyn
2R:7813863	2R:2428251	1	0	0.410387	21	9	-2.95178e-20	0	30	13	-9.3266e-29	0	32	14	-6.12909e-31	0	38	12	-1.24368e-24	0	59	32	-6.47741e-73	0	52	12	-9.27729e-23	0	1	1	Nonsyn
2L:2785610	2L:2742206	1	1	0.462155	19	5	-1.49115e-10	1.49115e-10	36	16	-2.64784e-35	0	32	12	-1.04684e-25	0	44	20	-4.95602e-44	0	40	21	-6.2273e-48	0	38	15	-3.33686e-32	0	1	1	Nonsyn
X:2112610	X:1395348	1	0	0.087877	34	8	-1.06813e-15	1.11022e-15	43	8	-8.41744e-15	8.43769e-15	68	23	-1.02019e-46	0	45	11	-2.75506e-21	0	89	19	-1.77233e-34	0	42	8	-6.8616e-15	6.88338e-15	1	1	3UTR
X:17930658	X:13876985	1	0	0.808484	23	14	-1.07746e-33	0	18	8	-2.63626e-18	0	24	11	-6.99675e-25	0	51	26	-1.52283e-58	0	71	32	-2.07961e-69	0	25	14	-5.85873e-33	0	1	1	Intragenic
3L:2941312	3L:2481015	1	1	0.880404	16	15	-3.57208e-41	0	16	8	-7.7768e-19	0	13	9	-7.2674e-23	0	20	18	-1.98041e-48	0	31	27	-3.34266e-71	0	20	15	-3.43969e-38	0	1	1	Nonsyn
2L:214328	2L:218475	1	1	0.47478	6	3	-9.31733e-08	9.31733e-08	28	16	-1.11624e-37	0	22	9	-4.98781e-20	0	29	16	-2.48615e-37	0	32	15	-1.23169e-33	0	41	18	-2.03768e-39	0	1	1	Nonsyn
2L:13189312	2L:12983918	1	1	0.699484	22	16	-2.7637e-40	0	14	8	-1.81999e-19	0	19	9	-9.30502e-21	0	16	10	-1.3569e-24	0	15	11	-3.87931e-28	0	26	13	-8.15023e-30	0	1	1	Nonsyn
X:14272092	X:10883267	1	0	0.867916	11	9	-5.60717e-24	0	14	14	-1.33716e-39	0	15	13	-8.36997e-35	0	9	8	-5.49524e-22	0	13	13	-7.99622e-37	0	11	10	-1.87811e-27	0	1	1	Nonsyn
X:14272096	X:10883271	1	0	0.956925	10	10	-1.70997e-28	0	15	11	-3.87931e-28	0	16	15	-3.57208e-41	0	9	9	-1.02256e-25	0	10	10	-1.70997e-28	0	10	10	-1.70997e-28	0	1	1	Nonsyn
3R:31599016	chr3R_Mrandom_372:3006	1	0	0.0977888	104	4	-3.14635e-05	3.1463e-05	120	7	-1.84396e-09	1.84396e-09	200	15	-2.44751e-20	0	133	10	-4.78592e-14	4.78506e-14	251	12	-3.30511e-14	3.30846e-14	194	19	-1.28657e-27	0	1	1	3UTR
2R:11450318	2R:5864142	1	0	0.464445	23	13	-9.00714e-31	0	18	8	-2.63626e-18	0	30	7	-7.19787e-14	7.19425e-14	29	17	-3.18402e-40	0	57	22	-2.69766e-46	0	46	17	-1.04505e-35	0	1	1	3UTR
3R:18971312	chr3R_Mrandom_206:319	1	1	0.672913	21	10	-5.93124e-23	0	14	5	-2.58528e-11	2.58529e-11	20	9	-1.68928e-20	0	31	10	-7.34564e-21	0	19	10	-1.55815e-23	0	44	21	-9.48592e-47	0	1	1	Nonsyn
2R:11450317	2R:5864141	1	0	0.438003	23	12	-6.35635e-28	0	18	9	-4.90476e-21	0	28	6	-7.98241e-12	7.98239e-12	31	14	-3.453e-31	0	57	21	-9.84384e-44	0	43	18	-6.114e-39	0	1	1	3UTR
3R:18907799	3R:6740944	0	1	0.33059	51	11	-1.28082e-20	0	62	11	-1.34404e-19	0	65	4	-4.87984e-06	4.87983e-06	104	34	-1.01616e-67	0	126	22	-1.41862e-37	0	116	18	-5.03271e-30	0	1	1	Nonsyn
2L:14090566	2L:13844784	1	0	0.972397	11	10	-1.87811e-27	0	10	10	-1.70997e-28	0	13	11	-2.22356e-29	0	22	21	-1.074e-57	0	28	27	-2.989e-74	0	15	13	-8.36997e-35	0	1	1	Intergenic
3R:23983504	3R:19633547	1	0	0.0872902	142	5	-4.84284e-06	4.84283e-06	214	10	-5.624e-12	5.62406e-12	289	13	-6.24125e-15	6.21725e-15	397	13	-3.53093e-13	3.53051e-13	858	35	-3.86125e-36	0	350	15	-1.08106e-16	1.11022e-16	1	1	ncRNA
2R:9229651	2R:3781508	1	1	0.0474122	68	13	-2.30287e-23	0	79	8	-1.43551e-12	1.43552e-12	115	9	-6.13049e-13	6.13065e-13	151	18	-7.673e-28	0	196	17	-6.0307e-24	0	191	13	-2.88826e-17	0	1	1	Nonsyn
2R:21653466	2R:16190224	1	0	0.624766	9	7	-1.31257e-18	0	14	9	-2.03181e-22	0	13	10	-4.86824e-26	0	11	9	-5.60717e-24	0	29	19	-3.4471e-46	0	24	17	-2.14033e-42	0	1	1	Intron
X:8238799	X:6482820	1	0	0.0686852	22	4	-5.58405e-08	5.58405e-08	29	15	-1.69658e-34	0	56	17	-5.76138e-34	0	28	9	-6.86351e-19	0	88	18	-2.26331e-32	0	52	6	-4.16776e-10	4.16776e-10	1	1	3UTR
X:22502726	X:16729059	1	1	0.149335	37	14	-7.87801e-30	0	44	11	-2.08479e-21	0	39	6	-6.80476e-11	6.80476e-11	40	16	-2.263e-34	0	63	16	-1.27228e-30	0	36	11	-1.65336e-22	0	1	1	Nonsyn
2R:19223636	2R:13820107	1	0	0.52977	11	7	-1.19967e-17	0	10	4	-1.62902e-09	1.62902e-09	21	13	-1.60705e-31	0	17	11	-3.50647e-27	0	18	10	-7.39197e-24	0	26	18	-1.61298e-44	0	1	1	Syn
3R:4365385	3R:261410	1	1	0.911463	4	4	-7.81979e-12	7.81974e-12	17	13	-1.89131e-33	0	8	8	-6.11492e-23	0	18	11	-9.00281e-27	0	7	6	-1.52851e-16	1.11022e-16	20	17	-7.09456e-45	0	1	1	Nonsyn
3R:25965643	3R:21638197	1	1	0.987999	14	13	-1.11773e-35	0	10	9	-1.02102e-24	0	12	10	-1.12515e-26	0	30	29	-8.95539e-80	0	32	25	-1.27255e-63	0	10	10	-1.70997e-28	0	1	1	Nonsyn
2L:20346120	2L:19920482	1	1	0.299072	22	6	-1.59457e-12	1.59461e-12	29	7	-5.52645e-14	5.52891e-14	25	11	-1.2475e-24	0	51	14	-1.6315e-27	0	57	27	-1.42937e-59	0	35	17	-2.7577e-38	0	1	1	Nonsyn
2R:21620849	2R:16156719	1	1	0.374231	13	9	-7.2674e-23	0	5	5	-1.30766e-14	1.31006e-14	24	10	-3.28302e-22	0	17	10	-3.29032e-24	0	23	15	-1.08269e-36	0	30	17	-7.33614e-40	0	1	1	Nonsyn
2L:14091477	2L:13845712	1	0	0.951678	7	6	-1.52851e-16	1.11022e-16	4	4	-7.81979e-12	7.81974e-12	11	9	-5.60717e-24	0	12	10	-1.12515e-26	0	19	19	-1.74855e-53	0	25	22	-1.87161e-58	0	1	1	Intergenic
3R:17881420	3R:7782361	0	1	0.559925	14	11	-1.03607e-28	0	16	9	-1.15754e-21	0	11	5	-5.99105e-12	5.9911e-12	19	17	-1.06587e-45	0	21	12	-1.38609e-28	0	23	16	-9.06644e-40	0	1	1	Syn
3R:21018596	3R:4614232	0	1	0.678791	13	10	-4.86824e-26	0	8	6	-6.10527e-16	5.55112e-16	13	10	-4.86824e-26	0	6	2	-4.176e-05	4.17591e-05	21	15	-1.202e-37	0	19	15	-8.61272e-39	0	1	1	Nonsyn
2L:9807941	2L:9589537	1	1	0.649601	14	9	-2.03181e-22	0	11	8	-1.00447e-20	0	28	14	-5.24821e-32	0	27	16	-4.79142e-38	0	35	20	-9.27261e-47	0	18	10	-7.39197e-24	0	1	1	Nonsyn
X:3860640	X:2760671	1	0	0.176781	8	1	-0.0133891	0.0132999	3	1	-0.00502092	0.00500834	10	0	NA	NA	542	145	-2.44753e-268	0	588	124	-3.1993e-215	0	395	38	-2.43288e-53	0	1	1	ncRNA
2L:19509577	2L:19193591	1	1	0.228203	64	7	-2.08983e-11	2.08983e-11	62	11	-1.34404e-19	0	96	9	-1.16307e-13	1.16351e-13	93	13	-1.83295e-21	0	178	19	-2.36233e-28	0	97	13	-3.27107e-21	0	1	1	Nonsyn
3L:21333937	3L:20673231	1	1	0.746157	7	5	-2.73843e-13	2.73892e-13	8	6	-6.10527e-16	5.55112e-16	19	10	-1.55815e-23	0	19	12	-2.38351e-29	0	26	15	-1.69805e-35	0	32	19	-5.94974e-45	0	1	1	Nonsyn
3L:2941425	3L:2481128	1	1	0.657411	13	5	-1.66429e-11	1.66429e-11	11	6	-1.00304e-14	9.99201e-15	17	11	-3.50647e-27	0	19	12	-2.38351e-29	0	21	14	-1.53794e-34	0	28	18	-1.35061e-43	0	1	1	Syn
3L:2925255	chr3L_Mrandom_040:131	1	1	0.820379	9	8	-5.49524e-22	0	13	9	-7.2674e-23	0	12	10	-1.12515e-26	0	8	7	-2.9211e-19	0	13	11	-2.22356e-29	0	15	13	-8.36997e-35	0	1	1	Nonsyn
2R:10108801	chr2R_Mrandom_352:390	1	0	0.187587	86	23	-5.84204e-44	0	65	8	-2.83565e-13	2.83551e-13	141	6	-1.76618e-07	1.76618e-07	102	29	-6.46318e-56	0	218	18	-7.14989e-25	0	159	2	-0.0299846	0.0295395	1	1	3UTR
3R:5236332	3R:1088509	1	0	0.875712	38	12	-1.24368e-24	0	27	5	-1.02379e-09	1.02379e-09	50	9	-2.40858e-16	2.22045e-16	63	16	-1.27228e-30	0	149	42	-4.43649e-80	0	66	12	-2.16564e-21	0	1	1	3UTR
3L:19283264	3L:18585234	1	1	0.394116	24	9	-1.30714e-19	0	18	7	-1.14512e-15	1.11022e-15	39	11	-4.59117e-22	0	21	14	-1.53794e-34	0	33	16	-4.24766e-36	0	37	11	-2.34925e-22	0	1	1	Nonsyn
X:16505550	X:12598572	1	1	0.655724	14	13	-1.11773e-35	0	22	9	-4.98781e-20	0	30	9	-1.41745e-18	0	36	26	-1.59928e-64	0	40	21	-6.2273e-48	0	34	7	-1.89094e-13	1.89071e-13	1	1	Nonsyn
2L:14091478	2L:13845713	1	0	0.896954	7	6	-1.52851e-16	1.11022e-16	4	3	-1.86815e-08	1.86815e-08	11	9	-5.60717e-24	0	12	9	-2.23949e-23	0	20	18	-1.98041e-48	0	25	20	-1.54119e-51	0	1	1	Intergenic
3R:20993841	3R:4639371	0	1	0.749013	9	7	-1.31257e-18	0	11	8	-1.00447e-20	0	13	8	-7.81158e-20	0	14	9	-2.03181e-22	0	13	10	-4.86824e-26	0	23	15	-1.08269e-36	0	1	1	Nonsyn
2R:15264096	2R:9889480	1	1	0.464461	6	5	-7.83501e-14	7.83817e-14	10	4	-1.62902e-09	1.62902e-09	21	13	-1.60705e-31	0	18	14	-4.06623e-36	0	24	19	-7.37318e-49	0	22	16	-2.7637e-40	0	1	1	Nonsyn
3R:19763634	3R:5895336	0	1	0.691502	8	7	-2.9211e-19	0	7	6	-1.52851e-16	1.11022e-16	14	11	-1.03607e-28	0	10	9	-1.02102e-24	0	12	9	-2.23949e-23	0	18	14	-4.06623e-36	0	1	1	Nonsyn
X:3860693	X:2760724	1	0	0.311709	7	1	-0.0117155	0.0116471	10	1	-0.0167364	0.0165971	12	0	NA	NA	692	118	-6.2623e-193	0	691	91	-2.8596e-138	0	432	35	-1.40585e-46	0	1	1	ncRNA
2L:13188408	2L:12983014	1	1	0.400842	24	7	-1.2345e-14	1.23235e-14	23	7	-8.75715e-15	8.77076e-15	30	10	-4.98365e-21	0	37	10	-5.71666e-20	0	37	16	-4.6579e-35	0	43	13	-2.79156e-26	0	1	1	Nonsyn
3R:27673172	chr3R_Mrandom_312:1778	1	1	0.460121	15	8	-3.89419e-19	0	18	11	-9.00281e-27	0	23	5	-4.2911e-10	4.2911e-10	24	12	-1.26931e-27	0	25	10	-5.46338e-22	0	29	13	-5.29329e-29	0	1	1	Nonsyn
2R:14741592	2R:9394287	1	1	0.494468	23	9	-8.18193e-20	0	25	6	-3.76859e-12	3.76854e-12	20	9	-1.68928e-20	0	30	14	-1.89654e-31	0	29	8	-2.5439e-16	2.22045e-16	27	13	-1.56939e-29	0	1	1	Nonsyn
3L:13020448	3L:12400984	1	1	0.15193	40	10	-1.38482e-19	0	46	6	-1.93411e-10	1.93411e-10	66	9	-3.47367e-15	3.44169e-15	38	7	-4.41015e-13	4.40981e-13	50	10	-1.65285e-18	0	82	11	-3.59095e-18	0	1	1	Nonsyn
2R:11447987	2R:5861818	1	0	0.350818	19	9	-9.30502e-21	0	26	6	-4.89215e-12	4.8922e-12	21	8	-1.2205e-17	0	34	14	-1.80405e-30	0	39	12	-1.79366e-24	0	42	13	-1.95063e-26	0	1	1	3UTR
X:1676597	chrU_M_452:524	0	1	0.729861	6	4	-1.16983e-10	1.16983e-10	15	10	-5.09612e-25	0	17	12	-2.93617e-30	0	11	8	-1.00447e-20	0	23	16	-9.06644e-40	0	19	10	-1.55815e-23	0	1	1	Nonsyn
X:3860621	X:2760652	1	0	0.24978	5	0	NA	NA	7	1	-0.0117155	0.0116471	8	1	-0.0133891	0.0132999	418	67	-2.1717e-108	0	438	86	-7.0349e-147	0	286	33	-3.00475e-49	0	1	1	ncRNA
X:1378284	X:985053	1	0	0.348894	40	12	-2.55841e-24	0	30	4	-2.06976e-07	2.06976e-07	41	7	-7.8219e-13	7.82152e-13	45	9	-8.58344e-17	1.11022e-16	73	13	-6.2844e-23	0	67	12	-2.63407e-21	0	1	1	3UTR
3L:2039918	3L:1609434	1	0	0.371127	45	3	-6.29565e-05	6.29546e-05	63	13	-7.74512e-24	0	55	12	-1.96309e-22	0	66	13	-1.50589e-23	0	129	20	-3.48049e-33	0	47	7	-2.16899e-12	2.16904e-12	1	1	3UTR
3R:27676232	3R:23229109	1	1	0.304757	12	3	-1.01722e-06	1.01722e-06	12	6	-2.00321e-14	1.9984e-14	40	11	-6.32295e-22	0	22	7	-6.10086e-15	6.10623e-15	39	15	-5.4139e-32	0	30	15	-3.38784e-34	0	1	1	Nonsyn
2L:411895	2L:418292	1	1	0.824316	8	7	-2.9211e-19	0	12	12	-4.78174e-34	0	8	7	-2.9211e-19	0	13	11	-2.22356e-29	0	18	13	-6.79813e-33	0	16	9	-1.15754e-21	0	1	1	Nonsyn
2R:24419247	2R:18760256	1	1	0.767503	12	12	-4.78174e-34	0	6	5	-7.83501e-14	7.83817e-14	13	8	-7.81158e-20	0	20	17	-7.09456e-45	0	28	22	-3.05102e-56	0	15	10	-5.09612e-25	0	1	1	Nonsyn
3L:4430208	3L:3966964	1	0	0.844028	11	7	-1.19967e-17	0	9	7	-1.31257e-18	0	12	11	-3.42612e-30	0	18	16	-5.70301e-43	0	20	17	-7.09456e-45	0	15	10	-5.09612e-25	0	1	1	Intron
3L:6950103	3L:6416825	1	0	0.0765488	80	11	-2.69525e-18	0	107	2	-0.0142183	0.0141177	194	12	-1.51395e-15	1.55431e-15	123	15	-1.32362e-23	0	281	20	-3.73858e-26	0	173	9	-2.47349e-11	2.47349e-11	1	1	3UTR
3L:226141	3L:192949	1	0	0.0712166	75	5	-2.04731e-07	2.04731e-07	98	7	-4.42837e-10	4.42837e-10	165	10	-4.21666e-13	4.21663e-13	138	7	-4.89198e-09	4.89198e-09	128	7	-2.89603e-09	2.89603e-09	173	12	-3.78778e-16	3.33067e-16	1	1	ncRNA
4:874383	4:697439	1	1	0.491818	40	14	-2.97965e-29	0	45	7	-1.56963e-12	1.56963e-12	75	5	-2.04731e-07	2.04731e-07	74	15	-3.71805e-27	0	122	20	-1.04924e-33	0	106	8	-1.59419e-11	1.59419e-11	1	1	Nonsyn
2L:2785621	2L:2742217	1	1	0.410492	20	8	-7.56669e-18	0	34	6	-2.8252e-11	2.8252e-11	36	7	-2.92564e-13	2.92544e-13	44	17	-4.1124e-36	0	45	14	-2.12588e-28	0	46	13	-7.73071e-26	0	1	1	Nonsyn
2R:24384812	2R:18723593	1	1	0.69509	2	2	-2.79639e-06	2.79639e-06	10	10	-1.70997e-28	0	7	5	-2.73843e-13	2.73892e-13	9	8	-5.49524e-22	0	19	18	-1.98355e-49	0	18	17	-1.12374e-46	0	1	1	Nonsyn
2L:9809349	2L:9590920	1	1	0.713573	10	7	-4.36883e-18	0	15	9	-5.07188e-22	0	17	12	-2.93617e-30	0	18	16	-5.70301e-43	0	39	28	-2.94399e-69	0	10	6	-4.56584e-15	4.55191e-15	1	1	Nonsyn
X:1378095	X:984865	1	1	0.170907	14	5	-2.58528e-11	2.58529e-11	27	7	-3.15358e-14	3.15303e-14	40	8	-4.48411e-15	4.44089e-15	34	8	-1.06813e-15	1.11022e-15	51	19	-8.05308e-40	0	36	13	-1.78289e-27	0	1	1	Nonsyn
X:16460590	chrX_Mrandom_800:14261	1	0	0.0608947	14	9	-2.03181e-22	0	18	8	-2.63626e-18	0	22	8	-1.91507e-17	0	25	19	-3.06728e-48	0	68	32	-3.34149e-70	0	24	8	-4.39158e-17	0	1	1	Intergenic
X:17926624	X:13871132	1	0	0.480844	25	15	-7.19534e-36	0	14	5	-2.58528e-11	2.58529e-11	30	8	-3.46381e-16	3.33067e-16	32	21	-6.19892e-51	0	45	22	-3.24441e-49	0	24	5	-5.41279e-10	5.41279e-10	1	1	Intergenic
3L:4431719	3L:3968477	1	0	0.890267	12	9	-2.23949e-23	0	11	10	-1.87811e-27	0	6	4	-1.16983e-10	1.16983e-10	18	16	-5.70301e-43	0	26	22	-1.2146e-57	0	13	10	-4.86824e-26	0	1	1	Intron
3R:21018693	3R:4614135	0	1	0.826818	8	7	-2.9211e-19	0	6	5	-7.83501e-14	7.83817e-14	13	10	-4.86824e-26	0	15	15	-2.23605e-42	0	17	15	-3.03151e-40	0	12	11	-3.42612e-30	0	1	1	Nonsyn
2R:12921325	2R:7268392	1	1	0.278138	42	7	-9.37256e-13	9.3725e-13	54	6	-5.27217e-10	5.27217e-10	62	10	-1.69874e-17	0	54	11	-2.56248e-20	0	61	12	-7.72293e-22	0	79	9	-1.89407e-14	1.89848e-14	1	1	Nonsyn
3R:17544743	3R:8102301	0	1	0.257364	21	2	-0.000575108	0.000574942	27	5	-1.02379e-09	1.02379e-09	43	12	-6.99164e-24	0	26	10	-8.86449e-22	0	48	20	-4.67992e-43	0	37	13	-2.74435e-27	0	1	1	Nonsyn
X:19727698	X:15111066	1	0	0.844396	11	4	-2.55647e-09	2.55647e-09	12	8	-3.00893e-20	0	14	9	-2.03181e-22	0	23	18	-3.49066e-46	0	32	19	-5.94974e-45	0	18	11	-9.00281e-27	0	1	1	3UTR
3L:4429963	3L:3966726	1	0	0.917924	13	10	-4.86824e-26	0	6	4	-1.16983e-10	1.16983e-10	11	9	-5.60717e-24	0	13	10	-4.86824e-26	0	15	13	-8.36997e-35	0	13	9	-7.2674e-23	0	1	1	Intron
2R:9229669	2R:3781526	1	1	0.0942372	57	4	-2.87763e-06	2.87763e-06	76	8	-1.04216e-12	1.04217e-12	108	9	-3.44598e-13	3.44613e-13	136	16	-8.09235e-25	0	171	17	-5.53594e-25	0	191	10	-1.81989e-12	1.81988e-12	1	1	Nonsyn
2R:10108802	chr2R_Mrandom_352:391	1	0	0.141089	90	9	-6.39291e-14	6.39488e-14	66	5	-1.07345e-07	1.07345e-07	140	7	-5.40672e-09	5.40672e-09	101	23	-3.8848e-42	0	219	16	-2.07343e-21	0	156	10	-2.39991e-13	2.4003e-13	1	1	3UTR
2L:5206015	2L:5003249	1	0	0.323898	50	5	-2.60224e-08	2.60224e-08	95	8	-6.53115e-12	6.53111e-12	108	6	-3.61568e-08	3.61568e-08	100	18	-2.81554e-31	0	185	22	-1.15263e-33	0	106	12	-9.10179e-19	0	1	1	3UTR
2R:13817109	2R:8143165	1	1	0.225708	23	6	-2.15426e-12	2.15428e-12	17	5	-7.95753e-11	7.95753e-11	52	11	-1.62196e-20	0	42	11	-1.16718e-21	0	43	16	-9.50292e-34	0	68	9	-4.61089e-15	4.66294e-15	1	1	Nonsyn
2L:14090789	2L:13845023	1	0	0.477249	9	8	-5.49524e-22	0	16	5	-5.62492e-11	5.62492e-11	26	9	-3.11428e-19	0	20	10	-3.11157e-23	0	36	17	-5.21687e-38	0	25	9	-2.03933e-19	0	1	1	Intergenic
3R:21018588	3R:4614240	0	1	0.790805	11	8	-1.00447e-20	0	7	3	-1.62849e-07	1.62849e-07	11	7	-1.19967e-17	0	7	6	-1.52851e-16	1.11022e-16	19	16	-3.60622e-42	0	19	13	-2.1494e-32	0	1	1	Nonsyn
2L:13485127	2L:13267006	1	0	0.88225	2	2	-2.79639e-06	2.79639e-06	8	6	-6.10527e-16	5.55112e-16	9	8	-5.49524e-22	0	10	8	-2.74354e-21	0	5	4	-3.90467e-11	3.90467e-11	19	15	-8.61272e-39	0	1	1	Intron
2R:24419250	2R:18760259	1	1	0.698613	12	10	-1.12515e-26	0	7	5	-2.73843e-13	2.73892e-13	11	7	-1.19967e-17	0	20	19	-3.49154e-52	0	28	22	-3.05102e-56	0	15	9	-5.07188e-22	0	1	1	Nonsyn
2L:14083517	2L:13837825	1	1	0.906448	6	5	-7.83501e-14	7.83817e-14	5	5	-1.30766e-14	1.31006e-14	17	15	-3.03151e-40	0	10	10	-1.70997e-28	0	21	19	-3.66029e-51	0	6	6	-2.18672e-17	0	1	1	Nonsyn
X:3861312	X:2761332	1	0	0.149772	5	0	NA	NA	7	1	-0.0117155	0.0116471	6	0	NA	NA	493	5	-0.00158677	0.00158552	402	25	-8.00254e-31	0	389	29	-8.31845e-38	0	1	1	ncRNA
3L:2941132	3L:2480835	1	1	0.862247	6	6	-2.18672e-17	0	4	1	-0.00669456	0.0066722	9	8	-5.49524e-22	0	12	10	-1.12515e-26	0	17	8	-1.46677e-18	0	16	15	-3.57208e-41	0	1	1	Nonsyn
X:6108766	chrX_Mrandom_315:632	1	1	0.40328	9	1	-0.0150628	0.0149499	16	9	-1.15754e-21	0	26	12	-4.51926e-27	0	24	9	-1.30714e-19	0	14	8	-1.81999e-19	0	16	8	-7.7768e-19	0	1	1	Nonsyn
2L:9733349	2L:9512218	1	1	0.972049	6	6	-2.18672e-17	0	7	7	-3.65672e-20	0	7	6	-1.52851e-16	1.11022e-16	18	18	-1.04563e-50	0	14	12	-4.33796e-32	0	11	11	-2.85948e-31	0	1	1	Nonsyn
2L:14083516	2L:13837824	1	1	0.873692	6	5	-7.83501e-14	7.83817e-14	6	5	-7.83501e-14	7.83817e-14	17	15	-3.03151e-40	0	10	10	-1.70997e-28	0	21	19	-3.66029e-51	0	6	5	-7.83501e-14	7.83817e-14	1	1	Syn
3L:6949680	3L:6416401	1	0	0.101468	138	7	-4.89198e-09	4.89198e-09	151	10	-1.72857e-13	1.72862e-13	249	8	-1.39892e-08	1.39892e-08	186	10	-1.3973e-12	1.39733e-12	425	14	-4.08162e-14	4.08562e-14	223	4	-0.000586209	0.000586037	1	1	3UTR
X:22502735	X:16729068	1	1	0.151801	34	5	-3.4945e-09	3.4945e-09	45	9	-8.58344e-17	1.11022e-16	34	10	-2.16187e-20	0	36	10	-4.17797e-20	0	53	9	-4.24111e-16	4.44089e-16	32	5	-2.53605e-09	2.53605e-09	1	1	Nonsyn
2R:12758582	2R:7126759	1	1	0.468174	9	6	-1.82896e-15	1.77636e-15	17	5	-7.95753e-11	7.95753e-11	19	8	-4.54677e-18	0	21	13	-1.60705e-31	0	34	18	-2.24681e-41	0	30	10	-4.98365e-21	0	1	1	Nonsyn
2R:15264046	2R:9889430	1	1	0.484562	13	6	-3.71492e-14	3.71925e-14	14	7	-1.24219e-16	1.11022e-16	13	4	-5.52421e-09	5.52421e-09	23	8	-2.93208e-17	0	12	5	-1.02561e-11	1.0256e-11	23	12	-6.35635e-28	0	1	1	Nonsyn
3L:9635162	3L:9003160	1	1	0.663463	16	10	-1.3569e-24	0	9	4	-9.78722e-10	9.78722e-10	10	6	-4.56584e-15	4.55191e-15	20	14	-5.13449e-35	0	27	16	-4.79142e-38	0	21	9	-2.95178e-20	0	1	1	Nonsyn
2R:14062651	2R:8387354	1	1	0.660428	4	2	-1.67411e-05	1.67409e-05	10	8	-2.74354e-21	0	11	8	-1.00447e-20	0	11	5	-5.99105e-12	5.9911e-12	15	12	-2.16563e-31	0	18	11	-9.00281e-27	0	1	1	Nonsyn
3R:24708329	3R:20369300	1	0	0.246639	17	6	-2.66392e-13	2.66343e-13	20	8	-7.56669e-18	0	29	8	-2.5439e-16	2.22045e-16	32	9	-2.77052e-18	0	49	14	-8.54885e-28	0	28	6	-7.98241e-12	7.98239e-12	1	1	3UTR
2L:14089249	2L:13843506	1	1	0.337061	11	5	-5.99105e-12	5.9911e-12	19	9	-9.30502e-21	0	23	10	-1.91801e-22	0	21	10	-5.93124e-23	0	42	16	-5.97635e-34	0	23	4	-6.75061e-08	6.75061e-08	1	1	Nonsyn
3L:9162917	3L:8554859	1	1	0.510421	10	2	-0.000124728	0.00012472	17	9	-2.45608e-21	0	25	8	-6.44861e-17	1.11022e-16	37	18	-1.79307e-40	0	39	19	-1.16744e-42	0	21	9	-2.95178e-20	0	1	1	Nonsyn
2L:9809350	2L:9590921	1	1	0.623653	10	6	-4.56584e-15	4.55191e-15	14	8	-1.81999e-19	0	18	7	-1.14512e-15	1.11022e-15	18	14	-4.06623e-36	0	39	23	-5.02573e-54	0	10	7	-4.36883e-18	0	1	1	Nonsyn
2R:10108800	chr2R_Mrandom_352:389	1	0	0.207307	83	14	-3.17524e-24	0	68	5	-1.24861e-07	1.24861e-07	145	7	-6.8986e-09	6.8986e-09	104	21	-2.18799e-37	0	211	14	-2.51626e-18	0	161	1	-0.269456	0.236205	1	1	3UTR
3L:9833487	3L:9210345	1	0	0.0465822	161	10	-3.29582e-13	3.29625e-13	88	2	-0.00977864	0.00973099	127	4	-6.85869e-05	6.85845e-05	155	9	-9.22048e-12	9.22051e-12	237	21	-2.01569e-29	0	148	11	-2.96109e-15	2.9976e-15	1	1	3UTR
3L:9833364	3L:9210225	1	0	0.0666668	98	5	-7.80215e-07	7.80215e-07	79	7	-9.54013e-11	9.54012e-11	90	8	-4.19609e-12	4.19609e-12	75	13	-9.19362e-23	0	204	28	-2.95696e-44	0	92	7	-2.82893e-10	2.82893e-10	1	1	3UTR
2R:14298389	2R:8947583	1	1	0.0611968	50	4	-1.69348e-06	1.69348e-06	34	2	-0.00151503	0.00151388	57	9	-8.55805e-16	8.88178e-16	62	8	-1.90801e-13	1.90847e-13	110	8	-2.15293e-11	2.15293e-11	86	12	-6.52184e-20	0	1	1	Nonsyn
2R:14297994	2R:8947200	1	1	0.153177	36	1	-0.0602511	0.0584719	28	4	-1.55051e-07	1.55051e-07	45	11	-2.75506e-21	0	47	5	-1.89185e-08	1.89185e-08	66	14	-9.54405e-26	0	43	11	-1.56599e-21	0	1	1	Nonsyn
X:13075382	X:9875779	1	0	0.667022	7	4	-2.72596e-10	2.72596e-10	5	4	-3.90467e-11	3.90467e-11	7	7	-3.65672e-20	0	11	7	-1.19967e-17	0	8	6	-6.10527e-16	5.55112e-16	13	12	-6.20666e-33	0	1	1	Intron
X:9026802	X:7111430	1	0	0.0502774	59	7	-1.15608e-11	1.15608e-11	60	4	-3.53821e-06	3.5382e-06	174	5	-1.29683e-05	1.29682e-05	104	4	-3.14635e-05	3.1463e-05	190	10	-1.72723e-12	1.72717e-12	142	10	-9.29312e-14	9.29257e-14	1	1	Intron
X:9028091	X:7112733	1	0	0.423453	32	2	-0.00134235	0.00134145	21	2	-0.000575108	0.000574942	104	14	-9.23851e-23	0	47	7	-2.16899e-12	2.16904e-12	92	15	-1.29831e-25	0	92	8	-5.02373e-12	5.02376e-12	1	1	Intron
3R:31597583	chr3R_Mrandom_372:1563	1	0	0.136059	34	5	-3.4945e-09	3.4945e-09	40	6	-7.99413e-11	7.99413e-11	83	8	-2.15747e-12	2.1575e-12	54	12	-1.53715e-22	0	158	21	-2.84286e-33	0	81	7	-1.14105e-10	1.14105e-10	1	1	Intergenic
2R:24882751	2R:19222534	1	0	0.218198	11	2	-0.000152278	0.000152266	22	5	-3.36294e-10	3.36294e-10	35	11	-1.14993e-22	0	20	5	-1.98544e-10	1.98544e-10	16	3	-2.57634e-06	2.57634e-06	44	8	-1.02727e-14	1.03251e-14	1	1	5UTR
X:15897294	X:12210208	1	0	0.296415	21	10	-5.93124e-23	0	23	3	-8.07653e-06	8.0765e-06	27	4	-1.33079e-07	1.33079e-07	36	18	-9.22227e-41	0	30	7	-7.19787e-14	7.19425e-14	39	9	-2.07125e-17	0	1	1	Nonsyn
3L:2941396	3L:2481099	1	1	0.515624	17	8	-1.46677e-18	0	5	1	-0.0083682	0.00833329	22	5	-3.36294e-10	3.36294e-10	18	11	-9.00281e-27	0	23	14	-1.07746e-33	0	23	12	-6.35635e-28	0	1	1	Nonsyn
2R:8885377	2R:3445833	1	1	0.238137	16	3	-2.57634e-06	2.57634e-06	13	4	-5.52421e-09	5.52421e-09	17	9	-2.45608e-21	0	19	6	-5.82342e-13	5.82312e-13	28	15	-8.20324e-35	0	22	10	-1.08574e-22	0	1	1	Nonsyn
2R:15872366	2R:10502510	1	0	0.757953	6	5	-7.83501e-14	7.83817e-14	14	6	-6.4918e-14	6.4948e-14	14	7	-1.24219e-16	1.11022e-16	17	12	-2.93617e-30	0	22	18	-7.60044e-47	0	18	8	-2.63626e-18	0	1	1	Nonsyn
X:16504240	X:12597280	1	0	0.489744	5	2	-2.78709e-05	2.78705e-05	10	4	-1.62902e-09	1.62902e-09	26	13	-8.15023e-30	0	16	6	-1.72619e-13	1.7264e-13	22	8	-1.91507e-17	0	16	7	-4.12852e-16	4.44089e-16	1	1	Nonsyn
X:12638680	chrX_Mrandom_636:1256	1	1	0.173079	22	2	-0.000631933	0.000631733	41	3	-4.75319e-05	4.75308e-05	40	5	-8.19488e-09	8.19488e-09	54	15	-1.82031e-29	0	64	13	-9.70428e-24	0	63	15	-2.53285e-28	0	1	1	Nonsyn
3L:6950168	3L:6416890	1	0	0.0530205	124	6	-8.24676e-08	8.24676e-08	160	8	-4.35066e-10	4.35066e-10	229	5	-4.81245e-05	4.81233e-05	213	9	-1.57658e-10	1.57658e-10	372	13	-1.55464e-13	1.55431e-13	232	5	-5.11774e-05	5.11761e-05	1	1	3UTR
2L:16877800	2L:16561298	1	0	0.144092	32	3	-2.23664e-05	2.23661e-05	30	1	-0.0502092	0.0489696	110	6	-4.0355e-08	4.0355e-08	45	6	-1.68425e-10	1.68425e-10	84	5	-3.61651e-07	3.61651e-07	103	14	-8.00735e-23	0	1	1	ncRNA
X:1378278	X:985047	1	0	0.0993487	43	9	-5.47866e-17	0	30	4	-2.06976e-07	2.06976e-07	43	3	-5.489e-05	5.48885e-05	48	5	-2.10889e-08	2.10889e-08	75	15	-4.64027e-27	0	63	8	-2.18229e-13	2.1827e-13	1	1	3UTR
X:10746488	X:8269865	1	1	0.234336	19	1	-0.0317992	0.0312989	24	7	-1.2345e-14	1.23235e-14	26	8	-9.30082e-17	1.11022e-16	24	5	-5.41279e-10	5.41279e-10	29	7	-5.52645e-14	5.52891e-14	38	8	-2.85993e-15	2.88658e-15	1	1	Nonsyn
3L:7162178	X:12653717	1	0	0.281972	12	3	-1.01722e-06	1.01722e-06	13	5	-1.66429e-11	1.66429e-11	15	4	-1.0518e-08	1.0518e-08	21	7	-4.16577e-15	4.21885e-15	29	13	-5.29329e-29	0	27	12	-8.12212e-27	0	1	1	3UTR
2L:7230012	2L:7020765	1	1	0.721899	8	3	-2.60231e-07	2.60231e-07	14	7	-1.24219e-16	1.11022e-16	19	5	-1.49115e-10	1.49115e-10	22	19	-2.67995e-50	0	26	21	-3.1908e-54	0	19	9	-9.30502e-21	0	1	1	Nonsyn
X:8403319	X:6617699	1	0	0.658234	3	1	-0.00502092	0.00500834	9	6	-1.82896e-15	1.77636e-15	16	7	-4.12852e-16	4.44089e-16	8	5	-7.29231e-13	7.29194e-13	16	10	-1.3569e-24	0	18	10	-7.39197e-24	0	1	1	3UTR
2R:22391510	2R:16877062	1	0	0.607682	3	1	-0.00502092	0.00500834	13	4	-5.52421e-09	5.52421e-09	22	8	-1.91507e-17	0	9	7	-1.31257e-18	0	22	16	-2.7637e-40	0	17	11	-3.50647e-27	0	1	1	Nonsyn
2L:4986611	2L:4842386	1	1	0.686212	8	5	-7.29231e-13	7.29194e-13	10	3	-5.56242e-07	5.56242e-07	14	8	-1.81999e-19	0	11	5	-5.99105e-12	5.9911e-12	13	7	-6.22005e-17	1.11022e-16	16	8	-7.7768e-19	0	1	1	Nonsyn
X:1891878	X:1259325	1	1	0.0608697	0	0	NA	NA	79	2	-0.00794164	0.00791019	138	8	-1.3374e-10	1.3374e-10	98	1	-0.164017	0.151272	213	10	-5.36934e-12	5.36937e-12	160	13	-2.78969e-18	0	1	1	Syn
X:19508447	chrX_Mrandom_957:99	1	1	0.147625	31	3	-2.02949e-05	2.02947e-05	28	3	-1.48468e-05	1.48466e-05	72	5	-1.66662e-07	1.66662e-07	37	7	-3.60302e-13	3.60267e-13	43	10	-3.11808e-19	0	95	12	-2.29922e-19	0	1	1	Nonsyn
3L:4369445	3L:3905763	1	1	0.107356	19	1	-0.0317992	0.0312989	22	3	-7.03187e-06	7.03185e-06	43	7	-1.11786e-12	1.11788e-12	36	2	-0.00169775	0.00169631	71	4	-6.94735e-06	6.94733e-06	69	12	-3.85994e-21	0	1	1	Nonsyn
X:2112356	X:1395111	1	0	0.212679	35	7	-2.36022e-13	2.36033e-13	32	4	-2.70862e-07	2.70862e-07	47	5	-1.89185e-08	1.89185e-08	40	16	-2.263e-34	0	73	19	-2.55447e-36	0	65	7	-2.33862e-11	2.33863e-11	1	1	3UTR
3R:17543884	3R:8103154	0	1	0.100186	11	2	-0.000152278	0.000152266	20	4	-3.70844e-08	3.70844e-08	40	12	-2.55841e-24	0	26	3	-1.18127e-05	1.18126e-05	41	11	-8.62812e-22	0	37	5	-5.45142e-09	5.45142e-09	1	1	Nonsyn
2R:24919093	2R:19259240	1	0	0.151677	17	10	-3.29032e-24	0	13	1	-0.0217573	0.0215223	28	5	-1.24462e-09	1.24462e-09	20	13	-6.13161e-32	0	19	3	-4.44126e-06	4.44125e-06	37	7	-3.60302e-13	3.60267e-13	1	1	3UTR
2R:13809547	chr2R_Mrandom_476:681	1	1	0.65984	7	5	-2.73843e-13	2.73892e-13	7	5	-2.73843e-13	2.73892e-13	11	5	-5.99105e-12	5.9911e-12	15	14	-2.00261e-38	0	15	7	-2.3257e-16	2.22045e-16	26	8	-9.30082e-17	1.11022e-16	1	1	Nonsyn
2R:22564377	2R:17041637	1	0	0.414062	9	3	-3.89858e-07	3.89858e-07	14	4	-7.72355e-09	7.72355e-09	17	4	-1.82901e-08	1.82901e-08	20	8	-7.56669e-18	0	23	13	-9.00714e-31	0	25	12	-2.43721e-27	0	1	1	Nonsyn
2R:24995857	2R:19334995	1	1	0.420159	13	7	-6.22005e-17	1.11022e-16	9	2	-9.98923e-05	9.98874e-05	8	3	-2.60231e-07	2.60231e-07	18	8	-2.63626e-18	0	3	2	-8.37985e-06	8.37982e-06	24	11	-6.99675e-25	0	1	1	Nonsyn
X:15098493	X:11569097	1	0	0.380214	9	5	-1.63848e-12	1.63847e-12	7	4	-2.72596e-10	2.72596e-10	15	5	-3.87253e-11	3.87252e-11	10	3	-5.56242e-07	5.56242e-07	14	3	-1.67883e-06	1.67882e-06	22	9	-4.98781e-20	0	1	1	Nonsyn
2L:14089221	2L:13843478	1	1	0.374028	9	2	-9.98923e-05	9.98874e-05	15	7	-2.3257e-16	2.22045e-16	35	11	-1.14993e-22	0	19	12	-2.38351e-29	0	40	21	-6.2273e-48	0	19	3	-4.44126e-06	4.44125e-06	1	1	Nonsyn
X:9277029	X:7326845	1	1	0.290226	9	2	-9.98923e-05	9.98874e-05	10	2	-0.000124728	0.00012472	15	7	-2.3257e-16	2.22045e-16	13	8	-7.81158e-20	0	15	6	-1.08042e-13	1.08025e-13	18	12	-8.79492e-30	0	1	1	Nonsyn
X:1690573	chrX_Mrandom_115:1440	1	1	0.315826	2	0	NA	NA	11	5	-5.99105e-12	5.9911e-12	24	8	-4.39158e-17	0	17	7	-7.00822e-16	6.66134e-16	24	11	-6.99675e-25	0	17	10	-3.29032e-24	0	1	1	Nonsyn
3L:2666151	3L:2221651	1	1	0.672074	6	3	-9.31733e-08	9.31733e-08	5	4	-3.90467e-11	3.90467e-11	12	6	-2.00321e-14	1.9984e-14	10	5	-3.2724e-12	3.27238e-12	11	8	-1.00447e-20	0	17	10	-3.29032e-24	0	1	1	Nonsyn
3L:4431761	3L:3968519	1	0	0.846749	7	6	-1.52851e-16	1.11022e-16	10	4	-1.62902e-09	1.62902e-09	19	5	-1.49115e-10	1.49115e-10	13	10	-4.86824e-26	0	16	8	-7.7768e-19	0	14	8	-1.81999e-19	0	1	1	Intron
2R:21621075	2R:16156945	1	1	0.538036	9	7	-1.31257e-18	0	8	4	-5.44462e-10	5.44462e-10	11	6	-1.00304e-14	9.99201e-15	14	8	-1.81999e-19	0	13	12	-6.20666e-33	0	9	6	-1.82896e-15	1.77636e-15	1	1	Nonsyn
2R:8903674	2R:3464483	1	0	0.0834014	142	5	-4.84284e-06	4.84283e-06	142	7	-5.96671e-09	5.96671e-09	304	5	-0.000180879	0.000180862	234	5	-5.32942e-05	5.32928e-05	395	8	-4.71604e-07	4.71604e-07	289	5	-0.000143128	0.000143118	1	1	3UTR
2L:11796346	2L:11606657	1	0	0.266282	15	3	-2.0959e-06	2.0959e-06	19	3	-4.44126e-06	4.44125e-06	40	7	-6.49595e-13	6.49591e-13	31	6	-1.55335e-11	1.55335e-11	49	8	-2.59459e-14	2.59792e-14	56	9	-7.21764e-16	7.77156e-16	1	1	3UTR
3R:24708330	3R:20369301	1	0	0.283555	17	6	-2.66392e-13	2.66343e-13	19	3	-4.44126e-06	4.44125e-06	29	6	-1.00504e-11	1.00504e-11	32	14	-6.12909e-31	0	51	12	-7.1474e-23	0	28	7	-4.19862e-14	4.19664e-14	1	1	3UTR
3L:13038438	3L:12423481	1	1	0.650462	3	1	-0.00502092	0.00500834	9	4	-9.78722e-10	9.78722e-10	9	7	-1.31257e-18	0	13	7	-6.22005e-17	1.11022e-16	15	12	-2.16563e-31	0	14	10	-1.70129e-25	0	1	1	Nonsyn
3R:7192775	3R:3060785	1	1	0.753574	2	1	-0.00334728	0.00334169	13	8	-7.81158e-20	0	10	7	-4.36883e-18	0	8	6	-6.10527e-16	5.55112e-16	11	7	-1.19967e-17	0	11	6	-1.00304e-14	9.99201e-15	1	1	Nonsyn
2L:11800870	2L:11611141	1	0	0.30294	9	3	-3.89858e-07	3.89858e-07	10	5	-3.2724e-12	3.27238e-12	22	7	-6.10086e-15	6.10623e-15	10	2	-0.000124728	0.00012472	10	5	-3.2724e-12	3.27238e-12	11	7	-1.19967e-17	0	1	1	Intron
3R:24675663	3R:20344011	1	1	0.78793	12	9	-2.23949e-23	0	3	1	-0.00502092	0.00500834	16	6	-1.72619e-13	1.7264e-13	16	13	-4.45705e-34	0	15	6	-1.08042e-13	1.08025e-13	10	6	-4.56584e-15	4.55191e-15	1	1	Nonsyn
2R:21621076	2R:16156946	1	1	0.278827	10	7	-4.36883e-18	0	7	4	-2.72596e-10	2.72596e-10	11	5	-5.99105e-12	5.9911e-12	15	8	-3.89419e-19	0	13	11	-2.22356e-29	0	10	6	-4.56584e-15	4.55191e-15	1	1	Syn
3L:6953012	3L:6419729	1	0	0.0399585	47	3	-7.17615e-05	7.17589e-05	55	8	-6.94277e-14	6.93889e-14	70	4	-6.5647e-06	6.56468e-06	58	1	-0.0970712	0.0925086	84	11	-4.74876e-18	0	96	6	-1.78199e-08	1.78199e-08	1	1	Intron
3L:9833306	3L:9210169	1	0	0.0400223	96	3	-0.000594986	0.000594809	104	6	-2.88356e-08	2.88356e-08	109	4	-3.78151e-05	3.78144e-05	71	4	-6.94735e-06	6.94733e-06	198	16	-4.01799e-22	0	86	8	-2.88939e-12	2.88936e-12	1	1	3UTR
2L:3503636	2L:3457038	1	1	0.222714	2	1	-0.00334728	0.00334169	14	3	-1.67883e-06	1.67882e-06	40	5	-8.19488e-09	8.19488e-09	8	0	NA	NA	19	2	-0.00046932	0.00046921	71	12	-5.58877e-21	0	1	1	Nonsyn
3R:19231096	3R:6424861	0	1	0.142103	27	6	-6.28089e-12	6.28086e-12	45	5	-1.51103e-08	1.51103e-08	61	5	-7.19567e-08	7.19567e-08	63	8	-2.18229e-13	2.1827e-13	112	20	-1.64768e-34	0	59	5	-6.07225e-08	6.07225e-08	1	1	Nonsyn
X:15098592	X:11569196	1	0	0.584449	7	4	-2.72596e-10	2.72596e-10	11	3	-7.63874e-07	7.63874e-07	12	5	-1.02561e-11	1.0256e-11	16	8	-7.7768e-19	0	11	5	-5.99105e-12	5.9911e-12	29	9	-9.93711e-19	0	1	1	Nonsyn
X:17930651	X:13876978	1	0	0.553706	21	5	-2.60226e-10	2.60226e-10	19	5	-1.49115e-10	1.49115e-10	25	5	-6.75657e-10	6.75657e-10	53	23	-8.12357e-50	0	71	15	-1.87338e-27	0	26	6	-4.89215e-12	4.8922e-12	1	1	Intragenic
2R:22564373	2R:17041633	1	0	0.36385	8	3	-2.60231e-07	2.60231e-07	12	3	-1.01722e-06	1.01722e-06	16	4	-1.40053e-08	1.40053e-08	22	8	-1.91507e-17	0	23	13	-9.00714e-31	0	25	11	-1.2475e-24	0	1	1	Nonsyn
X:19342007	chrX_Mrandom_947:5688	1	1	0.419197	9	3	-3.89858e-07	3.89858e-07	8	3	-2.60231e-07	2.60231e-07	15	7	-2.3257e-16	2.22045e-16	15	7	-2.3257e-16	2.22045e-16	12	4	-3.82957e-09	3.82957e-09	15	8	-3.89419e-19	0	1	1	Nonsyn
3R:4301216	3R:200400	1	0	0.0601486	163	5	-9.46184e-06	9.4618e-06	62	3	-0.000164277	0.000164263	152	5	-6.74388e-06	6.74386e-06	159	4	-0.000163071	0.000163058	274	13	-3.14662e-15	3.10862e-15	125	7	-2.45378e-09	2.45378e-09	1	1	3UTR
3L:9833291	3L:9210154	1	0	0.0934148	75	6	-3.98865e-09	3.98865e-09	88	8	-3.48981e-12	3.48976e-12	94	5	-6.34147e-07	6.34147e-07	116	8	-3.30878e-11	3.30879e-11	232	19	-4.22547e-26	0	90	1	-0.150628	0.139832	1	1	3UTR
3R:27674719	chr3R_Mrandom_313:698	1	1	0.156589	12	1	-0.0200837	0.0198834	26	7	-2.33941e-14	2.34257e-14	39	7	-5.36701e-13	5.36682e-13	42	12	-5.04827e-24	0	48	2	-0.00300154	0.00299704	58	5	-5.56539e-08	5.56539e-08	1	1	Syn
2R:19225658	2R:13822121	1	1	0.238829	20	7	-2.78125e-15	2.77556e-15	23	2	-0.000691368	0.000691129	27	5	-1.02379e-09	1.02379e-09	41	15	-1.36169e-31	0	60	12	-6.21325e-22	0	46	6	-1.93411e-10	1.93411e-10	1	1	Nonsyn
X:14791453	X:11336435	1	0	0.164339	11	1	-0.01841	0.0182416	9	1	-0.0150628	0.0149499	19	7	-1.81046e-15	1.77636e-15	21	4	-4.57489e-08	4.57489e-08	16	1	-0.0267782	0.0264229	24	11	-6.99675e-25	0	1	1	Nonsyn
3L:2941131	3L:2480834	1	1	0.673228	6	4	-1.16983e-10	1.16983e-10	4	1	-0.00669456	0.0066722	9	5	-1.63848e-12	1.63847e-12	12	9	-2.23949e-23	0	16	6	-1.72619e-13	1.7264e-13	16	10	-1.3569e-24	0	1	1	Syn
X:15958587	X:12261784	1	0	0.806499	5	4	-3.90467e-11	3.90467e-11	11	7	-1.19967e-17	0	6	3	-9.31733e-08	9.31733e-08	6	6	-2.18672e-17	0	13	9	-7.2674e-23	0	12	6	-2.00321e-14	1.9984e-14	1	1	Intron
2L:13485151	2L:13267030	1	0	0.744444	5	5	-1.30766e-14	1.31006e-14	1	1	-0.00167364	0.00167224	7	6	-1.52851e-16	1.11022e-16	5	5	-1.30766e-14	1.31006e-14	7	5	-2.73843e-13	2.73892e-13	10	8	-2.74354e-21	0	1	1	Intron
3L:1781408	3L:1337827	1	1	0.0883082	78	1	-0.130544	0.122382	75	6	-3.98865e-09	3.98865e-09	80	5	-2.83188e-07	2.83188e-07	94	11	-1.73832e-17	0	105	11	-6.16802e-17	1.11022e-16	105	7	-7.21153e-10	7.21153e-10	1	1	Nonsyn
3L:4367968	3L:3904305	1	0	0.100805	14	3	-1.67883e-06	1.67882e-06	29	2	-0.00110232	0.00110171	86	6	-9.16765e-09	9.16765e-09	54	2	-0.00378406	0.00377691	88	5	-4.56381e-07	4.56381e-07	93	8	-5.4884e-12	5.48839e-12	1	1	Intergenic
3L:14799253	3L:14122760	1	0	0.238276	52	1	-0.0870293	0.0833498	53	8	-5.06901e-14	5.07372e-14	96	5	-7.04197e-07	7.04197e-07	76	1	-0.127197	0.11944	136	9	-2.82717e-12	2.82718e-12	71	5	-1.55304e-07	1.55304e-07	1	1	3UTR
X:5630342	chrX_Mrandom_296:385	1	1	0.399093	35	13	-1.14084e-27	0	25	1	-0.041841	0.0409778	29	3	-1.65391e-05	1.6539e-05	55	16	-1.04612e-31	0	51	3	-9.17048e-05	9.17006e-05	58	2	-0.00435303	0.00434357	1	1	Nonsyn
X:924277	X:656640	1	0	0.4595	17	6	-2.66392e-13	2.66343e-13	14	1	-0.023431	0.0231586	31	6	-1.55335e-11	1.55335e-11	38	9	-1.59567e-17	0	40	11	-6.32295e-22	0	37	6	-4.86265e-11	4.86265e-11	1	1	Nonsyn
3L:9155185	chr3L_Mrandom_122:8591	1	1	0.272579	10	2	-0.000124728	0.00012472	20	7	-2.78125e-15	2.77556e-15	23	4	-6.75061e-08	6.75061e-08	51	19	-8.05308e-40	0	56	13	-1.41355e-24	0	28	6	-7.98241e-12	7.98239e-12	1	1	Nonsyn
2R:17377403	2R:12003887	1	0	0.261163	27	4	-1.33079e-07	1.33079e-07	25	1	-0.041841	0.0409778	39	9	-2.07125e-17	0	56	10	-5.67727e-18	0	78	22	-1.0593e-42	0	26	5	-8.35362e-10	8.35362e-10	1	1	Intragenic
2R:17377125	2R:12003614	1	0	0.30493	22	8	-1.91507e-17	0	21	5	-2.60226e-10	2.60226e-10	17	2	-0.000374075	0.000374005	34	5	-3.4945e-09	3.4945e-09	53	11	-2.04363e-20	0	25	4	-9.61797e-08	9.61797e-08	1	1	Intragenic
2R:18163422	2R:12784090	1	1	0.179394	5	0	NA	NA	15	3	-2.0959e-06	2.0959e-06	17	7	-7.00822e-16	6.66134e-16	16	2	-0.000330426	0.000330372	26	10	-8.86449e-22	0	23	9	-8.18193e-20	0	1	1	Nonsyn
3R:19238845	3R:6417007	1	1	0.177987	5	4	-3.90467e-11	3.90467e-11	11	5	-5.99105e-12	5.9911e-12	6	4	-1.16983e-10	1.16983e-10	28	12	-1.41918e-26	0	13	7	-6.22005e-17	1.11022e-16	20	6	-8.30725e-13	8.3078e-13	1	1	Nonsyn
3L:16111589	3L:15442091	1	1	0.233357	6	3	-9.31733e-08	9.31733e-08	11	4	-2.55647e-09	2.55647e-09	15	6	-1.08042e-13	1.08025e-13	13	7	-6.22005e-17	1.11022e-16	26	8	-9.30082e-17	1.11022e-16	15	6	-1.08042e-13	1.08025e-13	1	1	Nonsyn
3R:16096668	3R:9554338	0	1	0.435767	4	1	-0.00669456	0.0066722	8	6	-6.10527e-16	5.55112e-16	10	5	-3.2724e-12	3.27238e-12	9	3	-3.89858e-07	3.89858e-07	2	2	-2.79639e-06	2.79639e-06	14	7	-1.24219e-16	1.11022e-16	1	1	Nonsyn
3R:28598794	3R:24115903	1	1	0.317442	7	3	-1.62849e-07	1.62849e-07	6	2	-4.176e-05	4.17591e-05	10	8	-2.74354e-21	0	12	4	-3.82957e-09	3.82957e-09	21	10	-5.93124e-23	0	12	6	-2.00321e-14	1.9984e-14	1	1	Nonsyn
2L:4314575	2L:4236859	1	1	0.858173	4	4	-7.81979e-12	7.81974e-12	5	3	-4.66451e-08	4.66451e-08	6	3	-9.31733e-08	9.31733e-08	12	9	-2.23949e-23	0	13	11	-2.22356e-29	0	12	9	-2.23949e-23	0	1	1	Syn
2L:4314576	2L:4236860	1	1	0.849079	4	4	-7.81979e-12	7.81974e-12	5	3	-4.66451e-08	4.66451e-08	6	3	-9.31733e-08	9.31733e-08	12	9	-2.23949e-23	0	13	11	-2.22356e-29	0	12	9	-2.23949e-23	0	1	1	Nonsyn
2R:12800608	2R:7159593	1	1	0.825893	3	2	-8.37985e-06	8.37982e-06	3	3	-4.67624e-09	4.67624e-09	4	3	-1.86815e-08	1.86815e-08	8	7	-2.9211e-19	0	7	6	-1.52851e-16	1.11022e-16	12	11	-3.42612e-30	0	1	1	Nonsyn
X:5087477	chrX_Mrandom_273:353	1	0	0.495139	10	4	-1.62902e-09	1.62902e-09	28	10	-2.1834e-21	0	17	5	-7.95753e-11	7.95753e-11	8	5	-7.29231e-13	7.29194e-13	33	9	-3.80374e-18	0	8	0	NA	NA	1	1	Intron
3R:20993738	3R:4639474	0	1	0.698503	1	1	-0.00167364	0.00167224	9	6	-1.82896e-15	1.77636e-15	8	6	-6.10527e-16	5.55112e-16	9	4	-9.78722e-10	9.78722e-10	8	6	-6.10527e-16	5.55112e-16	8	6	-6.10527e-16	5.55112e-16	1	1	Nonsyn
X:9153487	X:7208594	1	0	0.0631463	213	3	-0.00573527	0.00571886	209	2	-0.0496242	0.0484131	341	5	-0.000306388	0.000306341	369	13	-1.40338e-13	1.40332e-13	433	9	-7.33753e-08	7.33753e-08	333	8	-1.30113e-07	1.30113e-07	1	1	3UTR
3R:8003486	3R:3871701	1	1	0.0899948	22	3	-7.03187e-06	7.03185e-06	33	4	-3.07811e-07	3.07811e-07	29	4	-1.79619e-07	1.79619e-07	21	3	-6.08059e-06	6.08057e-06	44	13	-3.95606e-26	0	54	7	-6.04559e-12	6.04561e-12	1	1	Syn
2R:11447612	2R:5861433	1	1	0.156858	13	1	-0.0217573	0.0215223	22	6	-1.59457e-12	1.59461e-12	28	3	-1.48468e-05	1.48466e-05	40	6	-7.99413e-11	7.99413e-11	30	0	NA	NA	49	8	-2.59459e-14	2.59792e-14	1	1	Syn
2R:21653465	2R:16190223	1	0	0.113597	9	4	-9.78722e-10	9.78722e-10	11	5	-5.99105e-12	5.9911e-12	13	4	-5.52421e-09	5.52421e-09	11	3	-7.63874e-07	7.63874e-07	29	10	-3.32749e-21	0	24	5	-5.41279e-10	5.41279e-10	1	1	Intron
2L:14091460	2L:13845695	1	0	0.462437	8	2	-7.77798e-05	7.77768e-05	4	2	-1.67411e-05	1.67409e-05	12	7	-2.875e-17	0	9	2	-9.98923e-05	9.98874e-05	13	3	-1.32073e-06	1.32073e-06	23	7	-8.75715e-15	8.77076e-15	1	1	Intergenic
3R:20993610	3R:4639602	0	1	0.0771926	8	5	-7.29231e-13	7.29194e-13	10	4	-1.62902e-09	1.62902e-09	5	3	-4.66451e-08	4.66451e-08	17	5	-7.95753e-11	7.95753e-11	20	11	-4.73693e-26	0	18	6	-3.99016e-13	3.99014e-13	1	1	Nonsyn
3R:24511656	3R:20178698	1	1	0.262783	10	2	-0.000124728	0.00012472	9	1	-0.0150628	0.0149499	16	10	-1.3569e-24	0	10	1	-0.0167364	0.0165971	19	7	-1.81046e-15	1.77636e-15	17	5	-7.95753e-11	7.95753e-11	1	1	Nonsyn
2L:14090974	2L:13845193	1	0	0.170627	4	2	-1.67411e-05	1.67409e-05	8	2	-7.77798e-05	7.77768e-05	19	7	-1.81046e-15	1.77636e-15	13	5	-1.66429e-11	1.66429e-11	34	17	-1.42049e-38	0	16	7	-4.12852e-16	4.44089e-16	1	1	Intergenic
3R:21018660	3R:4614168	0	1	0.513025	11	6	-1.00304e-14	9.99201e-15	11	4	-2.55647e-09	2.55647e-09	12	4	-3.82957e-09	3.82957e-09	24	10	-3.28302e-22	0	18	6	-3.99016e-13	3.99014e-13	16	4	-1.40053e-08	1.40053e-08	1	1	Nonsyn
X:13075383	X:9875780	1	0	0.492091	7	4	-2.72596e-10	2.72596e-10	6	1	-0.0100418	0.00999159	9	5	-1.63848e-12	1.63847e-12	12	5	-1.02561e-11	1.0256e-11	8	3	-2.60231e-07	2.60231e-07	13	8	-7.81158e-20	0	1	1	Intron
X:516701	X:304757	1	0	0.232325	17	4	-1.82901e-08	1.82901e-08	16	6	-1.72619e-13	1.7264e-13	28	6	-7.98241e-12	7.98239e-12	22	9	-4.98781e-20	0	43	6	-1.26425e-10	1.26425e-10	12	2	-0.000182532	0.000182516	1	1	Intron
2R:16650790	2R:11271994	1	0	0.507256	6	2	-4.176e-05	4.17591e-05	3	2	-8.37985e-06	8.37982e-06	11	7	-1.19967e-17	0	11	8	-1.00447e-20	0	13	4	-5.52421e-09	5.52421e-09	10	7	-4.36883e-18	0	1	1	3UTR
X:19334465	chrX_Mrandom_946:220	1	1	0.83066	1	0	NA	NA	5	3	-4.66451e-08	4.66451e-08	11	7	-1.19967e-17	0	19	16	-3.60622e-42	0	7	7	-3.65672e-20	0	10	8	-2.74354e-21	0	1	1	Nonsyn
X:9574655	X:7531564	1	1	0.685786	9	5	-1.63848e-12	1.63847e-12	5	1	-0.0083682	0.00833329	12	7	-2.875e-17	0	12	7	-2.875e-17	0	8	5	-7.29231e-13	7.29194e-13	5	5	-1.30766e-14	1.31006e-14	1	1	Nonsyn
3R:31602095	chr3R_Mrandom_374:957	1	1	0.116764	36	1	-0.0602511	0.0584719	95	6	-1.67301e-08	1.67301e-08	86	1	-0.143933	0.134054	79	3	-0.00033631	0.000336253	145	5	-5.36214e-06	5.36213e-06	124	9	-1.22038e-12	1.22036e-12	1	1	Nonsyn
X:9027170	X:7111782	1	0	0.845774	19	3	-4.44126e-06	4.44125e-06	46	2	-0.00275985	0.00275605	103	9	-2.22777e-13	2.22822e-13	56	2	-0.00406385	0.00405561	99	3	-0.000650739	0.000650528	101	3	-0.000689696	0.000689459	1	1	Intron
3R:4301206	3R:200390	1	0	0.215453	99	6	-2.14468e-08	2.14468e-08	40	4	-6.81059e-07	6.81059e-07	110	3	-0.000883331	0.000882941	92	3	-0.000525538	0.0005254	174	11	-1.78874e-14	1.78746e-14	87	4	-1.55797e-05	1.55796e-05	1	1	3UTR
2R:12921326	2R:7268393	1	1	0.101033	36	2	-0.00169775	0.00169631	53	3	-0.000102902	0.000102896	62	5	-7.81598e-08	7.81598e-08	54	2	-0.00378406	0.00377691	59	5	-6.07225e-08	6.07225e-08	81	7	-1.14105e-10	1.14105e-10	1	1	Nonsyn
2R:11447606	2R:5861427	1	1	0.11116	10	1	-0.0167364	0.0165971	22	3	-7.03187e-06	7.03185e-06	29	3	-1.65391e-05	1.6539e-05	40	3	-4.4109e-05	4.41081e-05	29	0	NA	NA	51	10	-2.05286e-18	0	1	1	Syn
3L:4591259	3L:4122859	1	0	0.100093	19	1	-0.0317992	0.0312989	23	5	-4.2911e-10	4.2911e-10	32	5	-2.53605e-09	2.53605e-09	22	4	-5.58405e-08	5.58405e-08	43	9	-5.47866e-17	0	39	6	-6.80476e-11	6.80476e-11	1	1	3UTR
X:10746485	X:8269862	1	1	0.167638	17	2	-0.000374075	0.000374005	23	7	-8.75715e-15	8.77076e-15	25	4	-9.61797e-08	9.61797e-08	22	5	-3.36294e-10	3.36294e-10	29	8	-2.5439e-16	2.22045e-16	38	4	-5.51558e-07	5.51558e-07	1	1	Nonsyn
X:514252	X:302286	1	0	0.298621	30	9	-1.41745e-18	0	19	3	-4.44126e-06	4.44125e-06	36	2	-0.00169775	0.00169631	20	3	-5.21847e-06	5.21846e-06	45	10	-5.1723e-19	0	34	3	-2.69165e-05	2.69162e-05	1	1	Intron
3L:2666003	3L:2221503	1	1	0.334032	9	1	-0.0150628	0.0149499	10	5	-3.2724e-12	3.27238e-12	12	3	-1.01722e-06	1.01722e-06	15	5	-3.87253e-11	3.87252e-11	10	1	-0.0167364	0.0165971	21	8	-1.2205e-17	0	1	1	Nonsyn
2R:15264743	2R:9890127	1	1	0.257535	6	3	-9.31733e-08	9.31733e-08	10	3	-5.56242e-07	5.56242e-07	15	5	-3.87253e-11	3.87252e-11	20	9	-1.68928e-20	0	28	12	-1.41918e-26	0	18	6	-3.99016e-13	3.99014e-13	1	1	Nonsyn
X:11812089	X:9018046	1	1	0.471348	3	2	-8.37985e-06	8.37982e-06	11	4	-2.55647e-09	2.55647e-09	7	1	-0.0117155	0.0116471	8	4	-5.44462e-10	5.44462e-10	9	7	-1.31257e-18	0	17	10	-3.29032e-24	0	1	1	Nonsyn
X:6115425	chrX_Mrandom_315:6927	1	1	0.633036	11	8	-1.00447e-20	0	9	7	-1.31257e-18	0	8	0	NA	NA	11	10	-1.87811e-27	0	8	4	-5.44462e-10	5.44462e-10	11	2	-0.000152278	0.000152266	1	1	Nonsyn
2L:13485154	2L:13267033	1	0	0.672222	5	4	-3.90467e-11	3.90467e-11	1	1	-0.00167364	0.00167224	7	4	-2.72596e-10	2.72596e-10	5	5	-1.30766e-14	1.31006e-14	7	3	-1.62849e-07	1.62849e-07	11	8	-1.00447e-20	0	1	1	Intron
3L:9892134	3L:9269076	1	0	0.621442	9	4	-9.78722e-10	9.78722e-10	7	5	-2.73843e-13	2.73892e-13	11	5	-5.99105e-12	5.9911e-12	6	5	-7.83501e-14	7.83817e-14	13	7	-6.22005e-17	1.11022e-16	9	3	-3.89858e-07	3.89858e-07	1	1	Nonsyn
3R:10245425	3R:15313841	1	1	0.769493	6	4	-1.16983e-10	1.16983e-10	5	4	-3.90467e-11	3.90467e-11	5	2	-2.78709e-05	2.78705e-05	9	6	-1.82896e-15	1.77636e-15	8	5	-7.29231e-13	7.29194e-13	7	7	-3.65672e-20	0	1	1	Nonsyn
X:2112609	X:1395347	1	0	0.0581838	35	2	-0.00160514	0.00160385	44	5	-1.34501e-08	1.34501e-08	70	6	-2.61588e-09	2.61588e-09	44	4	-1.00626e-06	1.00626e-06	93	3	-0.000542384	0.000542237	44	3	-5.88329e-05	5.88311e-05	1	1	3UTR
3L:8740095	3L:8176725	1	1	0.0852425	66	5	-1.07345e-07	1.07345e-07	45	5	-1.51103e-08	1.51103e-08	34	4	-3.48386e-07	3.48386e-07	45	10	-5.1723e-19	0	40	8	-4.48411e-15	4.44089e-15	38	2	-0.00189046	0.00188867	1	1	Nonsyn
2R:12448654	2R:6813473	1	1	0.224258	15	2	-0.000289439	0.000289397	20	2	-0.000520901	0.000520765	25	7	-1.71207e-14	1.70974e-14	42	6	-1.0894e-10	1.08941e-10	50	7	-3.42971e-12	3.4297e-12	37	5	-5.45142e-09	5.45142e-09	1	1	Nonsyn
3R:19238197	3R:6417668	1	1	0.299301	10	2	-0.000124728	0.00012472	9	3	-3.89858e-07	3.89858e-07	17	3	-3.1245e-06	3.12449e-06	14	3	-1.67883e-06	1.67882e-06	10	1	-0.0167364	0.0165971	25	8	-6.44861e-17	1.11022e-16	1	1	Nonsyn
2L:14089207	2L:13843464	1	1	0.353974	9	6	-1.82896e-15	1.77636e-15	12	4	-3.82957e-09	3.82957e-09	27	4	-1.33079e-07	1.33079e-07	14	5	-2.58528e-11	2.58529e-11	32	9	-2.77052e-18	0	15	2	-0.000289439	0.000289397	1	1	Nonsyn
3L:4430206	3L:3966962	1	0	0.291383	12	1	-0.0200837	0.0198834	10	3	-5.56242e-07	5.56242e-07	12	6	-2.00321e-14	1.9984e-14	19	3	-4.44126e-06	4.44125e-06	21	5	-2.60226e-10	2.60226e-10	15	6	-1.08042e-13	1.08025e-13	1	1	Intron
3L:4430207	3L:3966963	1	0	0.290563	11	1	-0.01841	0.0182416	9	3	-3.89858e-07	3.89858e-07	12	6	-2.00321e-14	1.9984e-14	19	5	-1.49115e-10	1.49115e-10	20	6	-8.30725e-13	8.3078e-13	15	6	-1.08042e-13	1.08025e-13	1	1	Intron
2L:4308806	2L:4231138	1	1	0.334154	12	5	-1.02561e-11	1.0256e-11	13	4	-5.52421e-09	5.52421e-09	16	4	-1.40053e-08	1.40053e-08	19	9	-9.30502e-21	0	17	5	-7.95753e-11	7.95753e-11	12	3	-1.01722e-06	1.01722e-06	1	1	Nonsyn
X:13075375	X:9875772	1	0	0.590052	5	0	NA	NA	6	3	-9.31733e-08	9.31733e-08	10	7	-4.36883e-18	0	14	4	-7.72355e-09	7.72355e-09	9	3	-3.89858e-07	3.89858e-07	12	6	-2.00321e-14	1.9984e-14	1	1	Intron
X:512494	X:300496	1	0	0.538194	4	2	-1.67411e-05	1.67409e-05	2	2	-2.79639e-06	2.79639e-06	9	6	-1.82896e-15	1.77636e-15	6	2	-4.176e-05	4.17591e-05	13	8	-7.81158e-20	0	11	6	-1.00304e-14	9.99201e-15	1	1	Intron
2R:24914858	2R:19254997	1	1	0.897741	6	5	-7.83501e-14	7.83817e-14	2	2	-2.79639e-06	2.79639e-06	4	4	-7.81979e-12	7.81974e-12	15	15	-2.23605e-42	0	3	3	-4.67624e-09	4.67624e-09	5	5	-1.30766e-14	1.31006e-14	1	1	Nonsyn
X:8240160	X:6484179	1	0	0.112071	43	4	-9.16001e-07	9.16001e-07	38	2	-0.00189046	0.00188867	65	5	-9.93513e-08	9.93513e-08	59	8	-1.25695e-13	1.25677e-13	110	5	-1.38289e-06	1.38289e-06	73	4	-7.76173e-06	7.7617e-06	1	1	Intergenic
3R:18907980	3R:6740763	1	1	0.175673	28	4	-1.55051e-07	1.55051e-07	49	6	-2.87507e-10	2.87507e-10	64	4	-4.58566e-06	4.58565e-06	66	8	-3.22198e-13	3.22187e-13	96	8	-7.11431e-12	7.11431e-12	69	1	-0.115481	0.109063	1	1	Syn
X:5631026	chrX_Mrandom_296:1054	1	1	0.437275	18	2	-0.000420376	0.000420287	26	4	-1.13515e-07	1.13515e-07	25	6	-3.76859e-12	3.76854e-12	31	10	-7.34564e-21	0	46	10	-6.59901e-19	0	29	3	-1.65391e-05	1.6539e-05	1	1	Nonsyn
3R:27675074	chr3R_Mrandom_313:1053	1	1	0.165658	11	2	-0.000152278	0.000152266	25	6	-3.76859e-12	3.76854e-12	31	4	-2.37321e-07	2.37321e-07	22	8	-1.91507e-17	0	60	16	-5.21965e-31	0	27	3	-1.32726e-05	1.32725e-05	1	1	Nonsyn
3R:4365384	3R:261409	1	1	0.508531	4	1	-0.00669456	0.0066722	17	6	-2.66392e-13	2.66343e-13	8	3	-2.60231e-07	2.60231e-07	18	6	-3.99016e-13	3.99014e-13	7	1	-0.0117155	0.0116471	20	5	-1.98544e-10	1.98544e-10	1	1	Syn
X:18170111	chrX_Mrandom_870:26961	1	0	0.137825	28	8	-1.84488e-16	2.22045e-16	17	0	NA	NA	42	5	-1.05648e-08	1.05648e-08	37	7	-3.60302e-13	3.60267e-13	41	8	-5.56289e-15	5.55112e-15	19	2	-0.00046932	0.00046921	1	1	Syn
2R:13809962	chr2R_Mrandom_476:1090	1	1	0.255376	8	5	-7.29231e-13	7.29194e-13	9	3	-3.89858e-07	3.89858e-07	13	3	-1.32073e-06	1.32073e-06	13	8	-7.81158e-20	0	16	3	-2.57634e-06	2.57634e-06	18	4	-2.34844e-08	2.34844e-08	1	1	Nonsyn
3R:4656505	3R:534853	1	1	0.315547	14	3	-1.67883e-06	1.67882e-06	13	1	-0.0217573	0.0215223	18	9	-4.90476e-21	0	11	6	-1.00304e-14	9.99201e-15	11	5	-5.99105e-12	5.9911e-12	18	2	-0.000420376	0.000420287	1	1	Nonsyn
3L:2666150	3L:2221650	1	1	0.289863	6	1	-0.0100418	0.00999159	5	2	-2.78709e-05	2.78705e-05	13	4	-5.52421e-09	5.52421e-09	11	4	-2.55647e-09	2.55647e-09	11	5	-5.99105e-12	5.9911e-12	17	8	-1.46677e-18	0	1	1	Nonsyn
2R:14062507	2R:8387210	1	0	0.187944	4	2	-1.67411e-05	1.67409e-05	6	3	-9.31733e-08	9.31733e-08	11	6	-1.00304e-14	9.99201e-15	6	2	-4.176e-05	4.17591e-05	20	11	-4.73693e-26	0	16	4	-1.40053e-08	1.40053e-08	1	1	Nonsyn
3L:4429967	3L:3966730	1	0	0.49572	13	5	-1.66429e-11	1.66429e-11	6	1	-0.0100418	0.00999159	11	4	-2.55647e-09	2.55647e-09	12	4	-3.82957e-09	3.82957e-09	18	9	-4.90476e-21	0	15	5	-3.87253e-11	3.87252e-11	1	1	Intron
X:747590	X:528261	1	0	0.46245	6	1	-0.0100418	0.00999159	2	2	-2.79639e-06	2.79639e-06	5	2	-2.78709e-05	2.78705e-05	5	0	NA	NA	1	1	-0.00167364	0.00167224	15	10	-5.09612e-25	0	1	1	Nonsyn
2L:9717707	2L:9497636	1	1	0.360726	20	7	-2.78125e-15	2.77556e-15	8	4	-5.44462e-10	5.44462e-10	15	0	NA	NA	21	4	-4.57489e-08	4.57489e-08	20	6	-8.30725e-13	8.3078e-13	14	4	-7.72355e-09	7.72355e-09	1	1	Nonsyn
2R:16650805	2R:11272009	1	0	0.228571	6	1	-0.0100418	0.00999159	1	0	NA	NA	14	9	-2.03181e-22	0	14	6	-6.4918e-14	6.4948e-14	15	7	-2.3257e-16	2.22045e-16	11	5	-5.99105e-12	5.9911e-12	1	1	3UTR
3L:13467446	3L:12863791	1	1	0.830492	3	1	-0.00502092	0.00500834	6	3	-9.31733e-08	9.31733e-08	12	5	-1.02561e-11	1.0256e-11	8	3	-2.60231e-07	2.60231e-07	10	7	-4.36883e-18	0	11	6	-1.00304e-14	9.99201e-15	1	1	Nonsyn
3L:3988087	3L:3531703	1	0	0.195961	6	3	-9.31733e-08	9.31733e-08	10	5	-3.2724e-12	3.27238e-12	15	4	-1.0518e-08	1.0518e-08	25	8	-6.44861e-17	1.11022e-16	44	19	-2.36742e-41	0	10	3	-5.56242e-07	5.56242e-07	1	1	3UTR
2R:20344896	2R:14896148	1	1	0.97619	4	3	-1.86815e-08	1.86815e-08	4	2	-1.67411e-05	1.67409e-05	14	9	-2.03181e-22	0	3	3	-4.67624e-09	4.67624e-09	6	2	-4.176e-05	4.17591e-05	7	1	-0.0117155	0.0116471	1	1	Nonsyn
X:11968032	chrU_M_6391:70	1	0	0.717857	5	4	-3.90467e-11	3.90467e-11	5	3	-4.66451e-08	4.66451e-08	10	5	-3.2724e-12	3.27238e-12	8	7	-2.9211e-19	0	18	14	-4.06623e-36	0	6	3	-9.31733e-08	9.31733e-08	1	1	Intron
3L:9867338	3L:9244212	1	1	0.0933513	22	1	-0.0368201	0.0361505	38	2	-0.00189046	0.00188867	46	0	NA	NA	60	9	-1.39994e-15	1.44329e-15	70	12	-4.65137e-21	0	70	11	-5.65219e-19	0	1	1	Nonsyn
2L:11796345	2L:11606656	1	0	0.0750723	14	3	-1.67883e-06	1.67882e-06	22	2	-0.000631933	0.000631733	39	3	-4.08519e-05	4.0851e-05	29	3	-1.65391e-05	1.6539e-05	49	3	-8.13344e-05	8.13311e-05	58	6	-8.21515e-10	8.21515e-10	1	1	3UTR
2L:2882059	2L:2842748	1	1	0.178047	23	3	-8.07653e-06	8.0765e-06	22	1	-0.0368201	0.0361505	35	4	-3.92814e-07	3.92814e-07	52	4	-1.98543e-06	1.98543e-06	63	10	-2.01619e-17	0	44	6	-1.46178e-10	1.46178e-10	1	1	Nonsyn
2L:6682304	2L:6479895	1	1	0.124988	24	7	-1.2345e-14	1.23235e-14	17	3	-3.1245e-06	3.12449e-06	17	1	-0.0284519	0.0280509	20	8	-7.56669e-18	0	26	1	-0.0435147	0.0425815	38	3	-3.77566e-05	3.77559e-05	1	1	Nonsyn
2R:8885231	2R:3445687	1	1	0.146051	9	2	-9.98923e-05	9.98874e-05	24	4	-8.08991e-08	8.08991e-08	16	2	-0.000330426	0.000330372	18	0	NA	NA	16	4	-1.40053e-08	1.40053e-08	25	6	-3.76859e-12	3.76854e-12	1	1	Nonsyn
3L:2665990	3L:2221490	1	1	0.264315	8	0	NA	NA	8	2	-7.77798e-05	7.77768e-05	9	3	-3.89858e-07	3.89858e-07	15	2	-0.000289439	0.000289397	9	3	-3.89858e-07	3.89858e-07	25	9	-2.03933e-19	0	1	1	Syn
3L:20379678	3L:19729152	1	1	0.319089	5	0	NA	NA	10	2	-0.000124728	0.00012472	20	4	-3.70844e-08	3.70844e-08	9	1	-0.0150628	0.0149499	13	3	-1.32073e-06	1.32073e-06	23	8	-2.93208e-17	0	1	1	Syn
3R:27676160	3R:23229037	1	1	0.233333	12	2	-0.000182532	0.000182516	13	3	-1.32073e-06	1.32073e-06	19	3	-4.44126e-06	4.44125e-06	22	4	-5.58405e-08	5.58405e-08	48	7	-2.5356e-12	2.53564e-12	21	6	-1.16135e-12	1.16129e-12	1	1	Nonsyn
3L:11225150	3L:10612329	1	1	0.235613	13	1	-0.0217573	0.0215223	9	3	-3.89858e-07	3.89858e-07	9	2	-9.98923e-05	9.98874e-05	17	4	-1.82901e-08	1.82901e-08	15	4	-1.0518e-08	1.0518e-08	17	8	-1.46677e-18	0	1	1	Nonsyn
2L:18182220	2L:17860251	1	1	0.207849	11	2	-0.000152278	0.000152266	13	2	-0.000215483	0.00021546	16	5	-5.62492e-11	5.62492e-11	18	2	-0.000420376	0.000420287	29	5	-1.50182e-09	1.50182e-09	13	5	-1.66429e-11	1.66429e-11	1	1	Nonsyn
2L:16751629	2L:16450809	1	0	0.223159	11	3	-7.63874e-07	7.63874e-07	8	1	-0.0133891	0.0132999	22	5	-3.36294e-10	3.36294e-10	19	7	-1.81046e-15	1.77636e-15	22	6	-1.59457e-12	1.59461e-12	13	5	-1.66429e-11	1.66429e-11	1	1	3UTR
2L:11159893	2L:10959851	1	1	0.407593	7	3	-1.62849e-07	1.62849e-07	9	4	-9.78722e-10	9.78722e-10	8	2	-7.77798e-05	7.77768e-05	11	9	-5.60717e-24	0	7	2	-5.83994e-05	5.83977e-05	13	5	-1.66429e-11	1.66429e-11	1	1	Nonsyn
3L:5696130	3L:5201990	1	0	0.482937	5	0	NA	NA	6	3	-9.31733e-08	9.31733e-08	5	2	-2.78709e-05	2.78705e-05	12	8	-3.00893e-20	0	5	4	-3.90467e-11	3.90467e-11	13	9	-7.2674e-23	0	1	1	Intron
2L:6636852	2L:6430746	1	1	0.431111	3	2	-8.37985e-06	8.37982e-06	5	2	-2.78709e-05	2.78705e-05	7	5	-2.73843e-13	2.73892e-13	8	4	-5.44462e-10	5.44462e-10	1	0	NA	NA	13	5	-1.66429e-11	1.66429e-11	1	1	Nonsyn
2R:24006555	2R:18439708	1	1	0.813993	5	4	-3.90467e-11	3.90467e-11	2	2	-2.79639e-06	2.79639e-06	3	3	-4.67624e-09	4.67624e-09	8	6	-6.10527e-16	5.55112e-16	3	3	-4.67624e-09	4.67624e-09	5	5	-1.30766e-14	1.31006e-14	1	1	Nonsyn
3L:4591222	3L:4122822	1	0	0.120608	23	2	-0.000691368	0.000691129	30	2	-0.00117979	0.00117909	49	4	-1.56008e-06	1.56008e-06	43	3	-5.489e-05	5.48885e-05	78	4	-1.01044e-05	1.01044e-05	70	5	-1.44568e-07	1.44568e-07	1	1	3UTR
2R:7741021	2R:2359343	1	1	0.106096	38	0	NA	NA	33	3	-2.45723e-05	2.4572e-05	64	5	-9.18366e-08	9.18366e-08	55	3	-0.000114953	0.000114947	56	2	-0.00406385	0.00405561	70	5	-1.44568e-07	1.44568e-07	1	1	Nonsyn
2L:13299974	2L:13086093	1	1	0.134319	28	1	-0.0468619	0.0457809	33	3	-2.45723e-05	2.4572e-05	47	3	-7.17615e-05	7.17589e-05	38	1	-0.0635983	0.0616182	55	6	-5.90927e-10	5.90927e-10	67	6	-1.99958e-09	1.99958e-09	1	1	Nonsyn
3L:7830703	3L:7310708	1	0	0.203086	4	0	NA	NA	11	0	NA	NA	51	8	-3.65258e-14	3.65263e-14	6	0	NA	NA	16	2	-0.000330426	0.000330372	59	5	-6.07225e-08	6.07225e-08	1	1	Syn
4:878970	4:703742	1	1	0.220869	12	3	-1.01722e-06	1.01722e-06	27	3	-1.32726e-05	1.32725e-05	32	3	-2.23664e-05	2.23661e-05	36	10	-4.17797e-20	0	36	8	-1.77493e-15	1.77636e-15	46	4	-1.20638e-06	1.20638e-06	1	1	Nonsyn
2L:14091180	2L:13845400	1	0	0.155852	5	0	NA	NA	12	4	-3.82957e-09	3.82957e-09	17	3	-3.1245e-06	3.12449e-06	18	1	-0.0301255	0.0296763	36	8	-1.77493e-15	1.77636e-15	30	6	-1.2545e-11	1.2545e-11	1	1	Intergenic
3R:27673171	chr3R_Mrandom_312:1777	1	1	0.116048	15	3	-2.0959e-06	2.0959e-06	18	3	-3.7447e-06	3.74469e-06	22	2	-0.000631933	0.000631733	24	2	-0.000753405	0.000753121	25	4	-9.61797e-08	9.61797e-08	29	5	-1.50182e-09	1.50182e-09	1	1	Nonsyn
3R:24708326	3R:20369297	1	0	0.238971	15	3	-2.0959e-06	2.0959e-06	20	1	-0.0334728	0.0329188	29	3	-1.65391e-05	1.6539e-05	32	9	-2.77052e-18	0	46	8	-1.50792e-14	1.5099e-14	26	6	-4.89215e-12	4.8922e-12	1	1	3UTR
3R:31844215	3R:27293049	1	0	0.332874	6	2	-4.176e-05	4.17591e-05	5	1	-0.0083682	0.00833329	7	2	-5.83994e-05	5.83977e-05	5	1	-0.0083682	0.00833329	12	5	-1.02561e-11	1.0256e-11	18	8	-2.63626e-18	0	1	1	3UTR
X:16456425	chrX_Mrandom_800:9581	1	0	0.143881	17	6	-2.66392e-13	2.66343e-13	11	5	-5.99105e-12	5.9911e-12	20	1	-0.0334728	0.0329188	13	4	-5.52421e-09	5.52421e-09	43	13	-2.79156e-26	0	17	1	-0.0284519	0.0280509	1	1	Intergenic
2R:19326309	2R:13924599	1	1	0.563027	4	3	-1.86815e-08	1.86815e-08	4	1	-0.00669456	0.0066722	5	1	-0.0083682	0.00833329	5	2	-2.78709e-05	2.78705e-05	7	4	-2.72596e-10	2.72596e-10	12	8	-3.00893e-20	0	1	1	Nonsyn
X:17950057	X:13894133	1	1	0.303804	6	0	NA	NA	9	5	-1.63848e-12	1.63847e-12	7	1	-0.0117155	0.0116471	15	7	-2.3257e-16	2.22045e-16	34	10	-2.16187e-20	0	10	7	-4.36883e-18	0	1	1	Nonsyn
2L:11830365	2L:11640467	1	1	0.266865	2	1	-0.00334728	0.00334169	8	3	-2.60231e-07	2.60231e-07	7	5	-2.73843e-13	2.73892e-13	14	12	-4.33796e-32	0	12	7	-2.875e-17	0	10	4	-1.62902e-09	1.62902e-09	1	1	Nonsyn
3R:4297093	3R:196291	1	0	0.139881	2	1	-0.00334728	0.00334169	5	3	-4.66451e-08	4.66451e-08	7	5	-2.73843e-13	2.73892e-13	9	6	-1.82896e-15	1.77636e-15	10	4	-1.62902e-09	1.62902e-09	7	4	-2.72596e-10	2.72596e-10	1	1	3UTR
2L:13487548	2L:13269438	1	0	0.766667	2	1	-0.00334728	0.00334169	2	2	-2.79639e-06	2.79639e-06	4	3	-1.86815e-08	1.86815e-08	5	3	-4.66451e-08	4.66451e-08	6	1	-0.0100418	0.00999159	7	7	-3.65672e-20	0	1	1	Intron
X:11955860	X:9127968	1	0	0.620574	4	4	-7.81979e-12	7.81974e-12	2	2	-2.79639e-06	2.79639e-06	5	4	-3.90467e-11	3.90467e-11	7	5	-2.73843e-13	2.73892e-13	7	5	-2.73843e-13	2.73892e-13	4	3	-1.86815e-08	1.86815e-08	1	1	Intron
2L:16179463	2L:15888106	1	1	0.975198	3	2	-8.37985e-06	8.37982e-06	5	4	-3.90467e-11	3.90467e-11	4	4	-7.81979e-12	7.81974e-12	3	3	-4.67624e-09	4.67624e-09	7	5	-2.73843e-13	2.73892e-13	3	3	-4.67624e-09	4.67624e-09	1	1	Nonsyn
X:3860692	X:2760723	1	0	0.069413	7	0	NA	NA	10	0	NA	NA	12	0	NA	NA	691	44	-1.86399e-53	0	695	49	-1.59281e-61	0	437	12	-2.1592e-11	2.1592e-11	1	1	ncRNA
X:2216615	X:1474186	1	1	0.186219	11	0	NA	NA	16	0	NA	NA	36	10	-4.17797e-20	0	20	5	-1.98544e-10	1.98544e-10	24	2	-0.000753405	0.000753121	52	2	-0.00351371	0.00350754	1	1	Nonsyn
2L:202205	2L:205599	1	0	0.111511	32	1	-0.0535565	0.0521476	23	2	-0.000691368	0.000691129	44	4	-1.00626e-06	1.00626e-06	61	0	NA	NA	91	2	-0.0104296	0.0103754	51	5	-2.88107e-08	2.88107e-08	1	1	Intergenic
3L:19283265	3L:18585235	1	1	0.135338	24	1	-0.0401674	0.0393714	18	4	-2.34844e-08	2.34844e-08	39	1	-0.065272	0.0631874	21	2	-0.000575108	0.000574942	32	4	-2.70862e-07	2.70862e-07	35	6	-3.40484e-11	3.40484e-11	1	1	Syn
2L:6499312	2L:6290889	1	1	0.0976905	12	0	NA	NA	10	3	-5.56242e-07	5.56242e-07	21	3	-6.08059e-06	6.08057e-06	16	2	-0.000330426	0.000330372	30	7	-7.19787e-14	7.19425e-14	35	6	-3.40484e-11	3.40484e-11	1	1	Nonsyn
X:15112035	chrX_Mrandom_736:5535	1	0	0.0781481	15	3	-2.0959e-06	2.0959e-06	13	1	-0.0217573	0.0215223	31	3	-2.02949e-05	2.02947e-05	17	2	-0.000374075	0.000374005	36	2	-0.00169775	0.00169631	34	5	-3.4945e-09	3.4945e-09	1	1	Nonsyn
2R:15518712	2R:10134874	1	0	0.328684	16	0	NA	NA	18	3	-3.7447e-06	3.74469e-06	17	2	-0.000374075	0.000374005	23	3	-8.07653e-06	8.0765e-06	30	2	-0.00117979	0.00117909	30	7	-7.19787e-14	7.19425e-14	1	1	Nonsyn
X:16460589	chrX_Mrandom_800:14260	1	0	0.0939076	14	3	-1.67883e-06	1.67882e-06	17	2	-0.000374075	0.000374005	21	1	-0.0351465	0.034536	28	6	-7.98241e-12	7.98239e-12	69	11	-4.7713e-19	0	26	6	-4.89215e-12	4.8922e-12	1	1	Intergenic
2R:15264051	2R:9889435	1	1	0.341567	11	3	-7.63874e-07	7.63874e-07	13	2	-0.000215483	0.00021546	13	1	-0.0217573	0.0215223	17	3	-3.1245e-06	3.12449e-06	14	3	-1.67883e-06	1.67882e-06	23	6	-2.15426e-12	2.15428e-12	1	1	Nonsyn
3R:24511651	3R:20178693	1	1	0.226405	13	1	-0.0217573	0.0215223	8	1	-0.0133891	0.0132999	23	6	-2.15426e-12	2.15428e-12	11	1	-0.01841	0.0182416	22	6	-1.59457e-12	1.59461e-12	21	4	-4.57489e-08	4.57489e-08	1	1	Syn
X:19727697	X:15111065	1	0	0.904374	10	3	-5.56242e-07	5.56242e-07	12	3	-1.01722e-06	1.01722e-06	16	2	-0.000330426	0.000330372	22	13	-3.92224e-31	0	32	7	-1.18657e-13	1.18683e-13	17	4	-1.82901e-08	1.82901e-08	1	1	3UTR
2R:18356868	2R:12980093	1	0	0.178938	6	1	-0.0100418	0.00999159	19	7	-1.81046e-15	1.77636e-15	17	3	-3.1245e-06	3.12449e-06	19	3	-4.44126e-06	4.44125e-06	32	5	-2.53605e-09	2.53605e-09	17	1	-0.0284519	0.0280509	1	1	5UTR
2R:24995597	2R:19334735	1	1	0.222578	7	1	-0.0117155	0.0116471	13	7	-6.22005e-17	1.11022e-16	10	1	-0.0167364	0.0165971	11	6	-1.00304e-14	9.99201e-15	11	5	-5.99105e-12	5.9911e-12	16	3	-2.57634e-06	2.57634e-06	1	1	Nonsyn
2L:4314586	2L:4236870	1	1	0.596801	5	3	-4.66451e-08	4.66451e-08	8	5	-7.29231e-13	7.29194e-13	7	0	NA	NA	15	7	-2.3257e-16	2.22045e-16	15	9	-5.07188e-22	0	14	4	-7.72355e-09	7.72355e-09	1	1	Nonsyn
X:1785888	chrX_Mrandom_123:169	1	0	0.550788	3	2	-8.37985e-06	8.37982e-06	9	1	-0.0150628	0.0149499	7	3	-1.62849e-07	1.62849e-07	12	4	-3.82957e-09	3.82957e-09	18	9	-4.90476e-21	0	13	6	-3.71492e-14	3.71925e-14	1	1	3UTR
2R:10280988	2R:4792920	1	0	0.623772	3	2	-8.37985e-06	8.37982e-06	8	3	-2.60231e-07	2.60231e-07	7	3	-1.62849e-07	1.62849e-07	10	5	-3.2724e-12	3.27238e-12	20	8	-7.56669e-18	0	12	4	-3.82957e-09	3.82957e-09	1	1	Nonsyn
2L:2784359	2L:2740948	1	0	0.326284	6	1	-0.0100418	0.00999159	11	4	-2.55647e-09	2.55647e-09	14	3	-1.67883e-06	1.67882e-06	8	4	-5.44462e-10	5.44462e-10	28	10	-2.1834e-21	0	11	4	-2.55647e-09	2.55647e-09	1	1	Intron
X:11575555	chrX_Mrandom_592:665	1	0	0.809375	4	1	-0.00669456	0.0066722	2	1	-0.00334728	0.00334169	5	3	-4.66451e-08	4.66451e-08	5	4	-3.90467e-11	3.90467e-11	10	7	-4.36883e-18	0	9	7	-1.31257e-18	0	1	1	Nonsyn
2R:16650776	2R:11271980	1	0	0.320833	6	3	-9.31733e-08	9.31733e-08	4	2	-1.67411e-05	1.67409e-05	12	4	-3.82957e-09	3.82957e-09	5	5	-1.30766e-14	1.31006e-14	10	5	-3.2724e-12	3.27238e-12	8	3	-2.60231e-07	2.60231e-07	1	1	3UTR
3R:4493894	3R:376608	1	0	0.566319	4	3	-1.86815e-08	1.86815e-08	6	2	-4.176e-05	4.17591e-05	4	3	-1.86815e-08	1.86815e-08	5	3	-4.66451e-08	4.66451e-08	10	5	-3.2724e-12	3.27238e-12	8	4	-5.44462e-10	5.44462e-10	1	1	Nonsyn
2R:24914864	2R:19255003	1	1	0.787707	5	4	-3.90467e-11	3.90467e-11	2	1	-0.00334728	0.00334169	3	3	-4.67624e-09	4.67624e-09	10	6	-4.56584e-15	4.55191e-15	4	2	-1.67411e-05	1.67409e-05	6	4	-1.16983e-10	1.16983e-10	1	1	Nonsyn
3L:21213343	3L:20565794	1	1	0.446997	10	4	-1.62902e-09	1.62902e-09	7	3	-1.62849e-07	1.62849e-07	9	3	-3.89858e-07	3.89858e-07	10	7	-4.36883e-18	0	14	7	-1.24219e-16	1.11022e-16	5	2	-2.78709e-05	2.78705e-05	1	1	Nonsyn
X:16473637	chrX_Mrandom_802:4781	1	1	0.505414	7	4	-2.72596e-10	2.72596e-10	6	3	-9.31733e-08	9.31733e-08	5	3	-4.66451e-08	4.66451e-08	9	5	-1.63848e-12	1.63847e-12	19	6	-5.82342e-13	5.82312e-13	4	2	-1.67411e-05	1.67409e-05	1	1	Nonsyn
2L:7683904	2L:7481392	1	0	0.797619	0	0	NA	NA	5	5	-1.30766e-14	1.31006e-14	3	3	-4.67624e-09	4.67624e-09	6	3	-9.31733e-08	9.31733e-08	7	6	-1.52851e-16	1.11022e-16	4	4	-7.81979e-12	7.81974e-12	1	1	Intron
3L:4584249	3L:4115861	1	0	0.970648	5	5	-1.30766e-14	1.31006e-14	1	1	-0.00167364	0.00167224	4	4	-7.81979e-12	7.81974e-12	4	2	-1.67411e-05	1.67409e-05	9	9	-1.02256e-25	0	2	2	-2.79639e-06	2.79639e-06	1	1	Intron
3R:4301208	3R:200392	1	0	0.127009	104	1	-0.174059	0.159752	42	0	NA	NA	112	2	-0.0155093	0.0153897	97	3	-0.000613216	0.000613028	178	9	-3.19181e-11	3.19181e-11	90	8	-4.19609e-12	4.19609e-12	1	1	3UTR
3L:2126093	chr3L_Mrandom_031:216	1	1	0.101309	19	2	-0.00046932	0.00046921	26	3	-1.18127e-05	1.18126e-05	45	2	-0.00264263	0.00263915	37	4	-4.94159e-07	4.94159e-07	45	4	-1.10295e-06	1.10295e-06	56	4	-2.67927e-06	2.67926e-06	1	1	Nonsyn
3R:8003458	3R:3871673	1	1	0.138814	14	2	-0.000251122	0.000251091	28	3	-1.48468e-05	1.48466e-05	26	4	-1.13515e-07	1.13515e-07	23	3	-8.07653e-06	8.0765e-06	35	3	-2.94032e-05	2.94028e-05	51	2	-0.00338208	0.00337637	1	1	Nonsyn
X:8240322	X:6484339	1	0	0.158066	27	4	-1.33079e-07	1.33079e-07	26	2	-0.000885249	0.000884857	52	1	-0.0870293	0.0833498	40	7	-6.49595e-13	6.49591e-13	76	6	-4.32434e-09	4.32434e-09	41	4	-7.53679e-07	7.53679e-07	1	1	Intergenic
3L:4323563	3L:3868489	1	0	0.168086	13	3	-1.32073e-06	1.32073e-06	12	4	-3.82957e-09	3.82957e-09	26	1	-0.0435147	0.0425815	20	6	-8.30725e-13	8.3078e-13	35	6	-3.40484e-11	3.40484e-11	24	3	-9.21877e-06	9.21873e-06	1	1	3UTR
2R:7579706	chrU_M_6637:327	1	1	0.322493	6	2	-4.176e-05	4.17591e-05	8	2	-7.77798e-05	7.77768e-05	20	2	-0.000520901	0.000520765	10	3	-5.56242e-07	5.56242e-07	23	9	-8.18193e-20	0	24	5	-5.41279e-10	5.41279e-10	1	1	Nonsyn
2L:13218312	chr2L_Mrandom_142:3720	1	1	0.433631	6	1	-0.0100418	0.00999159	8	2	-7.77798e-05	7.77768e-05	13	1	-0.0217573	0.0215223	9	1	-0.0150628	0.0149499	20	8	-7.56669e-18	0	24	7	-1.2345e-14	1.23235e-14	1	1	Nonsyn
2L:14089212	2L:13843469	1	1	0.197346	8	3	-2.60231e-07	2.60231e-07	13	1	-0.0217573	0.0215223	30	2	-0.00117979	0.00117909	16	2	-0.000330426	0.000330372	31	7	-9.28366e-14	9.28146e-14	19	5	-1.49115e-10	1.49115e-10	1	1	Syn
X:5630213	chrX_Mrandom_296:256	1	1	0.26109	12	4	-3.82957e-09	3.82957e-09	7	4	-2.72596e-10	2.72596e-10	17	2	-0.000374075	0.000374005	29	5	-1.50182e-09	1.50182e-09	20	2	-0.000520901	0.000520765	19	1	-0.0317992	0.0312989	1	1	Nonsyn
2R:19006082	2R:13592752	1	0	0.538492	5	2	-2.78709e-05	2.78705e-05	3	1	-0.00502092	0.00500834	20	3	-5.21847e-06	5.21846e-06	13	3	-1.32073e-06	1.32073e-06	16	3	-2.57634e-06	2.57634e-06	13	5	-1.66429e-11	1.66429e-11	1	1	Nonsyn
3R:16097238	3R:9553768	0	1	0.206955	8	5	-7.29231e-13	7.29194e-13	9	3	-3.89858e-07	3.89858e-07	6	0	NA	NA	12	5	-1.02561e-11	1.0256e-11	5	3	-4.66451e-08	4.66451e-08	13	3	-1.32073e-06	1.32073e-06	1	1	Syn
2R:13517275	2R:7847036	1	0	0.773295	2	2	-2.79639e-06	2.79639e-06	1	1	-0.00167364	0.00167224	6	0	NA	NA	5	1	-0.0083682	0.00833329	5	3	-4.66451e-08	4.66451e-08	13	8	-7.81158e-20	0	1	1	3UTR
X:14800638	X:11345554	1	0	0.201087	2	0	NA	NA	7	1	-0.0117155	0.0116471	7	3	-1.62849e-07	1.62849e-07	5	2	-2.78709e-05	2.78705e-05	12	6	-2.00321e-14	1.9984e-14	10	7	-4.36883e-18	0	1	1	Nonsyn
2R:24914794	2R:19254933	1	1	0.603655	4	4	-7.81979e-12	7.81974e-12	2	1	-0.00334728	0.00334169	6	3	-9.31733e-08	9.31733e-08	3	2	-8.37985e-06	8.37982e-06	4	1	-0.00669456	0.0066722	7	3	-1.62849e-07	1.62849e-07	1	1	Nonsyn
2L:16179245	2L:15887888	1	1	0.952778	0	0	NA	NA	2	2	-2.79639e-06	2.79639e-06	4	3	-1.86815e-08	1.86815e-08	3	3	-4.67624e-09	4.67624e-09	1	1	-0.00167364	0.00167224	7	6	-1.52851e-16	1.11022e-16	1	1	Nonsyn
2R:10280883	2R:4792815	1	0	0.313763	6	5	-7.83501e-14	7.83817e-14	7	2	-5.83994e-05	5.83977e-05	12	3	-1.01722e-06	1.01722e-06	12	3	-1.01722e-06	1.01722e-06	17	6	-2.66392e-13	2.66343e-13	6	1	-0.0100418	0.00999159	1	1	Nonsyn
2R:24911109	2R:19251216	1	1	0.533872	5	3	-4.66451e-08	4.66451e-08	1	1	-0.00167364	0.00167224	3	2	-8.37985e-06	8.37982e-06	4	2	-1.67411e-05	1.67409e-05	3	2	-8.37985e-06	8.37982e-06	6	5	-7.83501e-14	7.83817e-14	1	1	Nonsyn
2L:17371342	2L:17073577	1	1	0.9375	0	0	NA	NA	2	2	-2.79639e-06	2.79639e-06	5	5	-1.30766e-14	1.31006e-14	0	0	NA	NA	2	2	-2.79639e-06	2.79639e-06	4	4	-7.81979e-12	7.81974e-12	1	1	Nonsyn
3L:1498050	3L:1087351	1	1	0.146026	41	4	-7.53679e-07	7.53679e-07	63	2	-0.00511663	0.00510357	80	4	-1.11737e-05	1.11736e-05	101	3	-0.000689696	0.000689459	102	2	-0.0129777	0.0128939	0	0	NA	NA	1	1	Syn
3L:5746876	3L:5251909	1	0	0.0833477	99	0	NA	NA	63	0	NA	NA	128	4	-7.07054e-05	7.07029e-05	102	1	-0.170711	0.156935	143	9	-4.45475e-12	4.45477e-12	123	6	-7.85895e-08	7.85895e-08	1	1	Intergenic
2L:5206020	2L:5003254	1	0	0.222956	56	2	-0.00406385	0.00405561	105	0	NA	NA	113	3	-0.000954763	0.000954307	99	7	-4.75835e-10	4.75835e-10	204	9	-1.07525e-10	1.07525e-10	104	5	-1.04777e-06	1.04777e-06	1	1	3UTR
3R:18907676	3R:6741067	0	1	0.120563	45	2	-0.00264263	0.00263915	49	1	-0.0820084	0.0787358	45	3	-6.29565e-05	6.29546e-05	75	10	-1.28404e-16	1.11022e-16	123	7	-2.19199e-09	2.19199e-09	96	4	-2.29744e-05	2.29741e-05	1	1	Nonsyn
2L:3503650	2L:3457052	1	1	0.137988	5	1	-0.0083682	0.00833329	15	1	-0.0251046	0.0247921	38	0	NA	NA	9	0	NA	NA	19	0	NA	NA	73	8	-7.46262e-13	7.46292e-13	1	1	Syn
3R:19231100	3R:6424857	0	1	0.0685425	30	1	-0.0502092	0.0489696	48	5	-2.10889e-08	2.10889e-08	63	1	-0.105439	0.100071	67	5	-1.15841e-07	1.15841e-07	117	12	-3.11628e-18	0	71	3	-0.000245497	0.000245467	1	1	Nonsyn
2R:11447621	2R:5861442	1	1	0.0574467	12	1	-0.0200837	0.0198834	21	2	-0.000575108	0.000574942	21	2	-0.000575108	0.000574942	39	2	-0.00199053	0.00198855	29	0	NA	NA	43	5	-1.19383e-08	1.19383e-08	1	1	Syn
3R:17544534	3R:8102504	0	1	0.150187	17	0	NA	NA	17	1	-0.0284519	0.0280509	28	2	-0.0010274	0.00102687	33	5	-2.98476e-09	2.98476e-09	38	7	-4.41015e-13	4.40981e-13	42	7	-9.37256e-13	9.3725e-13	1	1	Nonsyn
X:16339624	X:12526300	1	0	0.483134	24	5	-5.41279e-10	5.41279e-10	18	2	-0.000420376	0.000420287	26	2	-0.000885249	0.000884857	21	3	-6.08059e-06	6.08057e-06	27	4	-1.33079e-07	1.33079e-07	23	1	-0.0384937	0.0377623	1	1	Intergenic
3R:27669340	3R:23225546	1	1	0.278038	1	0	NA	NA	6	1	-0.0100418	0.00999159	11	1	-0.01841	0.0182416	11	4	-2.55647e-09	2.55647e-09	15	6	-1.08042e-13	1.08025e-13	21	8	-1.2205e-17	0	1	1	Nonsyn
2L:14089233	2L:13843490	1	1	0.133139	13	2	-0.000215483	0.00021546	20	2	-0.000520901	0.000520765	31	3	-2.02949e-05	2.02947e-05	20	0	NA	NA	46	3	-6.72648e-05	6.72626e-05	20	3	-5.21847e-06	5.21846e-06	1	1	Syn
3L:19283200	3L:18585170	1	0	0.187451	14	1	-0.023431	0.0231586	18	2	-0.000420376	0.000420287	24	1	-0.0401674	0.0393714	21	3	-6.08059e-06	6.08057e-06	35	4	-3.92814e-07	3.92814e-07	20	6	-8.30725e-13	8.3078e-13	1	1	3UTR
2L:14090970	2L:13845189	1	0	0.273516	5	1	-0.0083682	0.00833329	8	4	-5.44462e-10	5.44462e-10	22	1	-0.0368201	0.0361505	16	2	-0.000330426	0.000330372	36	13	-1.78289e-27	0	19	4	-2.97072e-08	2.97072e-08	1	1	Intergenic
3R:27669147	3R:23225353	1	1	0.197198	7	0	NA	NA	8	3	-2.60231e-07	2.60231e-07	14	4	-7.72355e-09	7.72355e-09	13	4	-5.52421e-09	5.52421e-09	18	10	-7.39197e-24	0	18	3	-3.7447e-06	3.74469e-06	1	1	Nonsyn
X:5630234	chrX_Mrandom_296:277	1	1	0.54188	2	1	-0.00334728	0.00334169	3	2	-8.37985e-06	8.37982e-06	13	5	-1.66429e-11	1.66429e-11	16	6	-1.72619e-13	1.7264e-13	10	5	-3.2724e-12	3.27238e-12	15	2	-0.000289439	0.000289397	1	1	Nonsyn
X:18172269	chrX_Mrandom_014:39079	1	0	0.275883	6	3	-9.31733e-08	9.31733e-08	5	2	-2.78709e-05	2.78705e-05	9	1	-0.0150628	0.0149499	7	2	-5.83994e-05	5.83977e-05	15	4	-1.0518e-08	1.0518e-08	13	4	-5.52421e-09	5.52421e-09	1	1	3UTR
3L:7180438	3L:6679585	1	0	0.546825	2	1	-0.00334728	0.00334169	3	1	-0.00502092	0.00500834	8	3	-2.60231e-07	2.60231e-07	12	7	-2.875e-17	0	7	6	-1.52851e-16	1.11022e-16	12	5	-1.02561e-11	1.0256e-11	1	1	Nonsyn
X:14272086	X:10883261	1	0	0.215484	10	2	-0.000124728	0.00012472	17	4	-1.82901e-08	1.82901e-08	17	1	-0.0284519	0.0280509	12	5	-1.02561e-11	1.0256e-11	22	8	-1.91507e-17	0	11	3	-7.63874e-07	7.63874e-07	1	1	Nonsyn
3R:4702574	3R:580228	1	0	0.284469	11	4	-2.55647e-09	2.55647e-09	7	0	NA	NA	16	5	-5.62492e-11	5.62492e-11	15	3	-2.0959e-06	2.0959e-06	10	4	-1.62902e-09	1.62902e-09	11	1	-0.01841	0.0182416	1	1	Intron
X:11970556	chrX_Mrandom_606:2364	1	1	0.48688	7	3	-1.62849e-07	1.62849e-07	6	3	-9.31733e-08	9.31733e-08	7	0	NA	NA	15	9	-5.07188e-22	0	9	5	-1.63848e-12	1.63847e-12	11	4	-2.55647e-09	2.55647e-09	1	1	Nonsyn
2R:24914874	2R:19255013	1	1	0.579318	3	2	-8.37985e-06	8.37982e-06	3	2	-8.37985e-06	8.37982e-06	3	3	-4.67624e-09	4.67624e-09	6	4	-1.16983e-10	1.16983e-10	4	2	-1.67411e-05	1.67409e-05	11	3	-7.63874e-07	7.63874e-07	1	1	Nonsyn
2R:7502188	2R:2110549	1	1	0.706651	4	2	-1.67411e-05	1.67409e-05	1	1	-0.00167364	0.00167224	9	5	-1.63848e-12	1.63847e-12	0	0	NA	NA	4	2	-1.67411e-05	1.67409e-05	10	2	-0.000124728	0.00012472	1	1	Nonsyn
3L:13929952	3L:13279421	1	1	0.382341	7	3	-1.62849e-07	1.62849e-07	7	3	-1.62849e-07	1.62849e-07	10	2	-0.000124728	0.00012472	8	0	NA	NA	5	3	-4.66451e-08	4.66451e-08	9	2	-9.98923e-05	9.98874e-05	1	1	Nonsyn
X:16469631	chrX_Mrandom_802:847	1	0	0.313723	8	5	-7.29231e-13	7.29194e-13	17	1	-0.0284519	0.0280509	14	4	-7.72355e-09	7.72355e-09	7	3	-1.62849e-07	1.62849e-07	20	7	-2.78125e-15	2.77556e-15	8	0	NA	NA	1	1	Intron
3R:31228686	3R:26697580	1	0	0.251053	6	1	-0.0100418	0.00999159	2	0	NA	NA	7	5	-2.73843e-13	2.73892e-13	4	3	-1.86815e-08	1.86815e-08	5	3	-4.66451e-08	4.66451e-08	6	4	-1.16983e-10	1.16983e-10	1	1	Intergenic
2R:24914865	2R:19255004	1	1	0.671239	5	2	-2.78709e-05	2.78705e-05	2	0	NA	NA	3	3	-4.67624e-09	4.67624e-09	10	6	-4.56584e-15	4.55191e-15	4	2	-1.67411e-05	1.67409e-05	6	5	-7.83501e-14	7.83817e-14	1	1	Nonsyn
2R:24914702	2R:19254841	1	1	0.603972	7	6	-1.52851e-16	1.11022e-16	2	1	-0.00334728	0.00334169	2	0	NA	NA	5	5	-1.30766e-14	1.31006e-14	7	3	-1.62849e-07	1.62849e-07	5	3	-4.66451e-08	4.66451e-08	1	1	Nonsyn
X:11955854	X:9127962	1	0	0.51978	4	3	-1.86815e-08	1.86815e-08	2	1	-0.00334728	0.00334169	5	4	-3.90467e-11	3.90467e-11	7	5	-2.73843e-13	2.73892e-13	9	5	-1.63848e-12	1.63847e-12	3	2	-8.37985e-06	8.37982e-06	1	1	Intron
X:9028080	X:7112722	1	0	0.290031	43	4	-9.16001e-07	9.16001e-07	29	1	-0.0485356	0.0473766	130	3	-0.00142873	0.00142771	64	7	-2.08983e-11	2.08983e-11	119	4	-5.32628e-05	5.32614e-05	113	1	-0.189121	0.172314	1	1	Intron
2R:13817124	2R:8143180	1	1	0.080661	26	2	-0.000885249	0.000884857	23	2	-0.000691368	0.000691129	62	1	-0.103766	0.0985635	41	5	-9.32007e-09	9.32007e-09	51	3	-9.17048e-05	9.17006e-05	70	4	-6.5647e-06	6.56468e-06	1	1	Nonsyn
X:1378269	X:985038	1	0	0.0631741	40	1	-0.0669456	0.0647539	31	1	-0.0518829	0.0505599	39	3	-4.08519e-05	4.0851e-05	43	2	-0.00241548	0.00241257	83	9	-3.00679e-14	3.0087e-14	62	4	-4.03686e-06	4.03685e-06	1	1	3UTR
2R:12448723	2R:6813542	1	1	0.125675	14	0	NA	NA	48	4	-1.43464e-06	1.43464e-06	43	3	-5.489e-05	5.48885e-05	43	9	-5.47866e-17	0	45	7	-1.56963e-12	1.56963e-12	37	2	-0.00179286	0.00179125	1	1	Nonsyn
3L:14798979	3L:14122486	1	0	0.0973399	21	0	NA	NA	38	2	-0.00189046	0.00188867	60	6	-1.01322e-09	1.01322e-09	45	1	-0.0753138	0.0725476	81	4	-1.17385e-05	1.17384e-05	36	1	-0.0602511	0.0584719	1	1	Nonsyn
X:4533331	X:3426961	1	1	0.14647	11	1	-0.01841	0.0182416	29	5	-1.50182e-09	1.50182e-09	28	1	-0.0468619	0.0457809	28	5	-1.24462e-09	1.24462e-09	41	0	NA	NA	36	2	-0.00169775	0.00169631	1	1	Nonsyn
X:16509684	X:12602567	1	1	0.228797	24	4	-8.08991e-08	8.08991e-08	21	3	-6.08059e-06	6.08057e-06	33	1	-0.0552301	0.0537326	29	5	-1.50182e-09	1.50182e-09	46	4	-1.20638e-06	1.20638e-06	34	1	-0.0569038	0.055315	1	1	Nonsyn
3L:4586714	3L:4118314	1	1	0.10956	27	6	-6.28089e-12	6.28086e-12	12	1	-0.0200837	0.0198834	27	1	-0.0451883	0.0441825	33	2	-0.00142743	0.00142641	46	5	-1.69294e-08	1.69294e-08	32	1	-0.0535565	0.0521476	1	1	Syn
2R:9884160	chr2R_Mrandom_345:1881	1	1	0.107581	24	5	-5.41279e-10	5.41279e-10	19	1	-0.0317992	0.0312989	16	0	NA	NA	19	5	-1.49115e-10	1.49115e-10	44	4	-1.00626e-06	1.00626e-06	27	3	-1.32726e-05	1.32725e-05	1	1	Nonsyn
3R:7192825	3R:3060835	1	1	0.187054	14	0	NA	NA	15	1	-0.0251046	0.0247921	25	2	-0.000818035	0.0008177	19	0	NA	NA	19	0	NA	NA	26	6	-4.89215e-12	4.8922e-12	1	1	Nonsyn
2L:9959510	2L:9748869	1	0	0.341031	10	0	NA	NA	7	0	NA	NA	20	3	-5.21847e-06	5.21846e-06	9	3	-3.89858e-07	3.89858e-07	15	5	-3.87253e-11	3.87252e-11	24	6	-2.86824e-12	2.86826e-12	1	1	Intron
2R:15264598	2R:9889982	1	1	0.0790998	4	1	-0.00669456	0.0066722	17	0	NA	NA	21	2	-0.000575108	0.000574942	16	2	-0.000330426	0.000330372	19	3	-4.44126e-06	4.44125e-06	19	6	-5.82342e-13	5.82312e-13	1	1	Nonsyn
3R:16096665	3R:9554341	0	1	0.140873	3	1	-0.00502092	0.00500834	9	2	-9.98923e-05	9.98874e-05	9	3	-3.89858e-07	3.89858e-07	9	2	-9.98923e-05	9.98874e-05	3	3	-4.67624e-09	4.67624e-09	14	3	-1.67883e-06	1.67882e-06	1	1	Nonsyn
2L:8052588	2L:7831660	1	1	0.454248	3	1	-0.00502092	0.00500834	6	3	-9.31733e-08	9.31733e-08	2	1	-0.00334728	0.00334169	4	1	-0.00669456	0.0066722	5	3	-4.66451e-08	4.66451e-08	13	4	-5.52421e-09	5.52421e-09	1	1	Nonsyn
2R:22632160	2R:17106093	1	0	0.136752	2	0	NA	NA	6	1	-0.0100418	0.00999159	10	4	-1.62902e-09	1.62902e-09	5	2	-2.78709e-05	2.78705e-05	15	5	-3.87253e-11	3.87252e-11	12	4	-3.82957e-09	3.82957e-09	1	1	Nonsyn
2L:11159902	2L:10959860	1	1	0.296255	7	2	-5.83994e-05	5.83977e-05	9	2	-9.98923e-05	9.98874e-05	8	3	-2.60231e-07	2.60231e-07	16	7	-4.12852e-16	4.44089e-16	10	3	-5.56242e-07	5.56242e-07	12	2	-0.000182532	0.000182516	1	1	Nonsyn
3R:23848537	3R:19496555	1	1	0.494224	7	1	-0.0117155	0.0116471	3	0	NA	NA	9	4	-9.78722e-10	9.78722e-10	12	4	-3.82957e-09	3.82957e-09	6	5	-7.83501e-14	7.83817e-14	12	4	-3.82957e-09	3.82957e-09	1	1	Nonsyn
2L:13485162	2L:13267041	1	0	0.592857	4	1	-0.00669456	0.0066722	1	1	-0.00167364	0.00167224	4	1	-0.00669456	0.0066722	5	3	-4.66451e-08	4.66451e-08	8	2	-7.77798e-05	7.77768e-05	11	6	-1.00304e-14	9.99201e-15	1	1	Intron
2L:2784069	2L:2740661	1	0	0.297998	6	1	-0.0100418	0.00999159	8	0	NA	NA	15	4	-1.0518e-08	1.0518e-08	10	2	-0.000124728	0.00012472	18	4	-2.34844e-08	2.34844e-08	10	4	-1.62902e-09	1.62902e-09	1	1	Intron
2R:13810199	chr2R_Mrandom_476:1325	1	0	0.357797	5	2	-2.78709e-05	2.78705e-05	2	0	NA	NA	6	3	-9.31733e-08	9.31733e-08	18	5	-1.10028e-10	1.10028e-10	5	1	-0.0083682	0.00833329	10	4	-1.62902e-09	1.62902e-09	1	1	Nonsyn
3R:8737810	3R:16730984	0	1	0.379251	8	3	-2.60231e-07	2.60231e-07	4	1	-0.00669456	0.0066722	4	2	-1.67411e-05	1.67409e-05	7	3	-1.62849e-07	1.62849e-07	11	6	-1.00304e-14	9.99201e-15	9	3	-3.89858e-07	3.89858e-07	1	1	Nonsyn
X:11812074	X:9018031	1	1	0.441667	4	1	-0.00669456	0.0066722	6	2	-4.176e-05	4.17591e-05	9	1	-0.0150628	0.0149499	9	2	-9.98923e-05	9.98874e-05	4	3	-1.86815e-08	1.86815e-08	8	5	-7.29231e-13	7.29194e-13	1	1	Nonsyn
2L:9808443	2L:9590030	1	0	0.62483	2	0	NA	NA	4	2	-1.67411e-05	1.67409e-05	9	3	-3.89858e-07	3.89858e-07	11	8	-1.00447e-20	0	24	12	-1.26931e-27	0	7	4	-2.72596e-10	2.72596e-10	1	1	Intron
3R:24311331	3R:19971583	1	1	0.540152	4	1	-0.00669456	0.0066722	3	1	-0.00502092	0.00500834	5	3	-4.66451e-08	4.66451e-08	4	2	-1.67411e-05	1.67409e-05	11	5	-5.99105e-12	5.9911e-12	6	4	-1.16983e-10	1.16983e-10	1	1	Nonsyn
X:14999924	X:11494931	1	1	0.897457	1	1	-0.00167364	0.00167224	3	3	-4.67624e-09	4.67624e-09	1	0	NA	NA	2	2	-2.79639e-06	2.79639e-06	0	0	NA	NA	5	5	-1.30766e-14	1.31006e-14	1	1	Nonsyn
X:5396519	X:4067505	1	0	0.299322	9	2	-9.98923e-05	9.98874e-05	8	4	-5.44462e-10	5.44462e-10	9	2	-9.98923e-05	9.98874e-05	11	8	-1.00447e-20	0	25	10	-5.46338e-22	0	5	1	-0.0083682	0.00833329	1	1	Nonsyn
X:16471319	chrX_Mrandom_802:2496	1	1	0.27662	6	1	-0.0100418	0.00999159	6	3	-9.31733e-08	9.31733e-08	6	1	-0.0100418	0.00999159	9	2	-9.98923e-05	9.98874e-05	13	4	-5.52421e-09	5.52421e-09	5	4	-3.90467e-11	3.90467e-11	1	1	Nonsyn
3R:23261644	3R:18902912	1	0	0.75625	5	5	-1.30766e-14	1.31006e-14	3	1	-0.00502092	0.00500834	2	1	-0.00334728	0.00334169	2	2	-2.79639e-06	2.79639e-06	12	11	-3.42612e-30	0	5	2	-2.78709e-05	2.78705e-05	1	1	Intergenic
X:17942449	X:13889541	1	0	0.538095	10	5	-3.2724e-12	3.27238e-12	5	3	-4.66451e-08	4.66451e-08	2	0	NA	NA	4	3	-1.86815e-08	1.86815e-08	7	3	-1.62849e-07	1.62849e-07	5	1	-0.0083682	0.00833329	1	1	Intron
X:11954277	X:9126431	1	1	0.684562	2	2	-2.79639e-06	2.79639e-06	1	1	-0.00167364	0.00167224	4	4	-7.81979e-12	7.81974e-12	2	1	-0.00334728	0.00334169	5	4	-3.90467e-11	3.90467e-11	5	2	-2.78709e-05	2.78705e-05	1	1	Nonsyn
3L:4584256	3L:4115868	1	0	0.734309	4	4	-7.81979e-12	7.81974e-12	1	1	-0.00167364	0.00167224	2	2	-2.79639e-06	2.79639e-06	4	0	NA	NA	9	8	-5.49524e-22	0	2	2	-2.79639e-06	2.79639e-06	1	1	Intron
2R:10108180	chrU_M_281:1936	1	0	0.0548596	125	1	-0.209205	0.188771	92	1	-0.153975	0.142706	184	3	-0.00381963	0.00381234	118	3	-0.00108176	0.00108117	284	5	-0.000131993	0.000131985	164	3	-0.00276528	0.00276146	1	1	3UTR
3L:9868373	3L:9245231	1	1	0.0867084	44	1	-0.0736402	0.0709941	46	2	-0.00275985	0.00275605	62	2	-0.00495929	0.00494702	64	3	-0.000180524	0.000180507	43	0	NA	NA	78	3	-0.00032394	0.000323888	1	1	Nonsyn
3L:4369455	3L:3905773	1	1	0.0698511	18	2	-0.000420376	0.000420287	21	3	-6.08059e-06	6.08057e-06	39	0	NA	NA	44	7	-1.32741e-12	1.32738e-12	57	3	-0.000127889	0.000127881	68	3	-0.000216067	0.000216044	1	1	Syn
2R:24920153	2R:19260296	1	0	0.0497418	36	3	-3.20361e-05	3.20356e-05	21	1	-0.0351465	0.034536	45	0	NA	NA	39	7	-5.36701e-13	5.36682e-13	71	4	-6.94735e-06	6.94733e-06	52	4	-1.98543e-06	1.98543e-06	1	1	3UTR
2R:12448572	2R:6813391	1	1	0.0978781	21	0	NA	NA	21	1	-0.0351465	0.034536	28	3	-1.48468e-05	1.48466e-05	25	0	NA	NA	39	3	-4.08519e-05	4.0851e-05	44	4	-1.00626e-06	1.00626e-06	1	1	Nonsyn
3L:4433319	3L:3970056	1	1	0.248851	13	4	-5.52421e-09	5.52421e-09	33	1	-0.0552301	0.0537326	29	2	-0.00110232	0.00110171	40	3	-4.4109e-05	4.41081e-05	72	11	-7.87037e-19	0	38	1	-0.0635983	0.0616182	1	1	Syn
3R:19238358	3R:6417507	0	1	0.223097	9	1	-0.0150628	0.0149499	16	2	-0.000330426	0.000330372	11	2	-0.000152278	0.000152266	20	1	-0.0334728	0.0329188	16	2	-0.000330426	0.000330372	36	3	-3.20361e-05	3.20356e-05	1	1	Nonsyn
X:14829821	X:11369835	1	1	0.184365	17	2	-0.000374075	0.000374005	13	2	-0.000215483	0.00021546	26	0	NA	NA	4	0	NA	NA	20	1	-0.0334728	0.0329188	35	4	-3.92814e-07	3.92814e-07	1	1	Nonsyn
2L:8119838	2L:7899337	1	1	0.16486	9	1	-0.0150628	0.0149499	12	2	-0.000182532	0.000182516	12	0	NA	NA	14	3	-1.67883e-06	1.67882e-06	10	4	-1.62902e-09	1.62902e-09	27	5	-1.02379e-09	1.02379e-09	1	1	Nonsyn
3R:27676114	3R:23228991	1	1	0.116071	6	0	NA	NA	22	2	-0.000631933	0.000631733	29	5	-1.50182e-09	1.50182e-09	36	1	-0.0602511	0.0584719	56	6	-6.60891e-10	6.60891e-10	25	1	-0.041841	0.0409778	1	1	Nonsyn
X:1676066	X:1132148	1	1	0.240043	9	3	-3.89858e-07	3.89858e-07	8	1	-0.0133891	0.0132999	26	2	-0.000885249	0.000884857	15	5	-3.87253e-11	3.87252e-11	22	5	-3.36294e-10	3.36294e-10	23	2	-0.000691368	0.000691129	1	1	Nonsyn
X:16518832	X:12610964	1	1	0.131434	12	0	NA	NA	20	2	-0.000520901	0.000520765	31	5	-2.14278e-09	2.14278e-09	33	4	-3.07811e-07	3.07811e-07	51	14	-1.6315e-27	0	22	1	-0.0368201	0.0361505	1	1	Syn
2L:11817946	2L:11628142	1	1	0.205492	8	1	-0.0133891	0.0132999	20	2	-0.000520901	0.000520765	24	3	-9.21877e-06	9.21873e-06	24	4	-8.08991e-08	8.08991e-08	22	3	-7.03187e-06	7.03185e-06	22	2	-0.000631933	0.000631733	1	1	Nonsyn
3L:11225485	3L:10612664	1	1	0.1347	10	1	-0.0167364	0.0165971	23	3	-8.07653e-06	8.0765e-06	17	3	-3.1245e-06	3.12449e-06	33	4	-3.07811e-07	3.07811e-07	19	4	-2.97072e-08	2.97072e-08	22	1	-0.0368201	0.0361505	1	1	Nonsyn
3R:24708356	3R:20369327	1	0	0.2027	17	2	-0.000374075	0.000374005	19	1	-0.0317992	0.0312989	26	2	-0.000885249	0.000884857	31	4	-2.37321e-07	2.37321e-07	36	8	-1.77493e-15	1.77636e-15	20	3	-5.21847e-06	5.21846e-06	1	1	3UTR
2L:3361215	2L:3299297	1	0	0.22109	2	0	NA	NA	15	2	-0.000289439	0.000289397	21	3	-6.08059e-06	6.08057e-06	15	1	-0.0251046	0.0247921	20	6	-8.30725e-13	8.3078e-13	20	3	-5.21847e-06	5.21846e-06	1	1	Nonsyn
3L:4430199	3L:3966955	1	0	0.233653	11	1	-0.01841	0.0182416	9	0	NA	NA	15	3	-2.0959e-06	2.0959e-06	21	5	-2.60226e-10	2.60226e-10	24	6	-2.86824e-12	2.86826e-12	18	4	-2.34844e-08	2.34844e-08	1	1	Intron
2L:4986257	2L:4842032	1	1	0.25226	5	1	-0.0083682	0.00833329	4	0	NA	NA	14	1	-0.023431	0.0231586	5	3	-4.66451e-08	4.66451e-08	6	0	NA	NA	17	6	-2.66392e-13	2.66343e-13	1	1	Nonsyn
2R:15872344	2R:10502488	1	0	0.120777	3	0	NA	NA	19	2	-0.00046932	0.00046921	19	4	-2.97072e-08	2.97072e-08	15	2	-0.000289439	0.000289397	30	7	-7.19787e-14	7.19425e-14	16	2	-0.000330426	0.000330372	1	1	Syn
3L:4429964	3L:3966727	1	0	0.219064	13	2	-0.000215483	0.00021546	6	1	-0.0100418	0.00999159	11	2	-0.000152278	0.000152266	13	3	-1.32073e-06	1.32073e-06	17	1	-0.0284519	0.0280509	16	3	-2.57634e-06	2.57634e-06	1	1	Intron
2L:14090565	2L:13844783	1	0	0.226386	11	4	-2.55647e-09	2.55647e-09	10	0	NA	NA	14	1	-0.023431	0.0231586	23	3	-8.07653e-06	8.0765e-06	28	5	-1.24462e-09	1.24462e-09	15	3	-2.0959e-06	2.0959e-06	1	1	Intergenic
X:6109871	chrX_Mrandom_315:1737	1	1	0.170584	8	2	-7.77798e-05	7.77768e-05	7	2	-5.83994e-05	5.83977e-05	7	2	-5.83994e-05	5.83977e-05	11	1	-0.01841	0.0182416	7	0	NA	NA	15	2	-0.000289439	0.000289397	1	1	Nonsyn
X:516702	X:304758	1	0	0.129452	17	1	-0.0284519	0.0280509	16	1	-0.0267782	0.0264229	28	4	-1.55051e-07	1.55051e-07	23	3	-8.07653e-06	8.0765e-06	44	1	-0.0736402	0.0709941	13	2	-0.000215483	0.00021546	1	1	Intron
2R:17375057	2R:12001554	1	0	0.489588	8	2	-7.77798e-05	7.77768e-05	13	4	-5.52421e-09	5.52421e-09	7	1	-0.0117155	0.0116471	18	0	NA	NA	22	3	-7.03187e-06	7.03185e-06	13	1	-0.0217573	0.0215223	1	1	Intragenic
X:13074900	X:9875297	1	0	0.246473	4	1	-0.00669456	0.0066722	5	3	-4.66451e-08	4.66451e-08	8	1	-0.0133891	0.0132999	5	0	NA	NA	8	2	-7.77798e-05	7.77768e-05	13	3	-1.32073e-06	1.32073e-06	1	1	Nonsyn
4:541886	4:444989	1	0	0.202679	10	2	-0.000124728	0.00012472	4	1	-0.00669456	0.0066722	9	2	-9.98923e-05	9.98874e-05	11	3	-7.63874e-07	7.63874e-07	12	6	-2.00321e-14	1.9984e-14	11	3	-7.63874e-07	7.63874e-07	1	1	Intergenic
2L:13485157	2L:13267036	1	0	0.473696	5	2	-2.78709e-05	2.78705e-05	1	1	-0.00167364	0.00167224	5	1	-0.0083682	0.00833329	5	2	-2.78709e-05	2.78705e-05	8	2	-7.77798e-05	7.77768e-05	11	4	-2.55647e-09	2.55647e-09	1	1	Intron
2L:13485158	2L:13267037	1	0	0.473696	5	2	-2.78709e-05	2.78705e-05	1	1	-0.00167364	0.00167224	5	1	-0.0083682	0.00833329	5	2	-2.78709e-05	2.78705e-05	8	2	-7.77798e-05	7.77768e-05	11	4	-2.55647e-09	2.55647e-09	1	1	Intron
2L:6636665	2L:6430559	1	1	0.358929	4	2	-1.67411e-05	1.67409e-05	7	2	-5.83994e-05	5.83977e-05	11	2	-0.000152278	0.000152266	8	3	-2.60231e-07	2.60231e-07	8	5	-7.29231e-13	7.29194e-13	9	2	-9.98923e-05	9.98874e-05	1	1	Nonsyn
2R:13517347	2R:7847108	1	0	0.308235	4	2	-1.67411e-05	1.67409e-05	7	1	-0.0117155	0.0116471	4	1	-0.00669456	0.0066722	7	2	-5.83994e-05	5.83977e-05	6	2	-4.176e-05	4.17591e-05	9	4	-9.78722e-10	9.78722e-10	1	1	3UTR
X:14274268	X:10885434	1	0	0.322835	8	1	-0.0133891	0.0132999	9	2	-9.98923e-05	9.98874e-05	11	2	-0.000152278	0.000152266	10	2	-0.000124728	0.00012472	19	5	-1.49115e-10	1.49115e-10	8	3	-2.60231e-07	2.60231e-07	1	1	Nonsyn
3R:4297095	3R:196293	1	0	0.119725	2	0	NA	NA	4	1	-0.00669456	0.0066722	7	4	-2.72596e-10	2.72596e-10	9	5	-1.63848e-12	1.63847e-12	10	5	-3.2724e-12	3.27238e-12	8	3	-2.60231e-07	2.60231e-07	1	1	3UTR
2L:9808442	2L:9590029	1	0	0.498016	1	1	-0.00167364	0.00167224	4	3	-1.86815e-08	1.86815e-08	9	1	-0.0150628	0.0149499	10	7	-4.36883e-18	0	23	14	-1.07746e-33	0	7	3	-1.62849e-07	1.62849e-07	1	1	Intron
X:18201429	chrX_Mrandom_014:68860	1	0	0.220569	3	3	-4.67624e-09	4.67624e-09	9	1	-0.0150628	0.0149499	5	2	-2.78709e-05	2.78705e-05	12	5	-1.02561e-11	1.0256e-11	12	2	-0.000182532	0.000182516	7	2	-5.83994e-05	5.83977e-05	1	1	Nonsyn
2L:13475990	2L:13258224	1	1	0.508929	3	2	-8.37985e-06	8.37982e-06	4	1	-0.00669456	0.0066722	5	2	-2.78709e-05	2.78705e-05	8	6	-6.10527e-16	5.55112e-16	4	0	NA	NA	7	3	-1.62849e-07	1.62849e-07	1	1	Nonsyn
2L:8119964	2L:7899463	1	1	0.434488	2	0	NA	NA	12	4	-3.82957e-09	3.82957e-09	6	2	-4.176e-05	4.17591e-05	4	1	-0.00669456	0.0066722	11	8	-1.00447e-20	0	6	2	-4.176e-05	4.17591e-05	1	1	Nonsyn
3R:7886440	3R:3749000	1	0	0.425	0	0	NA	NA	2	1	-0.00334728	0.00334169	4	1	-0.00669456	0.0066722	2	0	NA	NA	6	4	-1.16983e-10	1.16983e-10	6	6	-2.18672e-17	0	1	1	Intron
X:17942429	X:13889521	1	0	0.515476	6	2	-4.176e-05	4.17591e-05	6	2	-4.176e-05	4.17591e-05	6	2	-4.176e-05	4.17591e-05	7	5	-2.73843e-13	2.73892e-13	13	8	-7.81158e-20	0	5	2	-2.78709e-05	2.78705e-05	1	1	Intron
2L:16174194	2L:15882892	1	1	1	2	2	-2.79639e-06	2.79639e-06	1	1	-0.00167364	0.00167224	4	3	-1.86815e-08	1.86815e-08	0	0	NA	NA	1	1	-0.00167364	0.00167224	4	2	-1.67411e-05	1.67409e-05	1	1	Nonsyn
3R:6455990	3R:2308574	1	0	0.511111	0	0	NA	NA	4	1	-0.00669456	0.0066722	5	4	-3.90467e-11	3.90467e-11	7	1	-0.0117155	0.0116471	6	0	NA	NA	3	3	-4.67624e-09	4.67624e-09	1	1	Nonsyn
3R:18907574	3R:6741169	0	1	0.0665462	29	3	-1.65391e-05	1.6539e-05	50	1	-0.083682	0.0802763	66	1	-0.11046	0.104578	66	3	-0.000197778	0.000197759	87	2	-0.00956592	0.00952032	86	2	-0.00935534	0.00931172	1	1	Nonsyn
2L:6779407	2L:6580005	1	1	0.0643322	50	3	-8.64181e-05	8.64144e-05	49	3	-8.13344e-05	8.13311e-05	57	1	-0.0953975	0.0909885	77	7	-7.93767e-11	7.93767e-11	77	6	-4.68307e-09	4.68307e-09	84	0	NA	NA	1	1	Nonsyn
3R:31597576	chr3R_Mrandom_372:1556	1	0	0.0927043	32	1	-0.0535565	0.0521476	34	0	NA	NA	76	2	-0.00736847	0.00734139	44	1	-0.0736402	0.0709941	119	7	-1.73894e-09	1.73894e-09	82	4	-1.2324e-05	1.2324e-05	1	1	Intergenic
2L:7643369	2L:7440721	1	0	0.150664	9	0	NA	NA	6	0	NA	NA	69	4	-6.19784e-06	6.19782e-06	24	2	-0.000753405	0.000753121	35	1	-0.0585774	0.0568948	80	3	-0.00034898	0.000348919	1	1	3UTR
2R:9540856	2R:4059529	1	0	0.0731071	41	2	-0.00219809	0.00219568	29	2	-0.00110232	0.00110171	58	0	NA	NA	45	3	-6.29565e-05	6.29546e-05	102	1	-0.170711	0.156935	59	3	-0.000141736	0.000141726	1	1	3UTR
3L:1859290	3L:1413808	1	0	0.0981211	32	1	-0.0535565	0.0521476	32	1	-0.0535565	0.0521476	47	4	-1.31685e-06	1.31685e-06	32	2	-0.00134235	0.00134145	52	1	-0.0870293	0.0833498	46	1	-0.0769875	0.0740985	1	1	3UTR
X:3953250	X:2860910	1	0	0.0892731	34	1	-0.0569038	0.055315	28	2	-0.0010274	0.00102687	45	1	-0.0753138	0.0725476	44	3	-5.88329e-05	5.88311e-05	78	5	-2.49378e-07	2.49378e-07	40	3	-4.4109e-05	4.41081e-05	1	1	3UTR
X:15112038	chrX_Mrandom_736:5538	1	0	0.084707	15	1	-0.0251046	0.0247921	14	1	-0.023431	0.0231586	32	2	-0.00134235	0.00134145	19	2	-0.00046932	0.00046921	37	2	-0.00179286	0.00179125	35	3	-2.94032e-05	2.94028e-05	1	1	Nonsyn
X:16338499	X:12525222	1	0	0.156366	23	2	-0.000691368	0.000691129	15	1	-0.0251046	0.0247921	29	2	-0.00110232	0.00110171	17	4	-1.82901e-08	1.82901e-08	37	4	-4.94159e-07	4.94159e-07	33	2	-0.00142743	0.00142641	1	1	3UTR
3R:27673288	chr3R_Mrandom_312:1894	1	1	0.108971	14	0	NA	NA	22	2	-0.000631933	0.000631733	21	3	-6.08059e-06	6.08057e-06	15	0	NA	NA	23	3	-8.07653e-06	8.0765e-06	31	2	-0.0012598	0.00125901	1	1	Nonsyn
2L:13187935	2L:12982541	1	1	0.0953416	15	2	-0.000289439	0.000289397	13	1	-0.0217573	0.0215223	21	1	-0.0351465	0.034536	24	1	-0.0401674	0.0393714	18	0	NA	NA	30	3	-1.83538e-05	1.83537e-05	1	1	Nonsyn
X:14827028	X:11367061	1	0	0.263597	16	0	NA	NA	31	2	-0.0012598	0.00125901	38	3	-3.77566e-05	3.77559e-05	32	2	-0.00134235	0.00134145	43	4	-9.16001e-07	9.16001e-07	28	2	-0.0010274	0.00102687	1	1	Intergenic
X:514298	X:302332	1	0	0.163988	10	3	-5.56242e-07	5.56242e-07	8	1	-0.0133891	0.0132999	18	1	-0.0301255	0.0296763	18	3	-3.7447e-06	3.74469e-06	41	2	-0.00219809	0.00219568	28	2	-0.0010274	0.00102687	1	1	Intron
3L:3086223	3L:2609086	1	1	0.139046	28	3	-1.48468e-05	1.48466e-05	18	1	-0.0301255	0.0296763	31	2	-0.0012598	0.00125901	36	5	-4.72132e-09	4.72132e-09	46	5	-1.69294e-08	1.69294e-08	27	1	-0.0451883	0.0441825	1	1	Nonsyn
3R:21018597	3R:4614231	0	1	0.0904198	14	2	-0.000251122	0.000251091	8	1	-0.0133891	0.0132999	13	1	-0.0217573	0.0215223	7	1	-0.0117155	0.0116471	24	1	-0.0401674	0.0393714	19	3	-4.44126e-06	4.44125e-06	1	1	Nonsyn
3R:21018584	3R:4614244	1	1	0.160096	12	3	-1.01722e-06	1.01722e-06	8	1	-0.0133891	0.0132999	14	2	-0.000251122	0.000251091	10	1	-0.0167364	0.0165971	19	4	-2.97072e-08	2.97072e-08	18	1	-0.0301255	0.0296763	1	1	Nonsyn
3L:11225278	3L:10612457	1	1	0.17963	14	1	-0.023431	0.0231586	8	1	-0.0133891	0.0132999	10	3	-5.56242e-07	5.56242e-07	19	3	-4.44126e-06	4.44125e-06	13	0	NA	NA	16	2	-0.000330426	0.000330372	1	1	Nonsyn
2L:13485148	2L:13267027	1	0	0.36576	4	3	-1.86815e-08	1.86815e-08	2	0	NA	NA	10	0	NA	NA	7	4	-2.72596e-10	2.72596e-10	7	2	-5.83994e-05	5.83977e-05	12	4	-3.82957e-09	3.82957e-09	1	1	Intron
X:13075320	X:9875717	1	0	0.186848	4	1	-0.00669456	0.0066722	5	1	-0.0083682	0.00833329	9	2	-9.98923e-05	9.98874e-05	11	1	-0.01841	0.0182416	13	1	-0.0217573	0.0215223	11	3	-7.63874e-07	7.63874e-07	1	1	Nonsyn
3R:5512061	3R:1371616	1	1	0.281078	8	2	-7.77798e-05	7.77768e-05	7	3	-1.62849e-07	1.62849e-07	6	0	NA	NA	7	2	-5.83994e-05	5.83977e-05	5	0	NA	NA	11	2	-0.000152278	0.000152266	1	1	Nonsyn
X:16469630	chrX_Mrandom_802:846	1	0	0.367168	9	3	-3.89858e-07	3.89858e-07	17	1	-0.0284519	0.0280509	15	3	-2.0959e-06	2.0959e-06	7	3	-1.62849e-07	1.62849e-07	21	5	-2.60226e-10	2.60226e-10	10	0	NA	NA	1	1	Intron
4:889066	chr4_Mrandom_019:4554	1	1	0.592352	2	1	-0.00334728	0.00334169	5	2	-2.78709e-05	2.78705e-05	1	0	NA	NA	4	1	-0.00669456	0.0066722	10	3	-5.56242e-07	5.56242e-07	10	4	-1.62902e-09	1.62902e-09	1	1	Nonsyn
X:3895378	X:2795995	1	0	0.0896592	8	6	-6.10527e-16	5.55112e-16	10	0	NA	NA	8	0	NA	NA	14	7	-1.24219e-16	1.11022e-16	7	1	-0.0117155	0.0116471	9	1	-0.0150628	0.0149499	1	1	3UTR
2L:9802377	2L:9584094	1	1	0.380952	5	3	-4.66451e-08	4.66451e-08	7	3	-1.62849e-07	1.62849e-07	4	0	NA	NA	10	4	-1.62902e-09	1.62902e-09	14	3	-1.67883e-06	1.67882e-06	8	1	-0.0133891	0.0132999	1	1	Nonsyn
3R:12516932	3R:13087155	0	1	0.585317	0	0	NA	NA	3	2	-8.37985e-06	8.37982e-06	4	2	-1.67411e-05	1.67409e-05	1	1	-0.00167364	0.00167224	5	3	-4.66451e-08	4.66451e-08	8	3	-2.60231e-07	2.60231e-07	1	1	Nonsyn
2R:24912848	2R:19252983	1	1	0.772851	5	3	-4.66451e-08	4.66451e-08	2	1	-0.00334728	0.00334169	7	2	-5.83994e-05	5.83977e-05	7	6	-1.52851e-16	1.11022e-16	4	2	-1.67411e-05	1.67409e-05	8	1	-0.0133891	0.0132999	1	1	Nonsyn
X:19334522	chrX_Mrandom_946:277	1	1	0.239621	4	1	-0.00669456	0.0066722	4	3	-1.86815e-08	1.86815e-08	3	0	NA	NA	9	1	-0.0150628	0.0149499	12	1	-0.0200837	0.0198834	7	3	-1.62849e-07	1.62849e-07	1	1	Nonsyn
2L:13487619	2L:13269509	1	0	0.164683	5	2	-2.78709e-05	2.78705e-05	4	2	-1.67411e-05	1.67409e-05	10	3	-5.56242e-07	5.56242e-07	4	0	NA	NA	9	0	NA	NA	6	0	NA	NA	1	1	Intron
2R:7502199	2R:2110560	1	1	0.740263	3	1	-0.00502092	0.00500834	2	2	-2.79639e-06	2.79639e-06	7	3	-1.62849e-07	1.62849e-07	0	0	NA	NA	4	2	-1.67411e-05	1.67409e-05	6	1	-0.0100418	0.00999159	1	1	Nonsyn
X:11949882	X:9122163	1	1	0.590451	1	1	-0.00167364	0.00167224	4	2	-1.67411e-05	1.67409e-05	3	1	-0.00502092	0.00500834	2	1	-0.00334728	0.00334169	7	2	-5.83994e-05	5.83977e-05	4	3	-1.86815e-08	1.86815e-08	1	1	Nonsyn
2L:13305211	2L:13091303	1	0	0.386667	2	0	NA	NA	3	1	-0.00502092	0.00500834	5	4	-3.90467e-11	3.90467e-11	4	1	-0.00669456	0.0066722	1	0	NA	NA	4	2	-1.67411e-05	1.67409e-05	1	1	Nonsyn
X:16466199	chrU_M_4540:787	1	0	0.940476	2	2	-2.79639e-06	2.79639e-06	3	3	-4.67624e-09	4.67624e-09	1	0	NA	NA	4	3	-1.86815e-08	1.86815e-08	3	3	-4.67624e-09	4.67624e-09	2	2	-2.79639e-06	2.79639e-06	1	1	Intron
X:3860694	X:2760725	1	0	0.0904815	7	0	NA	NA	10	0	NA	NA	12	0	NA	NA	695	11	-4.25077e-08	4.25077e-08	704	10	-4.62001e-07	4.62001e-07	427	6	-9.75391e-05	9.75344e-05	1	1	ncRNA
2R:11450933	2R:5864720	1	0	0.0435594	77	2	-0.00755733	0.00752884	66	2	-0.0056024	0.00558674	123	1	-0.205858	0.186051	114	6	-4.99614e-08	4.99614e-08	204	6	-1.53125e-06	1.53124e-06	117	1	-0.195816	0.177836	1	1	3UTR
3L:4369207	3L:3905525	1	1	0.0421709	34	5	-3.4945e-09	3.4945e-09	21	1	-0.0351465	0.034536	63	0	NA	NA	42	8	-6.8616e-15	6.88338e-15	71	1	-0.118828	0.11204	90	0	NA	NA	1	1	Nonsyn
3L:4369208	3L:3905526	1	1	0.0377976	33	4	-3.07811e-07	3.07811e-07	21	1	-0.0351465	0.034536	60	0	NA	NA	43	3	-5.489e-05	5.48885e-05	69	1	-0.115481	0.109063	84	1	-0.140586	0.131151	1	1	Nonsyn
X:11704179	X:8927075	1	0	0.187904	33	1	-0.0552301	0.0537326	37	1	-0.0619247	0.0600463	48	2	-0.00300154	0.00299704	55	2	-0.00392278	0.0039151	93	9	-8.66722e-14	8.67084e-14	65	2	-0.00543819	0.00542343	1	1	3UTR
3L:4590709	3L:4122312	1	0	0.62007	24	4	-8.08991e-08	8.08991e-08	33	2	-0.00142743	0.00142641	51	0	NA	NA	39	4	-6.13773e-07	6.13772e-07	69	1	-0.115481	0.109063	61	0	NA	NA	1	1	3UTR
3L:4591179	3L:4122779	1	0	0.121791	33	2	-0.00142743	0.00142641	16	2	-0.000330426	0.000330372	39	0	NA	NA	36	0	NA	NA	62	3	-0.000164277	0.000164263	56	2	-0.00406385	0.00405561	1	1	3UTR
3R:27674862	chr3R_Mrandom_313:841	1	1	0.0494045	23	1	-0.0384937	0.0377623	29	1	-0.0485356	0.0473766	42	4	-8.31902e-07	8.31902e-07	36	1	-0.0602511	0.0584719	48	2	-0.00300154	0.00299704	56	0	NA	NA	1	1	Nonsyn
3R:8003457	3R:3871672	1	1	0.0955486	13	0	NA	NA	29	1	-0.0485356	0.0473766	26	0	NA	NA	23	1	-0.0384937	0.0377623	36	2	-0.00169775	0.00169631	50	5	-2.60224e-08	2.60224e-08	1	1	Nonsyn
2R:12448777	2R:6813596	1	1	0.0645867	30	0	NA	NA	31	1	-0.0518829	0.0505599	43	2	-0.00241548	0.00241257	52	1	-0.0870293	0.0833498	64	3	-0.000180524	0.000180507	49	3	-8.13344e-05	8.13311e-05	1	1	Nonsyn
3L:4591132	3L:4122732	1	0	0.0917218	34	1	-0.0569038	0.055315	21	0	NA	NA	35	3	-2.94032e-05	2.94028e-05	29	1	-0.0485356	0.0473766	64	6	-1.50871e-09	1.50871e-09	41	2	-0.00219809	0.00219568	1	1	3UTR
3R:10157267	3R:15392533	0	1	0.0559387	28	1	-0.0468619	0.0457809	18	1	-0.0301255	0.0296763	20	2	-0.000520901	0.000520765	52	2	-0.00351371	0.00350754	58	2	-0.00435303	0.00434357	40	2	-0.00209308	0.00209089	1	1	Nonsyn
3R:18970692	chrU_M_3334:207	1	1	0.106951	11	2	-0.000152278	0.000152266	16	1	-0.0267782	0.0264229	24	0	NA	NA	23	6	-2.15426e-12	2.15428e-12	13	0	NA	NA	38	3	-3.77566e-05	3.77559e-05	1	1	Nonsyn
2R:24882682	2R:19222465	1	0	0.198132	2	0	NA	NA	2	0	NA	NA	6	2	-4.176e-05	4.17591e-05	5	1	-0.0083682	0.00833329	9	0	NA	NA	26	4	-1.13515e-07	1.13515e-07	1	1	5UTR
3R:27917436	3R:23452167	1	1	0.0840789	9	0	NA	NA	11	1	-0.01841	0.0182416	13	3	-1.32073e-06	1.32073e-06	11	1	-0.01841	0.0182416	29	4	-1.79619e-07	1.79619e-07	24	2	-0.000753405	0.000753121	1	1	Syn
2R:6932323	2R:1636286	1	0	0.355958	8	0	NA	NA	8	1	-0.0133891	0.0132999	11	1	-0.01841	0.0182416	21	2	-0.000575108	0.000574942	14	2	-0.000251122	0.000251091	22	4	-5.58405e-08	5.58405e-08	1	1	Nonsyn
2R:24419263	2R:18760272	1	1	0.0619867	8	2	-7.77798e-05	7.77768e-05	8	1	-0.0133891	0.0132999	10	0	NA	NA	24	1	-0.0401674	0.0393714	27	1	-0.0451883	0.0441825	21	3	-6.08059e-06	6.08057e-06	1	1	Nonsyn
3R:4365474	3R:261499	1	1	0.480173	3	0	NA	NA	7	0	NA	NA	17	1	-0.0284519	0.0280509	14	5	-2.58528e-11	2.58529e-11	20	1	-0.0334728	0.0329188	21	5	-2.60226e-10	2.60226e-10	1	1	Syn
3L:2940919	3L:2480622	1	1	0.15857	9	3	-3.89858e-07	3.89858e-07	10	1	-0.0167364	0.0165971	14	0	NA	NA	17	4	-1.82901e-08	1.82901e-08	19	3	-4.44126e-06	4.44125e-06	21	2	-0.000575108	0.000574942	1	1	Nonsyn
2R:24512318	2R:18858773	1	1	0.243552	10	1	-0.0167364	0.0165971	16	2	-0.000330426	0.000330372	11	2	-0.000152278	0.000152266	25	3	-1.04628e-05	1.04627e-05	10	2	-0.000124728	0.00012472	21	1	-0.0351465	0.034536	1	1	Syn
2R:24512316	2R:18858771	1	1	0.17105	10	1	-0.0167364	0.0165971	17	3	-3.1245e-06	3.12449e-06	11	1	-0.01841	0.0182416	20	3	-5.21847e-06	5.21846e-06	10	0	NA	NA	19	1	-0.0317992	0.0312989	1	1	Nonsyn
2R:9317713	chr2R_Mrandom_319:1325	1	1	0.252208	4	1	-0.00669456	0.0066722	8	2	-7.77798e-05	7.77768e-05	7	0	NA	NA	10	1	-0.0167364	0.0165971	3	0	NA	NA	17	3	-3.1245e-06	3.12449e-06	1	1	Nonsyn
3R:20993616	3R:4639596	0	1	0.477582	9	3	-3.89858e-07	3.89858e-07	12	1	-0.0200837	0.0198834	5	2	-2.78709e-05	2.78705e-05	17	1	-0.0284519	0.0280509	23	3	-8.07653e-06	8.0765e-06	15	0	NA	NA	1	1	Nonsyn
2L:11830350	2L:11640452	1	1	0.233777	1	1	-0.00167364	0.00167224	8	1	-0.0133891	0.0132999	9	1	-0.0150628	0.0149499	11	3	-7.63874e-07	7.63874e-07	17	3	-3.1245e-06	3.12449e-06	15	3	-2.0959e-06	2.0959e-06	1	1	Nonsyn
3L:20773150	3L:20122309	1	0	0.536801	11	1	-0.01841	0.0182416	3	1	-0.00502092	0.00500834	18	3	-3.7447e-06	3.74469e-06	10	3	-5.56242e-07	5.56242e-07	16	2	-0.000330426	0.000330372	15	1	-0.0251046	0.0247921	1	1	Intron
2R:16649503	2R:11270721	1	0	0.389652	4	1	-0.00669456	0.0066722	3	1	-0.00502092	0.00500834	13	2	-0.000215483	0.00021546	6	1	-0.0100418	0.00999159	15	4	-1.0518e-08	1.0518e-08	15	2	-0.000289439	0.000289397	1	1	3UTR
2L:11157992	2L:10957962	1	0	0.128322	12	0	NA	NA	12	3	-1.01722e-06	1.01722e-06	12	2	-0.000182532	0.000182516	12	3	-1.01722e-06	1.01722e-06	19	1	-0.0317992	0.0312989	14	1	-0.023431	0.0231586	1	1	Intergenic
2R:13809607	chr2R_Mrandom_476:741	1	1	0.252029	7	1	-0.0117155	0.0116471	7	1	-0.0117155	0.0116471	10	1	-0.0167364	0.0165971	16	4	-1.40053e-08	1.40053e-08	9	0	NA	NA	14	3	-1.67883e-06	1.67882e-06	1	1	Nonsyn
2R:14355520	2R:9007737	1	0	0.275012	23	5	-4.2911e-10	4.2911e-10	6	0	NA	NA	12	1	-0.0200837	0.0198834	15	3	-2.0959e-06	2.0959e-06	25	2	-0.000818035	0.0008177	13	0	NA	NA	1	1	3UTR
2R:14058045	2R:8382770	1	0	0.170321	9	0	NA	NA	10	3	-5.56242e-07	5.56242e-07	15	1	-0.0251046	0.0247921	15	0	NA	NA	15	3	-2.0959e-06	2.0959e-06	13	2	-0.000215483	0.00021546	1	1	3UTR
X:11968969	chrX_Mrandom_606:770	1	1	0.345887	6	2	-4.176e-05	4.17591e-05	5	1	-0.0083682	0.00833329	11	1	-0.01841	0.0182416	10	6	-4.56584e-15	4.55191e-15	11	4	-2.55647e-09	2.55647e-09	13	2	-0.000215483	0.00021546	1	1	Nonsyn
2L:2784071	2L:2740663	1	0	0.459836	6	2	-4.176e-05	4.17591e-05	7	0	NA	NA	15	2	-0.000289439	0.000289397	10	8	-2.74354e-21	0	16	7	-4.12852e-16	4.44089e-16	11	2	-0.000152278	0.000152266	1	1	Intron
3R:5512062	3R:1371617	1	1	0.249184	8	2	-7.77798e-05	7.77768e-05	7	3	-1.62849e-07	1.62849e-07	7	0	NA	NA	6	2	-4.176e-05	4.17591e-05	5	0	NA	NA	11	1	-0.01841	0.0182416	1	1	Syn
2L:6636749	2L:6430643	1	1	0.286667	5	4	-3.90467e-11	3.90467e-11	3	0	NA	NA	4	1	-0.00669456	0.0066722	6	2	-4.176e-05	4.17591e-05	4	0	NA	NA	11	1	-0.01841	0.0182416	1	1	Syn
X:516964	X:305022	1	0	0.248512	11	0	NA	NA	16	3	-2.57634e-06	2.57634e-06	12	1	-0.0200837	0.0198834	26	5	-8.35362e-10	8.35362e-10	27	2	-0.00095504	0.000954584	9	2	-9.98923e-05	9.98874e-05	1	1	Intron
4:541889	4:444992	1	0	0.163889	11	2	-0.000152278	0.000152266	4	0	NA	NA	8	2	-7.77798e-05	7.77768e-05	7	2	-5.83994e-05	5.83977e-05	11	4	-2.55647e-09	2.55647e-09	9	2	-9.98923e-05	9.98874e-05	1	1	Intergenic
X:1781840	X:1184444	1	1	0.398109	3	2	-8.37985e-06	8.37982e-06	10	2	-0.000124728	0.00012472	4	1	-0.00669456	0.0066722	5	3	-4.66451e-08	4.66451e-08	11	3	-7.63874e-07	7.63874e-07	9	1	-0.0150628	0.0149499	1	1	Nonsyn
2L:9802376	2L:9584093	1	1	0.305372	6	2	-4.176e-05	4.17591e-05	7	3	-1.62849e-07	1.62849e-07	4	0	NA	NA	10	1	-0.0167364	0.0165971	14	5	-2.58528e-11	2.58529e-11	8	1	-0.0133891	0.0132999	1	1	Syn
X:19265115	chrU_M_4500:152	0	1	0.632143	1	0	NA	NA	1	1	-0.00167364	0.00167224	5	3	-4.66451e-08	4.66451e-08	4	4	-7.81979e-12	7.81974e-12	6	3	-9.31733e-08	9.31733e-08	8	2	-7.77798e-05	7.77768e-05	1	1	Nonsyn
2R:24911061	2R:19251168	1	1	0.53842	1	0	NA	NA	1	1	-0.00167364	0.00167224	1	1	-0.00167364	0.00167224	3	1	-0.00502092	0.00500834	4	4	-7.81979e-12	7.81974e-12	8	4	-5.44462e-10	5.44462e-10	1	1	Nonsyn
X:15897854	X:12210799	1	0	0.681891	3	2	-8.37985e-06	8.37982e-06	2	1	-0.00334728	0.00334169	2	0	NA	NA	3	0	NA	NA	6	1	-0.0100418	0.00999159	7	3	-1.62849e-07	1.62849e-07	1	1	Intron
2R:24910775	2R:19250877	1	1	0.756236	2	2	-2.79639e-06	2.79639e-06	0	0	NA	NA	1	0	NA	NA	1	1	-0.00167364	0.00167224	3	2	-8.37985e-06	8.37982e-06	7	4	-2.72596e-10	2.72596e-10	1	1	Nonsyn
X:11939698	X:9111983	1	1	0.320585	4	0	NA	NA	8	2	-7.77798e-05	7.77768e-05	9	1	-0.0150628	0.0149499	11	3	-7.63874e-07	7.63874e-07	9	2	-9.98923e-05	9.98874e-05	4	3	-1.86815e-08	1.86815e-08	1	1	Nonsyn
X:20770084	X:15870112	1	0	0.615741	4	0	NA	NA	3	3	-4.67624e-09	4.67624e-09	4	2	-1.67411e-05	1.67409e-05	4	1	-0.00669456	0.0066722	5	3	-4.66451e-08	4.66451e-08	4	1	-0.00669456	0.0066722	1	1	Intergenic
2R:24910814	2R:19250916	1	1	0.607143	4	2	-1.67411e-05	1.67409e-05	0	0	NA	NA	3	3	-4.67624e-09	4.67624e-09	4	0	NA	NA	4	1	-0.00669456	0.0066722	4	1	-0.00669456	0.0066722	1	1	Nonsyn
3L:5740525	3L:5245593	1	0	0.637363	0	0	NA	NA	2	0	NA	NA	3	3	-4.67624e-09	4.67624e-09	8	5	-7.29231e-13	7.29194e-13	1	0	NA	NA	4	3	-1.86815e-08	1.86815e-08	1	1	Nonsyn
2L:13487404	2L:13269294	1	0	0.9875	1	1	-0.00167364	0.00167224	1	1	-0.00167364	0.00167224	2	2	-2.79639e-06	2.79639e-06	1	1	-0.00167364	0.00167224	7	7	-3.65672e-20	0	2	2	-2.79639e-06	2.79639e-06	1	1	Intron
2L:4316475	2L:4238740	1	0	0.775	1	1	-0.00167364	0.00167224	3	2	-8.37985e-06	8.37982e-06	1	1	-0.00167364	0.00167224	1	1	-0.00167364	0.00167224	2	2	-2.79639e-06	2.79639e-06	2	2	-2.79639e-06	2.79639e-06	1	1	Intron
2L:16174138	2L:15882836	1	1	0.993197	4	3	-1.86815e-08	1.86815e-08	1	1	-0.00167364	0.00167224	0	0	NA	NA	3	3	-4.67624e-09	4.67624e-09	1	1	-0.00167364	0.00167224	2	2	-2.79639e-06	2.79639e-06	1	1	Nonsyn
2R:9319124	chr2R_Mrandom_320:896	1	1	0.384673	0	0	NA	NA	3	2	-8.37985e-06	8.37982e-06	4	3	-1.86815e-08	1.86815e-08	3	3	-4.67624e-09	4.67624e-09	9	6	-1.82896e-15	1.77636e-15	1	1	-0.00167364	0.00167224	1	1	Nonsyn
3R:4301200	3R:200384	1	0	0.230812	87	1	-0.145607	0.135502	30	2	-0.00117979	0.00117909	91	1	-0.152301	0.14127	78	0	NA	NA	149	4	-0.000127108	0.0001271	77	2	-0.00755733	0.00752884	1	1	3UTR
X:16471812	chrX_Mrandom_802:2979	1	0	0.604167	2	2	-2.79639e-06	2.79639e-06	2	2	-2.79639e-06	2.79639e-06	2	1	-0.00334728	0.00334169	5	2	-2.78709e-05	2.78705e-05	5	2	-2.78709e-05	2.78705e-05	0	0	NA	NA	1	1	Intron
X:16471813	chrX_Mrandom_802:2980	1	0	0.486111	2	2	-2.79639e-06	2.79639e-06	2	2	-2.79639e-06	2.79639e-06	2	1	-0.00334728	0.00334169	5	3	-4.66451e-08	4.66451e-08	5	2	-2.78709e-05	2.78705e-05	0	0	NA	NA	1	1	Intron
3L:1631054	chr3L_Mrandom_021:18514	1	0	0.0671109	84	2	-0.00894061	0.00890077	83	1	-0.138912	0.129696	179	1	-0.299582	0.258872	169	1	-0.282845	0.246364	350	9	-1.19962e-08	1.19962e-08	202	1	-0.338075	0.286858	1	1	3UTR
3L:6949683	3L:6416404	1	0	0.0365049	131	1	-0.219247	0.196877	149	2	-0.026564	0.0262142	231	1	-0.386611	0.320645	176	3	-0.0033727	0.00336702	416	9	-5.23058e-08	5.23058e-08	200	1	-0.334728	0.284467	1	1	3UTR
3R:24707890	3R:20368863	1	0	0.107842	27	0	NA	NA	28	0	NA	NA	83	0	NA	NA	24	2	-0.000753405	0.000753121	41	2	-0.00219809	0.00219568	79	5	-2.65858e-07	2.65858e-07	1	1	3UTR
3L:4369459	3L:3905777	1	1	0.0767278	18	2	-0.000420376	0.000420287	21	1	-0.0351465	0.034536	43	1	-0.0719665	0.069438	45	5	-1.51103e-08	1.51103e-08	54	1	-0.0903766	0.0864129	63	1	-0.105439	0.100071	1	1	Nonsyn
3L:4590708	3L:4122311	1	0	0.219928	24	5	-5.41279e-10	5.41279e-10	35	0	NA	NA	50	0	NA	NA	40	6	-7.99413e-11	7.99413e-11	67	1	-0.112134	0.106075	60	0	NA	NA	1	1	3UTR
3L:2505860	3L:2059705	1	0	0.39965	22	1	-0.0368201	0.0361505	23	1	-0.0384937	0.0377623	42	2	-0.00230556	0.00230291	35	1	-0.0585774	0.0568948	46	5	-1.69294e-08	1.69294e-08	53	1	-0.088703	0.0848826	1	1	Intergenic
3R:4301158	3R:200342	1	0	0.112884	42	0	NA	NA	19	2	-0.00046932	0.00046921	47	2	-0.00287949	0.00287535	31	1	-0.0518829	0.0505599	69	4	-6.19784e-06	6.19782e-06	48	1	-0.0803347	0.0771926	1	1	3UTR
3L:4323303	3L:3868227	1	0	0.0782091	15	1	-0.0251046	0.0247921	18	1	-0.0301255	0.0296763	28	0	NA	NA	24	3	-9.21877e-06	9.21873e-06	58	3	-0.000134697	0.000134688	38	3	-3.77566e-05	3.77559e-05	1	1	Intergenic
X:16509658	X:12602541	1	1	0.139816	16	1	-0.0267782	0.0264229	18	1	-0.0301255	0.0296763	36	1	-0.0602511	0.0584719	36	2	-0.00169775	0.00169631	54	2	-0.00378406	0.00377691	35	2	-0.00160514	0.00160385	1	1	Nonsyn
X:514297	X:302331	1	0	0.128252	11	2	-0.000152278	0.000152266	8	1	-0.0133891	0.0132999	18	0	NA	NA	19	2	-0.00046932	0.00046921	40	2	-0.00209308	0.00209089	26	2	-0.000885249	0.000884857	1	1	Intron
2R:14742210	2R:9394905	1	1	0.0890343	17	0	NA	NA	18	2	-0.000420376	0.000420287	27	1	-0.0451883	0.0441825	36	2	-0.00169775	0.00169631	34	3	-2.69165e-05	2.69162e-05	25	2	-0.000818035	0.0008177	1	1	Nonsyn
2L:6499302	2L:6290879	1	1	0.161823	12	0	NA	NA	7	1	-0.0117155	0.0116471	14	0	NA	NA	11	2	-0.000152278	0.000152266	23	5	-4.2911e-10	4.2911e-10	24	4	-8.08991e-08	8.08991e-08	1	1	Nonsyn
2R:23491269	2R:17960393	1	0	0.203571	5	1	-0.0083682	0.00833329	9	1	-0.0150628	0.0149499	6	0	NA	NA	9	1	-0.0150628	0.0149499	24	9	-1.30714e-19	0	21	3	-6.08059e-06	6.08057e-06	1	1	3UTR
2R:16650602	2R:11271805	1	0	0.206364	8	0	NA	NA	9	1	-0.0150628	0.0149499	10	1	-0.0167364	0.0165971	6	0	NA	NA	23	3	-8.07653e-06	8.0765e-06	18	3	-3.7447e-06	3.74469e-06	1	1	3UTR
2L:14090559	2L:13844777	1	0	0.125199	14	0	NA	NA	11	1	-0.01841	0.0182416	13	1	-0.0217573	0.0215223	24	0	NA	NA	28	2	-0.0010274	0.00102687	17	3	-3.1245e-06	3.12449e-06	1	1	Intergenic
2L:6636849	2L:6430743	1	1	0.262963	4	2	-1.67411e-05	1.67409e-05	4	1	-0.00669456	0.0066722	7	1	-0.0117155	0.0116471	8	2	-7.77798e-05	7.77768e-05	3	0	NA	NA	15	1	-0.0251046	0.0247921	1	1	Nonsyn
3R:29741418	3R:25239595	1	0	0.239626	1	1	-0.00167364	0.00167224	7	1	-0.0117155	0.0116471	3	1	-0.00502092	0.00500834	8	4	-5.44462e-10	5.44462e-10	13	5	-1.66429e-11	1.66429e-11	14	2	-0.000251122	0.000251091	1	1	Nonsyn
X:18172267	chrX_Mrandom_014:39077	1	0	0.20979	6	1	-0.0100418	0.00999159	5	0	NA	NA	9	2	-9.98923e-05	9.98874e-05	7	3	-1.62849e-07	1.62849e-07	13	0	NA	NA	11	2	-0.000152278	0.000152266	1	1	3UTR
2R:6931933	2R:1635893	1	1	0.371939	8	2	-7.77798e-05	7.77768e-05	6	0	NA	NA	9	1	-0.0150628	0.0149499	13	4	-5.52421e-09	5.52421e-09	12	3	-1.01722e-06	1.01722e-06	11	2	-0.000152278	0.000152266	1	1	Nonsyn
3R:24351845	3R:20011940	1	1	0.259848	2	1	-0.00334728	0.00334169	6	1	-0.0100418	0.00999159	9	2	-9.98923e-05	9.98874e-05	4	1	-0.00669456	0.0066722	2	0	NA	NA	10	1	-0.0167364	0.0165971	1	1	Nonsyn
2L:8113619	2L:7893136	1	0	0.319756	5	0	NA	NA	9	3	-3.89858e-07	3.89858e-07	10	0	NA	NA	9	4	-9.78722e-10	9.78722e-10	18	4	-2.34844e-08	2.34844e-08	9	2	-9.98923e-05	9.98874e-05	1	1	3UTR
X:17932749	X:13879612	1	0	0.231611	5	2	-2.78709e-05	2.78705e-05	6	2	-4.176e-05	4.17591e-05	10	1	-0.0167364	0.0165971	4	1	-0.00669456	0.0066722	16	2	-0.000330426	0.000330372	9	0	NA	NA	1	1	Intragenic
3R:21803837	3R:17435206	1	0	0.191667	5	0	NA	NA	8	3	-2.60231e-07	2.60231e-07	9	0	NA	NA	16	3	-2.57634e-06	2.57634e-06	12	1	-0.0200837	0.0198834	8	2	-7.77798e-05	7.77768e-05	1	1	Intron
2R:13893934	2R:8215303	1	1	0.323333	3	1	-0.00502092	0.00500834	3	3	-4.67624e-09	4.67624e-09	4	0	NA	NA	5	2	-2.78709e-05	2.78705e-05	3	0	NA	NA	8	1	-0.0133891	0.0132999	1	1	Nonsyn
3L:11175768	3L:10565031	1	1	0.544048	2	0	NA	NA	5	1	-0.0083682	0.00833329	4	1	-0.00669456	0.0066722	3	2	-8.37985e-06	8.37982e-06	12	3	-1.01722e-06	1.01722e-06	7	3	-1.62849e-07	1.62849e-07	1	1	Nonsyn
3R:12517460	3R:13086627	0	1	0.336905	6	3	-9.31733e-08	9.31733e-08	4	0	NA	NA	3	1	-0.00502092	0.00500834	6	0	NA	NA	10	3	-5.56242e-07	5.56242e-07	6	1	-0.0100418	0.00999159	1	1	Nonsyn
2L:13487539	2L:13269429	1	0	0.365972	1	0	NA	NA	2	1	-0.00334728	0.00334169	3	0	NA	NA	7	1	-0.0117155	0.0116471	7	2	-5.83994e-05	5.83977e-05	6	4	-1.16983e-10	1.16983e-10	1	1	Intron
2L:13475993	2L:13258227	1	1	0.488095	3	2	-8.37985e-06	8.37982e-06	4	1	-0.00669456	0.0066722	4	1	-0.00669456	0.0066722	6	5	-7.83501e-14	7.83817e-14	4	0	NA	NA	6	1	-0.0100418	0.00999159	1	1	Nonsyn
3L:9668976	3L:9039473	1	1	0.408737	6	1	-0.0100418	0.00999159	1	1	-0.00167364	0.00167224	3	2	-8.37985e-06	8.37982e-06	5	3	-4.66451e-08	4.66451e-08	4	1	-0.00669456	0.0066722	5	1	-0.0083682	0.00833329	1	1	Nonsyn
2R:21315686	chrU_M_4609:342	1	1	0.359053	4	1	-0.00669456	0.0066722	2	2	-2.79639e-06	2.79639e-06	3	0	NA	NA	6	2	-4.176e-05	4.17591e-05	2	2	-2.79639e-06	2.79639e-06	5	2	-2.78709e-05	2.78705e-05	1	1	Nonsyn
X:17931716	X:13878596	1	0	0.182658	11	3	-7.63874e-07	7.63874e-07	4	0	NA	NA	4	1	-0.00669456	0.0066722	11	3	-7.63874e-07	7.63874e-07	8	2	-7.77798e-05	7.77768e-05	4	1	-0.00669456	0.0066722	1	1	Intragenic
X:17931711	X:13878591	1	0	0.236884	9	2	-9.98923e-05	9.98874e-05	5	0	NA	NA	4	1	-0.00669456	0.0066722	12	3	-1.01722e-06	1.01722e-06	7	3	-1.62849e-07	1.62849e-07	4	2	-1.67411e-05	1.67409e-05	1	1	Intragenic
3R:28916242	3R:24438135	1	0	0.376667	3	2	-8.37985e-06	8.37982e-06	2	1	-0.00334728	0.00334169	2	1	-0.00334728	0.00334169	1	1	-0.00167364	0.00167224	0	0	NA	NA	3	1	-0.00502092	0.00500834	1	1	Intron
2L:9814785	2L:9596290	1	0	0.357639	10	3	-5.56242e-07	5.56242e-07	6	2	-4.176e-05	4.17591e-05	4	0	NA	NA	5	2	-2.78709e-05	2.78705e-05	3	1	-0.00502092	0.00500834	3	0	NA	NA	1	1	Intron
3L:20156776	3L:19437602	1	0	0.545833	2	1	-0.00334728	0.00334169	1	0	NA	NA	2	2	-2.79639e-06	2.79639e-06	2	1	-0.00334728	0.00334169	1	1	-0.00167364	0.00167224	3	2	-8.37985e-06	8.37982e-06	1	1	Syn
X:5397332	X:4068285	1	0	0.688095	0	0	NA	NA	0	0	NA	NA	5	3	-4.66451e-08	4.66451e-08	2	2	-2.79639e-06	2.79639e-06	4	4	-7.81979e-12	7.81974e-12	2	2	-2.79639e-06	2.79639e-06	1	1	Intron
3L:4585859	3L:4117475	1	0	0.728506	2	2	-2.79639e-06	2.79639e-06	1	1	-0.00167364	0.00167224	3	0	NA	NA	2	2	-2.79639e-06	2.79639e-06	4	2	-1.67411e-05	1.67409e-05	2	2	-2.79639e-06	2.79639e-06	1	1	Intron
3L:19689871	3L:19011364	1	0	0.0542831	231	1	-0.386611	0.320645	126	0	NA	NA	130	3	-0.00142873	0.00142771	279	6	-9.18818e-06	9.18813e-06	357	4	-0.00326513	0.0032598	112	1	-0.187448	0.170928	1	1	3UTR
3R:17544578	3R:8102466	0	1	0.406476	18	0	NA	NA	16	1	-0.0267782	0.0264229	42	0	NA	NA	33	1	-0.0552301	0.0537326	39	2	-0.00199053	0.00198855	42	4	-8.31902e-07	8.31902e-07	1	1	Syn
X:5630737	chrX_Mrandom_296:780	1	1	0.0749987	9	0	NA	NA	8	0	NA	NA	17	2	-0.000374075	0.000374005	32	2	-0.00134235	0.00134145	30	0	NA	NA	29	3	-1.65391e-05	1.6539e-05	1	1	Syn
2R:14740426	2R:9393109	1	0	0.0504517	29	1	-0.0485356	0.0473766	20	1	-0.0334728	0.0329188	36	0	NA	NA	40	2	-0.00209308	0.00209089	59	1	-0.0987448	0.0940261	51	3	-9.17048e-05	9.17006e-05	1	1	3UTR
3R:31602984	chr3R_Mrandom_373:2937	1	0	0.184524	3	1	-0.00502092	0.00500834	6	0	NA	NA	15	4	-1.0518e-08	1.0518e-08	7	0	NA	NA	11	0	NA	NA	13	0	NA	NA	1	1	Intron
2R:19303685	2R:13901640	1	0	0.330161	30	4	-2.06976e-07	2.06976e-07	19	0	NA	NA	33	1	-0.0552301	0.0537326	43	1	-0.0719665	0.069438	44	1	-0.0736402	0.0709941	32	0	NA	NA	1	1	3UTR
2L:16752502	2L:16451664	1	0	0.196544	9	0	NA	NA	16	1	-0.0267782	0.0264229	20	2	-0.000520901	0.000520765	13	1	-0.0217573	0.0215223	27	0	NA	NA	21	2	-0.000575108	0.000574942	1	1	3UTR
2R:10611461	2R:5125164	1	0	0.0963871	16	1	-0.0267782	0.0264229	28	2	-0.0010274	0.00102687	37	1	-0.0619247	0.0600463	44	2	-0.00252784	0.00252465	48	0	NA	NA	28	1	-0.0468619	0.0457809	1	1	Syn
3R:4365405	3R:261430	1	1	0.0656148	7	2	-5.83994e-05	5.83977e-05	13	1	-0.0217573	0.0215223	15	1	-0.0251046	0.0247921	17	0	NA	NA	15	0	NA	NA	22	1	-0.0368201	0.0361505	1	1	Syn
3L:1781211	3L:1337630	1	1	0.0504959	58	1	-0.0970712	0.0925086	52	2	-0.00351371	0.00350754	70	0	NA	NA	76	1	-0.127197	0.11944	84	2	-0.00894061	0.00890077	85	2	-0.0091469	0.0091052	0.999999	1	Nonsyn
3R:31602220	chr3R_Mrandom_374:1082	1	0	0.123519	50	0	NA	NA	69	2	-0.00610864	0.00609002	79	2	-0.00794164	0.00791019	71	1	-0.118828	0.11204	103	2	-0.0132218	0.0131347	93	1	-0.155649	0.14414	0.999997	1	5UTR
3L:5746772	3L:5251815	1	0	0.200464	48	1	-0.0803347	0.0771926	76	1	-0.127197	0.11944	83	3	-0.000388821	0.000388746	112	0	NA	NA	174	3	-0.00326627	0.00326095	100	0	NA	NA	0.999997	1	Intergenic
3R:31601828	chr3R_Mrandom_374:681	1	1	0.169432	17	1	-0.0284519	0.0280509	24	0	NA	NA	41	2	-0.00219809	0.00219568	47	1	-0.0786611	0.0756469	52	0	NA	NA	47	2	-0.00287949	0.00287535	0.999996	1	Nonsyn
2L:20347389	2L:19921748	1	0	0.0725688	42	0	NA	NA	25	2	-0.000818035	0.0008177	45	1	-0.0753138	0.0725476	35	0	NA	NA	80	0	NA	NA	68	2	-0.00593763	0.00592004	0.999914	1	3UTR
X:11968768	chrX_Mrandom_606:569	1	1	0.696429	3	3	-4.67624e-09	4.67624e-09	0	0	NA	NA	1	1	-0.00167364	0.00167224	1	1	-0.00167364	0.00167224	0	0	NA	NA	0	0	NA	NA	1	1	Nonsyn
2L:9814572	2L:9596077	1	0	0.591631	3	2	-8.37985e-06	8.37982e-06	3	2	-8.37985e-06	8.37982e-06	0	0	NA	NA	3	2	-8.37985e-06	8.37982e-06	7	3	-1.62849e-07	1.62849e-07	0	0	NA	NA	1	1	Intron
X:16471811	chrX_Mrandom_802:2978	1	0	0.483333	2	1	-0.00334728	0.00334169	2	2	-2.79639e-06	2.79639e-06	2	1	-0.00334728	0.00334169	5	2	-2.78709e-05	2.78705e-05	5	3	-4.66451e-08	4.66451e-08	0	0	NA	NA	1	1	Intron
3R:15296683	3R:10343845	0	1	0.0702473	115	0	NA	NA	88	1	-0.14728	0.136948	56	2	-0.00406385	0.00405561	119	5	-2.03798e-06	2.03798e-06	197	6	-1.25095e-06	1.25095e-06	115	1	-0.192469	0.17508	1	1	Nonsyn
2R:9229909	2R:3781766	1	1	0.0544525	22	0	NA	NA	40	1	-0.0669456	0.0647539	46	2	-0.00275985	0.00275605	71	3	-0.000245497	0.000245467	101	4	-2.80499e-05	2.80495e-05	74	1	-0.123849	0.116487	1	1	Nonsyn
3L:4590704	3L:4122307	1	0	0.0979492	27	3	-1.32726e-05	1.32725e-05	34	1	-0.0569038	0.055315	49	0	NA	NA	43	5	-1.19383e-08	1.19383e-08	71	1	-0.118828	0.11204	61	0	NA	NA	1	1	3UTR
2R:13177308	2R:7515976	1	0	0.299561	10	0	NA	NA	21	2	-0.000575108	0.000574942	23	2	-0.000691368	0.000691129	34	2	-0.00151503	0.00151388	75	5	-2.04731e-07	2.04731e-07	47	0	NA	NA	1	1	3UTR
X:16509671	X:12602554	1	1	0.145197	21	0	NA	NA	18	2	-0.000420376	0.000420287	33	1	-0.0552301	0.0537326	34	4	-3.48386e-07	3.48386e-07	49	2	-0.003126	0.00312112	38	1	-0.0635983	0.0616182	1	1	Syn
X:14827029	X:11367062	1	0	0.274903	16	0	NA	NA	32	2	-0.00134235	0.00134145	38	1	-0.0635983	0.0616182	30	4	-2.06976e-07	2.06976e-07	41	4	-7.53679e-07	7.53679e-07	29	1	-0.0485356	0.0473766	1	1	Intergenic
3L:4323551	3L:3868477	1	0	0.0696312	11	0	NA	NA	16	1	-0.0267782	0.0264229	29	0	NA	NA	22	1	-0.0368201	0.0361505	37	3	-3.48193e-05	3.48187e-05	29	3	-1.65391e-05	1.6539e-05	1	1	3UTR
3R:8835420	3R:16636775	1	1	0.0472367	16	1	-0.0267782	0.0264229	26	1	-0.0435147	0.0425815	21	2	-0.000575108	0.000574942	47	4	-1.31685e-06	1.31685e-06	49	2	-0.003126	0.00312112	28	0	NA	NA	1	1	Nonsyn
3L:9162924	3L:8554866	1	1	0.164432	9	0	NA	NA	16	2	-0.000330426	0.000330372	28	1	-0.0468619	0.0457809	39	5	-7.18052e-09	7.18052e-09	44	4	-1.00626e-06	1.00626e-06	23	1	-0.0384937	0.0377623	1	1	Syn
2R:15872741	2R:10502885	1	0	0.160559	11	2	-0.000152278	0.000152266	12	1	-0.0200837	0.0198834	14	1	-0.023431	0.0231586	6	0	NA	NA	16	4	-1.40053e-08	1.40053e-08	23	0	NA	NA	1	1	Nonsyn
2L:12724897	2L:12533044	1	1	0.361554	2	0	NA	NA	10	2	-0.000124728	0.00012472	13	0	NA	NA	7	2	-5.83994e-05	5.83977e-05	12	3	-1.01722e-06	1.01722e-06	19	2	-0.00046932	0.00046921	1	1	Intron
3L:5692734	3L:5198595	1	0	0.153501	10	1	-0.0167364	0.0165971	4	0	NA	NA	18	2	-0.000420376	0.000420287	16	1	-0.0267782	0.0264229	17	3	-3.1245e-06	3.12449e-06	17	1	-0.0284519	0.0280509	1	1	Intron
3R:11801192	3R:13764698	0	1	0.35223	13	2	-0.000215483	0.00021546	11	1	-0.01841	0.0182416	15	1	-0.0251046	0.0247921	11	2	-0.000152278	0.000152266	14	4	-7.72355e-09	7.72355e-09	16	0	NA	NA	1	1	Nonsyn
2L:9809367	2L:9590938	1	1	0.130365	16	0	NA	NA	10	1	-0.0167364	0.0165971	19	2	-0.00046932	0.00046921	20	4	-3.70844e-08	3.70844e-08	39	13	-6.23771e-27	0	13	1	-0.0217573	0.0215223	1	1	Nonsyn
X:16477558	X:12583152	1	1	0.164849	12	0	NA	NA	3	1	-0.00502092	0.00500834	5	1	-0.0083682	0.00833329	11	3	-7.63874e-07	7.63874e-07	7	0	NA	NA	13	2	-0.000215483	0.00021546	1	1	Nonsyn
X:516707	X:304763	1	0	0.204462	18	0	NA	NA	17	1	-0.0284519	0.0280509	29	2	-0.00110232	0.00110171	24	2	-0.000753405	0.000753121	43	6	-1.26425e-10	1.26425e-10	12	1	-0.0200837	0.0198834	1	1	Intron
2L:11159274	2L:10959226	1	1	0.412444	7	0	NA	NA	4	1	-0.00669456	0.0066722	9	0	NA	NA	11	3	-7.63874e-07	7.63874e-07	11	3	-7.63874e-07	7.63874e-07	12	3	-1.01722e-06	1.01722e-06	1	1	Nonsyn
3R:8023269	3R:3892049	1	0	0.244327	6	0	NA	NA	4	2	-1.67411e-05	1.67409e-05	4	0	NA	NA	2	0	NA	NA	6	2	-4.176e-05	4.17591e-05	12	2	-0.000182532	0.000182516	1	1	Nonsyn
2L:22162486	2L:21732260	1	0	0.179382	6	0	NA	NA	5	1	-0.0083682	0.00833329	13	0	NA	NA	12	1	-0.0200837	0.0198834	11	3	-7.63874e-07	7.63874e-07	11	3	-7.63874e-07	7.63874e-07	1	1	Syn
3L:19107549	chr3L_Mrandom_243:480	1	0	0.45	5	2	-2.78709e-05	2.78705e-05	3	1	-0.00502092	0.00500834	7	0	NA	NA	7	1	-0.0117155	0.0116471	10	1	-0.0167364	0.0165971	11	1	-0.01841	0.0182416	1	1	Nonsyn
3R:8738034	3R:16730760	1	1	0.144666	5	2	-2.78709e-05	2.78705e-05	5	0	NA	NA	8	1	-0.0133891	0.0132999	4	1	-0.00669456	0.0066722	7	1	-0.0117155	0.0116471	11	1	-0.01841	0.0182416	1	1	Nonsyn
2R:14508105	2R:9150098	1	1	0.191558	6	1	-0.0100418	0.00999159	0	0	NA	NA	5	0	NA	NA	7	2	-5.83994e-05	5.83977e-05	1	0	NA	NA	11	3	-7.63874e-07	7.63874e-07	1	1	Syn
2R:24914829	2R:19254968	1	1	0.132449	9	2	-9.98923e-05	9.98874e-05	5	0	NA	NA	9	1	-0.0150628	0.0149499	13	5	-1.66429e-11	1.66429e-11	4	1	-0.00669456	0.0066722	10	1	-0.0167364	0.0165971	1	1	Nonsyn
2L:13487572	2L:13269462	1	0	0.446815	6	2	-4.176e-05	4.17591e-05	3	0	NA	NA	8	1	-0.0133891	0.0132999	10	2	-0.000124728	0.00012472	14	3	-1.67883e-06	1.67882e-06	9	1	-0.0150628	0.0149499	1	1	Intron
4:541492	4:444802	1	0	0.561905	11	1	-0.01841	0.0182416	9	1	-0.0150628	0.0149499	10	1	-0.0167364	0.0165971	9	3	-3.89858e-07	3.89858e-07	16	3	-2.57634e-06	2.57634e-06	8	1	-0.0133891	0.0132999	1	1	Intergenic
2R:23838782	2R:18291997	1	0	0.219156	2	0	NA	NA	1	0	NA	NA	15	3	-2.0959e-06	2.0959e-06	10	2	-0.000124728	0.00012472	13	1	-0.0217573	0.0215223	6	1	-0.0100418	0.00999159	1	1	3UTR
3R:24401818	3R:20066162	1	0	0.417366	3	2	-8.37985e-06	8.37982e-06	6	1	-0.0100418	0.00999159	3	0	NA	NA	5	1	-0.0083682	0.00833329	10	4	-1.62902e-09	1.62902e-09	6	1	-0.0100418	0.00999159	1	1	Nonsyn
2L:13487620	2L:13269510	1	0	0.297696	5	2	-2.78709e-05	2.78705e-05	4	1	-0.00669456	0.0066722	10	1	-0.0167364	0.0165971	4	1	-0.00669456	0.0066722	8	3	-2.60231e-07	2.60231e-07	6	0	NA	NA	1	1	Intron
3L:11175776	3L:10565039	1	1	0.630556	2	0	NA	NA	2	1	-0.00334728	0.00334169	2	2	-2.79639e-06	2.79639e-06	1	0	NA	NA	8	3	-2.60231e-07	2.60231e-07	6	1	-0.0100418	0.00999159	1	1	Nonsyn
2L:8414390	2L:8200523	1	1	0.263889	2	1	-0.00334728	0.00334169	3	0	NA	NA	2	2	-2.79639e-06	2.79639e-06	4	2	-1.67411e-05	1.67409e-05	6	1	-0.0100418	0.00999159	6	1	-0.0100418	0.00999159	1	1	Nonsyn
2L:9808576	2L:9590161	1	0	0.282738	7	0	NA	NA	6	2	-4.176e-05	4.17591e-05	6	1	-0.0100418	0.00999159	8	2	-7.77798e-05	7.77768e-05	16	2	-0.000330426	0.000330372	5	1	-0.0083682	0.00833329	1	1	Intron
X:16480704	X:12586261	1	0	0.276316	4	2	-1.67411e-05	1.67409e-05	0	0	NA	NA	6	0	NA	NA	5	1	-0.0083682	0.00833329	7	3	-1.62849e-07	1.62849e-07	5	2	-2.78709e-05	2.78705e-05	1	1	Intron
2R:24910398	2R:19250499	1	1	0.462245	2	2	-2.79639e-06	2.79639e-06	2	1	-0.00334728	0.00334169	4	0	NA	NA	4	3	-1.86815e-08	1.86815e-08	2	1	-0.00334728	0.00334169	5	1	-0.0083682	0.00833329	1	1	Syn
3R:19753764	3R:5905217	0	1	0.760718	0	0	NA	NA	2	0	NA	NA	4	2	-1.67411e-05	1.67409e-05	7	7	-3.65672e-20	0	10	10	-1.70997e-28	0	4	2	-1.67411e-05	1.67409e-05	1	1	Nonsyn
2R:24910823	2R:19250925	1	1	0.406122	4	2	-1.67411e-05	1.67409e-05	0	0	NA	NA	3	0	NA	NA	3	0	NA	NA	4	2	-1.67411e-05	1.67409e-05	4	2	-1.67411e-05	1.67409e-05	1	1	Nonsyn
3L:21213292	3L:20565743	1	1	0.309524	4	2	-1.67411e-05	1.67409e-05	3	0	NA	NA	2	1	-0.00334728	0.00334169	9	6	-1.82896e-15	1.77636e-15	10	5	-3.2724e-12	3.27238e-12	3	1	-0.00502092	0.00500834	1	1	Nonsyn
3R:19753763	3R:5905218	1	1	0.539272	0	0	NA	NA	2	0	NA	NA	3	2	-8.37985e-06	8.37982e-06	7	4	-2.72596e-10	2.72596e-10	10	8	-2.74354e-21	0	3	2	-8.37985e-06	8.37982e-06	1	1	Syn
2R:24914689	2R:19254828	1	1	0.147386	8	2	-7.77798e-05	7.77768e-05	3	1	-0.00502092	0.00500834	2	0	NA	NA	3	0	NA	NA	8	2	-7.77798e-05	7.77768e-05	3	1	-0.00502092	0.00500834	1	1	Syn
2R:14067429	2R:8392322	1	0	0.463889	0	0	NA	NA	3	0	NA	NA	3	1	-0.00502092	0.00500834	2	1	-0.00334728	0.00334169	2	1	-0.00334728	0.00334169	3	3	-4.67624e-09	4.67624e-09	1	1	Nonsyn
2L:9814581	2L:9596086	1	0	0.291667	5	1	-0.0083682	0.00833329	3	1	-0.00502092	0.00500834	1	1	-0.00167364	0.00167224	3	1	-0.00502092	0.00500834	8	0	NA	NA	2	1	-0.00334728	0.00334169	1	1	Intron
2L:13487405	2L:13269295	1	0	0.689583	1	0	NA	NA	1	1	-0.00167364	0.00167224	2	1	-0.00334728	0.00334169	1	1	-0.00167364	0.00167224	7	6	-1.52851e-16	1.11022e-16	2	2	-2.79639e-06	2.79639e-06	1	1	Intron
2L:9814356	2L:9595861	1	0	0.525397	2	1	-0.00334728	0.00334169	1	0	NA	NA	3	1	-0.00502092	0.00500834	3	1	-0.00502092	0.00500834	5	5	-1.30766e-14	1.31006e-14	2	2	-2.79639e-06	2.79639e-06	1	1	Intron
4:747738	4:602274	1	1	0.332937	5	0	NA	NA	7	1	-0.0117155	0.0116471	5	1	-0.0083682	0.00833329	9	2	-9.98923e-05	9.98874e-05	3	0	NA	NA	2	2	-2.79639e-06	2.79639e-06	1	1	Nonsyn
3R:7472957	3R:3344638	1	0	0.254535	3	0	NA	NA	3	1	-0.00502092	0.00500834	9	2	-9.98923e-05	9.98874e-05	5	3	-4.66451e-08	4.66451e-08	3	1	-0.00502092	0.00500834	2	1	-0.00334728	0.00334169	1	1	Intron
X:16466198	chrU_M_4540:786	1	0	0.566667	2	2	-2.79639e-06	2.79639e-06	3	2	-8.37985e-06	8.37982e-06	1	0	NA	NA	4	1	-0.00669456	0.0066722	3	1	-0.00502092	0.00500834	2	0	NA	NA	1	1	Intron
3L:2939953	3L:2479661	1	0	0.413889	5	2	-2.78709e-05	2.78705e-05	2	0	NA	NA	3	0	NA	NA	4	4	-7.81979e-12	7.81974e-12	1	1	-0.00167364	0.00167224	2	2	-2.79639e-06	2.79639e-06	1	1	Intron
X:17942394	X:13889486	1	0	0.227988	11	3	-7.63874e-07	7.63874e-07	2	0	NA	NA	5	1	-0.0083682	0.00833329	13	0	NA	NA	11	2	-0.000152278	0.000152266	1	0	NA	NA	1	1	Intron
X:11955966	X:9128074	1	0	0.472917	0	0	NA	NA	3	1	-0.00502092	0.00500834	3	2	-8.37985e-06	8.37982e-06	3	1	-0.00502092	0.00500834	4	3	-1.86815e-08	1.86815e-08	1	1	-0.00167364	0.00167224	1	1	Intron
2L:13305205	2L:13091297	1	0	0.595238	1	0	NA	NA	2	0	NA	NA	6	3	-9.31733e-08	9.31733e-08	2	1	-0.00334728	0.00334169	2	0	NA	NA	6	1	-0.0100418	0.00999159	1	1	Nonsyn
X:5631029	chrX_Mrandom_296:1057	1	1	0.0543467	20	2	-0.000520901	0.000520765	27	1	-0.0451883	0.0441825	25	0	NA	NA	36	1	-0.0602511	0.0584719	49	3	-8.13344e-05	8.13311e-05	32	1	-0.0535565	0.0521476	1	1	Nonsyn
2L:16751491	2L:16450671	1	0	0.150277	13	1	-0.0217573	0.0215223	15	0	NA	NA	12	2	-0.000182532	0.000182516	12	1	-0.0200837	0.0198834	18	1	-0.0301255	0.0296763	19	1	-0.0317992	0.0312989	1	1	3UTR
2R:12448834	2R:6813653	1	1	0.129236	9	0	NA	NA	16	2	-0.000330426	0.000330372	24	1	-0.0401674	0.0393714	29	1	-0.0485356	0.0473766	43	2	-0.00241548	0.00241257	32	1	-0.0535565	0.0521476	1	1	Nonsyn
X:17931719	X:13878599	1	0	0.101243	11	2	-0.000152278	0.000152266	4	0	NA	NA	3	1	-0.00502092	0.00500834	12	1	-0.0200837	0.0198834	8	0	NA	NA	4	1	-0.00669456	0.0066722	1	1	Intragenic
3R:17889745	3R:7772266	0	1	0.102104	5	0	NA	NA	7	0	NA	NA	9	3	-3.89858e-07	3.89858e-07	16	1	-0.0267782	0.0264229	14	0	NA	NA	9	1	-0.0150628	0.0149499	1	1	Nonsyn
2L:14093824	2L:13848049	1	0	0.120573	10	1	-0.0167364	0.0165971	15	2	-0.000289439	0.000289397	37	0	NA	NA	11	0	NA	NA	36	2	-0.00169775	0.00169631	21	1	-0.0351465	0.034536	1	1	Intergenic
2L:13299881	2L:13086000	1	1	0.0507571	27	0	NA	NA	32	1	-0.0535565	0.0521476	54	3	-0.000108819	0.000108813	33	0	NA	NA	42	3	-5.11243e-05	5.1123e-05	83	0	NA	NA	1	1	Nonsyn
3R:21018789	3R:4614039	0	1	0.191443	2	0	NA	NA	7	1	-0.0117155	0.0116471	11	0	NA	NA	16	1	-0.0267782	0.0264229	14	0	NA	NA	13	3	-1.32073e-06	1.32073e-06	1	1	Nonsyn
2L:9959589	2L:9748948	1	0	0.45463	9	0	NA	NA	6	0	NA	NA	14	3	-1.67883e-06	1.67882e-06	6	1	-0.0100418	0.00999159	16	0	NA	NA	15	1	-0.0251046	0.0247921	1	1	Syn
X:8240161	X:6484180	1	0	0.304409	42	1	-0.0702929	0.0678792	38	2	-0.00189046	0.00188867	64	0	NA	NA	59	1	-0.0987448	0.0940261	106	3	-0.000793506	0.000793192	69	1	-0.115481	0.109063	1	1	Intergenic
X:16460640	chrX_Mrandom_800:14311	1	0	0.120574	12	1	-0.0200837	0.0198834	14	1	-0.023431	0.0231586	22	1	-0.0368201	0.0361505	30	0	NA	NA	42	2	-0.00230556	0.00230291	21	1	-0.0351465	0.034536	1	1	Intergenic
X:14932940	X:11449796	1	0	0.127749	13	1	-0.0217573	0.0215223	10	2	-0.000124728	0.00012472	16	1	-0.0267782	0.0264229	17	0	NA	NA	18	1	-0.0301255	0.0296763	28	0	NA	NA	0.999999	1	3UTR
2R:24996035	2R:19335173	1	1	0.0672587	5	0	NA	NA	14	0	NA	NA	15	2	-0.000289439	0.000289397	10	0	NA	NA	7	1	-0.0117155	0.0116471	22	2	-0.000631933	0.000631733	0.999999	1	Nonsyn
3L:2125496	3L:1684061	1	0	0.0323794	51	0	NA	NA	49	1	-0.0820084	0.0787358	47	0	NA	NA	48	2	-0.00300154	0.00299704	85	1	-0.142259	0.132604	57	3	-0.000127889	0.000127881	0.999999	1	Nonsyn
2L:9961183	2L:9750517	1	0	0.138736	10	0	NA	NA	12	1	-0.0200837	0.0198834	5	0	NA	NA	15	0	NA	NA	21	0	NA	NA	15	3	-2.0959e-06	2.0959e-06	0.999988	1	Nonsyn
3L:11038040	3L:10428854	1	1	0.0514193	23	2	-0.000691368	0.000691129	14	1	-0.023431	0.0231586	21	1	-0.0351465	0.034536	16	0	NA	NA	20	0	NA	NA	25	0	NA	NA	0.999869	1	Nonsyn
2R:9540849	2R:4059522	1	0	0.0778653	38	0	NA	NA	23	0	NA	NA	51	2	-0.00338208	0.00337637	39	1	-0.065272	0.0631874	99	0	NA	NA	52	2	-0.00351371	0.00350754	0.999826	1	3UTR
X:9027815	X:7112430	1	0	0.1192	81	3	-0.000361953	0.000361887	65	0	NA	NA	165	1	-0.276151	0.241301	88	1	-0.14728	0.136948	173	1	-0.28954	0.251392	145	0	NA	NA	0.999369	1	Intron
3L:2039782	3L:1609298	1	0	0.0863508	68	0	NA	NA	57	1	-0.0953975	0.0909885	77	3	-0.000311868	0.000311819	75	0	NA	NA	100	0	NA	NA	54	0	NA	NA	0.994893	1	3UTR
X:14996674	chrU_M_2047:643	0	1	0.509966	0	0	NA	NA	2	2	-2.79639e-06	2.79639e-06	1	1	-0.00167364	0.00167224	7	3	-1.62849e-07	1.62849e-07	0	0	NA	NA	0	0	NA	NA	1	1	Nonsyn
X:5397612	X:4069005	1	0	0.458333	1	1	-0.00167364	0.00167224	1	1	-0.00167364	0.00167224	2	1	-0.00334728	0.00334169	4	2	-1.67411e-05	1.67409e-05	4	1	-0.00669456	0.0066722	0	0	NA	NA	1	1	Intron
2L:16174152	2L:15882850	1	1	0.788333	2	2	-2.79639e-06	2.79639e-06	0	0	NA	NA	1	1	-0.00167364	0.00167224	3	3	-4.67624e-09	4.67624e-09	2	1	-0.00334728	0.00334169	0	0	NA	NA	1	1	Syn
2L:16174153	2L:15882851	1	1	0.827778	2	2	-2.79639e-06	2.79639e-06	0	0	NA	NA	1	1	-0.00167364	0.00167224	3	3	-4.67624e-09	4.67624e-09	2	2	-2.79639e-06	2.79639e-06	0	0	NA	NA	1	1	Nonsyn
2L:9790099	2L:9568908	1	0	0.115113	26	1	-0.0435147	0.0425815	61	0	NA	NA	71	0	NA	NA	47	4	-1.31685e-06	1.31685e-06	77	3	-0.000311868	0.000311819	98	2	-0.012022	0.0119501	1	1	ncRNA
2L:2967382	2L:2926054	1	0	0.071976	15	3	-2.0959e-06	2.0959e-06	11	0	NA	NA	48	0	NA	NA	40	5	-8.19488e-09	8.19488e-09	70	1	-0.117155	0.110553	60	0	NA	NA	1	1	Intergenic
2L:6635919	2L:6429807	1	1	0.090619	9	0	NA	NA	8	1	-0.0133891	0.0132999	7	1	-0.0117155	0.0116471	7	2	-5.83994e-05	5.83977e-05	18	3	-3.7447e-06	3.74469e-06	32	1	-0.0535565	0.0521476	1	1	Nonsyn
X:6108641	chrX_Mrandom_315:507	1	1	0.0750817	4	0	NA	NA	16	0	NA	NA	9	1	-0.0150628	0.0149499	5	1	-0.0083682	0.00833329	11	3	-7.63874e-07	7.63874e-07	19	2	-0.00046932	0.00046921	1	1	Nonsyn
2R:24904717	2R:19244833	1	1	0.181544	6	1	-0.0100418	0.00999159	6	0	NA	NA	12	0	NA	NA	19	1	-0.0317992	0.0312989	17	4	-1.82901e-08	1.82901e-08	13	2	-0.000215483	0.00021546	1	1	Nonsyn
2R:18840351	2R:13427719	1	0	0.245052	5	0	NA	NA	3	0	NA	NA	6	1	-0.0100418	0.00999159	9	2	-9.98923e-05	9.98874e-05	10	2	-0.000124728	0.00012472	11	2	-0.000152278	0.000152266	1	1	Syn
X:13076589	X:9876953	1	0	0.242033	4	1	-0.00669456	0.0066722	2	0	NA	NA	20	1	-0.0334728	0.0329188	18	3	-3.7447e-06	3.74469e-06	28	1	-0.0468619	0.0457809	10	1	-0.0167364	0.0165971	1	1	3UTR
3L:5745060	3L:5250134	1	0	0.19633	2	1	-0.00334728	0.00334169	11	1	-0.01841	0.0182416	13	1	-0.0217573	0.0215223	12	4	-3.82957e-09	3.82957e-09	20	2	-0.000520901	0.000520765	9	0	NA	NA	1	1	3UTR
2L:8201387	2L:7984629	1	1	0.42585	6	1	-0.0100418	0.00999159	6	1	-0.0100418	0.00999159	7	0	NA	NA	9	6	-1.82896e-15	1.77636e-15	12	5	-1.02561e-11	1.0256e-11	8	1	-0.0133891	0.0132999	1	1	Nonsyn
2R:17362935	2R:11988272	1	0	0.425	1	0	NA	NA	3	1	-0.00502092	0.00500834	1	0	NA	NA	5	1	-0.0083682	0.00833329	7	2	-5.83994e-05	5.83977e-05	4	2	-1.67411e-05	1.67409e-05	1	1	Nonsyn
X:16471265	chrX_Mrandom_802:2442	1	1	0.347028	0	0	NA	NA	5	2	-2.78709e-05	2.78705e-05	4	1	-0.00669456	0.0066722	10	6	-4.56584e-15	4.55191e-15	4	1	-0.00669456	0.0066722	4	0	NA	NA	1	1	Nonsyn
2L:13487120	2L:13269003	1	0	0.317778	3	1	-0.00502092	0.00500834	1	0	NA	NA	4	0	NA	NA	6	3	-9.31733e-08	9.31733e-08	4	0	NA	NA	4	2	-1.67411e-05	1.67409e-05	1	1	Intron
2L:3762337	2L:3717502	1	1	0.725595	1	0	NA	NA	2	0	NA	NA	1	0	NA	NA	4	1	-0.00669456	0.0066722	2	1	-0.00334728	0.00334169	4	3	-1.86815e-08	1.86815e-08	1	1	Nonsyn
4:879496	4:704899	1	0	0.754329	2	1	-0.00334728	0.00334169	0	0	NA	NA	1	1	-0.00167364	0.00167224	5	2	-2.78709e-05	2.78705e-05	0	0	NA	NA	3	1	-0.00502092	0.00500834	1	1	Intron
2R:21334960	2R:15874679	1	1	0.553571	2	0	NA	NA	1	0	NA	NA	5	1	-0.0083682	0.00833329	3	0	NA	NA	7	3	-1.62849e-07	1.62849e-07	2	2	-2.79639e-06	2.79639e-06	1	1	Intron
X:15000623	X:11495651	1	1	0.649775	1	1	-0.00167364	0.00167224	2	1	-0.00334728	0.00334169	5	0	NA	NA	5	4	-3.90467e-11	3.90467e-11	3	1	-0.00502092	0.00500834	2	1	-0.00334728	0.00334169	1	1	Nonsyn
2R:7501178	2R:2109539	1	1	0.781662	1	0	NA	NA	0	0	NA	NA	1	1	-0.00167364	0.00167224	1	1	-0.00167364	0.00167224	2	2	-2.79639e-06	2.79639e-06	2	2	-2.79639e-06	2.79639e-06	1	1	Nonsyn
2L:13487394	2L:13269284	1	0	0.581742	0	0	NA	NA	2	1	-0.00334728	0.00334169	2	1	-0.00334728	0.00334169	2	1	-0.00334728	0.00334169	10	5	-3.2724e-12	3.27238e-12	1	1	-0.00167364	0.00167224	1	1	Intron
X:16562027	X:12653637	1	0	0.167857	13	0	NA	NA	9	2	-9.98923e-05	9.98874e-05	15	1	-0.0251046	0.0247921	18	1	-0.0301255	0.0296763	40	3	-4.4109e-05	4.41081e-05	23	0	NA	NA	1	1	Intergenic
3R:19238042	3R:6417823	0	1	0.0809695	16	1	-0.0267782	0.0264229	7	1	-0.0117155	0.0116471	16	0	NA	NA	23	2	-0.000691368	0.000691129	19	2	-0.00046932	0.00046921	30	1	-0.0502092	0.0489696	1	1	Syn
3L:11175795	3L:10565058	1	1	0.322619	1	0	NA	NA	2	1	-0.00334728	0.00334169	2	1	-0.00334728	0.00334169	3	0	NA	NA	7	2	-5.83994e-05	5.83977e-05	6	1	-0.0100418	0.00999159	1	1	Nonsyn
2R:13496538	2R:7834569	1	0	0.0994786	14	1	-0.023431	0.0231586	12	0	NA	NA	25	1	-0.041841	0.0409778	14	2	-0.000251122	0.000251091	22	2	-0.000631933	0.000631733	28	1	-0.0468619	0.0457809	1	1	Intergenic
2L:15651359	2L:15404624	1	1	0.675	2	2	-2.79639e-06	2.79639e-06	1	1	-0.00167364	0.00167224	0	0	NA	NA	0	0	NA	NA	1	1	-0.00167364	0.00167224	1	0	NA	NA	1	1	Nonsyn
2L:11159899	2L:10959857	1	1	0.15094	0	0	NA	NA	9	0	NA	NA	8	1	-0.0133891	0.0132999	14	2	-0.000251122	0.000251091	10	1	-0.0167364	0.0165971	12	2	-0.000182532	0.000182516	1	1	Nonsyn
2L:14093822	2L:13848047	1	0	0.108566	11	1	-0.01841	0.0182416	15	0	NA	NA	38	1	-0.0635983	0.0616182	11	1	-0.01841	0.0182416	33	3	-2.45723e-05	2.4572e-05	20	1	-0.0334728	0.0329188	1	1	Intergenic
2L:9959533	2L:9748892	1	0	0.240476	4	0	NA	NA	5	0	NA	NA	17	1	-0.0284519	0.0280509	6	0	NA	NA	15	3	-2.0959e-06	2.0959e-06	15	2	-0.000289439	0.000289397	1	1	Intron
X:16482683	X:12588195	1	1	0.340643	3	1	-0.00502092	0.00500834	6	0	NA	NA	12	0	NA	NA	12	2	-0.000182532	0.000182516	13	0	NA	NA	4	2	-1.67411e-05	1.67409e-05	1	1	Syn
3R:18290939	3R:7365567	0	1	0.161897	12	0	NA	NA	6	0	NA	NA	15	3	-2.0959e-06	2.0959e-06	13	2	-0.000215483	0.00021546	26	1	-0.0435147	0.0425815	17	0	NA	NA	1	1	Nonsyn
2R:15872736	2R:10502880	1	0	0.108225	10	0	NA	NA	9	0	NA	NA	14	0	NA	NA	7	0	NA	NA	16	3	-2.57634e-06	2.57634e-06	24	3	-9.21877e-06	9.21873e-06	1	1	Nonsyn
2R:6733080	2R:1434800	1	1	0.163045	8	1	-0.0133891	0.0132999	7	0	NA	NA	5	2	-2.78709e-05	2.78705e-05	7	1	-0.0117155	0.0116471	5	1	-0.0083682	0.00833329	4	0	NA	NA	1	1	Nonsyn
3R:6451802	3R:2304412	1	0	0.210959	3	0	NA	NA	5	0	NA	NA	6	2	-4.176e-05	4.17591e-05	5	1	-0.0083682	0.00833329	6	1	-0.0100418	0.00999159	10	1	-0.0167364	0.0165971	1	1	Nonsyn
X:15958573	X:12261770	1	0	0.133815	10	1	-0.0167364	0.0165971	12	1	-0.0200837	0.0198834	19	1	-0.0317992	0.0312989	14	1	-0.023431	0.0231586	15	2	-0.000289439	0.000289397	16	0	NA	NA	1	1	Intron
X:1491577	X:1047966	1	1	0.344331	1	0	NA	NA	0	0	NA	NA	3	1	-0.00502092	0.00500834	1	1	-0.00167364	0.00167224	3	0	NA	NA	4	2	-1.67411e-05	1.67409e-05	1	1	Nonsyn
3L:16715847	3L:16035802	1	0	0.319142	1	0	NA	NA	6	1	-0.0100418	0.00999159	4	0	NA	NA	9	1	-0.0150628	0.0149499	3	1	-0.00502092	0.00500834	13	2	-0.000215483	0.00021546	1	1	Nonsyn
2L:4986770	2L:4842545	1	1	0.133829	7	0	NA	NA	7	2	-5.83994e-05	5.83977e-05	13	0	NA	NA	10	2	-0.000124728	0.00012472	10	0	NA	NA	19	1	-0.0317992	0.0312989	1	1	Nonsyn
3R:21018804	3R:4614024	0	1	0.104181	4	0	NA	NA	6	0	NA	NA	7	2	-5.83994e-05	5.83977e-05	13	2	-0.000215483	0.00021546	13	0	NA	NA	11	1	-0.01841	0.0182416	1	1	Nonsyn
X:10335020	chrX_Mrandom_022:175626	1	0	0.838294	2	1	-0.00334728	0.00334169	2	0	NA	NA	2	0	NA	NA	3	0	NA	NA	2	1	-0.00334728	0.00334169	5	2	-2.78709e-05	2.78705e-05	1	1	Intron
X:14273907	X:10885052	1	0	0.166667	1	1	-0.00167364	0.00167224	10	0	NA	NA	12	0	NA	NA	11	1	-0.01841	0.0182416	22	1	-0.0368201	0.0361505	15	2	-0.000289439	0.000289397	1	1	Nonsyn
3L:3359345	chr3L_Mrandom_047:1447	1	1	0.543436	2	1	-0.00334728	0.00334169	0	0	NA	NA	2	0	NA	NA	1	1	-0.00167364	0.00167224	0	0	NA	NA	8	2	-7.77798e-05	7.77768e-05	1	1	Nonsyn
X:22502642	X:16728975	1	1	0.111313	28	1	-0.0468619	0.0457809	45	1	-0.0753138	0.0725476	49	0	NA	NA	38	3	-3.77566e-05	3.77559e-05	95	1	-0.158996	0.147	43	1	-0.0719665	0.069438	1	1	Nonsyn
3R:24707696	3R:20368669	1	0	0.221167	26	1	-0.0435147	0.0425815	26	0	NA	NA	54	1	-0.0903766	0.0864129	32	1	-0.0535565	0.0521476	67	3	-0.000206792	0.00020677	62	1	-0.103766	0.0985635	0.999999	1	3UTR
2L:15652622	2L:15405874	1	1	0.264583	2	0	NA	NA	1	1	-0.00167364	0.00167224	1	1	-0.00167364	0.00167224	2	0	NA	NA	1	0	NA	NA	1	1	-0.00167364	0.00167224	0.999999	1	Nonsyn
3R:4493885	3R:376599	1	0	0.428571	4	0	NA	NA	3	1	-0.00502092	0.00500834	4	1	-0.00669456	0.0066722	5	0	NA	NA	11	1	-0.01841	0.0182416	7	1	-0.0117155	0.0116471	0.999998	1	Nonsyn
2R:13515119	2R:7844881	1	0	0.159249	21	2	-0.000575108	0.000574942	25	0	NA	NA	45	0	NA	NA	45	0	NA	NA	63	3	-0.000172276	0.000172261	48	1	-0.0803347	0.0771926	0.999998	1	Intergenic
X:18174020	chrX_Mrandom_014:40815	1	0	0.172264	18	1	-0.0301255	0.0296763	13	0	NA	NA	39	2	-0.00199053	0.00198855	27	1	-0.0451883	0.0441825	49	2	-0.003126	0.00312112	32	0	NA	NA	0.999998	1	3UTR
2R:13817377	2R:8143433	1	1	0.0953758	15	1	-0.0251046	0.0247921	22	1	-0.0368201	0.0361505	38	0	NA	NA	37	1	-0.0619247	0.0600463	54	2	-0.00378406	0.00377691	31	1	-0.0518829	0.0505599	0.999997	1	Nonsyn
3L:4591123	3L:4122723	1	0	0.0855492	42	1	-0.0702929	0.0678792	20	2	-0.000520901	0.000520765	49	0	NA	NA	41	0	NA	NA	78	3	-0.00032394	0.000323888	58	0	NA	NA	0.999997	1	3UTR
2L:18182223	2L:17860254	1	1	0.127015	11	0	NA	NA	16	0	NA	NA	16	1	-0.0267782	0.0264229	17	1	-0.0284519	0.0280509	30	1	-0.0502092	0.0489696	16	2	-0.000330426	0.000330372	0.999997	1	Nonsyn
2L:9959644	2L:9749003	1	0	0.248611	10	0	NA	NA	6	2	-4.176e-05	4.17591e-05	13	1	-0.0217573	0.0215223	13	0	NA	NA	10	1	-0.0167364	0.0165971	4	0	NA	NA	0.999996	1	Nonsyn
2L:16174116	2L:15882814	1	1	0.581746	3	2	-8.37985e-06	8.37982e-06	2	0	NA	NA	2	0	NA	NA	1	0	NA	NA	3	0	NA	NA	2	1	-0.00334728	0.00334169	0.999992	1	Syn
2R:16649502	2R:11270720	1	0	0.186508	4	0	NA	NA	3	1	-0.00502092	0.00500834	14	0	NA	NA	6	0	NA	NA	14	1	-0.023431	0.0231586	17	2	-0.000374075	0.000374005	0.999988	1	3UTR
3L:8740020	3L:8176650	1	1	0.0419871	45	2	-0.00264263	0.00263915	52	0	NA	NA	32	1	-0.0535565	0.0521476	48	1	-0.0803347	0.0771926	61	2	-0.00480426	0.00479273	49	0	NA	NA	0.999986	1	Nonsyn
X:18829643	X:14462222	1	0	0.073544	19	1	-0.0317992	0.0312989	27	0	NA	NA	49	1	-0.0820084	0.0787358	32	1	-0.0535565	0.0521476	77	2	-0.00755733	0.00752884	49	1	-0.0820084	0.0787358	0.99998	1	3UTR
X:6231358	X:4840497	1	0	0.104889	8	0	NA	NA	10	1	-0.0167364	0.0165971	16	0	NA	NA	9	0	NA	NA	16	1	-0.0267782	0.0264229	12	2	-0.000182532	0.000182516	0.999979	1	3UTR
2R:13884682	2R:8207114	1	1	0.196078	3	1	-0.00502092	0.00500834	5	0	NA	NA	2	0	NA	NA	3	0	NA	NA	4	0	NA	NA	4	2	-1.67411e-05	1.67409e-05	0.999978	1	Nonsyn
3L:2925287	chr3L_Mrandom_040:163	1	1	0.11612	14	0	NA	NA	10	1	-0.0167364	0.0165971	20	2	-0.000520901	0.000520765	11	1	-0.01841	0.0182416	16	0	NA	NA	12	0	NA	NA	0.999959	1	Syn
2L:8113485	2L:7893003	1	0	0.0789683	6	0	NA	NA	2	0	NA	NA	10	1	-0.0167364	0.0165971	7	0	NA	NA	15	0	NA	NA	4	2	-1.67411e-05	1.67409e-05	0.999931	1	3UTR
3L:5160640	3L:4673957	1	0	0.0210532	69	0	NA	NA	90	3	-0.000492859	0.000492737	81	0	NA	NA	103	1	-0.172385	0.158345	188	3	-0.00405601	0.00404779	74	0	NA	NA	0.999922	1	3UTR
2L:21680673	2L:21236509	1	0	0.365079	6	2	-4.176e-05	4.17591e-05	1	0	NA	NA	5	1	-0.0083682	0.00833329	2	0	NA	NA	3	0	NA	NA	3	0	NA	NA	0.999914	1	Intron
2R:11450202	2R:5864026	1	0	0.0470904	58	1	-0.0970712	0.0925086	56	0	NA	NA	72	1	-0.120502	0.113525	66	1	-0.11046	0.104578	154	3	-0.00231488	0.0023122	100	1	-0.167364	0.154108	0.999905	1	3UTR
3L:23035498	3L:22303112	1	0	0.300325	2	0	NA	NA	5	1	-0.0083682	0.00833329	7	2	-5.83994e-05	5.83977e-05	5	0	NA	NA	7	0	NA	NA	6	0	NA	NA	0.999882	1	Intron
3L:2941311	3L:2481014	1	1	0.0963849	16	0	NA	NA	19	0	NA	NA	14	1	-0.023431	0.0231586	21	0	NA	NA	31	1	-0.0518829	0.0505599	21	2	-0.000575108	0.000574942	0.999842	1	Syn
3L:598790	3L:248371	1	0	0.154848	3	1	-0.00502092	0.00500834	3	0	NA	NA	12	1	-0.0200837	0.0198834	1	0	NA	NA	3	0	NA	NA	9	1	-0.0150628	0.0149499	0.999664	1	3UTR
3L:4590648	3L:4122255	1	0	0.0364517	18	0	NA	NA	20	2	-0.000520901	0.000520765	35	0	NA	NA	26	0	NA	NA	32	1	-0.0535565	0.0521476	36	1	-0.0602511	0.0584719	0.999644	1	3UTR
X:18170120	chrX_Mrandom_870:26970	1	0	0.0641558	27	2	-0.00095504	0.000954584	20	0	NA	NA	40	0	NA	NA	28	0	NA	NA	48	1	-0.0803347	0.0771926	15	1	-0.0251046	0.0247921	0.999601	1	Syn
3L:23286473	3L:22437268	1	0	0.109578	7	0	NA	NA	12	0	NA	NA	17	3	-3.1245e-06	3.12449e-06	10	0	NA	NA	21	0	NA	NA	13	0	NA	NA	0.99935	1	3UTR
2R:10611464	2R:5125167	1	0	0.0987706	17	1	-0.0284519	0.0280509	28	1	-0.0468619	0.0457809	37	0	NA	NA	45	1	-0.0753138	0.0725476	49	0	NA	NA	25	1	-0.041841	0.0409778	0.999214	1	Syn
3R:31844219	3R:27293053	1	0	0.0865619	7	0	NA	NA	5	1	-0.0083682	0.00833329	7	0	NA	NA	6	0	NA	NA	11	0	NA	NA	19	2	-0.00046932	0.00046921	0.999198	1	3UTR
2L:202218	2L:205612	1	0	0.0491328	38	0	NA	NA	30	0	NA	NA	45	0	NA	NA	63	1	-0.105439	0.100071	86	0	NA	NA	55	3	-0.000114953	0.000114947	0.997826	1	Intergenic
X:924164	X:656527	1	0	0.110407	17	1	-0.0284519	0.0280509	17	0	NA	NA	24	0	NA	NA	29	0	NA	NA	29	0	NA	NA	30	2	-0.00117979	0.00117909	0.99408	1	Nonsyn
2L:9790095	2L:9568904	1	0	0.0760344	23	0	NA	NA	56	0	NA	NA	68	0	NA	NA	40	0	NA	NA	61	1	-0.102092	0.0970536	83	3	-0.000388821	0.000388746	0.99336	1	ncRNA
2R:19239925	2R:13836694	1	1	0.0542978	11	1	-0.01841	0.0182416	23	0	NA	NA	26	0	NA	NA	20	0	NA	NA	25	0	NA	NA	45	2	-0.00264263	0.00263915	0.99172	1	Syn
X:18861782	chrX_Mrandom_908:1231	1	0	0.0619815	20	1	-0.0334728	0.0329188	15	0	NA	NA	39	1	-0.065272	0.0631874	23	0	NA	NA	61	0	NA	NA	35	1	-0.0585774	0.0568948	0.981893	1	3UTR
X:16460238	chrX_Mrandom_800:13909	1	0	0.186703	10	0	NA	NA	24	1	-0.0401674	0.0393714	20	0	NA	NA	27	4	-1.33079e-07	1.33079e-07	50	5	-2.60224e-08	2.60224e-08	25	1	-0.041841	0.0409778	1	1	Intergenic
2L:9809365	2L:9590936	1	1	0.148411	16	0	NA	NA	9	0	NA	NA	18	2	-0.000420376	0.000420287	17	5	-7.95753e-11	7.95753e-11	38	13	-4.16494e-27	0	14	0	NA	NA	1	1	Nonsyn
2L:8201337	2L:7984579	1	1	0.299941	11	1	-0.01841	0.0182416	10	1	-0.0167364	0.0165971	8	0	NA	NA	14	5	-2.58528e-11	2.58529e-11	21	3	-6.08059e-06	6.08057e-06	13	0	NA	NA	1	1	Syn
X:17930733	X:13877059	1	0	0.548382	4	0	NA	NA	5	0	NA	NA	8	2	-7.77798e-05	7.77768e-05	11	0	NA	NA	12	5	-1.02561e-11	1.0256e-11	8	0	NA	NA	1	1	Intragenic
2R:24050977	2R:18474764	1	1	0.240794	4	1	-0.00669456	0.0066722	2	1	-0.00334728	0.00334169	7	0	NA	NA	10	5	-3.2724e-12	3.27238e-12	6	0	NA	NA	5	0	NA	NA	1	1	Nonsyn
2L:13487541	2L:13269431	1	0	0.485556	1	0	NA	NA	2	1	-0.00334728	0.00334169	4	1	-0.00669456	0.0066722	7	3	-1.62849e-07	1.62849e-07	6	2	-4.176e-05	4.17591e-05	5	0	NA	NA	1	1	Intron
X:4659384	chrX_Mrandom_243:5809	1	1	0.28079	3	1	-0.00502092	0.00500834	5	0	NA	NA	5	1	-0.0083682	0.00833329	14	3	-1.67883e-06	1.67882e-06	15	4	-1.0518e-08	1.0518e-08	4	0	NA	NA	1	1	Nonsyn
X:16482682	X:12588194	1	1	0.391604	3	1	-0.00502092	0.00500834	6	0	NA	NA	12	0	NA	NA	12	3	-1.01722e-06	1.01722e-06	13	2	-0.000215483	0.00021546	4	1	-0.00669456	0.0066722	1	1	Nonsyn
X:16471229	chrX_Mrandom_802:2406	1	1	0.57953	0	0	NA	NA	4	1	-0.00669456	0.0066722	3	0	NA	NA	7	4	-2.72596e-10	2.72596e-10	7	6	-1.52851e-16	1.11022e-16	4	1	-0.00669456	0.0066722	1	1	Nonsyn
X:17952717	X:13896763	1	0	0.131925	4	1	-0.00669456	0.0066722	3	1	-0.00502092	0.00500834	0	0	NA	NA	6	2	-4.176e-05	4.17591e-05	5	2	-2.78709e-05	2.78705e-05	2	0	NA	NA	1	1	Nonsyn
X:15058391	X:11529750	1	1	0.754102	1	0	NA	NA	1	1	-0.00167364	0.00167224	0	0	NA	NA	3	1	-0.00502092	0.00500834	4	2	-1.67411e-05	1.67409e-05	2	1	-0.00334728	0.00334169	1	1	Nonsyn
X:16517164	X:12608759	1	0	0.625	1	1	-0.00167364	0.00167224	0	0	NA	NA	1	1	-0.00167364	0.00167224	4	3	-1.86815e-08	1.86815e-08	1	0	NA	NA	2	0	NA	NA	1	1	Intron
2L:9814564	2L:9596069	1	0	0.453882	2	0	NA	NA	2	2	-2.79639e-06	2.79639e-06	2	0	NA	NA	5	2	-2.78709e-05	2.78705e-05	6	3	-9.31733e-08	9.31733e-08	1	0	NA	NA	1	1	Intron
X:14999868	X:11494875	1	1	0.83125	0	0	NA	NA	1	1	-0.00167364	0.00167224	0	0	NA	NA	6	5	-7.83501e-14	7.83817e-14	4	3	-1.86815e-08	1.86815e-08	1	1	-0.00167364	0.00167224	1	1	Nonsyn
3L:1027109	chr3L_Mrandom_011:2384	1	1	0.326541	6	0	NA	NA	5	1	-0.0083682	0.00833329	3	1	-0.00502092	0.00500834	4	2	-1.67411e-05	1.67409e-05	3	1	-0.00502092	0.00500834	7	0	NA	NA	1	1	Nonsyn
X:17942432	X:13889524	1	0	0.236508	9	1	-0.0150628	0.0149499	6	1	-0.0100418	0.00999159	6	0	NA	NA	7	1	-0.0117155	0.0116471	14	3	-1.67883e-06	1.67882e-06	5	0	NA	NA	1	1	Intron
2R:17362938	2R:11988275	1	1	0.530159	1	0	NA	NA	2	0	NA	NA	1	0	NA	NA	4	1	-0.00669456	0.0066722	5	2	-2.78709e-05	2.78705e-05	4	2	-1.67411e-05	1.67409e-05	1	1	Nonsyn
2L:14077178	2L:13831863	1	1	0.260417	7	0	NA	NA	9	0	NA	NA	16	1	-0.0267782	0.0264229	18	2	-0.000420376	0.000420287	29	3	-1.65391e-05	1.6539e-05	15	1	-0.0251046	0.0247921	1	1	Nonsyn
2L:3761976	2L:3717141	1	1	0.301038	4	1	-0.00669456	0.0066722	1	0	NA	NA	2	0	NA	NA	5	2	-2.78709e-05	2.78705e-05	4	1	-0.00669456	0.0066722	2	1	-0.00334728	0.00334169	1	1	Syn
2R:12800859	2R:7159838	1	0	0.3125	4	0	NA	NA	6	0	NA	NA	3	1	-0.00502092	0.00500834	5	2	-2.78709e-05	2.78705e-05	9	1	-0.0150628	0.0149499	4	1	-0.00669456	0.0066722	1	1	Nonsyn
3L:2940825	3L:2480528	1	1	0.0741537	8	1	-0.0133891	0.0132999	8	0	NA	NA	14	0	NA	NA	11	2	-0.000152278	0.000152266	15	2	-0.000289439	0.000289397	20	1	-0.0334728	0.0329188	1	1	Nonsyn
X:20398309	X:15550610	1	1	0.31685	3	0	NA	NA	4	0	NA	NA	11	0	NA	NA	4	0	NA	NA	7	3	-1.62849e-07	1.62849e-07	10	2	-0.000124728	0.00012472	1	1	Nonsyn
3R:31046504	3R:26518763	1	0	0.267857	2	0	NA	NA	2	2	-2.79639e-06	2.79639e-06	2	0	NA	NA	3	0	NA	NA	3	2	-8.37985e-06	8.37982e-06	5	0	NA	NA	1	1	3UTR
X:9277130	X:7326946	1	1	0.0874545	5	0	NA	NA	9	0	NA	NA	18	2	-0.000420376	0.000420287	17	2	-0.000374075	0.000374005	16	2	-0.000330426	0.000330372	29	0	NA	NA	1	1	Syn
3L:4585858	3L:4117474	1	0	0.264019	2	0	NA	NA	1	0	NA	NA	3	0	NA	NA	2	1	-0.00334728	0.00334169	4	1	-0.00669456	0.0066722	2	2	-2.79639e-06	2.79639e-06	1	1	Intron
2L:8201539	2L:7984781	1	1	0.336345	4	1	-0.00669456	0.0066722	4	1	-0.00669456	0.0066722	6	0	NA	NA	7	1	-0.0117155	0.0116471	11	2	-0.000152278	0.000152266	9	0	NA	NA	1	1	Nonsyn
2R:24910752	2R:19250854	1	1	0.200216	1	0	NA	NA	0	0	NA	NA	1	0	NA	NA	3	2	-8.37985e-06	8.37982e-06	2	0	NA	NA	4	2	-1.67411e-05	1.67409e-05	1	1	Syn
2R:24910407	2R:19250508	1	1	0.186364	1	1	-0.00167364	0.00167224	2	0	NA	NA	5	0	NA	NA	2	0	NA	NA	3	2	-8.37985e-06	8.37982e-06	7	1	-0.0117155	0.0116471	1	1	Syn
2R:21620870	2R:16156740	1	1	0.0874237	16	1	-0.0267782	0.0264229	7	0	NA	NA	27	0	NA	NA	21	1	-0.0351465	0.034536	28	3	-1.48468e-05	1.48466e-05	27	1	-0.0451883	0.0441825	1	1	Nonsyn
3L:9151836	chr3L_Mrandom_122:5308	1	1	0.0607804	10	1	-0.0167364	0.0165971	16	0	NA	NA	16	1	-0.0267782	0.0264229	25	1	-0.041841	0.0409778	38	3	-3.77566e-05	3.77559e-05	11	0	NA	NA	1	1	Syn
3R:29733157	3R:25232764	1	0	0.27487	10	1	-0.0167364	0.0165971	6	0	NA	NA	13	1	-0.0217573	0.0215223	15	3	-2.0959e-06	2.0959e-06	17	0	NA	NA	10	0	NA	NA	1	1	3UTR
4:449705	chrU_M_803:503	1	0	0.375	4	1	-0.00669456	0.0066722	2	1	-0.00334728	0.00334169	6	0	NA	NA	0	0	NA	NA	6	2	-4.176e-05	4.17591e-05	0	0	NA	NA	1	1	Intron
2R:22631031	2R:17104962	1	0	0.469048	4	1	-0.00669456	0.0066722	1	0	NA	NA	3	0	NA	NA	4	2	-1.67411e-05	1.67409e-05	0	0	NA	NA	5	1	-0.0083682	0.00833329	1	1	Intron
2L:6208535	2L:6003999	1	0	0.24915	1	0	NA	NA	5	1	-0.0083682	0.00833329	6	0	NA	NA	8	1	-0.0133891	0.0132999	19	2	-0.00046932	0.00046921	12	1	-0.0200837	0.0198834	1	1	Nonsyn
2R:24910568	2R:19250670	1	0	0.299093	2	0	NA	NA	1	0	NA	NA	5	0	NA	NA	6	2	-4.176e-05	4.17591e-05	2	0	NA	NA	5	2	-2.78709e-05	2.78705e-05	1	1	Nonsyn
2L:2784372	2L:2740961	1	0	0.0969317	5	0	NA	NA	9	1	-0.0150628	0.0149499	12	0	NA	NA	9	1	-0.0150628	0.0149499	17	2	-0.000374075	0.000374005	10	1	-0.0167364	0.0165971	1	1	Intron
2L:2785524	2L:2742120	1	0	0.319986	2	0	NA	NA	2	1	-0.00334728	0.00334169	6	1	-0.0100418	0.00999159	1	0	NA	NA	7	2	-5.83994e-05	5.83977e-05	0	0	NA	NA	0.999999	1	Intron
X:19573709	X:15032574	1	0	0.201508	4	1	-0.00669456	0.0066722	5	1	-0.0083682	0.00833329	6	0	NA	NA	4	1	-0.00669456	0.0066722	4	1	-0.00669456	0.0066722	8	0	NA	NA	0.999999	1	Intron
4:879448	4:704851	1	0	0.223763	2	0	NA	NA	2	1	-0.00334728	0.00334169	3	0	NA	NA	4	1	-0.00669456	0.0066722	6	1	-0.0100418	0.00999159	7	1	-0.0117155	0.0116471	0.999999	1	Intron
X:1785212	chrX_Mrandom_122:1135	1	0	0.144841	2	1	-0.00334728	0.00334169	2	0	NA	NA	1	0	NA	NA	1	0	NA	NA	7	2	-5.83994e-05	5.83977e-05	10	1	-0.0167364	0.0165971	0.999999	1	3UTR
4:541585	4:444907	1	0	0.453571	17	0	NA	NA	8	0	NA	NA	17	2	-0.000374075	0.000374005	16	2	-0.000330426	0.000330372	18	1	-0.0301255	0.0296763	16	0	NA	NA	0.999999	1	Intergenic
3R:24707488	3R:20368461	1	0	0.0781567	25	1	-0.041841	0.0409778	21	0	NA	NA	63	1	-0.105439	0.100071	34	0	NA	NA	48	4	-1.43464e-06	1.43464e-06	62	0	NA	NA	0.999998	1	3UTR
4:767187	4:607334	1	1	0.0508123	8	0	NA	NA	6	2	-4.176e-05	4.17591e-05	6	0	NA	NA	6	1	-0.0100418	0.00999159	9	1	-0.0150628	0.0149499	18	0	NA	NA	0.999998	1	Nonsyn
2L:6636748	2L:6430642	1	1	0.18254	5	1	-0.0083682	0.00833329	3	0	NA	NA	4	0	NA	NA	6	1	-0.0100418	0.00999159	4	1	-0.00669456	0.0066722	8	1	-0.0133891	0.0132999	0.999998	1	Nonsyn
2L:5126786	2L:4938093	1	0	0.440179	1	0	NA	NA	1	1	-0.00167364	0.00167224	3	0	NA	NA	2	1	-0.00334728	0.00334169	0	0	NA	NA	1	1	-0.00167364	0.00167224	0.999997	1	Intragenic
X:2376647	X:1593259	1	0	0.734127	6	0	NA	NA	4	1	-0.00669456	0.0066722	6	1	-0.0100418	0.00999159	8	0	NA	NA	11	2	-0.000152278	0.000152266	8	0	NA	NA	0.999997	1	Intron
X:8924869	X:7032132	1	0	0.51	1	1	-0.00167364	0.00167224	0	0	NA	NA	2	1	-0.00334728	0.00334169	0	0	NA	NA	2	1	-0.00334728	0.00334169	0	0	NA	NA	0.999995	1	Intergenic
3R:10245424	3R:15313842	0	1	0.169194	6	1	-0.0100418	0.00999159	5	0	NA	NA	6	0	NA	NA	9	1	-0.0150628	0.0149499	7	1	-0.0117155	0.0116471	7	1	-0.0117155	0.0116471	0.999994	1	Syn
X:6108632	chrX_Mrandom_315:498	1	1	0.0938057	4	1	-0.00669456	0.0066722	13	1	-0.0217573	0.0215223	9	0	NA	NA	4	0	NA	NA	12	2	-0.000182532	0.000182516	21	0	NA	NA	0.999993	1	Nonsyn
X:11955561	X:9127673	1	0	0.422619	1	0	NA	NA	1	1	-0.00167364	0.00167224	1	0	NA	NA	3	0	NA	NA	4	1	-0.00669456	0.0066722	2	1	-0.00334728	0.00334169	0.99999	1	Intron
X:11970546	chrX_Mrandom_606:2354	1	1	0.266026	6	1	-0.0100418	0.00999159	6	0	NA	NA	8	0	NA	NA	16	1	-0.0267782	0.0264229	6	1	-0.0100418	0.00999159	10	1	-0.0167364	0.0165971	0.999988	1	Syn
X:16473638	chrX_Mrandom_802:4782	1	1	0.145773	7	1	-0.0117155	0.0116471	7	0	NA	NA	5	1	-0.0083682	0.00833329	9	0	NA	NA	19	2	-0.00046932	0.00046921	5	0	NA	NA	0.999988	1	Nonsyn
3R:24674513	3R:20342864	1	1	0.0915001	13	0	NA	NA	9	1	-0.0150628	0.0149499	14	1	-0.023431	0.0231586	11	2	-0.000152278	0.000152266	13	0	NA	NA	11	0	NA	NA	0.999986	1	Nonsyn
X:5630195	chrX_Mrandom_296:238	1	1	0.0519451	21	2	-0.000575108	0.000574942	14	0	NA	NA	31	0	NA	NA	36	2	-0.00169775	0.00169631	37	1	-0.0619247	0.0600463	48	0	NA	NA	0.999984	1	Nonsyn
X:11949883	X:9122164	1	1	0.365167	2	1	-0.00334728	0.00334169	5	0	NA	NA	3	0	NA	NA	2	1	-0.00334728	0.00334169	7	0	NA	NA	4	1	-0.00669456	0.0066722	0.99998	1	Nonsyn
2R:9723564	2R:4252784	1	1	0.195549	6	1	-0.0100418	0.00999159	5	0	NA	NA	1	1	-0.00167364	0.00167224	3	1	-0.00502092	0.00500834	7	0	NA	NA	6	0	NA	NA	0.999978	1	Nonsyn
2R:24914792	2R:19254931	1	1	0.236659	4	1	-0.00669456	0.0066722	2	1	-0.00334728	0.00334169	7	0	NA	NA	4	1	-0.00669456	0.0066722	4	0	NA	NA	7	0	NA	NA	0.999962	1	Nonsyn
2L:13487545	2L:13269435	1	0	0.412879	1	1	-0.00167364	0.00167224	2	0	NA	NA	5	0	NA	NA	7	0	NA	NA	5	1	-0.0083682	0.00833329	7	1	-0.0117155	0.0116471	0.999958	1	Intron
X:11223903	X:8603543	1	0	0.483333	3	1	-0.00502092	0.00500834	4	1	-0.00669456	0.0066722	3	0	NA	NA	5	1	-0.0083682	0.00833329	5	0	NA	NA	5	0	NA	NA	0.999931	1	3UTR
3R:17898252	chr3R_Mrandom_192:1352	1	0	0.468571	4	0	NA	NA	0	0	NA	NA	5	0	NA	NA	1	0	NA	NA	5	1	-0.0083682	0.00833329	7	2	-5.83994e-05	5.83977e-05	0.999882	1	Intron
X:19573716	X:15032581	1	0	0.239947	5	0	NA	NA	6	1	-0.0100418	0.00999159	6	1	-0.0100418	0.00999159	3	1	-0.00502092	0.00500834	4	0	NA	NA	9	0	NA	NA	0.999881	1	Intron
X:18172255	chrX_Mrandom_014:39065	1	0	0.172294	4	1	-0.00669456	0.0066722	6	1	-0.0100418	0.00999159	7	0	NA	NA	6	1	-0.0100418	0.00999159	16	0	NA	NA	10	0	NA	NA	0.999843	1	3UTR
3L:9149081	chr3L_Mrandom_122:2623	1	0	0.0926403	18	2	-0.000420376	0.000420287	12	0	NA	NA	23	0	NA	NA	30	1	-0.0502092	0.0489696	40	1	-0.0669456	0.0647539	22	0	NA	NA	0.999697	1	3UTR
X:16339799	X:12526475	1	0	0.166667	4	0	NA	NA	9	1	-0.0150628	0.0149499	4	1	-0.00669456	0.0066722	9	1	-0.0150628	0.0149499	18	0	NA	NA	5	0	NA	NA	0.999664	1	Intergenic
3R:20978916	chr3R_Mrandom_223:899	1	0	0.14349	0	0	NA	NA	9	0	NA	NA	3	0	NA	NA	5	0	NA	NA	5	1	-0.0083682	0.00833329	14	2	-0.000251122	0.000251091	0.999546	1	5UTR
3L:9736382	3L:9109958	1	0	0.113636	0	0	NA	NA	3	0	NA	NA	9	1	-0.0150628	0.0149499	6	1	-0.0100418	0.00999159	7	0	NA	NA	11	1	-0.01841	0.0182416	0.99942	1	Intron
2L:16175156	2L:15883868	1	0	0.68254	0	0	NA	NA	2	2	-2.79639e-06	2.79639e-06	1	0	NA	NA	0	0	NA	NA	2	0	NA	NA	0	0	NA	NA	0.999407	1	Intron
2L:2785658	2L:2742254	1	1	0.0449863	19	1	-0.0317992	0.0312989	22	0	NA	NA	39	0	NA	NA	35	2	-0.00160514	0.00160385	60	0	NA	NA	68	1	-0.113808	0.10757	0.998915	1	Nonsyn
2L:2790953	2L:2747473	1	0	0.403333	1	1	-0.00167364	0.00167224	1	0	NA	NA	2	1	-0.00334728	0.00334169	4	0	NA	NA	1	0	NA	NA	2	0	NA	NA	0.998882	1	Intron
X:20773442	X:15873460	1	0	0.511905	1	1	-0.00167364	0.00167224	1	0	NA	NA	2	0	NA	NA	1	0	NA	NA	1	0	NA	NA	2	1	-0.00334728	0.00334169	0.998882	1	Nonsyn
3L:20773589	3L:20122746	1	0	0.0968667	8	0	NA	NA	10	0	NA	NA	7	0	NA	NA	17	1	-0.0284519	0.0280509	16	0	NA	NA	13	2	-0.000215483	0.00021546	0.998821	1	Intron
2L:14090568	2L:13844786	1	0	0.115264	12	0	NA	NA	10	2	-0.000124728	0.00012472	18	0	NA	NA	24	0	NA	NA	32	1	-0.0535565	0.0521476	19	0	NA	NA	0.998738	1	Intergenic
2L:14093728	2L:13847953	1	0	0.270915	12	1	-0.0200837	0.0198834	13	0	NA	NA	28	0	NA	NA	12	1	-0.0200837	0.0198834	35	0	NA	NA	17	1	-0.0284519	0.0280509	0.997871	1	Intergenic
2L:3762371	2L:3717536	1	1	0.353333	2	0	NA	NA	1	1	-0.00167364	0.00167224	4	1	-0.00669456	0.0066722	5	0	NA	NA	0	0	NA	NA	3	0	NA	NA	0.997869	1	Nonsyn
X:6108683	chrX_Mrandom_315:549	1	1	0.104762	10	0	NA	NA	10	0	NA	NA	18	0	NA	NA	17	1	-0.0284519	0.0280509	9	0	NA	NA	19	2	-0.00046932	0.00046921	0.997526	1	Nonsyn
X:16466203	chrU_M_4540:791	1	0	0.2	2	0	NA	NA	3	1	-0.00502092	0.00500834	2	1	-0.00334728	0.00334169	4	0	NA	NA	3	0	NA	NA	2	0	NA	NA	0.996909	1	Intron
X:4658791	chrX_Mrandom_243:5180	1	0	0.35	7	0	NA	NA	7	0	NA	NA	5	2	-2.78709e-05	2.78705e-05	4	0	NA	NA	4	0	NA	NA	3	0	NA	NA	0.994955	1	3UTR
X:11223902	X:8603542	1	0	0.25	3	1	-0.00502092	0.00500834	4	1	-0.00669456	0.0066722	3	0	NA	NA	4	0	NA	NA	5	0	NA	NA	5	0	NA	NA	0.994052	1	3UTR
3R:10245436	3R:15313830	1	1	0.0572216	7	0	NA	NA	6	2	-4.176e-05	4.17591e-05	7	0	NA	NA	9	0	NA	NA	6	0	NA	NA	8	0	NA	NA	0.992696	1	Syn
3R:31601871	chr3R_Mrandom_374:724	1	1	0.101009	71	0	NA	NA	119	0	NA	NA	149	0	NA	NA	155	1	-0.259414	0.228497	223	3	-0.00650765	0.00648652	170	2	-0.0339492	0.0333794	0.99154	1	Nonsyn
3L:10691978	3L:10076978	1	0	0.354234	9	0	NA	NA	7	0	NA	NA	6	0	NA	NA	5	0	NA	NA	10	0	NA	NA	8	2	-7.77798e-05	7.77768e-05	0.987478	1	3UTR
3R:18970679	chrU_M_3334:194	1	1	0.0443252	12	0	NA	NA	21	1	-0.0351465	0.034536	27	0	NA	NA	24	1	-0.0401674	0.0393714	14	0	NA	NA	39	1	-0.065272	0.0631874	0.986425	1	Syn
X:14827027	X:11367060	1	0	0.130289	16	0	NA	NA	31	0	NA	NA	39	2	-0.00199053	0.00198855	31	1	-0.0518829	0.0505599	42	0	NA	NA	30	0	NA	NA	0.984416	1	Intergenic
2L:5205966	2L:5003200	1	0	0.179638	93	0	NA	NA	83	1	-0.138912	0.129696	147	1	-0.246025	0.218097	101	0	NA	NA	193	3	-0.00436379	0.00435428	119	0	NA	NA	0.981279	1	3UTR
2L:19048300	2L:18742984	1	0	0.101779	10	0	NA	NA	17	1	-0.0284519	0.0280509	34	1	-0.0569038	0.055315	14	0	NA	NA	58	1	-0.0970712	0.0925086	28	0	NA	NA	0.978613	1	Intergenic
3R:28816912	3R:24323872	1	1	0.10876	13	0	NA	NA	12	0	NA	NA	40	2	-0.00209308	0.00209089	0	0	NA	NA	54	1	-0.0903766	0.0864129	26	0	NA	NA	0.973982	1	Nonsyn
3L:13930146	3L:13279615	1	1	0.238889	4	0	NA	NA	5	0	NA	NA	12	2	-0.000182532	0.000182516	9	0	NA	NA	6	0	NA	NA	15	0	NA	NA	0.9739	1	Nonsyn
3R:4297057	3R:196253	1	0	0.274893	4	1	-0.00669456	0.0066722	5	0	NA	NA	8	0	NA	NA	4	0	NA	NA	9	0	NA	NA	17	1	-0.0284519	0.0280509	0.97361	1	3UTR
X:18879879	X:14500430	1	0	0.168561	9	0	NA	NA	6	1	-0.0100418	0.00999159	14	1	-0.023431	0.0231586	15	0	NA	NA	21	0	NA	NA	20	0	NA	NA	0.967605	1	3UTR
3L:3372001	3L:2906916	1	1	0.0838095	18	0	NA	NA	43	0	NA	NA	63	0	NA	NA	39	1	-0.065272	0.0631874	88	0	NA	NA	57	2	-0.00420727	0.00419844	0.963242	1	Nonsyn
2R:6931917	2R:1635877	1	1	0.133333	8	1	-0.0133891	0.0132999	7	0	NA	NA	5	0	NA	NA	15	0	NA	NA	13	0	NA	NA	16	1	-0.0267782	0.0264229	0.952207	1	Nonsyn
3L:4369213	3L:3905531	1	1	0.0534401	31	0	NA	NA	20	0	NA	NA	48	0	NA	NA	39	5	-7.18052e-09	7.18052e-09	66	3	-0.000197778	0.000197759	66	1	-0.11046	0.104578	1	1	Nonsyn
X:6108451	chrX_Mrandom_315:317	1	1	0.0933001	7	0	NA	NA	11	1	-0.01841	0.0182416	16	0	NA	NA	21	4	-4.57489e-08	4.57489e-08	14	4	-7.72355e-09	7.72355e-09	17	0	NA	NA	1	1	Nonsyn
3L:9151835	chr3L_Mrandom_122:5307	1	1	0.0685854	10	1	-0.0167364	0.0165971	17	0	NA	NA	16	0	NA	NA	23	5	-4.2911e-10	4.2911e-10	39	5	-7.18052e-09	7.18052e-09	11	0	NA	NA	1	1	Nonsyn
X:11939764	X:9112049	1	1	0.284386	5	0	NA	NA	7	1	-0.0117155	0.0116471	8	0	NA	NA	5	0	NA	NA	9	6	-1.82896e-15	1.77636e-15	5	0	NA	NA	1	1	Nonsyn
3R:6825353	3R:2682054	1	0	0.281481	1	0	NA	NA	2	0	NA	NA	2	1	-0.00334728	0.00334169	5	1	-0.0083682	0.00833329	8	4	-5.44462e-10	5.44462e-10	2	0	NA	NA	1	1	3UTR
3R:27630449	3R:23189903	1	1	0.295238	3	1	-0.00502092	0.00500834	7	0	NA	NA	9	0	NA	NA	9	4	-9.78722e-10	9.78722e-10	9	0	NA	NA	8	0	NA	NA	1	1	Nonsyn
2R:13954008	2R:8276133	1	0	0.289683	2	1	-0.00334728	0.00334169	2	0	NA	NA	9	0	NA	NA	7	2	-5.83994e-05	5.83977e-05	13	2	-0.000215483	0.00021546	5	0	NA	NA	1	1	Intron
4:541890	4:444993	1	0	0.222222	11	0	NA	NA	4	0	NA	NA	8	0	NA	NA	8	1	-0.0133891	0.0132999	11	3	-7.63874e-07	7.63874e-07	8	1	-0.0133891	0.0132999	1	1	Intergenic
2L:13487465	2L:13269355	1	0	0.505556	2	0	NA	NA	0	0	NA	NA	2	1	-0.00334728	0.00334169	3	1	-0.00502092	0.00500834	3	2	-8.37985e-06	8.37982e-06	2	0	NA	NA	1	1	Intron
3R:25604487	3R:21259142	1	0	0.104362	15	0	NA	NA	9	1	-0.0150628	0.0149499	22	0	NA	NA	18	0	NA	NA	44	5	-1.34501e-08	1.34501e-08	24	0	NA	NA	1	1	Intron
3R:28915447	3R:24437342	1	0	0.295635	3	0	NA	NA	1	0	NA	NA	1	0	NA	NA	4	1	-0.00669456	0.0066722	3	2	-8.37985e-06	8.37982e-06	3	1	-0.00502092	0.00500834	1	1	Intron
3L:2937497	chr3L_Mrandom_042:775	1	0	0.431696	0	0	NA	NA	2	0	NA	NA	1	0	NA	NA	4	1	-0.00669456	0.0066722	4	2	-1.67411e-05	1.67409e-05	2	1	-0.00334728	0.00334169	1	1	Intron
2L:4318481	2L:4240658	1	0	0.164721	5	1	-0.0083682	0.00833329	2	0	NA	NA	4	0	NA	NA	5	3	-4.66451e-08	4.66451e-08	3	0	NA	NA	2	0	NA	NA	1	1	Intron
X:14205670	chrX_Mrandom_702:606	1	0	0.188312	5	0	NA	NA	13	0	NA	NA	14	1	-0.023431	0.0231586	6	0	NA	NA	17	4	-1.82901e-08	1.82901e-08	16	0	NA	NA	1	1	Intron
X:5397347	X:4068299	1	0	0.255556	0	0	NA	NA	0	0	NA	NA	4	1	-0.00669456	0.0066722	3	0	NA	NA	6	3	-9.31733e-08	9.31733e-08	1	0	NA	NA	1	1	Intron
X:17952716	X:13896762	1	0	0.11439	4	0	NA	NA	2	1	-0.00334728	0.00334169	0	0	NA	NA	6	2	-4.176e-05	4.17591e-05	4	1	-0.00669456	0.0066722	1	0	NA	NA	1	1	Nonsyn
2L:13487492	2L:13269382	1	0	0.251984	1	0	NA	NA	5	0	NA	NA	6	0	NA	NA	4	2	-1.67411e-05	1.67409e-05	8	1	-0.0133891	0.0132999	3	1	-0.00502092	0.00500834	1	1	Intron
3L:2940259	3L:2479968	1	0	0.415476	1	0	NA	NA	0	0	NA	NA	5	0	NA	NA	7	3	-1.62849e-07	1.62849e-07	2	0	NA	NA	7	1	-0.0117155	0.0116471	0.999999	1	Intron
2L:4822418	2L:4692280	1	0	0.126203	6	0	NA	NA	7	1	-0.0117155	0.0116471	10	0	NA	NA	30	0	NA	NA	35	4	-3.92814e-07	3.92814e-07	17	0	NA	NA	0.999999	1	5UTR
3R:31841287	3R:27290082	1	1	0.184028	3	0	NA	NA	0	0	NA	NA	6	0	NA	NA	4	1	-0.00669456	0.0066722	10	2	-0.000124728	0.00012472	4	1	-0.00669456	0.0066722	0.999998	1	Nonsyn
3L:9162281	3L:8554225	1	0	0.251635	1	0	NA	NA	5	0	NA	NA	2	1	-0.00334728	0.00334169	2	2	-2.79639e-06	2.79639e-06	1	0	NA	NA	0	0	NA	NA	0.999997	1	Intron
X:16471290	chrX_Mrandom_802:2467	1	1	0.208586	1	0	NA	NA	8	1	-0.0133891	0.0132999	1	0	NA	NA	12	3	-1.01722e-06	1.01722e-06	7	0	NA	NA	4	0	NA	NA	0.999996	1	Nonsyn
2R:24914859	2R:19254998	1	1	0.0780037	6	1	-0.0100418	0.00999159	2	0	NA	NA	4	0	NA	NA	15	2	-0.000289439	0.000289397	3	1	-0.00502092	0.00500834	6	0	NA	NA	0.999996	1	Nonsyn
3R:15296695	3R:10343833	0	1	0.053995	103	0	NA	NA	78	1	-0.130544	0.122382	42	0	NA	NA	101	2	-0.0127357	0.012655	169	5	-1.12674e-05	1.12674e-05	108	0	NA	NA	0.999995	1	Nonsyn
X:16681534	X:12743609	1	1	0.233333	5	0	NA	NA	2	1	-0.00334728	0.00334169	6	0	NA	NA	4	2	-1.67411e-05	1.67409e-05	6	0	NA	NA	8	0	NA	NA	0.999985	1	Nonsyn
2R:19727230	2R:14309405	1	0	0.277404	0	0	NA	NA	2	1	-0.00334728	0.00334169	2	0	NA	NA	4	2	-1.67411e-05	1.67409e-05	0	0	NA	NA	5	0	NA	NA	0.999985	1	Intergenic
3L:9162289	3L:8554233	1	0	0.213829	2	0	NA	NA	5	0	NA	NA	2	1	-0.00334728	0.00334169	4	2	-1.67411e-05	1.67409e-05	1	0	NA	NA	0	0	NA	NA	0.999985	1	Intron
X:18861775	chrX_Mrandom_908:1224	1	0	0.127843	18	0	NA	NA	13	0	NA	NA	33	0	NA	NA	24	0	NA	NA	56	4	-2.67927e-06	2.67926e-06	32	1	-0.0535565	0.0521476	0.999964	1	3UTR
2R:17364649	2R:11990464	1	0	0.333333	1	0	NA	NA	3	0	NA	NA	1	1	-0.00167364	0.00167224	9	1	-0.0150628	0.0149499	4	1	-0.00669456	0.0066722	3	0	NA	NA	0.999958	1	3UTR
2L:2785531	2L:2742127	1	0	0.132692	2	0	NA	NA	1	0	NA	NA	6	1	-0.0100418	0.00999159	1	1	-0.00167364	0.00167224	9	1	-0.0150628	0.0149499	0	0	NA	NA	0.999937	1	Intron
X:16471814	chrX_Mrandom_802:2981	1	0	0.54	3	1	-0.00502092	0.00500834	2	0	NA	NA	2	0	NA	NA	5	1	-0.0083682	0.00833329	5	1	-0.0083682	0.00833329	0	0	NA	NA	0.999914	1	Intron
3L:12708658	3L:12086246	1	0	0.357143	9	0	NA	NA	1	0	NA	NA	3	1	-0.00502092	0.00500834	4	1	-0.00669456	0.0066722	8	1	-0.0133891	0.0132999	9	0	NA	NA	0.999892	1	Nonsyn
X:16470784	chrX_Mrandom_802:1962	1	0	0.214286	3	0	NA	NA	1	0	NA	NA	4	0	NA	NA	7	2	-5.83994e-05	5.83977e-05	8	0	NA	NA	5	1	-0.0083682	0.00833329	0.999882	1	Intron
2R:8876790	2R:3437265	1	0	0.134934	5	0	NA	NA	4	0	NA	NA	11	0	NA	NA	5	1	-0.0083682	0.00833329	2	1	-0.00334728	0.00334169	11	1	-0.01841	0.0182416	0.999879	1	Nonsyn
3L:12211756	3L:11578958	1	1	0.148889	4	1	-0.00669456	0.0066722	3	0	NA	NA	4	0	NA	NA	9	2	-9.98923e-05	9.98874e-05	6	0	NA	NA	5	0	NA	NA	0.999843	1	Nonsyn
2R:8885384	2R:3445840	1	1	0.0668498	20	0	NA	NA	17	1	-0.0284519	0.0280509	15	0	NA	NA	19	1	-0.0317992	0.0312989	27	2	-0.00095504	0.000954584	22	0	NA	NA	0.999806	1	Nonsyn
3L:11176183	3L:10565423	1	0	0.47619	0	0	NA	NA	7	1	-0.0117155	0.0116471	1	0	NA	NA	4	1	-0.00669456	0.0066722	7	1	-0.0117155	0.0116471	5	0	NA	NA	0.999791	1	3UTR
X:18107970	chrX_Mrandom_014:12004	1	0	0.444444	1	0	NA	NA	1	0	NA	NA	8	1	-0.0133891	0.0132999	4	0	NA	NA	8	2	-7.77798e-05	7.77768e-05	2	0	NA	NA	0.999762	1	Intron
3L:12211765	3L:11578967	1	1	0.165545	2	0	NA	NA	5	1	-0.0083682	0.00833329	6	0	NA	NA	8	1	-0.0133891	0.0132999	7	1	-0.0117155	0.0116471	6	0	NA	NA	0.999706	1	Nonsyn
X:2374252	X:1590893	1	0	0.15719	8	0	NA	NA	8	1	-0.0133891	0.0132999	10	0	NA	NA	7	0	NA	NA	10	2	-0.000124728	0.00012472	14	0	NA	NA	0.99963	1	Syn
2L:8525945	2L:8302743	1	0	0.544898	9	0	NA	NA	5	0	NA	NA	6	1	-0.0100418	0.00999159	9	1	-0.0150628	0.0149499	7	1	-0.0117155	0.0116471	6	0	NA	NA	0.999616	1	3UTR
2R:16861708	2R:11484488	1	0	0.194676	6	0	NA	NA	2	0	NA	NA	8	0	NA	NA	6	0	NA	NA	11	2	-0.000152278	0.000152266	7	1	-0.0117155	0.0116471	0.99961	1	Intergenic
X:16477479	X:12583073	1	1	0.103784	7	0	NA	NA	6	0	NA	NA	6	1	-0.0100418	0.00999159	14	0	NA	NA	12	2	-0.000182532	0.000182516	9	0	NA	NA	0.999601	1	Syn
2L:9936554	2L:9725966	1	0	0.0497826	23	0	NA	NA	27	1	-0.0451883	0.0441825	67	0	NA	NA	41	3	-4.75319e-05	4.75308e-05	72	0	NA	NA	62	0	NA	NA	0.999546	1	Intron
2R:10756051	2R:5250285	1	1	0.144218	5	1	-0.0083682	0.00833329	8	0	NA	NA	9	0	NA	NA	9	1	-0.0150628	0.0149499	11	1	-0.01841	0.0182416	7	0	NA	NA	0.999511	1	Nonsyn
2L:16175270	2L:15883982	1	0	0.625	0	0	NA	NA	0	0	NA	NA	1	1	-0.00167364	0.00167224	0	0	NA	NA	1	1	-0.00167364	0.00167224	0	0	NA	NA	0.999407	1	Intron
X:16473610	chrX_Mrandom_802:4754	1	1	0.277493	4	1	-0.00669456	0.0066722	4	0	NA	NA	4	0	NA	NA	10	0	NA	NA	20	2	-0.000520901	0.000520765	3	0	NA	NA	0.999281	1	Nonsyn
X:652003	X:428445	1	1	0.179292	3	0	NA	NA	5	0	NA	NA	10	1	-0.0167364	0.0165971	5	1	-0.0083682	0.00833329	20	1	-0.0334728	0.0329188	10	0	NA	NA	0.999071	1	Syn
2L:14083460	2L:13837768	1	1	0.160476	3	0	NA	NA	4	0	NA	NA	10	1	-0.0167364	0.0165971	7	1	-0.0117155	0.0116471	16	1	-0.0267782	0.0264229	10	0	NA	NA	0.998963	1	Nonsyn
2R:23165011	2R:17634941	1	0	0.357143	0	0	NA	NA	1	0	NA	NA	1	1	-0.00167364	0.00167224	2	0	NA	NA	2	1	-0.00334728	0.00334169	2	0	NA	NA	0.998882	1	Nonsyn
X:6790259	X:5255957	1	0	0.25	0	0	NA	NA	1	0	NA	NA	1	1	-0.00167364	0.00167224	2	1	-0.00334728	0.00334169	0	0	NA	NA	1	0	NA	NA	0.998882	1	5UTR
2L:14090654	2L:13844872	1	0	0.117192	8	0	NA	NA	25	0	NA	NA	32	1	-0.0535565	0.0521476	18	0	NA	NA	55	3	-0.000114953	0.000114947	24	0	NA	NA	0.998825	1	Intergenic
2R:10108711	chr2R_Mrandom_352:300	1	0	0.0472007	47	0	NA	NA	59	0	NA	NA	110	0	NA	NA	70	3	-0.000235417	0.000235389	155	1	-0.259414	0.228497	129	1	-0.2159	0.194184	0.997984	1	3UTR
3L:4585851	3L:4117467	1	0	0.175474	2	0	NA	NA	2	1	-0.00334728	0.00334169	3	0	NA	NA	2	1	-0.00334728	0.00334169	3	0	NA	NA	2	0	NA	NA	0.997869	1	Intron
3L:2927350	chr3L_Mrandom_041:645	1	0	0.416667	1	0	NA	NA	0	0	NA	NA	0	0	NA	NA	2	0	NA	NA	5	1	-0.0083682	0.00833329	1	1	-0.00167364	0.00167224	0.997394	1	Intron
2R:8877577	2R:3438052	1	1	0.102789	5	0	NA	NA	6	0	NA	NA	15	0	NA	NA	18	1	-0.0301255	0.0296763	9	1	-0.0150628	0.0149499	22	1	-0.0368201	0.0361505	0.997017	1	Nonsyn
X:11964192	chrX_Mrandom_605:324	1	1	0.275	1	1	-0.00167364	0.00167224	4	0	NA	NA	9	0	NA	NA	6	1	-0.0100418	0.00999159	6	0	NA	NA	3	0	NA	NA	0.996909	1	Nonsyn
2R:8610023	2R:3144715	1	1	0.278288	4	0	NA	NA	1	0	NA	NA	2	1	-0.00334728	0.00334169	3	1	-0.00502092	0.00500834	4	0	NA	NA	2	0	NA	NA	0.996909	1	Nonsyn
3L:11175895	3L:10565158	1	0	0.667857	4	1	-0.00669456	0.0066722	4	0	NA	NA	5	0	NA	NA	3	1	-0.00502092	0.00500834	8	0	NA	NA	11	0	NA	NA	0.994052	1	3UTR
2L:1609982	2L:1583772	1	1	0.344818	3	0	NA	NA	1	0	NA	NA	2	0	NA	NA	3	1	-0.00502092	0.00500834	3	0	NA	NA	5	1	-0.0083682	0.00833329	0.992696	1	Nonsyn
X:12644947	chrX_Mrandom_636:8169	1	0	0.314626	5	1	-0.0083682	0.00833329	2	0	NA	NA	1	0	NA	NA	4	0	NA	NA	3	1	-0.00502092	0.00500834	4	0	NA	NA	0.992696	1	Intron
X:10710403	X:8232433	1	0	0.182119	9	0	NA	NA	15	1	-0.0251046	0.0247921	33	0	NA	NA	20	1	-0.0334728	0.0329188	39	1	-0.065272	0.0631874	30	0	NA	NA	0.991233	1	3UTR
3R:24052522	3R:19711507	1	1	0.0770901	28	0	NA	NA	37	0	NA	NA	42	1	-0.0702929	0.0678792	31	0	NA	NA	27	2	-0.00095504	0.000954584	36	0	NA	NA	0.989179	1	Nonsyn
3L:9668926	3L:9039423	1	1	0.108718	3	0	NA	NA	1	0	NA	NA	5	0	NA	NA	8	1	-0.0133891	0.0132999	7	0	NA	NA	3	1	-0.00502092	0.00500834	0.988943	1	Nonsyn
2L:9717480	2L:9497409	1	0	0.067652	16	0	NA	NA	23	0	NA	NA	20	0	NA	NA	36	2	-0.00169775	0.00169631	60	0	NA	NA	25	1	-0.041841	0.0409778	0.98867	1	3UTR
3L:16110937	3L:15441439	1	1	0.11478	5	0	NA	NA	14	0	NA	NA	23	0	NA	NA	17	1	-0.0284519	0.0280509	28	1	-0.0468619	0.0457809	36	1	-0.0602511	0.0584719	0.987836	1	Syn
3R:10245273	3R:15313993	0	1	0.0563973	6	0	NA	NA	2	1	-0.00334728	0.00334169	4	0	NA	NA	12	0	NA	NA	15	1	-0.0251046	0.0247921	9	0	NA	NA	0.986744	1	Nonsyn
2R:9723572	2R:4252792	1	1	0.149767	6	1	-0.0100418	0.00999159	7	0	NA	NA	2	0	NA	NA	5	1	-0.0083682	0.00833329	8	0	NA	NA	7	0	NA	NA	0.986744	1	Syn
3R:17894653	chrU_M_1823:204	1	0	0.239805	3	0	NA	NA	0	0	NA	NA	1	0	NA	NA	6	0	NA	NA	5	1	-0.0083682	0.00833329	7	1	-0.0117155	0.0116471	0.984762	1	Nonsyn
2R:9753896	2R:4276604	1	0	0.0345475	10	0	NA	NA	28	0	NA	NA	21	0	NA	NA	18	1	-0.0301255	0.0296763	32	1	-0.0535565	0.0521476	44	1	-0.0736402	0.0709941	0.983081	1	Intron
3L:12211671	3L:11578873	1	1	0.451833	3	0	NA	NA	2	0	NA	NA	3	0	NA	NA	3	0	NA	NA	12	1	-0.0200837	0.0198834	4	1	-0.00669456	0.0066722	0.9801	1	Nonsyn
2L:6793485	2L:6594764	1	0	0.47	5	1	-0.0083682	0.00833329	3	0	NA	NA	6	0	NA	NA	7	0	NA	NA	11	1	-0.01841	0.0182416	12	0	NA	NA	0.977502	1	Intron
X:16473609	chrX_Mrandom_802:4753	1	1	0.279683	4	0	NA	NA	4	0	NA	NA	3	1	-0.00502092	0.00500834	9	0	NA	NA	19	1	-0.0317992	0.0312989	4	0	NA	NA	0.976957	1	Syn
2L:15095996	2L:14841528	1	0	0.476258	4	0	NA	NA	4	0	NA	NA	5	1	-0.0083682	0.00833329	12	1	-0.0200837	0.0198834	9	0	NA	NA	9	0	NA	NA	0.975809	1	3UTR
2L:11835528	2L:11645241	1	1	0.0940241	4	0	NA	NA	9	1	-0.0150628	0.0149499	10	0	NA	NA	7	1	-0.0117155	0.0116471	10	0	NA	NA	10	0	NA	NA	0.974752	1	Nonsyn
3R:25356961	3R:21010109	1	1	0.214815	8	1	-0.0133891	0.0132999	7	0	NA	NA	8	0	NA	NA	7	0	NA	NA	12	1	-0.0200837	0.0198834	12	0	NA	NA	0.963242	1	Nonsyn
2L:9733502	2L:9512371	1	1	0.109114	3	0	NA	NA	10	1	-0.0167364	0.0165971	3	0	NA	NA	21	0	NA	NA	12	1	-0.0200837	0.0198834	7	0	NA	NA	0.954789	1	Nonsyn
3L:9892155	3L:9269097	1	1	0.147386	6	0	NA	NA	4	0	NA	NA	8	0	NA	NA	10	0	NA	NA	16	1	-0.0267782	0.0264229	8	1	-0.0133891	0.0132999	0.952207	1	Nonsyn
3R:15822468	3R:9828279	0	1	0.151207	9	0	NA	NA	11	0	NA	NA	6	1	-0.0100418	0.00999159	16	0	NA	NA	22	1	-0.0368201	0.0361505	11	0	NA	NA	0.95196	1	Nonsyn
X:16482693	X:12588205	1	1	0.303098	5	0	NA	NA	7	0	NA	NA	12	0	NA	NA	15	6	-1.08042e-13	1.08025e-13	11	1	-0.01841	0.0182416	6	0	NA	NA	1	1	Nonsyn
3R:12517451	3R:13086636	0	1	0.412912	4	0	NA	NA	4	0	NA	NA	3	0	NA	NA	4	3	-1.86815e-08	1.86815e-08	11	1	-0.01841	0.0182416	0	0	NA	NA	1	1	Nonsyn
X:651944	X:428386	1	1	0.147571	5	0	NA	NA	7	0	NA	NA	12	0	NA	NA	8	2	-7.77798e-05	7.77768e-05	20	2	-0.000520901	0.000520765	10	0	NA	NA	0.999989	1	Nonsyn
3R:5510248	3R:1369681	1	1	0.398333	8	0	NA	NA	7	0	NA	NA	7	0	NA	NA	10	1	-0.0167364	0.0165971	18	3	-3.7447e-06	3.74469e-06	9	0	NA	NA	0.999983	1	Nonsyn
X:17951777	X:13895837	1	0	0.611111	0	0	NA	NA	0	0	NA	NA	1	0	NA	NA	3	2	-8.37985e-06	8.37982e-06	5	1	-0.0083682	0.00833329	1	0	NA	NA	0.999981	1	Intron
X:16469759	chrX_Mrandom_802:975	1	0	0.248413	9	0	NA	NA	11	0	NA	NA	6	0	NA	NA	15	2	-0.000289439	0.000289397	21	2	-0.000575108	0.000574942	9	0	NA	NA	0.999958	1	Intron
X:17941569	X:13888666	1	0	0.132275	3	0	NA	NA	1	0	NA	NA	0	0	NA	NA	8	3	-2.60231e-07	2.60231e-07	9	0	NA	NA	3	0	NA	NA	0.999934	1	Intron
2L:14090798	2L:13845032	1	0	0.140148	6	0	NA	NA	14	0	NA	NA	25	0	NA	NA	17	0	NA	NA	32	4	-2.70862e-07	2.70862e-07	21	0	NA	NA	0.999932	1	Intergenic
2L:6633479	2L:6427379	1	0	0.0793651	16	0	NA	NA	9	0	NA	NA	19	0	NA	NA	16	2	-0.000330426	0.000330372	50	2	-0.00325285	0.00324756	19	0	NA	NA	0.999754	1	3UTR
2R:19523570	2R:14110275	1	0	0.188889	3	0	NA	NA	1	0	NA	NA	2	0	NA	NA	3	0	NA	NA	14	3	-1.67883e-06	1.67882e-06	2	0	NA	NA	0.999627	1	Intragenic
3L:20773190	3L:20122349	1	0	0.514327	4	0	NA	NA	9	0	NA	NA	19	0	NA	NA	16	3	-2.57634e-06	2.57634e-06	14	0	NA	NA	17	0	NA	NA	0.999449	1	Intron
X:16477496	X:12583090	1	1	0.0807765	8	0	NA	NA	3	0	NA	NA	8	0	NA	NA	10	1	-0.0167364	0.0165971	12	2	-0.000182532	0.000182516	8	0	NA	NA	0.999367	1	Nonsyn
2L:9733501	2L:9512370	1	1	0.105626	3	0	NA	NA	10	0	NA	NA	3	0	NA	NA	20	3	-5.21847e-06	5.21846e-06	12	0	NA	NA	6	0	NA	NA	0.998946	1	Syn
3L:4577495	3L:4108856	1	0	0.866667	2	0	NA	NA	3	0	NA	NA	2	0	NA	NA	4	2	-1.67411e-05	1.67409e-05	3	0	NA	NA	4	0	NA	NA	0.996909	1	Intron
2R:15518646	2R:10134799	1	0	0.157618	12	0	NA	NA	18	0	NA	NA	21	0	NA	NA	26	2	-0.000885249	0.000884857	36	1	-0.0602511	0.0584719	31	0	NA	NA	0.991233	1	Nonsyn
X:16466216	chrU_M_4540:804	1	0	0.142857	4	0	NA	NA	4	0	NA	NA	4	0	NA	NA	5	1	-0.0083682	0.00833329	4	1	-0.00669456	0.0066722	3	0	NA	NA	0.990659	1	Intron
2R:13880374	chr2R_Mrandom_480:2799	1	1	0.159406	4	0	NA	NA	2	0	NA	NA	5	0	NA	NA	8	1	-0.0133891	0.0132999	3	1	-0.00502092	0.00500834	10	0	NA	NA	0.988943	1	Nonsyn
3L:23034664	3L:22302408	1	0	0.382407	2	0	NA	NA	0	0	NA	NA	2	0	NA	NA	6	1	-0.0100418	0.00999159	4	1	-0.00669456	0.0066722	4	0	NA	NA	0.988943	1	Intron
2R:24995964	2R:19335102	1	1	0.0960293	2	0	NA	NA	9	0	NA	NA	13	0	NA	NA	12	0	NA	NA	9	2	-9.98923e-05	9.98874e-05	11	0	NA	NA	0.984418	1	Nonsyn
3R:25356712	3R:21009860	1	1	0.155556	6	0	NA	NA	8	0	NA	NA	8	0	NA	NA	15	0	NA	NA	10	2	-0.000124728	0.00012472	10	0	NA	NA	0.981167	1	Nonsyn
2L:15095986	2L:14841518	1	0	0.157857	4	0	NA	NA	4	0	NA	NA	5	0	NA	NA	12	2	-0.000182532	0.000182516	14	0	NA	NA	11	0	NA	NA	0.9739	1	3UTR
3R:31597434	chr3R_Mrandom_372:1414	1	0	0.168037	29	0	NA	NA	49	0	NA	NA	109	0	NA	NA	44	2	-0.00252784	0.00252465	90	1	-0.150628	0.139832	104	0	NA	NA	0.952207	1	Intergenic
X:8276054	X:6505277	1	0	0.0824009	11	0	NA	NA	9	0	NA	NA	20	0	NA	NA	17	2	-0.000374075	0.000374005	40	0	NA	NA	13	0	NA	NA	0.950631	1	3UTR

## Sheet: Sites not edited in dsim
ID_dm6: The chromosome and position of the editing site in dm6
ID_dsim1.4: The chromosome and position of the orthologous sites in D. simulans R1.4
g_align: the orthologous site is identified with genome alignment between D. melanogaster and D. simulans
c_align: the orthologous site is identified with the CDS alignment between D. melanogaster and D. simulans
S2, S3, S4, S6, S7, S8: The brain library of D. simulans in Table 2
PD0: the probability (at log scale) that the editing event in that site was not observed due to sampling bias or sequencing error
Joint_PD0 is the Joint probability that the site is edited but not detected in any library due to sampling bias or sequencing error
ID_dm6	ID_dsim1.4	g_align	c_align	Average_EditingLevel_in_dm6	S2_Coverage	S2_Galleles	S2_PD0	S3_Coverage	S3_Galleles	S3_PD0	S4_Coverage	S4_Galleles	S4_PD0	S6_Coverage	S6_Galleles	S6_PD0	S7_Coverage	S7_Galleles	S7_PD0	S8_Coverage	S8_Galleles	S8_PD0	Joint_PD0	Q_value	Annotation
X:9027075	X:7111687	1	0	0.415959	54	0	2.38036e-13	44	0	5.17966e-11	156	0	3.40817e-37	116	0	7.64112e-28	216	0	3.21046e-51	147	0	4.32927e-35	4.46275e-172	1.66014e-169	Intron
2L:5206233	2L:5003466	1	0	0.184725	116	0	4.42668e-11	102	0	7.86482e-10	173	0	3.61722e-16	93	0	5.00047e-09	201	0	1.14591e-18	146	0	9.29692e-14	6.70877e-75	8.31887e-73	3UTR
3L:4590685	3L:4122288	1	0	0.480514	26	0	4.01329e-08	26	0	4.01329e-08	44	0	3.03982e-13	37	0	2.97998e-11	60	0	8.53406e-18	43	0	5.85232e-13	7.28695e-68	6.77686e-66	3UTR
X:11704188	X:8927084	1	0	0.327867	40	0	1.21153e-07	43	0	3.66931e-08	53	0	6.84571e-10	52	0	1.01938e-09	102	0	2.30411e-18	57	0	1.39236e-10	9.95237e-61	7.40456e-59	3UTR
X:3860512	X:2760546	1	0	0.0882739	8	0	0.471698	3	0	0.754439	3	0	0.754439	453	0	3.32055e-19	597	0	4.43769e-25	380	0	3.15521e-16	1.24826e-59	7.73923e-58	ncRNA
3R:4301117	3R:200314	1	0	0.0895904	108	0	3.36363e-05	106	0	4.07048e-05	138	0	1.92422e-06	188	0	1.6343e-08	403	0	2.03408e-17	160	0	2.36075e-07	2.06756e-46	9.61417e-45	3UTR
2L:5206234	2L:5003467	1	0	0.100549	115	0	4.29715e-06	103	0	1.56026e-05	173	0	8.44184e-09	86	0	9.69511e-05	199	0	5.16499e-10	147	0	1.37977e-07	3.91059e-39	1.61638e-37	3UTR
2L:9789948	2L:9568775	1	0	0.134569	43	0	0.00188194	54	0	0.00037793	102	0	3.42856e-07	63	0	0.00010162	106	0	1.91243e-07	139	0	1.54883e-09	7.34008e-33	2.27542e-31	ncRNA
3R:5236209	3R:1088387	1	0	0.0815268	79	0	0.00107136	64	0	0.00392528	91	0	0.000379127	138	0	6.4831e-06	247	0	5.1742e-10	102	0	0.000146295	7.82431e-28	1.94043e-26	3UTR
2L:16263910	2L:15973097	1	0	0.233184	23	0	0.00216901	25	0	0.00127242	40	0	2.3303e-05	32	0	0.000196756	72	0	4.58501e-09	32	0	0.000196756	1.14157e-26	2.65415e-25	Intergenic
X:2678338	chrX_Mrandom_172:28816	1	0	0.154163	40	0	0.00116867	40	0	0.00116867	57	0	6.62923e-05	62	0	2.85052e-05	95	0	1.08585e-07	49	0	0.000255814	7.1692e-26	1.56879e-24	Intergenic
2L:9789194	2L:9568072	1	0	0.110116	42	0	0.0070024	57	0	0.0011904	108	0	2.87877e-06	42	0	0.0070024	81	0	6.98884e-05	133	0	1.50181e-07	1.76365e-24	3.45305e-23	ncRNA
3R:23982357	3R:19632404	1	0	0.197015	21	0	0.00971266	25	0	0.00401767	38	0	0.000228055	64	0	7.34807e-07	60	0	1.77639e-06	33	0	0.000687457	7.98561e-24	1.48532e-22	Intergenic
3L:22273143	chr3L_Mrandom_275:590	1	0	0.136908	29	0	0.0134251	27	0	0.0180728	46	0	0.00107272	57	0	0.000209116	96	0	6.34976e-07	71	0	2.60989e-05	9.01982e-22	1.5978e-20	3UTR
3R:4301190	3R:200374	1	0	0.156312	0	0	1	22	0	0.0230664	56	0	6.80829e-05	42	0	0.000749512	85	0	4.73311e-07	52	0	0.000135107	7.52698e-20	1.18384e-18	3UTR
3R:4301144	3R:200328	1	0	0.0581529	75	0	0.00993996	52	0	0.0408809	82	0	0.00646359	113	0	0.000961007	205	0	3.35881e-06	102	0	0.00188992	1.60226e-17	2.05532e-16	3UTR
2L:9789173	2L:9568051	1	0	0.102462	30	0	0.0373486	38	0	0.0155435	67	0	0.000647759	28	0	0.0465004	64	0	0.000899883	102	0	1.39873e-05	2.20097e-16	2.48109e-15	ncRNA
3L:8355890	3L:7808976	1	1	0.0631093	65	0	0.0130533	138	0	9.9891e-05	28	0	0.15428	0	0	1	181	0	5.66242e-06	60	0	0.0182248	2.07597e-14	2.08719e-13	Nonsyn
4:460324	chr4_Mrandom_001:4903	1	1	0.0803232	40	0	0.0330276	0	0	1	72	0	0.00215764	56	0	0.00844166	127	0	1.98351e-05	67	0	0.0033046	3.94308e-14	3.86007e-13	Nonsyn
3L:4367875	3L:3904212	1	0	0.0699149	27	0	0.135508	38	0	0.0600232	62	0	0.0101562	66	0	0.00755323	129	0	7.12384e-05	87	0	0.00159585	7.09338e-14	6.43595e-13	Intergenic
3R:5236328	3R:1088505	1	0	0.058087	45	0	0.0630661	34	0	0.123931	63	0	0.0208792	79	0	0.00781583	183	0	1.31574e-05	78	0	0.00831087	1.3947e-13	1.17916e-12	3UTR
2L:9790274	2L:9569081	1	0	0.096374	21	0	0.115379	35	0	0.0273451	47	0	0.00796074	42	0	0.0133124	58	0	0.00256855	66	0	0.00112824	9.68966e-13	7.35623e-12	ncRNA
2R:12277925	2R:6631937	1	0	0.105096	18	0	0.131957	22	0	0.0841342	46	0	0.00565217	31	0	0.0305625	60	0	0.00116979	47	0	0.00505068	1.13309e-11	7.66381e-11	Intergenic
X:18174056	chrX_Mrandom_014:40850	1	0	0.0968126	27	0	0.0614445	24	0	0.0837714	49	0	0.00632879	37	0	0.0218662	62	0	0.00165195	36	0	0.0242462	2.85307e-11	1.79888e-10	3UTR
2R:12278479	2R:6632485	1	0	0.0862857	32	0	0.0530729	20	0	0.159605	57	0	0.00535401	36	0	0.036769	52	0	0.00847068	63	0	0.0030874	4.36105e-11	2.53486e-10	Intergenic
3R:13960215	3R:11641336	1	1	0.0297046	140	0	0.0116928	64	0	0.130847	63	0	0.135071	179	0	0.00338606	201	0	0.00168299	81	0	0.0762346	8.97781e-11	4.84021e-10	Nonsyn
2L:1857267	2L:1844494	1	0	0.0834782	23	0	0.130044	23	0	0.130044	54	0	0.00831836	33	0	0.0535688	62	0	0.00409162	61	0	0.00447108	1.3786e-10	7.12276e-10	3UTR
3L:22273144	chr3L_Mrandom_275:591	1	0	0.0602786	30	0	0.147764	26	0	0.190674	47	0	0.0500022	58	0	0.0248026	98	0	0.00193756	71	0	0.0108304	7.33237e-10	3.686e-09	3UTR
3L:4591744	3L:4123343	1	0	0.0825337	19	0	0.18908	19	0	0.18908	49	0	0.0136303	33	0	0.0554176	61	0	0.00476049	56	0	0.00737917	9.48646e-10	4.70528e-09	3UTR
X:11704187	X:8927083	1	0	0.0546195	39	0	0.105184	43	0	0.0834907	52	0	0.0496517	48	0	0.0625529	99	0	0.00329048	55	0	0.0417542	3.7474e-09	1.72103e-08	3UTR
3L:5157874	3L:4671229	1	0	0.0468047	38	0	0.152282	37	0	0.160014	74	0	0.0256046	58	0	0.0565542	99	0	0.00742312	85	0	0.0148496	3.88949e-09	1.74324e-08	Intergenic
X:9026901	X:7111528	1	0	0.0475571	32	0	0.199871	43	0	0.114916	100	0	0.00652891	56	0	0.0597463	131	0	0.00137227	0	0	1	1.22948e-08	4.76425e-08	Intron
2R:18821705	chr2R_Mrandom_562:4752	1	0	0.0587312	37	0	0.100506	21	0	0.271441	48	0	0.0507627	33	0	0.128843	85	0	0.00510195	55	0	0.0328678	2.99213e-08	1.07026e-07	Intron
X:2677613	chrX_Mrandom_172:28112	1	0	0.0652501	23	0	0.204383	0	0	1	52	0	0.0276061	47	0	0.038986	81	0	0.00372878	47	0	0.038986	3.19768e-08	1.1222e-07	3UTR
3R:5236254	3R:1088432	1	0	0.0374915	56	0	0.107532	27	0	0.341243	60	0	0.0916986	62	0	0.0846788	146	0	0.00298595	75	0	0.0504607	4.29313e-08	1.45186e-07	3UTR
X:17938011	X:13883958	1	0	0.0394796	25	0	0.350947	34	0	0.240729	28	0	0.309507	46	0	0.145628	79	0	0.0365564	30	0	0.284636	3.96221e-05	8.09858e-05	Intergenic
