# Supplementary material for: Adaptation of A-to-I RNA editing in Drosophila
Source: PLoS Genet. 2017 Mar 10;13(3):e1006648. doi: 10.1371/journal.pgen.1006648 (PMC5365144; doi:10.1371/journal.pgen.1006648)
Supplement: S10 Table — Orthologous sites with deep sequencing coverage (raw reads ≥ 200 in all the libraries) but without editing detected are also presented. (XLSX) [file pgen.1006648.s010.xlsx]

## Sheet: 451sites_conserved
ID:dm6: The chromosome and position of the editing site in dm6
Dpse3.2: The chromosome and position of the orthologous sites in D.pseudoobscura R3.2
g:align: the orthologous site is identified with genome alignment between D. melanogaster and D. pseudoobscura
c:align: the orthologous site is identified with the CDS alignment between D. melanogaster and D. pseudoobscura
P2, P3, P4, P6, P7, P8: The brain library of D.pseudoobscura in Table 3
PE1: the probability (at log scale) that this site is edited in one library; PE0: the probability (at log scale) that the G allele was observed due to sequencing error
Joint_PE1 is the Joint probability that the site is edited in at least one library.
ID_dm6	ID_dpse3.2	g_align	c_align	Mean_editing_level_in_dmel	P2_Coverage	P2_Gallele	P2_PE1	P2_PE0	P3_Coverage	P3_Gallele	P3_PE1	P3_PE0	P4_Coverage	P4_Gallele	P4_PE1	P4_PE0	P6_Coverage	P6_Gallele	P6_PE1	P6_PE0	P7_Coverage	P7_Gallele	P7_PE1	P7_PE0	P8_Coverage	P8_Gallele	P8_PE1	P8_PE0	Joint_PE1	edited_fdr0.05	Annotation
3L:1781408	XR_group8:523753	1	1	0.0883082	37	0	NA	NA	43	1	-0.0719665	0.069438	43	3	-5.489e-05	5.48885e-05	82	8	-1.95242e-12	1.95244e-12	63	5	-8.47797e-08	8.47797e-08	0	0	NA	NA	1	1	Nonsyn
2L:8177946	4_group4:1617889	1	1	0.555556	3	1	-0.00502092	0.00500834	6	4	-1.16983e-10	1.16983e-10	1	1	-0.00167364	0.00167224	2	0	NA	NA	1	1	-0.00167364	0.00167224	0	0	NA	NA	1	1	Nonsyn
X:3860692	XL_group1e:6906863	1	0	0.069413	1	0	NA	NA	1	0	NA	NA	2	0	NA	NA	996	8	-0.000333313	0.000333257	1205	13	-2.15213e-07	2.15212e-07	1545	19	-4.45385e-11	4.45385e-11	1	1	ncRNA
X:3859645	XL_group1e:6906176	1	0	0.260136	1	0	NA	NA	1	0	NA	NA	1	0	NA	NA	902	52	-1.31424e-60	0	996	87	-4.1496e-116	0	1520	160	-2.5026e-225	0	1	1	ncRNA
X:3861312	XL_group1e:6907481	1	0	0.149772	0	0	NA	NA	1	0	NA	NA	1	0	NA	NA	789	0	NA	NA	1014	2	-0.704378	0.505584	1390	10	-0.000153582	0.000153571	0.995101	1	ncRNA
X:3861500	XL_group1e:6907738	1	0	0.234179	1	0	NA	NA	0	0	NA	NA	1	1	-0.00167364	0.00167224	673	393	0	0	871	625	0	0	1286	939	0	0	1	1	ncRNA
X:3860621	XL_group1e:6906787	1	0	0.24978	0	0	NA	NA	1	0	NA	NA	0	0	NA	NA	527	5	-0.00211775	0.00211551	893	11	-5.04635e-07	5.04635e-07	938	9	-3.80174e-05	3.80166e-05	1	1	ncRNA
3R:4297517	2:24828321	1	1	0.160381	332	69	-4.3613e-120	0	229	39	-6.40619e-65	0	333	48	-8.96031e-76	0	506	97	-2.556e-164	0	652	103	-5.9985e-165	0	403	83	-1.0033e-143	0	1	1	3UTR
3R:4297504	2:24828334	0	1	0.32422	277	73	-1.8597e-135	0	213	67	-1.6907e-130	0	286	95	-5.4306e-187	0	439	126	-6.66292e-238	0	549	152	-7.94379e-284	0	333	140	-1.48575e-292	0	1	1	3UTR
3R:15296683	2:28066909	1	1	0.0702473	261	34	-1.41683e-52	0	190	16	-2.04729e-22	0	161	8	-4.57136e-10	4.57136e-10	221	6	-2.42993e-06	2.42993e-06	210	27	-6.38646e-42	0	177	21	-3.49761e-32	0	1	1	Nonsyn
3R:15296695	2:28066921	1	1	0.053995	256	24	-5.23779e-34	0	171	10	-6.03189e-13	6.03184e-13	151	1	-0.25272	0.223314	227	1	-0.379916	0.316081	220	8	-5.34138e-09	5.34138e-09	166	5	-1.03339e-05	1.03338e-05	1	1	Nonsyn
2R:11450850	3:4521155	1	0	0.0480193	89	8	-3.82879e-12	3.82883e-12	93	4	-2.02735e-05	2.02733e-05	113	4	-4.35339e-05	4.3533e-05	202	8	-2.73918e-09	2.73918e-09	201	10	-3.02233e-12	3.02236e-12	165	10	-4.21666e-13	4.21663e-13	1	1	3UTR
2R:11450933	3:4521232	1	0	0.0435594	96	0	NA	NA	78	2	-0.00774839	0.00771844	110	5	-1.38289e-06	1.38289e-06	178	4	-0.000250795	0.000250763	164	3	-0.00276528	0.00276146	164	3	-0.00276528	0.00276146	1	1	3UTR
3R:31602191	2:8368327	0	1	0.236669	66	3	-0.000197778	0.000197759	51	1	-0.0853557	0.0818143	78	11	-2.00711e-18	0	77	5	-2.33717e-07	2.33717e-07	89	12	-1.00782e-19	0	137	11	-1.24791e-15	1.22125e-15	1	1	Nonsyn
2R:11447606	3:4517679	1	0	0.11116	45	2	-0.00264263	0.00263915	74	2	-0.00699738	0.00697295	69	8	-4.66967e-13	4.6696e-13	83	6	-7.39158e-09	7.39158e-09	95	6	-1.67301e-08	1.67301e-08	120	7	-1.84396e-09	1.84396e-09	1	1	Syn
2R:11447607	3:4517680	1	0	0.970885	45	44	-3.0037e-121	0	68	66	-1.2412e-180	0	69	69	-2.5563e-192	0	79	79	-4.3713e-220	0	95	94	-9.27029e-260	0	120	119	0	0	1	1	Nonsyn
2R:11447601	3:4517674	1	0	0.725502	45	34	-3.89838e-85	0	71	58	-5.0846e-148	0	61	53	-1.987e-138	0	80	60	-8.5518e-149	0	101	70	-3.8869e-169	0	117	94	-1.3288e-237	0	1	1	Nonsyn
2R:11447612	3:4517685	1	0	0.156858	45	15	-7.3569e-31	0	72	18	-3.97683e-34	0	69	21	-1.22188e-41	0	84	13	-4.48147e-22	0	99	23	-2.31753e-42	0	117	41	-7.94801e-83	0	1	1	Syn
2R:11447617	3:4517690	1	0	0.750133	40	29	-6.79028e-72	0	60	52	-1.0324e-135	0	66	62	-5.0053e-167	0	76	54	-8.0127e-132	0	93	81	-4.9921e-211	0	107	92	-2.57108e-238	0	1	1	Nonsyn
2R:11447621	3:4517694	1	0	0.0574467	43	4	-9.16001e-07	9.16001e-07	65	8	-2.83565e-13	2.83551e-13	65	12	-1.77462e-21	0	80	11	-2.69525e-18	0	98	10	-2.09497e-15	2.10942e-15	106	15	-1.25692e-24	0	1	1	Syn
2R:21145178	3:17675519	1	1	0.0895337	50	4	-1.69348e-06	1.69348e-06	50	9	-2.40858e-16	2.22045e-16	71	23	-3.35507e-46	0	51	2	-0.00338208	0.00337637	73	14	-4.50874e-25	0	105	43	-2.05472e-90	0	1	1	Syn
3R:19765660	2:30131510	1	1	0.346222	32	17	-3.45452e-39	0	32	9	-2.77052e-18	0	58	10	-8.29435e-18	0	64	26	-3.61785e-55	0	101	28	-1.09902e-53	0	94	24	-2.9895e-45	0	1	1	Nonsyn
3R:24103714	2:14468202	1	1	0.317801	67	30	-4.70427e-65	0	33	8	-8.18018e-16	7.77156e-16	65	16	-2.24322e-30	0	96	29	-8.25043e-57	0	120	38	-7.19668e-75	0	91	28	-3.61208e-55	0	1	1	Nonsyn
2R:11447623	3:4517696	1	0	0.738969	37	28	-2.19222e-70	0	60	52	-1.0324e-135	0	56	53	-1.8858e-143	0	67	47	-1.7537e-114	0	83	73	-4.7826e-191	0	91	84	-4.5734e-224	0	1	1	Nonsyn
3L:8740020	XR_group8:8842218	1	1	0.0419871	84	6	-7.94878e-09	7.94878e-09	57	1	-0.0953975	0.0909885	48	4	-1.43464e-06	1.43464e-06	82	5	-3.20525e-07	3.20525e-07	56	3	-0.000121309	0.000121302	85	3	-0.000416939	0.000416852	1	1	Nonsyn
2L:2785658	4_group4:2130730	1	1	0.0449863	54	13	-8.31433e-25	0	39	3	-4.08519e-05	4.0851e-05	60	2	-0.00465153	0.00464073	89	22	-2.95785e-41	0	100	3	-0.000670037	0.000669813	84	3	-0.000402722	0.000402641	1	1	Nonsyn
4:874383	Unknown_group_43:2782	1	1	0.491818	53	44	-2.9195e-113	0	66	30	-2.60209e-65	0	56	22	-1.65911e-46	0	96	83	-1.3504e-215	0	116	55	-9.1055e-120	0	83	22	-5.12864e-42	0	1	1	Nonsyn
3L:4369207	XR_group8:2455956	1	1	0.0421709	69	1	-0.115481	0.109063	42	2	-0.00230556	0.00230291	40	1	-0.0669456	0.0647539	102	6	-2.56625e-08	2.56625e-08	100	10	-2.58144e-15	2.55351e-15	78	10	-1.94029e-16	2.22045e-16	1	1	Nonsyn
3L:4369208	XR_group8:2455957	1	1	0.0377976	67	0	NA	NA	39	0	NA	NA	41	0	NA	NA	97	4	-2.39307e-05	2.39304e-05	96	7	-3.82648e-10	3.82648e-10	78	5	-2.49378e-07	2.49378e-07	1	1	Nonsyn
X:17926472	XL_group1e:5171312	1	0	0.0614761	47	3	-7.17615e-05	7.17589e-05	28	0	NA	NA	30	0	NA	NA	90	2	-0.0102105	0.0101585	76	3	-0.00030009	0.000300045	76	1	-0.127197	0.11944	1	1	Intergenic
3L:4369185	XR_group8:2455934	1	1	0.264805	70	33	-2.20669e-72	0	47	13	-1.067e-25	0	44	8	-1.02727e-14	1.03251e-14	98	30	-6.41782e-59	0	104	41	-2.00301e-85	0	73	22	-1.93209e-43	0	1	1	Syn
2R:9229651	3:9187070	1	1	0.0474122	67	1	-0.112134	0.106075	48	1	-0.0803347	0.0771926	42	0	NA	NA	90	0	NA	NA	58	0	NA	NA	72	1	-0.120502	0.113525	0.954451	1	Nonsyn
3L:8740095	XR_group8:8842143	1	1	0.0852425	77	25	-4.08087e-50	0	64	22	-6.14255e-45	0	63	15	-2.53285e-28	0	53	7	-5.26961e-12	5.26956e-12	48	9	-1.61714e-16	1.11022e-16	72	11	-7.87037e-19	0	1	1	Nonsyn
3L:4369184	XR_group8:2455933	1	1	0.693105	72	47	-4.5807e-112	0	45	33	-6.59454e-82	0	43	28	-2.64452e-67	0	95	59	-2.8212e-138	0	101	78	-8.1026e-195	0	71	59	-1.8765e-151	0	1	1	Nonsyn
2L:19509577	4_group1:1689362	1	1	0.228203	34	11	-7.89732e-23	0	57	18	-3.05031e-36	0	57	22	-2.69766e-46	0	72	13	-5.17329e-23	0	72	15	-2.36267e-27	0	71	20	-6.07534e-39	0	1	1	Nonsyn
3L:4369213	XR_group8:2455962	1	1	0.0534401	63	9	-2.23119e-15	2.22045e-15	30	3	-1.83538e-05	1.83537e-05	32	3	-2.23664e-05	2.23661e-05	91	28	-3.61208e-55	0	85	10	-4.77403e-16	4.44089e-16	70	5	-1.44568e-07	1.44568e-07	1	1	Nonsyn
3R:11391531	2:29224989	1	1	0.129402	19	5	-1.49115e-10	1.49115e-10	16	6	-1.72619e-13	1.7264e-13	31	5	-2.14278e-09	2.14278e-09	20	0	NA	NA	60	16	-5.21965e-31	0	69	15	-1.16462e-27	0	1	1	Nonsyn
2L:2785621	4_group4:2130693	1	1	0.410492	31	18	-2.11265e-42	0	46	15	-1.08996e-30	0	73	24	-2.50318e-48	0	91	53	-3.8838e-122	0	109	48	-1.084e-102	0	67	19	-3.91276e-37	0	1	1	Nonsyn
3L:1781211	XR_group8:523556	1	1	0.0504959	50	3	-8.64181e-05	8.64144e-05	67	8	-3.65343e-13	3.65374e-13	48	1	-0.0803347	0.0771926	104	9	-2.43516e-13	2.43472e-13	83	9	-3.00679e-14	3.0087e-14	67	5	-1.15841e-07	1.15841e-07	1	1	Nonsyn
3L:9155185	XR_group5:382349	0	1	0.272579	23	3	-8.07653e-06	8.0765e-06	27	12	-8.12212e-27	0	33	14	-1.06287e-30	0	38	14	-1.2454e-29	0	57	16	-2.0297e-31	0	67	24	-2.07619e-49	0	1	1	Nonsyn
2R:14297994	3:17439033	1	1	0.153177	38	5	-6.26866e-09	6.26866e-09	39	6	-6.80476e-11	6.80476e-11	38	12	-1.24368e-24	0	80	14	-1.81914e-24	0	75	14	-6.81571e-25	0	66	15	-5.53945e-28	0	1	1	Nonsyn
2R:9234514	3:9191459	1	1	0.3416	30	17	-7.33614e-40	0	61	15	-1.4675e-28	0	47	13	-1.067e-25	0	73	42	-8.79349e-97	0	68	19	-5.42133e-37	0	66	17	-1.45596e-32	0	1	1	Nonsyn
2R:9234519	3:9191464	1	1	0.487769	30	22	-4.72482e-55	0	50	23	-1.4147e-50	0	47	25	-5.47458e-57	0	74	48	-3.3102e-114	0	63	35	-3.9313e-80	0	65	34	-1.26304e-76	0	1	1	Nonsyn
3R:18970692	2:14924052	1	1	0.106951	26	2	-0.000885249	0.000884857	47	3	-7.17615e-05	7.17589e-05	23	0	NA	NA	39	8	-3.59263e-15	3.55271e-15	51	4	-1.83515e-06	1.83515e-06	64	0	NA	NA	1	1	Nonsyn
X:17930651	XL_group1e:5176182	1	0	0.553706	37	17	-9.63597e-38	0	17	6	-2.66392e-13	2.66343e-13	44	7	-1.32741e-12	1.32738e-12	68	47	-5.6695e-114	0	48	14	-6.11586e-28	0	64	23	-1.87849e-47	0	1	1	Intragenic
3L:2925255	XR_group8:3758095	1	0	0.820379	15	13	-8.36997e-35	0	21	17	-3.71876e-44	0	45	37	-3.88999e-95	0	37	33	-1.53419e-87	0	50	42	-1.2669e-108	0	63	53	-8.5951e-137	0	1	1	Nonsyn
2L:2785610	4_group4:2130682	1	1	0.462155	32	17	-3.45452e-39	0	47	27	-1.01067e-62	0	61	35	-7.63377e-81	0	89	63	-2.3124e-153	0	102	61	-2.2126e-141	0	62	33	-9.14271e-75	0	1	1	Nonsyn
2R:17377110	3:16825134	1	0	0.66706	58	43	-1.1607e-106	0	26	13	-8.15023e-30	0	50	28	-1.53142e-64	0	100	65	-3.3792e-154	0	98	74	-1.4758e-183	0	61	34	-5.90818e-78	0	1	1	Intragenic
X:17930658	XL_group1e:5176189	1	0	0.808484	38	25	-2.02759e-60	0	16	11	-1.23948e-27	0	42	27	-1.0298e-64	0	69	53	-1.274e-132	0	48	33	-2.49461e-80	0	61	48	-3.3605e-121	0	1	1	Intragenic
2R:17377109	3:16825133	1	0	0.743121	58	49	-9.1735e-127	0	26	17	-1.92615e-41	0	50	39	-1.87583e-98	0	98	78	-8.6534e-197	0	97	88	-6.2937e-233	0	60	41	-2.8341e-99	0	1	1	Intragenic
2R:17377403	3:16825376	1	0	0.261163	46	27	-4.30769e-63	0	45	20	-8.90663e-44	0	55	16	-1.04612e-31	0	103	40	-4.72238e-83	0	89	37	-2.49784e-78	0	60	15	-1.10838e-28	0	1	1	Intragenic
3R:18971312	2:14924740	1	1	0.672913	38	18	-3.40144e-40	0	46	13	-7.73071e-26	0	38	5	-6.26866e-09	6.26866e-09	49	26	-3.5947e-59	0	76	25	-2.76035e-50	0	60	19	-3.34982e-38	0	1	1	Nonsyn
3R:18907652	2:14864499	1	1	0.665454	36	24	-2.80732e-58	0	49	16	-1.18853e-32	0	16	2	-0.000330426	0.000330372	76	48	-2.4876e-113	0	77	22	-7.61743e-43	0	58	12	-3.97188e-22	0	1	1	Nonsyn
X:2217806	XL_group1a:123751	1	1	0.659675	25	14	-5.85873e-33	0	25	13	-4.08145e-30	0	45	37	-3.88999e-95	0	21	16	-7.54925e-41	0	26	17	-1.92615e-41	0	58	39	-4.69549e-94	0	1	1	Nonsyn
3L:4432487	XR_group8:2525668	1	1	0.742976	45	39	-4.1238e-102	0	35	30	-1.61005e-78	0	58	51	-7.2668e-134	0	67	61	-4.1309e-162	0	83	74	-1.0826e-194	0	57	50	-3.8211e-131	0	1	1	Nonsyn
3L:4432486	XR_group8:2525667	1	1	0.411435	45	38	-1.3717e-98	0	36	27	-9.92087e-68	0	60	45	-5.8029e-112	0	67	57	-1.3042e-147	0	81	67	-1.6287e-171	0	57	41	-8.0648e-101	0	1	1	Syn
3R:19763634	2:30129654	1	1	0.691502	32	21	-6.19892e-51	0	19	13	-2.1494e-32	0	56	44	-3.6606e-111	0	46	29	-5.0896e-69	0	78	52	-1.3638e-124	0	57	43	-3.0067e-107	0	1	1	Nonsyn
2L:9809367	4_group3:363890	0	1	0.130365	24	5	-5.41279e-10	5.41279e-10	15	0	NA	NA	27	3	-1.32726e-05	1.32725e-05	29	3	-1.65391e-05	1.6539e-05	42	3	-5.11243e-05	5.1123e-05	55	5	-4.24294e-08	4.24294e-08	1	1	Nonsyn
2L:9809365	4_group3:363892	0	1	0.148411	24	5	-5.41279e-10	5.41279e-10	13	1	-0.0217573	0.0215223	28	2	-0.0010274	0.00102687	30	4	-2.06976e-07	2.06976e-07	41	2	-0.00219809	0.00219568	55	4	-2.49121e-06	2.49121e-06	1	1	Nonsyn
2L:9809350	4_group3:363907	0	1	0.623653	17	11	-3.50647e-27	0	13	9	-7.2674e-23	0	23	9	-8.18193e-20	0	21	15	-1.202e-37	0	38	19	-5.99639e-43	0	55	28	-6.54601e-63	0	1	1	Nonsyn
X:6108712	Unknown_group_804:48100	1	1	0.943011	27	25	-1.33776e-67	0	22	18	-7.60044e-47	0	25	25	-3.82358e-70	0	34	33	-7.9366e-91	0	37	33	-1.53419e-87	0	55	54	-6.2775e-149	0	1	1	Nonsyn
3R:25965631	2:19274785	1	1	0.197336	43	14	-1.00164e-28	0	38	21	-1.36959e-48	0	25	14	-5.85873e-33	0	73	22	-1.93209e-43	0	84	35	-3.18332e-74	0	54	22	-6.06328e-47	0	1	1	Nonsyn
X:12638680	XL_group1a:3323219	1	1	0.173079	46	1	-0.0769875	0.0740985	35	0	NA	NA	51	3	-9.17048e-05	9.17006e-05	68	3	-0.000216067	0.000216044	49	0	NA	NA	54	0	NA	NA	1	1	Nonsyn
X:17930733	XL_group1e:5176264	1	0	0.548382	45	18	-1.719e-38	0	19	8	-4.54677e-18	0	37	11	-2.34925e-22	0	54	11	-2.56248e-20	0	38	18	-3.40144e-40	0	54	17	-2.78097e-34	0	1	1	Intragenic
2L:9809349	4_group3:363908	1	1	0.713573	16	11	-1.23948e-27	0	13	10	-4.86824e-26	0	23	17	-6.25251e-43	0	20	17	-7.09456e-45	0	37	28	-2.19222e-70	0	54	44	-1.574e-112	0	1	1	Nonsyn
3R:19753763	2:30119457	1	1	0.539272	20	9	-1.68928e-20	0	13	6	-3.71492e-14	3.71925e-14	37	20	-4.5264e-46	0	30	15	-3.38784e-34	0	63	32	-1.21831e-71	0	53	24	-1.70066e-52	0	1	1	Syn
2L:9717614	4_group3:452073	0	1	0.748586	30	30	-4.99994e-84	0	18	16	-5.70301e-43	0	11	11	-2.85948e-31	0	35	33	-1.38665e-89	0	54	53	-3.6857e-146	0	52	47	-8.0591e-125	0	1	1	Nonsyn
X:6108552	Unknown_group_804:47940	0	1	0.77643	15	12	-2.16563e-31	0	14	5	-2.58528e-11	2.58529e-11	31	21	-2.13428e-51	0	39	27	-4.10131e-66	0	42	25	-9.47445e-59	0	52	33	-1.73111e-78	0	1	1	Syn
X:16464719	XL_group1e:3068471	0	1	0.779713	16	12	-8.64915e-31	0	13	10	-4.86824e-26	0	14	13	-1.11773e-35	0	27	19	-3.83285e-47	0	30	25	-5.40517e-65	0	52	41	-8.4822e-104	0	1	1	Nonsyn
2L:14089233	4_group4:5575875	0	1	0.133139	14	2	-0.000251122	0.000251091	10	0	NA	NA	26	0	NA	NA	13	0	NA	NA	28	2	-0.0010274	0.00102687	52	3	-9.7198e-05	9.71933e-05	1	1	Syn
2L:14089236	4_group4:5575872	0	1	0.697302	13	8	-7.81158e-20	0	8	2	-7.77798e-05	7.77768e-05	28	9	-6.86351e-19	0	14	5	-2.58528e-11	2.58529e-11	27	12	-8.12212e-27	0	52	22	-2.10834e-47	0	1	1	Syn
2R:17377122	3:16825146	1	0	0.503272	58	26	-1.3451e-56	0	25	7	-1.71207e-14	1.70974e-14	49	14	-8.54885e-28	0	93	32	-1.09684e-64	0	90	30	-3.05397e-60	0	51	15	-6.73853e-30	0	1	1	Intragenic
X:5630195	XL_group1a:8141844	1	1	0.0519451	51	0	NA	NA	50	0	NA	NA	43	2	-0.00241548	0.00241257	130	4	-7.50847e-05	7.50819e-05	84	0	NA	NA	51	0	NA	NA	0.999985	1	Nonsyn
3R:19753764	2:30119458	1	1	0.760718	20	16	-1.80027e-41	0	12	11	-3.42612e-30	0	34	28	-2.38148e-72	0	28	23	-1.33308e-59	0	63	51	-6.3965e-130	0	51	41	-1.7973e-104	0	1	1	Nonsyn
X:6108553	Unknown_group_804:47941	0	1	0.915821	15	12	-2.16563e-31	0	14	12	-4.33796e-32	0	31	30	-1.54747e-82	0	41	36	-8.12707e-95	0	41	39	-4.1788e-106	0	51	46	-4.3559e-122	0	1	1	Nonsyn
X:5630114	XL_group1a:8141763	1	1	0.788649	59	41	-8.9895e-100	0	31	19	-2.42093e-45	0	26	9	-3.11428e-19	0	105	65	-4.9181e-152	0	86	53	-4.2266e-124	0	50	14	-1.18549e-27	0	1	1	Nonsyn
3R:18907676	2:14864523	1	1	0.120563	39	1	-0.065272	0.0631874	43	0	NA	NA	34	4	-3.48386e-07	3.48386e-07	79	5	-2.65858e-07	2.65858e-07	83	2	-0.00873648	0.00869843	50	2	-0.00325285	0.00324756	1	1	Nonsyn
X:5630342	XL_group1a:8141991	1	1	0.399093	69	40	-1.93425e-92	0	35	21	-1.10928e-49	0	38	7	-4.41015e-13	4.40981e-13	104	60	-1.0827e-137	0	107	60	-1.3187e-136	0	49	12	-4.16675e-23	0	1	1	Nonsyn
2L:2785542	4_group4:2130614	1	1	0.793378	38	31	-1.04328e-79	0	27	22	-6.54836e-57	0	52	43	-1.4494e-110	0	77	65	-1.1778e-167	0	73	59	-5.4015e-150	0	49	43	-5.5362e-113	0	1	1	Nonsyn
2R:11450318	3:4520486	1	0	0.464445	22	11	-1.98342e-25	0	22	7	-6.10086e-15	6.10623e-15	40	17	-5.35026e-37	0	48	24	-7.09453e-54	0	69	35	-3.47011e-78	0	49	26	-3.5947e-59	0	1	1	3UTR
3L:4369445	XR_group8:2456194	1	1	0.107356	43	0	NA	NA	24	0	NA	NA	28	2	-0.0010274	0.00102687	60	2	-0.00465153	0.00464073	64	4	-4.58566e-06	4.58565e-06	49	4	-1.56008e-06	1.56008e-06	1	1	Nonsyn
2R:12921325	3:14339576	1	1	0.278138	40	1	-0.0669456	0.0647539	34	3	-2.69165e-05	2.69162e-05	41	2	-0.00219809	0.00219568	57	3	-0.000127889	0.000127881	59	6	-9.13208e-10	9.13208e-10	49	1	-0.0820084	0.0787358	1	1	Nonsyn
2R:12921326	3:14339577	1	1	0.101033	43	1	-0.0719665	0.069438	33	3	-2.45723e-05	2.4572e-05	41	5	-9.32007e-09	9.32007e-09	53	8	-5.06901e-14	5.07372e-14	57	4	-2.87763e-06	2.87763e-06	49	5	-2.34527e-08	2.34527e-08	1	1	Nonsyn
2R:17377125	3:16825149	1	0	0.30493	53	3	-0.000102902	0.000102896	28	0	NA	NA	44	4	-1.00626e-06	1.00626e-06	98	10	-2.09497e-15	2.10942e-15	88	6	-1.0537e-08	1.0537e-08	48	1	-0.0803347	0.0771926	1	1	Intragenic
3L:9151836	XR_group5:386029	0	1	0.0607804	23	5	-4.2911e-10	4.2911e-10	19	5	-1.49115e-10	1.49115e-10	38	6	-5.76613e-11	5.76613e-11	36	9	-9.24317e-18	0	59	5	-6.07225e-08	6.07225e-08	48	10	-1.05563e-18	0	1	1	Syn
3R:7192825	2:26448931	1	1	0.187054	29	1	-0.0485356	0.0473766	17	0	NA	NA	25	0	NA	NA	48	1	-0.0803347	0.0771926	54	1	-0.0903766	0.0864129	48	3	-7.64501e-05	7.64472e-05	0.999998	1	Nonsyn
2L:9809297	4_group3:363960	0	1	0.803423	12	10	-1.12515e-26	0	7	6	-1.52851e-16	1.11022e-16	16	15	-3.57208e-41	0	22	18	-7.60044e-47	0	31	21	-2.13428e-51	0	48	42	-2.9053e-110	0	1	1	Nonsyn
3L:9151835	XR_group5:386030	0	1	0.0685854	23	11	-3.79572e-25	0	19	4	-2.97072e-08	2.97072e-08	37	11	-2.34925e-22	0	33	19	-1.40021e-44	0	62	19	-6.99269e-38	0	47	22	-1.16533e-48	0	1	1	Nonsyn
3R:18907675	2:14864522	1	1	0.695946	40	25	-1.50137e-59	0	43	18	-6.114e-39	0	31	14	-3.453e-31	0	77	46	-5.7019e-107	0	83	46	-9.1669e-105	0	46	22	-6.2085e-49	0	1	1	Nonsyn
3L:4433320	XR_group8:2526508	1	1	0.798793	30	23	-2.75253e-58	0	28	18	-1.35061e-43	0	47	28	-1.20911e-65	0	66	57	-1.9497e-148	0	76	52	-1.4808e-125	0	46	29	-5.0896e-69	0	1	1	Nonsyn
2R:11450317	3:4520485	1	0	0.438003	20	13	-6.13161e-32	0	20	9	-1.68928e-20	0	40	23	-1.18063e-53	0	46	28	-4.89579e-66	0	69	47	-1.7753e-113	0	46	30	-4.83059e-72	0	1	1	3UTR
3R:20322392	2:15320826	1	1	0.0756191	22	1	-0.0368201	0.0361505	33	0	NA	NA	31	1	-0.0518829	0.0505599	44	0	NA	NA	52	0	NA	NA	46	1	-0.0769875	0.0740985	0.992145	1	Nonsyn
3R:17881419	2:28725963	1	1	0.697824	18	15	-1.81605e-39	0	17	12	-2.93617e-30	0	26	21	-3.1908e-54	0	29	20	-2.88667e-49	0	34	27	-5.68739e-69	0	46	41	-1.9439e-108	0	1	1	Nonsyn
2R:9229804	3:9187223	1	1	0.15208	35	4	-3.92814e-07	3.92814e-07	47	11	-4.71285e-21	0	46	12	-1.76542e-23	0	68	6	-2.18995e-09	2.18995e-09	65	14	-7.5313e-26	0	45	6	-1.68425e-10	1.68425e-10	1	1	Nonsyn
3L:1782670	XR_group8:525025	1	1	0.371528	33	21	-1.70198e-50	0	51	29	-4.50348e-67	0	42	28	-9.23998e-68	0	57	43	-3.0067e-107	0	60	32	-1.38577e-72	0	45	22	-3.24441e-49	0	1	1	Nonsyn
3R:17881420	2:28725964	1	1	0.559925	19	14	-1.54275e-35	0	17	9	-2.45608e-21	0	25	21	-6.14597e-55	0	29	20	-2.88667e-49	0	33	23	-1.24548e-56	0	45	32	-9.99446e-79	0	1	1	Syn
2L:14089221	4_group4:5575887	0	1	0.374028	12	10	-1.12515e-26	0	9	3	-3.89858e-07	3.89858e-07	24	10	-3.28302e-22	0	16	11	-1.23948e-27	0	28	21	-5.72513e-53	0	45	18	-1.719e-38	0	1	1	Nonsyn
3L:4433319	XR_group8:2526507	1	1	0.248851	31	3	-2.02949e-05	2.02947e-05	29	1	-0.0485356	0.0473766	50	3	-8.64181e-05	8.64144e-05	69	12	-3.85994e-21	0	77	5	-2.33717e-07	2.33717e-07	44	2	-0.00252784	0.00252465	1	1	Syn
2L:11159893	4_group3:6518158	1	0	0.407593	17	7	-7.00822e-16	6.66134e-16	20	3	-5.21847e-06	5.21846e-06	19	2	-0.00046932	0.00046921	31	5	-2.14278e-09	2.14278e-09	43	8	-8.41744e-15	8.43769e-15	44	14	-1.46678e-28	0	1	1	Nonsyn
X:516707	XL_group1e:4435369	1	0	0.204462	25	0	NA	NA	25	0	NA	NA	37	2	-0.00179286	0.00179125	22	0	NA	NA	42	0	NA	NA	44	1	-0.0736402	0.0709941	0.992497	1	Intron
2L:11159899	4_group3:6518164	1	0	0.15094	16	2	-0.000330426	0.000330372	23	7	-8.75715e-15	8.77076e-15	20	5	-1.98544e-10	1.98544e-10	34	3	-2.69165e-05	2.69162e-05	41	6	-9.35115e-11	9.35114e-11	44	8	-1.02727e-14	1.03251e-14	1	1	Nonsyn
X:16518832	XL_group1e:3015496	0	1	0.131434	16	2	-0.000330426	0.000330372	22	3	-7.03187e-06	7.03185e-06	24	3	-9.21877e-06	9.21873e-06	30	4	-2.06976e-07	2.06976e-07	49	7	-2.95387e-12	2.95386e-12	43	5	-1.19383e-08	1.19383e-08	1	1	Syn
X:16518833	XL_group1e:3015495	0	1	0.738295	16	12	-8.64915e-31	0	21	14	-1.53794e-34	0	22	13	-3.92224e-31	0	30	23	-2.75253e-58	0	49	35	-4.31548e-86	0	43	25	-2.2597e-58	0	1	1	Nonsyn
2L:11159902	4_group3:6518167	1	0	0.296255	16	6	-1.72619e-13	1.7264e-13	21	9	-2.95178e-20	0	19	8	-4.54677e-18	0	35	10	-3.02201e-20	0	41	18	-2.03768e-39	0	43	18	-6.114e-39	0	1	1	Nonsyn
2R:13817109	3:14406988	0	1	0.225708	19	6	-5.82342e-13	5.82312e-13	12	2	-0.000182532	0.000182516	32	9	-2.77052e-18	0	31	3	-2.02949e-05	2.02947e-05	25	8	-6.44861e-17	1.11022e-16	43	10	-3.11808e-19	0	1	1	Nonsyn
3L:4430206	XR_group8:2523173	1	0	0.291383	32	6	-1.90907e-11	1.90907e-11	23	4	-6.75061e-08	6.75061e-08	28	14	-5.24821e-32	0	53	6	-4.69309e-10	4.69309e-10	64	17	-8.00759e-33	0	42	14	-6.76582e-29	0	1	1	Intron
3L:4431761	XR_group8:2524865	1	0	0.846749	26	5	-8.35362e-10	8.35362e-10	20	4	-3.70844e-08	3.70844e-08	20	1	-0.0334728	0.0329188	41	4	-7.53679e-07	7.53679e-07	52	11	-1.62196e-20	0	42	8	-6.8616e-15	6.88338e-15	1	1	Intron
X:516702	XL_group1e:4435364	1	0	0.129452	22	7	-6.10086e-15	6.10623e-15	20	8	-7.56669e-18	0	38	24	-2.16177e-57	0	19	6	-5.82342e-13	5.82312e-13	40	13	-9.2267e-27	0	42	19	-7.53158e-42	0	1	1	Intron
2L:14089249	4_group4:5575859	1	1	0.337061	9	3	-3.89858e-07	3.89858e-07	12	1	-0.0200837	0.0198834	27	7	-3.15358e-14	3.15303e-14	22	7	-6.10086e-15	6.10623e-15	27	6	-6.28089e-12	6.28086e-12	42	10	-2.39658e-19	0	1	1	Nonsyn
X:16477479	XL_group1e:3053802	0	1	0.103784	14	0	NA	NA	17	0	NA	NA	10	0	NA	NA	15	0	NA	NA	25	2	-0.000818035	0.0008177	42	0	NA	NA	0.958297	1	Syn
2R:9884160	3:11003405	0	1	0.107581	6	1	-0.0100418	0.00999159	19	2	-0.00046932	0.00046921	30	5	-1.79967e-09	1.79967e-09	32	5	-2.53605e-09	2.53605e-09	23	1	-0.0384937	0.0377623	42	5	-1.05648e-08	1.05648e-08	1	1	Nonsyn
3L:4430208	XR_group8:2523175	1	0	0.844028	31	12	-6.55285e-26	0	24	9	-1.30714e-19	0	27	13	-1.56939e-29	0	52	22	-2.10834e-47	0	67	25	-5.98059e-52	0	41	23	-2.6849e-53	0	1	1	Intron
3L:4430207	XR_group8:2523174	1	0	0.290563	32	1	-0.0535565	0.0521476	25	0	NA	NA	29	3	-1.65391e-05	1.6539e-05	52	2	-0.00351371	0.00350754	65	9	-3.0045e-15	2.9976e-15	41	5	-9.32007e-09	9.32007e-09	1	1	Intron
3R:19238197	2:29529964	1	1	0.299301	19	5	-1.49115e-10	1.49115e-10	24	15	-2.88266e-36	0	29	17	-3.18402e-40	0	52	22	-2.10834e-47	0	58	27	-2.66998e-59	0	41	18	-2.03768e-39	0	1	1	Nonsyn
2R:12448686	3:14031407	1	1	0.454321	33	15	-2.25457e-33	0	32	16	-2.19164e-36	0	18	9	-4.90476e-21	0	68	37	-3.80905e-84	0	39	20	-1.9552e-45	0	41	19	-4.131e-42	0	1	1	Nonsyn
3R:19238845	2:29530578	1	1	0.177987	11	0	NA	NA	27	9	-4.6644e-19	0	28	6	-7.98241e-12	7.98239e-12	44	9	-6.87709e-17	1.11022e-16	38	5	-6.26866e-09	6.26866e-09	41	5	-9.32007e-09	9.32007e-09	1	1	Nonsyn
2L:14089212	4_group4:5575896	0	1	0.197346	12	4	-3.82957e-09	3.82957e-09	8	5	-7.29231e-13	7.29194e-13	26	16	-1.95514e-38	0	15	7	-2.3257e-16	2.22045e-16	26	15	-1.69805e-35	0	41	20	-7.61028e-45	0	1	1	Syn
X:22982709	XL_group1a:8197458	0	1	0.619152	39	32	-2.12624e-82	0	45	41	-2.1163e-109	0	53	45	-9.7803e-117	0	75	57	-4.9625e-142	0	73	59	-5.4015e-150	0	40	30	-4.17016e-75	0	1	1	Nonsyn
2R:14741592	3:5296276	1	1	0.494468	27	18	-4.83126e-44	0	27	19	-3.83285e-47	0	19	14	-1.54275e-35	0	60	40	-3.46877e-96	0	48	33	-2.49461e-80	0	40	26	-1.45074e-62	0	1	1	Nonsyn
3L:9155218	XR_group5:382316	1	1	0.951302	9	8	-5.49524e-22	0	11	9	-5.60717e-24	0	25	25	-3.82358e-70	0	17	17	-6.25288e-48	0	45	41	-2.1163e-109	0	40	37	-1.7976e-99	0	1	1	Nonsyn
X:19508447	XL_group1a:5421489	0	1	0.147625	52	11	-1.62196e-20	0	58	7	-1.02041e-11	1.02041e-11	59	7	-1.15608e-11	1.15608e-11	79	19	-1.40482e-35	0	43	8	-8.41744e-15	8.43769e-15	40	7	-6.49595e-13	6.49591e-13	1	1	Nonsyn
3R:15399446	2:9847654	1	1	0.492364	33	26	-2.70088e-66	0	21	18	-1.38409e-47	0	39	31	-5.07777e-79	0	64	49	-1.3607e-122	0	41	35	-2.91127e-91	0	40	35	-4.26733e-92	0	1	1	Nonsyn
2L:14089246	4_group4:5575862	1	1	0.963312	9	9	-1.02256e-25	0	11	11	-2.85948e-31	0	22	20	-6.73293e-54	0	19	18	-1.98355e-49	0	26	24	-7.40729e-65	0	40	36	-9.92721e-96	0	1	1	Nonsyn
3L:4430199	XR_group8:2523166	1	0	0.233653	30	26	-1.741e-68	0	18	16	-5.70301e-43	0	29	28	-5.17682e-77	0	51	45	-1.9938e-118	0	60	57	-1.8204e-154	0	39	36	-9.94339e-97	0	1	1	Intron
2L:13188337	4_group4:911963	1	1	0.633423	27	13	-1.56939e-29	0	33	7	-1.50383e-13	1.50435e-13	32	5	-2.53605e-09	2.53605e-09	42	22	-4.06871e-50	0	34	12	-2.53448e-25	0	39	2	-0.00199053	0.00198855	1	1	Nonsyn
2L:20346120	4_group4:2599505	1	1	0.299072	12	5	-1.02561e-11	1.0256e-11	27	15	-3.81463e-35	0	16	12	-8.64915e-31	0	29	14	-1.01307e-31	0	34	23	-3.84349e-56	0	39	32	-2.12624e-82	0	1	1	Nonsyn
3R:27674907	2:3857861	1	0	0.417328	13	4	-5.52421e-09	5.52421e-09	16	6	-1.72619e-13	1.7264e-13	21	8	-1.2205e-17	0	34	7	-1.89094e-13	1.89071e-13	31	8	-4.66167e-16	4.44089e-16	39	8	-3.59263e-15	3.55271e-15	1	1	Nonsyn
3R:25965643	2:19274773	0	1	0.987999	37	35	-4.3403e-95	0	36	36	-1.0933e-100	0	20	20	-2.92399e-56	0	63	58	-6.2322e-155	0	69	68	-1.0531e-187	0	38	32	-3.82252e-83	0	1	1	Nonsyn
3L:4586714	XR_group8:2687747	1	1	0.10956	22	13	-3.92224e-31	0	24	7	-1.2345e-14	1.23235e-14	28	6	-7.98241e-12	7.98239e-12	32	18	-4.82127e-42	0	31	8	-4.66167e-16	4.44089e-16	38	5	-6.26866e-09	6.26866e-09	1	1	Syn
2L:13189312	4_group4:912959	1	1	0.699484	27	16	-4.79142e-38	0	32	13	-2.69687e-28	0	35	15	-7.03823e-33	0	34	22	-4.39838e-53	0	38	17	-1.7409e-37	0	37	13	-2.74435e-27	0	1	1	Nonsyn
3L:4586715	XR_group8:2687748	1	1	0.792778	22	19	-2.67995e-50	0	23	17	-6.25251e-43	0	28	21	-5.72513e-53	0	32	28	-6.38821e-74	0	31	25	-2.78818e-64	0	37	27	-3.6648e-67	0	1	1	Nonsyn
X:16477496	XL_group1e:3053785	1	1	0.0807765	16	2	-0.000330426	0.000330372	9	0	NA	NA	9	0	NA	NA	15	1	-0.0251046	0.0247921	27	1	-0.0451883	0.0441825	37	1	-0.0619247	0.0600463	0.999998	1	Nonsyn
3R:27675074	2:3858028	1	0	0.165658	13	1	-0.0217573	0.0215223	16	0	NA	NA	27	1	-0.0451883	0.0441825	33	0	NA	NA	26	0	NA	NA	37	0	NA	NA	0.954356	1	Nonsyn
X:6109871	Unknown_group_804:49250	1	1	0.170584	13	1	-0.0217573	0.0215223	8	0	NA	NA	26	10	-8.86449e-22	0	25	10	-5.46338e-22	0	26	11	-2.15903e-24	0	37	10	-5.71666e-20	0	1	1	Nonsyn
3L:4369162	XR_group8:2455911	1	0	0.572663	38	22	-1.77249e-51	0	24	13	-1.96214e-30	0	31	16	-1.09755e-36	0	51	24	-5.02677e-53	0	53	41	-3.7402e-103	0	36	28	-5.34105e-71	0	1	1	Intergenic
2R:13817377	3:14406738	0	1	0.0953758	14	0	NA	NA	21	1	-0.0351465	0.034536	23	0	NA	NA	31	0	NA	NA	30	1	-0.0502092	0.0489696	36	1	-0.0602511	0.0584719	0.993968	1	Nonsyn
2L:9733349	4_group3:436498	0	1	0.972049	15	13	-8.36997e-35	0	12	12	-4.78174e-34	0	10	9	-1.02102e-24	0	23	20	-5.15369e-53	0	27	26	-1.72359e-71	0	36	28	-5.34105e-71	0	1	1	Nonsyn
2L:2784359	4_group4:2129419	1	0	0.326284	29	21	-2.07205e-52	0	19	14	-1.54275e-35	0	23	4	-6.75061e-08	6.75061e-08	56	34	-8.08284e-80	0	50	32	-2.45153e-76	0	35	14	-3.00206e-30	0	1	1	Intron
X:6108641	Unknown_group_804:48029	1	1	0.0750817	16	1	-0.0267782	0.0264229	20	1	-0.0334728	0.0329188	29	5	-1.50182e-09	1.50182e-09	28	1	-0.0468619	0.0457809	36	4	-4.41326e-07	4.41326e-07	35	4	-3.92814e-07	3.92814e-07	1	1	Nonsyn
2L:9733502	4_group3:436345	0	1	0.109114	16	1	-0.0267782	0.0264229	12	0	NA	NA	10	0	NA	NA	23	0	NA	NA	29	1	-0.0485356	0.0473766	35	1	-0.0585774	0.0568948	0.995371	1	Nonsyn
2L:14089207	4_group4:5575901	0	1	0.353974	11	2	-0.000152278	0.000152266	7	2	-5.83994e-05	5.83977e-05	27	8	-1.31973e-16	1.11022e-16	14	4	-7.72355e-09	7.72355e-09	22	7	-6.10086e-15	6.10623e-15	35	10	-3.02201e-20	0	1	1	Nonsyn
2L:14089204	4_group4:5575904	0	1	0.86875	11	9	-5.60717e-24	0	7	7	-3.65672e-20	0	27	22	-6.54836e-57	0	11	11	-2.85948e-31	0	21	21	-4.88962e-59	0	35	31	-4.34957e-82	0	1	1	Nonsyn
X:5631048	XL_group1a:8142655	1	1	0.816943	35	25	-6.90726e-62	0	26	17	-1.92615e-41	0	22	12	-3.04469e-28	0	63	48	-6.2301e-120	0	69	45	-2.4784e-107	0	34	16	-8.01074e-36	0	1	1	Nonsyn
2L:2784372	4_group4:2129432	1	0	0.0969317	28	1	-0.0468619	0.0457809	21	3	-6.08059e-06	6.08057e-06	18	0	NA	NA	48	5	-2.10889e-08	2.10889e-08	47	8	-1.81454e-14	1.80966e-14	34	6	-2.8252e-11	2.8252e-11	1	1	Intron
2L:6682304	4_group5:488329	1	1	0.124988	13	6	-3.71492e-14	3.71925e-14	30	8	-3.46381e-16	3.33067e-16	28	9	-6.86351e-19	0	25	12	-2.43721e-27	0	36	17	-5.21687e-38	0	34	16	-8.01074e-36	0	1	1	Nonsyn
3R:27674862	2:3857816	1	0	0.0494045	18	1	-0.0301255	0.0296763	16	0	NA	NA	32	3	-2.23664e-05	2.23661e-05	55	9	-6.06678e-16	5.55112e-16	34	3	-2.69165e-05	2.69162e-05	34	2	-0.00151503	0.00151388	1	1	Nonsyn
2R:13817379	3:14406736	0	1	0.895203	14	11	-1.03607e-28	0	19	16	-3.60622e-42	0	22	21	-1.074e-57	0	32	28	-6.38821e-74	0	31	28	-7.99818e-75	0	34	32	-7.81835e-87	0	1	1	Nonsyn
2L:9733501	4_group3:436346	0	1	0.105626	16	0	NA	NA	12	0	NA	NA	10	0	NA	NA	21	0	NA	NA	31	1	-0.0518829	0.0505599	34	2	-0.00151503	0.00151388	0.995101	1	Syn
X:5631035	XL_group1a:8142642	1	1	0.843034	39	36	-9.94339e-97	0	28	22	-3.05102e-56	0	22	14	-4.22274e-34	0	63	54	-2.6661e-140	0	71	55	-5.9618e-138	0	33	20	-1.64157e-47	0	1	1	Nonsyn
X:5631029	XL_group1a:8142636	1	1	0.0543467	37	5	-5.45142e-09	5.45142e-09	27	1	-0.0451883	0.0441825	21	1	-0.0351465	0.034536	55	1	-0.0920502	0.0879407	64	1	-0.107113	0.101576	33	4	-3.07811e-07	3.07811e-07	1	1	Nonsyn
3L:4369459	XR_group8:2456208	1	1	0.0767278	37	5	-5.45142e-09	5.45142e-09	19	1	-0.0317992	0.0312989	27	2	-0.00095504	0.000954584	58	7	-1.02041e-11	1.02041e-11	51	0	NA	NA	33	1	-0.0552301	0.0537326	1	1	Nonsyn
X:19729029	XL_group1e:987833	1	0	0.0890462	23	0	NA	NA	11	1	-0.01841	0.0182416	21	1	-0.0351465	0.034536	39	0	NA	NA	40	0	NA	NA	33	0	NA	NA	0.96535	1	3UTR
X:6108632	Unknown_group_804:48020	1	1	0.0938057	15	2	-0.000289439	0.000289397	17	3	-3.1245e-06	3.12449e-06	20	3	-5.21847e-06	5.21846e-06	25	1	-0.041841	0.0409778	31	3	-2.02949e-05	2.02947e-05	33	1	-0.0552301	0.0537326	1	1	Nonsyn
X:16509658	XL_group1e:3025511	1	1	0.139816	16	1	-0.0267782	0.0264229	10	1	-0.0167364	0.0165971	10	1	-0.0167364	0.0165971	20	2	-0.000520901	0.000520765	27	2	-0.00095504	0.000954584	33	2	-0.00142743	0.00142641	1	1	Nonsyn
X:22502713	XL_group1a:1110793	1	1	0.761343	25	18	-4.97088e-45	0	21	15	-1.202e-37	0	20	15	-3.43969e-38	0	47	41	-1.5202e-107	0	44	39	-5.5074e-103	0	32	26	-5.73839e-67	0	1	1	Nonsyn
X:17950057	XL_group1e:5197122	1	1	0.303804	31	5	-2.14278e-09	2.14278e-09	14	2	-0.000251122	0.000251091	26	10	-8.86449e-22	0	41	12	-3.61148e-24	0	44	10	-4.02902e-19	0	32	14	-6.12909e-31	0	1	1	Nonsyn
2R:9229936	3:9187355	1	1	0.353633	25	4	-9.61797e-08	9.61797e-08	34	11	-7.89732e-23	0	47	10	-8.36979e-19	0	52	8	-4.31028e-14	4.30767e-14	42	14	-6.76582e-29	0	32	5	-2.53605e-09	2.53605e-09	1	1	Nonsyn
3L:7928680	XR_group8:1568911	0	1	0.461551	12	11	-3.42612e-30	0	19	14	-1.54275e-35	0	24	16	-2.71565e-39	0	32	25	-1.27255e-63	0	39	28	-2.94399e-69	0	32	23	-3.78023e-57	0	1	1	Nonsyn
X:10746485	XL_group1a:6176521	1	1	0.167638	27	4	-1.33079e-07	1.33079e-07	18	4	-2.34844e-08	2.34844e-08	11	4	-2.55647e-09	2.55647e-09	30	14	-1.89654e-31	0	34	10	-2.16187e-20	0	32	4	-2.70862e-07	2.70862e-07	1	1	Nonsyn
X:6108766	Unknown_group_804:48154	1	1	0.40328	16	6	-1.72619e-13	1.7264e-13	6	2	-4.176e-05	4.17591e-05	31	8	-4.66167e-16	4.44089e-16	31	9	-1.99431e-18	0	31	7	-9.28366e-14	9.28146e-14	32	8	-6.20633e-16	6.66134e-16	1	1	Nonsyn
X:16509671	XL_group1e:3025498	1	1	0.145197	16	1	-0.0267782	0.0264229	10	0	NA	NA	15	0	NA	NA	17	3	-3.1245e-06	3.12449e-06	27	1	-0.0451883	0.0441825	32	3	-2.23664e-05	2.23661e-05	1	1	Syn
2R:12758582	3:17297085	1	1	0.468174	20	11	-4.73693e-26	0	14	4	-7.72355e-09	7.72355e-09	23	12	-6.35635e-28	0	35	17	-2.7577e-38	0	25	11	-1.2475e-24	0	32	10	-1.06683e-20	0	1	1	Nonsyn
3R:8003457	2:10061729	0	1	0.0955486	8	4	-5.44462e-10	5.44462e-10	21	6	-1.16135e-12	1.16129e-12	14	2	-0.000251122	0.000251091	30	9	-1.41745e-18	0	22	7	-6.10086e-15	6.10623e-15	32	5	-2.53605e-09	2.53605e-09	1	1	Nonsyn
2R:12448654	3:14031375	1	1	0.224258	25	14	-5.85873e-33	0	32	17	-3.45452e-39	0	24	15	-2.88266e-36	0	65	34	-1.26304e-76	0	43	23	-1.27195e-52	0	31	15	-6.55365e-34	0	1	1	Nonsyn
X:22502726	XL_group1a:1110780	0	1	0.149335	18	7	-1.14512e-15	1.11022e-15	26	5	-8.35362e-10	8.35362e-10	25	10	-5.46338e-22	0	48	23	-4.06657e-51	0	43	17	-2.52751e-36	0	31	11	-2.34804e-23	0	1	1	Nonsyn
2R:13515119	3:8244381	1	0	0.159249	18	0	NA	NA	21	0	NA	NA	24	0	NA	NA	45	1	-0.0753138	0.0725476	42	1	-0.0702929	0.0678792	31	2	-0.0012598	0.00125901	0.999535	1	Intergenic
X:10746488	XL_group1a:6176524	1	1	0.234336	25	3	-1.04628e-05	1.04627e-05	16	2	-0.000330426	0.000330372	11	2	-0.000152278	0.000152266	28	6	-7.98241e-12	7.98239e-12	33	5	-2.98476e-09	2.98476e-09	31	1	-0.0518829	0.0505599	1	1	Nonsyn
2L:11159274	4_group3:6517530	1	0	0.412444	17	14	-9.05018e-37	0	16	12	-8.64915e-31	0	26	19	-1.13747e-47	0	33	22	-1.55486e-53	0	30	20	-8.64623e-49	0	31	24	-5.94529e-61	0	1	1	Nonsyn
3L:4429964	XR_group8:2522861	1	0	0.219064	23	8	-2.93208e-17	0	15	3	-2.0959e-06	2.0959e-06	32	4	-2.70862e-07	2.70862e-07	36	17	-5.21687e-38	0	55	10	-4.67057e-18	0	30	9	-1.41745e-18	0	1	1	Intron
3L:4429963	XR_group8:2522860	1	0	0.917924	22	20	-6.73293e-54	0	12	12	-4.78174e-34	0	30	30	-4.99994e-84	0	34	34	-3.90985e-95	0	50	50	-1.462e-139	0	30	30	-4.99994e-84	0	1	1	Intron
X:16473609	XL_group1e:3057958	0	1	0.279683	18	2	-0.000420376	0.000420287	12	0	NA	NA	20	0	NA	NA	20	1	-0.0334728	0.0329188	43	1	-0.0719665	0.069438	30	1	-0.0502092	0.0489696	0.999996	1	Syn
2R:8883690	3:13923280	1	1	0.109596	20	9	-1.68928e-20	0	18	11	-9.00281e-27	0	17	7	-7.00822e-16	6.66134e-16	28	11	-5.98244e-24	0	29	13	-5.29329e-29	0	30	13	-9.3266e-29	0	1	1	Syn
X:16475638	XL_group1e:3055879	0	1	0.191891	7	2	-5.83994e-05	5.83977e-05	7	4	-2.72596e-10	2.72596e-10	14	6	-6.4918e-14	6.4948e-14	24	8	-4.39158e-17	0	22	5	-3.36294e-10	3.36294e-10	30	3	-1.83538e-05	1.83537e-05	1	1	Nonsyn
X:16473610	XL_group1e:3057957	0	1	0.277493	19	3	-4.44126e-06	4.44125e-06	12	0	NA	NA	20	0	NA	NA	22	2	-0.000631933	0.000631733	44	0	NA	NA	29	0	NA	NA	1	1	Nonsyn
3L:2924790	XR_group8:3757489	1	0	0.0683761	9	6	-1.82896e-15	1.77636e-15	11	3	-7.63874e-07	7.63874e-07	21	8	-1.2205e-17	0	19	7	-1.81046e-15	1.77636e-15	44	13	-3.95606e-26	0	29	6	-1.00504e-11	1.00504e-11	1	1	Nonsyn
X:5630213	XL_group1a:8141862	1	1	0.26109	40	4	-6.81059e-07	6.81059e-07	44	3	-5.88329e-05	5.88311e-05	29	2	-0.00110232	0.00110171	82	13	-3.20456e-22	0	38	4	-5.51558e-07	5.51558e-07	29	1	-0.0485356	0.0473766	1	1	Nonsyn
2L:9807941	4_group3:365456	0	1	0.649601	12	9	-2.23949e-23	0	14	6	-6.4918e-14	6.4948e-14	12	7	-2.875e-17	0	25	15	-7.19534e-36	0	33	17	-7.11369e-39	0	29	15	-1.69658e-34	0	1	1	Nonsyn
2L:14077162	4_group4:5588909	0	1	0.223958	10	1	-0.0167364	0.0165971	7	0	NA	NA	17	0	NA	NA	7	0	NA	NA	30	4	-2.06976e-07	2.06976e-07	29	3	-1.65391e-05	1.6539e-05	1	1	Nonsyn
2R:24996035	3:1999513	1	1	0.0672587	8	0	NA	NA	23	4	-6.75061e-08	6.75061e-08	21	4	-4.57489e-08	4.57489e-08	16	2	-0.000330426	0.000330372	24	11	-6.99675e-25	0	29	12	-2.41721e-26	0	1	1	Nonsyn
3L:7666636	XR_group6:1679593	1	0	0.362919	14	9	-2.03181e-22	0	20	12	-5.94957e-29	0	22	13	-3.92224e-31	0	36	17	-5.21687e-38	0	23	15	-1.08269e-36	0	29	18	-3.55506e-43	0	1	1	Nonsyn
X:6108451	Unknown_group_804:47839	0	1	0.0933001	5	0	NA	NA	18	1	-0.0301255	0.0296763	32	2	-0.00134235	0.00134145	38	0	NA	NA	20	0	NA	NA	29	0	NA	NA	0.997333	1	Nonsyn
X:6115425	Unknown_group_804:55196	1	0	0.633036	7	5	-2.73843e-13	2.73892e-13	6	3	-9.31733e-08	9.31733e-08	8	3	-2.60231e-07	2.60231e-07	10	7	-4.36883e-18	0	10	9	-1.02102e-24	0	29	12	-2.41721e-26	0	1	1	Nonsyn
X:5631026	XL_group1a:8142633	1	1	0.437275	33	22	-1.55486e-53	0	24	10	-3.28302e-22	0	19	4	-2.97072e-08	2.97072e-08	50	34	-1.87566e-82	0	61	35	-7.63377e-81	0	28	9	-6.86351e-19	0	1	1	Nonsyn
3L:2924789	XR_group8:3757488	1	0	0.0659251	9	0	NA	NA	11	2	-0.000152278	0.000152266	22	8	-1.91507e-17	0	19	3	-4.44126e-06	4.44125e-06	44	9	-6.87709e-17	1.11022e-16	28	4	-1.55051e-07	1.55051e-07	1	1	Syn
3R:20322199	2:15320633	1	1	0.367798	19	11	-2.13489e-26	0	15	8	-3.89419e-19	0	23	12	-6.35635e-28	0	34	19	-3.16877e-44	0	40	18	-1.1449e-39	0	28	12	-1.41918e-26	0	1	1	Nonsyn
2L:4314586	4_group2:310732	1	1	0.596801	6	5	-7.83501e-14	7.83817e-14	13	10	-4.86824e-26	0	12	7	-2.875e-17	0	14	11	-1.03607e-28	0	34	25	-1.97668e-62	0	28	26	-2.40914e-70	0	1	1	Nonsyn
X:16509684	XL_group1e:3025485	0	1	0.228797	18	1	-0.0301255	0.0296763	12	1	-0.0200837	0.0198834	14	2	-0.000251122	0.000251091	18	3	-3.7447e-06	3.74469e-06	29	3	-1.65391e-05	1.6539e-05	28	7	-4.19862e-14	4.19664e-14	1	1	Nonsyn
2L:14077178	4_group4:5588893	0	1	0.260417	13	5	-1.66429e-11	1.66429e-11	10	2	-0.000124728	0.00012472	22	1	-0.0368201	0.0361505	11	1	-0.01841	0.0182416	29	3	-1.65391e-05	1.6539e-05	28	3	-1.48468e-05	1.48466e-05	1	1	Nonsyn
2R:15518712	3:12069307	1	0	0.328684	8	4	-5.44462e-10	5.44462e-10	15	9	-5.07188e-22	0	14	7	-1.24219e-16	1.11022e-16	19	3	-4.44126e-06	4.44125e-06	11	3	-7.63874e-07	7.63874e-07	28	13	-2.92498e-29	0	1	1	Nonsyn
X:16473637	XL_group1e:3057930	1	1	0.505414	14	8	-1.81999e-19	0	17	12	-2.93617e-30	0	26	9	-3.11428e-19	0	20	9	-1.68928e-20	0	44	26	-6.39456e-61	0	27	13	-1.56939e-29	0	1	1	Nonsyn
X:16473638	XL_group1e:3057929	0	1	0.145773	15	0	NA	NA	18	2	-0.000420376	0.000420287	27	0	NA	NA	18	1	-0.0301255	0.0296763	44	2	-0.00252784	0.00252465	27	2	-0.00095504	0.000954584	1	1	Nonsyn
2L:4314576	4_group2:310722	1	1	0.849079	3	3	-4.67624e-09	4.67624e-09	8	8	-6.11492e-23	0	9	8	-5.49524e-22	0	16	13	-4.45705e-34	0	41	35	-2.91127e-91	0	27	24	-6.65586e-64	0	1	1	Nonsyn
2L:4314575	4_group2:310721	1	1	0.858173	3	3	-4.67624e-09	4.67624e-09	8	8	-6.11492e-23	0	9	8	-5.49524e-22	0	16	13	-4.45705e-34	0	41	37	-1.83953e-98	0	27	26	-1.72359e-71	0	1	1	Syn
2L:7228779	4_group3:878927	0	1	0.585919	22	18	-7.60044e-47	0	20	14	-5.13449e-35	0	27	15	-3.81463e-35	0	55	42	-3.3966e-105	0	35	26	-4.4496e-65	0	27	13	-1.56939e-29	0	1	1	Nonsyn
X:22502735	XL_group1a:1110771	0	1	0.151801	17	8	-1.46677e-18	0	23	6	-2.15426e-12	2.15428e-12	25	12	-2.43721e-27	0	41	20	-7.61028e-45	0	32	12	-1.04684e-25	0	27	12	-8.12212e-27	0	1	1	Nonsyn
X:2381049	XL_group1a:6104955	1	1	0.243178	14	1	-0.023431	0.0231586	25	19	-3.06728e-48	0	25	11	-1.2475e-24	0	31	12	-6.55285e-26	0	32	3	-2.23664e-05	2.23661e-05	27	11	-3.63777e-24	0	1	1	Nonsyn
3L:19283264	XR_group8:7352742	1	1	0.394116	18	7	-1.14512e-15	1.11022e-15	32	9	-2.77052e-18	0	29	16	-2.48615e-37	0	19	8	-4.54677e-18	0	26	4	-1.13515e-07	1.13515e-07	27	9	-4.6644e-19	0	1	1	Nonsyn
3L:13020448	XR_group6:4374334	1	1	0.15193	22	3	-7.03187e-06	7.03185e-06	19	3	-4.44126e-06	4.44125e-06	18	11	-9.00281e-27	0	37	17	-9.63597e-38	0	25	13	-4.08145e-30	0	27	14	-2.62821e-32	0	1	1	Nonsyn
3L:21333937	XR_group6:12693816	1	1	0.746157	8	2	-7.77798e-05	7.77768e-05	18	13	-6.79813e-33	0	25	17	-6.67798e-42	0	15	8	-3.89419e-19	0	25	23	-4.08885e-62	0	27	20	-2.56778e-50	0	1	1	Nonsyn
2R:24995857	3:1999335	1	1	0.420159	11	3	-7.63874e-07	7.63874e-07	18	10	-7.39197e-24	0	24	10	-3.28302e-22	0	26	11	-2.15903e-24	0	17	14	-9.05018e-37	0	27	16	-4.79142e-38	0	1	1	Nonsyn
2R:10611464	3:16122792	0	1	0.0987706	19	0	NA	NA	20	1	-0.0334728	0.0329188	10	0	NA	NA	34	3	-2.69165e-05	2.69162e-05	46	1	-0.0769875	0.0740985	26	0	NA	NA	0.999994	1	Syn
2R:8885384	3:13924997	1	1	0.0668498	25	0	NA	NA	24	1	-0.0401674	0.0393714	23	1	-0.0384937	0.0377623	30	2	-0.00117979	0.00117909	30	0	NA	NA	26	3	-1.18127e-05	1.18126e-05	1	1	Nonsyn
3L:19283265	XR_group8:7352743	1	1	0.135338	17	1	-0.0284519	0.0280509	35	3	-2.94032e-05	2.94028e-05	29	0	NA	NA	19	1	-0.0317992	0.0312989	28	0	NA	NA	26	1	-0.0435147	0.0425815	1	1	Syn
3L:7666748	XR_group6:1679705	1	0	0.056207	11	2	-0.000152278	0.000152266	21	9	-2.95178e-20	0	20	12	-5.94957e-29	0	38	13	-4.16494e-27	0	17	6	-2.66392e-13	2.66343e-13	26	11	-2.15903e-24	0	1	1	Nonsyn
3L:2126093	XR_group6:12048114	1	1	0.101309	20	0	NA	NA	18	1	-0.0301255	0.0296763	19	2	-0.00046932	0.00046921	22	1	-0.0368201	0.0361505	11	0	NA	NA	26	1	-0.0435147	0.0425815	0.999998	1	Nonsyn
3R:17543884	2:3753491	0	1	0.100186	18	0	NA	NA	19	0	NA	NA	23	0	NA	NA	16	0	NA	NA	27	0	NA	NA	25	2	-0.000818035	0.0008177	0.958297	1	Nonsyn
2R:24995597	3:1999075	1	1	0.222578	8	3	-2.60231e-07	2.60231e-07	10	4	-1.62902e-09	1.62902e-09	16	8	-7.7768e-19	0	16	1	-0.0267782	0.0264229	27	9	-4.6644e-19	0	25	11	-1.2475e-24	0	1	1	Nonsyn
2L:6499312	4_group1:1555023	1	1	0.0976905	14	5	-2.58528e-11	2.58529e-11	13	8	-7.81158e-20	0	16	10	-1.3569e-24	0	16	6	-1.72619e-13	1.7264e-13	26	17	-1.92615e-41	0	25	14	-5.85873e-33	0	1	1	Nonsyn
X:16475685	XL_group1e:3055832	0	1	0.110343	25	3	-1.04628e-05	1.04627e-05	10	3	-5.56242e-07	5.56242e-07	16	1	-0.0267782	0.0264229	28	1	-0.0468619	0.0457809	24	2	-0.000753405	0.000753121	25	4	-9.61797e-08	9.61797e-08	1	1	Nonsyn
2L:4308806	4_group2:304498	1	1	0.334154	9	4	-9.78722e-10	9.78722e-10	19	9	-9.30502e-21	0	16	7	-4.12852e-16	4.44089e-16	22	6	-1.59457e-12	1.59461e-12	19	6	-5.82342e-13	5.82312e-13	25	3	-1.04628e-05	1.04627e-05	1	1	Nonsyn
2R:10611461	3:16122795	1	1	0.0963871	17	0	NA	NA	20	0	NA	NA	10	0	NA	NA	33	2	-0.00142743	0.00142641	49	1	-0.0820084	0.0787358	24	0	NA	NA	0.993261	1	Syn
2R:8885231	3:13924844	1	1	0.146051	23	4	-6.75061e-08	6.75061e-08	20	4	-3.70844e-08	3.70844e-08	16	7	-4.12852e-16	4.44089e-16	31	8	-4.66167e-16	4.44089e-16	36	3	-3.20361e-05	3.20356e-05	24	3	-9.21877e-06	9.21873e-06	1	1	Nonsyn
3R:7192775	2:26448881	1	1	0.753574	16	15	-3.57208e-41	0	14	9	-2.03181e-22	0	8	5	-7.29231e-13	7.29194e-13	28	27	-2.989e-74	0	34	25	-1.97668e-62	0	24	16	-2.71565e-39	0	1	1	Nonsyn
2L:2784071	4_group4:2129101	1	0	0.459836	18	9	-4.90476e-21	0	11	4	-2.55647e-09	2.55647e-09	18	4	-2.34844e-08	2.34844e-08	29	16	-2.48615e-37	0	30	8	-3.46381e-16	3.33067e-16	24	7	-1.2345e-14	1.23235e-14	1	1	Intron
2L:2784069	4_group4:2129099	1	0	0.297998	19	4	-2.97072e-08	2.97072e-08	12	1	-0.0200837	0.0198834	15	1	-0.0251046	0.0247921	29	11	-9.62361e-24	0	28	4	-1.55051e-07	1.55051e-07	24	3	-9.21877e-06	9.21873e-06	1	1	Intron
2R:12448723	3:14031444	1	1	0.125675	39	3	-4.08519e-05	4.0851e-05	37	1	-0.0619247	0.0600463	26	1	-0.0435147	0.0425815	68	8	-4.1344e-13	4.13447e-13	60	4	-3.53821e-06	3.5382e-06	23	0	NA	NA	1	1	Nonsyn
2R:13880374	3:8046593	1	1	0.159406	22	5	-3.36294e-10	3.36294e-10	28	5	-1.24462e-09	1.24462e-09	16	2	-0.000330426	0.000330372	31	7	-9.28366e-14	9.28146e-14	26	6	-4.89215e-12	4.8922e-12	23	8	-2.93208e-17	0	1	1	Nonsyn
X:16505550	XL_group1e:3029560	0	1	0.655724	8	4	-5.44462e-10	5.44462e-10	8	4	-5.44462e-10	5.44462e-10	16	7	-4.12852e-16	4.44089e-16	21	12	-1.38609e-28	0	25	14	-5.85873e-33	0	23	13	-9.00714e-31	0	1	1	Nonsyn
2R:8883706	3:13923296	1	1	0.955724	15	14	-2.00261e-38	0	11	10	-1.87811e-27	0	17	15	-3.03151e-40	0	26	26	-6.39395e-73	0	23	23	-1.36733e-64	0	23	21	-1.23313e-56	0	1	1	Nonsyn
2R:9534943	3:13650089	1	1	0.0685163	14	3	-1.67883e-06	1.67882e-06	14	8	-1.81999e-19	0	13	6	-3.71492e-14	3.71925e-14	25	9	-2.03933e-19	0	22	11	-1.98342e-25	0	23	13	-9.00714e-31	0	1	1	Nonsyn
X:17931719	XL_group1e:5177460	1	0	0.101243	12	1	-0.0200837	0.0198834	8	0	NA	NA	6	0	NA	NA	17	1	-0.0284519	0.0280509	15	1	-0.0251046	0.0247921	23	0	NA	NA	0.998991	1	Intragenic
2L:14083460	4_group4:5582213	0	1	0.160476	7	1	-0.0117155	0.0116471	4	1	-0.00669456	0.0066722	17	7	-7.00822e-16	6.66134e-16	9	0	NA	NA	14	2	-0.000251122	0.000251091	23	5	-4.2911e-10	4.2911e-10	1	1	Nonsyn
3R:5512061	2:21279051	1	1	0.281078	8	1	-0.0133891	0.0132999	14	1	-0.023431	0.0231586	7	3	-1.62849e-07	1.62849e-07	12	2	-0.000182532	0.000182516	12	1	-0.0200837	0.0198834	23	5	-4.2911e-10	4.2911e-10	1	1	Nonsyn
2R:13809547	3:14415391	0	1	0.65984	7	5	-2.73843e-13	2.73892e-13	11	11	-2.85948e-31	0	9	5	-1.63848e-12	1.63847e-12	11	11	-2.85948e-31	0	12	10	-1.12515e-26	0	23	19	-1.53852e-49	0	1	1	Nonsyn
3R:5512062	2:21279050	0	1	0.249184	8	1	-0.0133891	0.0132999	16	2	-0.000330426	0.000330372	7	3	-1.62849e-07	1.62849e-07	12	3	-1.01722e-06	1.01722e-06	11	1	-0.01841	0.0182416	23	5	-4.2911e-10	4.2911e-10	1	1	Syn
2R:19225658	3:9952017	1	1	0.238829	14	2	-0.000251122	0.000251091	18	2	-0.000420376	0.000420287	16	2	-0.000330426	0.000330372	29	11	-9.62361e-24	0	33	6	-2.32997e-11	2.32997e-11	22	4	-5.58405e-08	5.58405e-08	1	1	Nonsyn
X:21209476	XL_group1a:9144560	0	1	0.300549	16	3	-2.57634e-06	2.57634e-06	16	7	-4.12852e-16	4.44089e-16	22	4	-5.58405e-08	5.58405e-08	26	4	-1.13515e-07	1.13515e-07	28	7	-4.19862e-14	4.19664e-14	22	5	-3.36294e-10	3.36294e-10	1	1	Intron
3R:27674736	2:3857690	1	0	0.794125	6	5	-7.83501e-14	7.83817e-14	12	11	-3.42612e-30	0	17	13	-1.89131e-33	0	23	18	-3.49066e-46	0	26	24	-7.40729e-65	0	22	19	-2.67995e-50	0	1	1	Nonsyn
2L:7052677	4_group1:3596076	0	1	0.431301	17	4	-1.82901e-08	1.82901e-08	16	6	-1.72619e-13	1.7264e-13	21	8	-1.2205e-17	0	21	8	-1.2205e-17	0	26	12	-4.51926e-27	0	22	10	-1.08574e-22	0	1	1	Nonsyn
X:18170120	XL_group3a:63511	1	0	0.0641558	11	0	NA	NA	12	0	NA	NA	14	1	-0.023431	0.0231586	17	1	-0.0284519	0.0280509	26	2	-0.000885249	0.000884857	22	0	NA	NA	0.999955	1	Syn
2R:15518646	3:12069235	1	0	0.157618	14	0	NA	NA	19	4	-2.97072e-08	2.97072e-08	21	4	-4.57489e-08	4.57489e-08	18	4	-2.34844e-08	2.34844e-08	23	5	-4.2911e-10	4.2911e-10	22	1	-0.0368201	0.0361505	1	1	Nonsyn
X:16482693	XL_group1e:3048122	1	1	0.303098	6	2	-4.176e-05	4.17591e-05	5	3	-4.66451e-08	4.66451e-08	12	2	-0.000182532	0.000182516	17	12	-2.93617e-30	0	22	9	-4.98781e-20	0	22	5	-3.36294e-10	3.36294e-10	1	1	Nonsyn
X:17930890	XL_group1e:5176415	1	0	0.629861	11	0	NA	NA	4	0	NA	NA	11	0	NA	NA	27	1	-0.0451883	0.0441825	17	0	NA	NA	22	2	-0.000631933	0.000631733	0.998018	1	Intragenic
X:1676066	XL_group1a:4421785	1	1	0.240043	9	9	-1.02256e-25	0	16	16	-3.73922e-45	0	17	17	-6.25288e-48	0	13	13	-7.99622e-37	0	16	16	-3.73922e-45	0	22	22	-8.17662e-62	0	1	1	Nonsyn
X:17931716	XL_group1e:5177457	1	0	0.182658	11	1	-0.01841	0.0182416	7	0	NA	NA	6	0	NA	NA	15	2	-0.000289439	0.000289397	15	1	-0.0251046	0.0247921	22	3	-7.03187e-06	7.03185e-06	1	1	Intragenic
2R:13884682	3:8051266	1	1	0.196078	16	0	NA	NA	23	1	-0.0384937	0.0377623	17	1	-0.0284519	0.0280509	14	3	-1.67883e-06	1.67882e-06	9	0	NA	NA	22	1	-0.0368201	0.0361505	1	1	Nonsyn
X:18170126	XL_group3a:63517	1	0	0.724542	8	5	-7.29231e-13	7.29194e-13	13	6	-3.71492e-14	3.71925e-14	13	4	-5.52421e-09	5.52421e-09	14	11	-1.03607e-28	0	27	12	-8.12212e-27	0	21	10	-5.93124e-23	0	1	1	Nonsyn
3R:15388431	2:9860219	0	1	0.0986322	12	0	NA	NA	16	0	NA	NA	11	0	NA	NA	11	0	NA	NA	24	2	-0.000753405	0.000753121	21	0	NA	NA	0.960085	1	Nonsyn
2L:2785531	4_group4:2130603	1	0	0.132692	19	0	NA	NA	9	0	NA	NA	11	0	NA	NA	14	1	-0.023431	0.0231586	22	1	-0.0368201	0.0361505	21	1	-0.0351465	0.034536	0.997976	1	Intron
2L:14083516	4_group4:5582157	1	1	0.873692	11	10	-1.87811e-27	0	6	6	-2.18672e-17	0	7	7	-3.65672e-20	0	12	10	-1.12515e-26	0	18	17	-1.12374e-46	0	21	20	-6.13061e-55	0	1	1	Syn
2L:14083517	4_group4:5582156	0	1	0.906448	11	10	-1.87811e-27	0	6	6	-2.18672e-17	0	7	7	-3.65672e-20	0	12	10	-1.12515e-26	0	18	17	-1.12374e-46	0	21	20	-6.13061e-55	0	1	1	Nonsyn
2R:13810199	3:14414788	0	1	0.357797	7	7	-3.65672e-20	0	8	7	-2.9211e-19	0	9	4	-9.78722e-10	9.78722e-10	15	11	-3.87931e-28	0	12	9	-2.23949e-23	0	21	13	-1.60705e-31	0	1	1	Nonsyn
3R:4702574	2:24125484	1	0	0.284469	4	1	-0.00669456	0.0066722	12	0	NA	NA	24	1	-0.0401674	0.0393714	13	2	-0.000215483	0.00021546	23	3	-8.07653e-06	8.0765e-06	20	1	-0.0334728	0.0329188	1	1	Intron
2L:6499302	4_group1:1555013	1	1	0.161823	11	3	-7.63874e-07	7.63874e-07	13	2	-0.000215483	0.00021546	15	4	-1.0518e-08	1.0518e-08	13	2	-0.000215483	0.00021546	19	3	-4.44126e-06	4.44125e-06	20	7	-2.78125e-15	2.77556e-15	1	1	Nonsyn
2R:13809607	3:14415331	0	1	0.252029	5	2	-2.78709e-05	2.78705e-05	9	2	-9.98923e-05	9.98874e-05	9	1	-0.0150628	0.0149499	6	5	-7.83501e-14	7.83817e-14	12	4	-3.82957e-09	3.82957e-09	20	4	-3.70844e-08	3.70844e-08	1	1	Nonsyn
2R:8883745	3:13923335	1	1	0.401952	11	6	-1.00304e-14	9.99201e-15	12	4	-3.82957e-09	3.82957e-09	20	12	-5.94957e-29	0	25	13	-4.08145e-30	0	26	14	-1.26741e-32	0	19	7	-1.81046e-15	1.77636e-15	1	1	Nonsyn
X:16482683	XL_group1e:3048132	0	1	0.340643	7	2	-5.83994e-05	5.83977e-05	5	1	-0.0083682	0.00833329	8	3	-2.60231e-07	2.60231e-07	15	5	-3.87253e-11	3.87252e-11	24	2	-0.000753405	0.000753121	19	1	-0.0317992	0.0312989	1	1	Syn
X:16482682	XL_group1e:3048133	0	1	0.391604	7	4	-2.72596e-10	2.72596e-10	6	4	-1.16983e-10	1.16983e-10	8	3	-2.60231e-07	2.60231e-07	15	10	-5.09612e-25	0	23	3	-8.07653e-06	8.0765e-06	19	2	-0.00046932	0.00046921	1	1	Nonsyn
2L:2785524	4_group4:2130596	1	0	0.319986	18	10	-7.39197e-24	0	7	5	-2.73843e-13	2.73892e-13	10	1	-0.0167364	0.0165971	15	9	-5.07188e-22	0	22	4	-5.58405e-08	5.58405e-08	19	6	-5.82342e-13	5.82312e-13	1	1	Intron
3R:24311331	2:18694353	1	1	0.540152	10	0	NA	NA	9	1	-0.0150628	0.0149499	8	1	-0.0133891	0.0132999	17	1	-0.0284519	0.0280509	19	2	-0.00046932	0.00046921	19	1	-0.0317992	0.0312989	1	1	Nonsyn
2R:9534930	3:13650076	1	1	0.179285	16	5	-5.62492e-11	5.62492e-11	20	5	-1.98544e-10	1.98544e-10	11	4	-2.55647e-09	2.55647e-09	20	6	-8.30725e-13	8.3078e-13	15	6	-1.08042e-13	1.08025e-13	19	6	-5.82342e-13	5.82312e-13	1	1	Nonsyn
2R:15264096	3:544000	1	0	0.464461	9	3	-3.89858e-07	3.89858e-07	15	7	-2.3257e-16	2.22045e-16	16	9	-1.15754e-21	0	24	12	-1.26931e-27	0	14	6	-6.4918e-14	6.4948e-14	19	4	-2.97072e-08	2.97072e-08	1	1	Nonsyn
X:924164	XL_group3a:2666117	1	0	0.110407	16	9	-1.15754e-21	0	8	2	-7.77798e-05	7.77768e-05	13	6	-3.71492e-14	3.71925e-14	12	5	-1.02561e-11	1.0256e-11	14	8	-1.81999e-19	0	19	7	-1.81046e-15	1.77636e-15	1	1	Nonsyn
3R:23848537	2:12926676	1	1	0.494224	6	2	-4.176e-05	4.17591e-05	9	3	-3.89858e-07	3.89858e-07	10	4	-1.62902e-09	1.62902e-09	12	4	-3.82957e-09	3.82957e-09	14	4	-7.72355e-09	7.72355e-09	19	5	-1.49115e-10	1.49115e-10	1	1	Nonsyn
2R:16647491	3:19197132	0	1	0.226667	13	1	-0.0217573	0.0215223	10	0	NA	NA	10	1	-0.0167364	0.0165971	13	1	-0.0217573	0.0215223	13	3	-1.32073e-06	1.32073e-06	19	0	NA	NA	1	1	Nonsyn
3R:10157267	2:7507465	0	1	0.0559387	17	3	-3.1245e-06	3.12449e-06	20	1	-0.0334728	0.0329188	14	2	-0.000251122	0.000251091	26	2	-0.000885249	0.000884857	26	4	-1.13515e-07	1.13515e-07	18	4	-2.34844e-08	2.34844e-08	1	1	Nonsyn
2L:2785536	4_group4:2130608	1	0	0.0868106	19	0	NA	NA	10	0	NA	NA	13	0	NA	NA	16	1	-0.0267782	0.0264229	24	0	NA	NA	18	1	-0.0301255	0.0296763	0.959225	1	Intron
2R:14742210	3:5296882	1	1	0.0890343	14	3	-1.67883e-06	1.67882e-06	28	6	-7.98241e-12	7.98239e-12	18	3	-3.7447e-06	3.74469e-06	46	11	-3.61538e-21	0	21	7	-4.16577e-15	4.21885e-15	18	4	-2.34844e-08	2.34844e-08	1	1	Nonsyn
2R:18163422	3:6658188	1	1	0.179394	3	0	NA	NA	14	2	-0.000251122	0.000251091	11	0	NA	NA	10	0	NA	NA	18	1	-0.0301255	0.0296763	18	2	-0.000420376	0.000420287	1	1	Nonsyn
X:17931711	XL_group1e:5177452	1	0	0.236884	11	1	-0.01841	0.0182416	7	1	-0.0117155	0.0116471	7	0	NA	NA	14	2	-0.000251122	0.000251091	17	1	-0.0284519	0.0280509	18	4	-2.34844e-08	2.34844e-08	1	1	Intragenic
X:2628866	XL_group1a:6320430	0	1	0.644477	15	5	-3.87253e-11	3.87252e-11	13	8	-7.81158e-20	0	3	1	-0.00502092	0.00500834	27	12	-8.12212e-27	0	14	8	-1.81999e-19	0	18	6	-3.99016e-13	3.99014e-13	1	1	Nonsyn
2L:12724897	4_group4:356931	1	0	0.361554	9	0	NA	NA	12	1	-0.0200837	0.0198834	16	3	-2.57634e-06	2.57634e-06	19	3	-4.44126e-06	4.44125e-06	7	1	-0.0117155	0.0116471	18	0	NA	NA	1	1	Intron
3R:4365474	2:24756687	0	1	0.480173	12	5	-1.02561e-11	1.0256e-11	17	5	-7.95753e-11	7.95753e-11	13	6	-3.71492e-14	3.71925e-14	24	15	-2.88266e-36	0	27	13	-1.56939e-29	0	17	8	-1.46677e-18	0	1	1	Syn
X:18170111	XL_group3a:63502	1	0	0.137825	10	2	-0.000124728	0.00012472	10	2	-0.000124728	0.00012472	14	1	-0.023431	0.0231586	13	4	-5.52421e-09	5.52421e-09	21	2	-0.000575108	0.000574942	17	1	-0.0284519	0.0280509	1	1	Syn
2R:22391510	3:14858644	0	1	0.607682	14	5	-2.58528e-11	2.58529e-11	10	4	-1.62902e-09	1.62902e-09	14	6	-6.4918e-14	6.4948e-14	11	7	-1.19967e-17	0	17	8	-1.46677e-18	0	17	1	-0.0284519	0.0280509	1	1	Nonsyn
2R:24419247	3:18373323	0	1	0.767503	15	11	-3.87931e-28	0	17	7	-7.00822e-16	6.66134e-16	16	11	-1.23948e-27	0	34	27	-5.68739e-69	0	32	22	-5.19115e-54	0	16	10	-1.3569e-24	0	1	1	Nonsyn
3R:4365384	2:24756777	0	1	0.508531	10	3	-5.56242e-07	5.56242e-07	13	3	-1.32073e-06	1.32073e-06	21	7	-4.16577e-15	4.21885e-15	15	8	-3.89419e-19	0	28	13	-2.92498e-29	0	16	7	-4.12852e-16	4.44089e-16	1	1	Syn
2R:8877577	3:13917981	1	1	0.102789	13	2	-0.000215483	0.00021546	15	3	-2.0959e-06	2.0959e-06	21	4	-4.57489e-08	4.57489e-08	25	0	NA	NA	27	4	-1.33079e-07	1.33079e-07	16	2	-0.000330426	0.000330372	1	1	Nonsyn
3R:4365385	2:24756776	0	1	0.911463	10	7	-4.36883e-18	0	13	12	-6.20666e-33	0	21	19	-3.66029e-51	0	15	14	-2.00261e-38	0	27	25	-1.33776e-67	0	16	15	-3.57208e-41	0	1	1	Nonsyn
2R:15264598	3:544520	1	0	0.0790998	8	3	-2.60231e-07	2.60231e-07	6	4	-1.16983e-10	1.16983e-10	7	4	-2.72596e-10	2.72596e-10	14	6	-6.4918e-14	6.4948e-14	27	14	-2.62821e-32	0	16	9	-1.15754e-21	0	1	1	Nonsyn
2R:15872366	3:17822864	1	0	0.757953	9	8	-5.49524e-22	0	12	8	-3.00893e-20	0	8	5	-7.29231e-13	7.29194e-13	24	20	-3.08729e-52	0	20	14	-5.13449e-35	0	16	9	-1.15754e-21	0	1	1	Nonsyn
X:924277	XL_group3a:2666230	1	0	0.4595	9	6	-1.82896e-15	1.77636e-15	14	9	-2.03181e-22	0	11	10	-1.87811e-27	0	5	3	-4.66451e-08	4.66451e-08	20	16	-1.80027e-41	0	16	12	-8.64915e-31	0	1	1	Nonsyn
2R:15264046	3:543950	1	0	0.484562	12	6	-2.00321e-14	1.9984e-14	7	3	-1.62849e-07	1.62849e-07	15	9	-5.07188e-22	0	19	11	-2.13489e-26	0	19	13	-2.1494e-32	0	16	9	-1.15754e-21	0	1	1	Nonsyn
X:7085816	XL_group1a:6394285	1	0	0.656257	7	0	NA	NA	7	2	-5.83994e-05	5.83977e-05	6	0	NA	NA	10	1	-0.0167364	0.0165971	18	1	-0.0301255	0.0296763	16	0	NA	NA	0.999997	1	Nonsyn
3L:2925090	XR_group8:3757930	1	0	0.519048	11	8	-1.00447e-20	0	12	10	-1.12515e-26	0	21	16	-7.54925e-41	0	18	13	-6.79813e-33	0	13	11	-2.22356e-29	0	16	14	-1.59959e-37	0	1	1	Nonsyn
3L:9668976	XR_group8:8547777	1	1	0.408737	8	1	-0.0133891	0.0132999	9	4	-9.78722e-10	9.78722e-10	8	3	-2.60231e-07	2.60231e-07	16	11	-1.23948e-27	0	13	6	-3.71492e-14	3.71925e-14	16	7	-4.12852e-16	4.44089e-16	1	1	Nonsyn
2R:24419250	3:18373320	0	1	0.698613	16	11	-1.23948e-27	0	17	5	-7.95753e-11	7.95753e-11	16	8	-7.7768e-19	0	33	25	-5.24082e-63	0	30	18	-8.87357e-43	0	15	11	-3.87931e-28	0	1	1	Nonsyn
2R:22564373	3:7071450	1	1	0.36385	13	5	-1.66429e-11	1.66429e-11	7	2	-5.83994e-05	5.83977e-05	20	3	-5.21847e-06	5.21846e-06	20	5	-1.98544e-10	1.98544e-10	27	15	-3.81463e-35	0	15	4	-1.0518e-08	1.0518e-08	1	1	Nonsyn
3R:17544743	2:3752614	0	1	0.257364	20	8	-7.56669e-18	0	18	10	-7.39197e-24	0	17	10	-3.29032e-24	0	26	11	-2.15903e-24	0	20	8	-7.56669e-18	0	15	8	-3.89419e-19	0	1	1	Nonsyn
2L:7230012	4_group3:877692	0	1	0.721899	22	14	-4.22274e-34	0	16	7	-4.12852e-16	4.44089e-16	19	11	-2.13489e-26	0	33	30	-2.71474e-80	0	19	16	-3.60622e-42	0	15	7	-2.3257e-16	2.22045e-16	1	1	Nonsyn
3R:15388396	2:9860254	0	1	0.413609	7	6	-1.52851e-16	1.11022e-16	12	8	-3.00893e-20	0	13	7	-6.22005e-17	1.11022e-16	18	10	-7.39197e-24	0	16	13	-4.45705e-34	0	15	8	-3.89419e-19	0	1	1	Nonsyn
3L:16111589	XR_group6:1726739	0	1	0.233357	12	9	-2.23949e-23	0	13	13	-7.99622e-37	0	19	12	-2.38351e-29	0	11	10	-1.87811e-27	0	15	13	-8.36997e-35	0	15	10	-5.09612e-25	0	1	1	Nonsyn
2L:4986257	4_group4:1505575	1	1	0.25226	4	0	NA	NA	5	3	-4.66451e-08	4.66451e-08	3	1	-0.00502092	0.00500834	5	1	-0.0083682	0.00833329	10	5	-3.2724e-12	3.27238e-12	15	3	-2.0959e-06	2.0959e-06	1	1	Nonsyn
3L:13929952	XR_group6:5748567	1	1	0.382341	4	2	-1.67411e-05	1.67409e-05	9	4	-9.78722e-10	9.78722e-10	12	5	-1.02561e-11	1.0256e-11	5	2	-2.78709e-05	2.78705e-05	5	2	-2.78709e-05	2.78705e-05	15	10	-5.09612e-25	0	1	1	Nonsyn
2R:24912848	3:1892917	1	1	0.772851	4	3	-1.86815e-08	1.86815e-08	3	3	-4.67624e-09	4.67624e-09	4	3	-1.86815e-08	1.86815e-08	7	7	-3.65672e-20	0	2	1	-0.00334728	0.00334169	15	14	-2.00261e-38	0	1	1	Nonsyn
2R:22564377	3:7071454	1	1	0.414062	11	3	-7.63874e-07	7.63874e-07	5	1	-0.0083682	0.00833329	21	3	-6.08059e-06	6.08057e-06	20	5	-1.98544e-10	1.98544e-10	30	15	-3.38784e-34	0	14	5	-2.58528e-11	2.58529e-11	1	1	Nonsyn
2R:15264051	3:543955	1	0	0.341567	11	5	-5.99105e-12	5.9911e-12	7	3	-1.62849e-07	1.62849e-07	11	5	-5.99105e-12	5.9911e-12	21	6	-1.16135e-12	1.16129e-12	17	8	-1.46677e-18	0	14	5	-2.58528e-11	2.58529e-11	1	1	Nonsyn
3R:14515611	2:14150402	1	0	0.162516	12	2	-0.000182532	0.000182516	7	1	-0.0117155	0.0116471	9	0	NA	NA	24	5	-5.41279e-10	5.41279e-10	14	1	-0.023431	0.0231586	14	0	NA	NA	1	1	3UTR
X:16471229	XL_group1e:3060857	1	1	0.57953	6	3	-9.31733e-08	9.31733e-08	4	2	-1.67411e-05	1.67409e-05	8	3	-2.60231e-07	2.60231e-07	8	7	-2.9211e-19	0	9	4	-9.78722e-10	9.78722e-10	14	3	-1.67883e-06	1.67882e-06	1	1	Nonsyn
2R:13886458	3:8053036	1	1	0.304848	6	0	NA	NA	17	1	-0.0284519	0.0280509	4	0	NA	NA	9	0	NA	NA	7	0	NA	NA	14	1	-0.023431	0.0231586	0.96492	1	Nonsyn
X:14999868	XL_group1a:5943269	1	1	0.83125	8	8	-6.11492e-23	0	4	3	-1.86815e-08	1.86815e-08	4	2	-1.67411e-05	1.67409e-05	3	1	-0.00502092	0.00500834	5	4	-3.90467e-11	3.90467e-11	14	12	-4.33796e-32	0	1	1	Nonsyn
3R:24706551	2:1702564	1	1	0.834625	20	20	-2.92399e-56	0	14	14	-1.33716e-39	0	14	14	-1.33716e-39	0	31	30	-1.54747e-82	0	20	20	-2.92399e-56	0	13	11	-2.22356e-29	0	1	1	Nonsyn
3R:24511656	2:18469142	1	1	0.262783	13	1	-0.0217573	0.0215223	6	3	-9.31733e-08	9.31733e-08	7	1	-0.0117155	0.0116471	25	3	-1.04628e-05	1.04627e-05	20	4	-3.70844e-08	3.70844e-08	13	4	-5.52421e-09	5.52421e-09	1	1	Nonsyn
2R:8876533	3:13916934	1	1	0.187861	15	0	NA	NA	18	3	-3.7447e-06	3.74469e-06	21	2	-0.000575108	0.000574942	22	0	NA	NA	17	2	-0.000374075	0.000374005	13	0	NA	NA	1	1	Nonsyn
2R:13887556	3:8054140	1	1	0.751961	6	3	-9.31733e-08	9.31733e-08	4	3	-1.86815e-08	1.86815e-08	10	5	-3.2724e-12	3.27238e-12	4	1	-0.00669456	0.0066722	13	7	-6.22005e-17	1.11022e-16	13	6	-3.71492e-14	3.71925e-14	1	1	Nonsyn
X:19283890	XL_group1e:8402711	0	1	0.233712	14	1	-0.023431	0.0231586	12	1	-0.0200837	0.0198834	12	0	NA	NA	13	0	NA	NA	11	0	NA	NA	13	1	-0.0217573	0.0215223	0.999267	1	Nonsyn
2R:24384812	3:18409412	1	1	0.69509	2	2	-2.79639e-06	2.79639e-06	10	8	-2.74354e-21	0	4	4	-7.81979e-12	7.81974e-12	4	4	-7.81979e-12	7.81974e-12	9	9	-1.02256e-25	0	13	10	-4.86824e-26	0	1	1	Nonsyn
2R:24911109	3:1891039	1	1	0.533872	8	5	-7.29231e-13	7.29194e-13	1	1	-0.00167364	0.00167224	1	1	-0.00167364	0.00167224	8	5	-7.29231e-13	7.29194e-13	1	1	-0.00167364	0.00167224	13	9	-7.2674e-23	0	1	1	Nonsyn
3R:24511651	2:18469147	1	1	0.226405	12	0	NA	NA	6	1	-0.0100418	0.00999159	5	1	-0.0083682	0.00833329	27	3	-1.32726e-05	1.32725e-05	20	3	-5.21847e-06	5.21846e-06	12	3	-1.01722e-06	1.01722e-06	1	1	Syn
X:1784005	XL_group1a:4250193	1	0	0.312492	7	1	-0.0117155	0.0116471	6	4	-1.16983e-10	1.16983e-10	5	1	-0.0083682	0.00833329	6	5	-7.83501e-14	7.83817e-14	18	6	-3.99016e-13	3.99014e-13	12	4	-3.82957e-09	3.82957e-09	1	1	3UTR
X:1784034	XL_group1a:4250222	1	0	0.204777	4	2	-1.67411e-05	1.67409e-05	6	2	-4.176e-05	4.17591e-05	5	2	-2.78709e-05	2.78705e-05	5	1	-0.0083682	0.00833329	16	2	-0.000330426	0.000330372	12	3	-1.01722e-06	1.01722e-06	1	1	3UTR
X:1784035	XL_group1a:4250223	1	0	0.192857	4	0	NA	NA	6	1	-0.0100418	0.00999159	5	0	NA	NA	5	0	NA	NA	13	0	NA	NA	12	2	-0.000182532	0.000182516	0.99986	1	3UTR
2L:11835528	4_group3:9152033	1	0	0.0940241	3	0	NA	NA	10	1	-0.0167364	0.0165971	13	2	-0.000215483	0.00021546	18	2	-0.000420376	0.000420287	12	1	-0.0200837	0.0198834	12	0	NA	NA	1	1	Nonsyn
2R:24914829	3:1895021	1	1	0.132449	8	3	-2.60231e-07	2.60231e-07	13	6	-3.71492e-14	3.71925e-14	6	5	-7.83501e-14	7.83817e-14	14	4	-7.72355e-09	7.72355e-09	9	2	-9.98923e-05	9.98874e-05	12	3	-1.01722e-06	1.01722e-06	1	1	Nonsyn
2R:24914689	3:1894881	1	1	0.147386	9	6	-1.82896e-15	1.77636e-15	4	1	-0.00669456	0.0066722	5	1	-0.0083682	0.00833329	8	6	-6.10527e-16	5.55112e-16	7	1	-0.0117155	0.0116471	12	5	-1.02561e-11	1.0256e-11	1	1	Syn
3R:11801192	2:25750418	0	1	0.35223	27	5	-1.02379e-09	1.02379e-09	17	1	-0.0284519	0.0280509	6	0	NA	NA	24	6	-2.86824e-12	2.86826e-12	23	6	-2.15426e-12	2.15428e-12	11	2	-0.000152278	0.000152266	1	1	Nonsyn
3R:16096665	2:26166622	0	1	0.140873	9	0	NA	NA	13	0	NA	NA	6	3	-9.31733e-08	9.31733e-08	20	2	-0.000520901	0.000520765	21	6	-1.16135e-12	1.16129e-12	11	0	NA	NA	1	1	Nonsyn
3L:21213343	XR_group6:12592198	1	1	0.446997	8	7	-2.9211e-19	0	11	11	-2.85948e-31	0	16	13	-4.45705e-34	0	31	31	-8.3611e-87	0	19	18	-1.98355e-49	0	11	10	-1.87811e-27	0	1	1	Nonsyn
2R:6932323	3:1102724	1	1	0.355958	14	5	-2.58528e-11	2.58529e-11	18	8	-2.63626e-18	0	22	15	-3.7718e-37	0	21	11	-9.93231e-26	0	19	7	-1.81046e-15	1.77636e-15	11	3	-7.63874e-07	7.63874e-07	1	1	Nonsyn
3L:3359345	XR_group8:5418563	0	1	0.543436	12	7	-2.875e-17	0	19	10	-1.55815e-23	0	10	3	-5.56242e-07	5.56242e-07	17	14	-9.05018e-37	0	17	12	-2.93617e-30	0	11	5	-5.99105e-12	5.9911e-12	1	1	Nonsyn
3R:11801272	2:25750338	0	1	0.207086	10	1	-0.0167364	0.0165971	6	1	-0.0100418	0.00999159	5	0	NA	NA	14	2	-0.000251122	0.000251091	15	3	-2.0959e-06	2.0959e-06	11	1	-0.01841	0.0182416	1	1	Nonsyn
X:1784036	XL_group1a:4250224	1	0	0.349545	3	2	-8.37985e-06	8.37982e-06	6	2	-4.176e-05	4.17591e-05	6	3	-9.31733e-08	9.31733e-08	5	4	-3.90467e-11	3.90467e-11	13	2	-0.000215483	0.00021546	11	2	-0.000152278	0.000152266	1	1	3UTR
X:13713560	XL_group1e:1252397	1	1	0.14881	6	1	-0.0100418	0.00999159	12	2	-0.000182532	0.000182516	5	1	-0.0083682	0.00833329	6	2	-4.176e-05	4.17591e-05	8	1	-0.0133891	0.0132999	11	2	-0.000152278	0.000152266	1	1	Intron
X:13713557	XL_group1e:1252394	1	1	0.151325	6	5	-7.83501e-14	7.83817e-14	12	6	-2.00321e-14	1.9984e-14	5	3	-4.66451e-08	4.66451e-08	5	3	-4.66451e-08	4.66451e-08	8	4	-5.44462e-10	5.44462e-10	11	5	-5.99105e-12	5.9911e-12	1	1	Intron
2R:14062651	3:2663201	1	0	0.660428	5	2	-2.78709e-05	2.78705e-05	5	1	-0.0083682	0.00833329	10	3	-5.56242e-07	5.56242e-07	18	2	-0.000420376	0.000420287	7	1	-0.0117155	0.0116471	11	1	-0.01841	0.0182416	1	1	Nonsyn
X:15392685	XL_group1e:12246568	1	1	0.759014	2	1	-0.00334728	0.00334169	5	1	-0.0083682	0.00833329	4	0	NA	NA	6	1	-0.0100418	0.00999159	5	0	NA	NA	11	1	-0.01841	0.0182416	1	1	Nonsyn
X:13713540	XL_group1e:1252377	1	1	0.247336	5	1	-0.0083682	0.00833329	8	3	-2.60231e-07	2.60231e-07	5	4	-3.90467e-11	3.90467e-11	1	1	-0.00167364	0.00167224	4	3	-1.86815e-08	1.86815e-08	11	7	-1.19967e-17	0	1	1	Intron
3L:9668926	XR_group8:8547827	0	1	0.108718	7	2	-5.83994e-05	5.83977e-05	11	5	-5.99105e-12	5.9911e-12	8	1	-0.0133891	0.0132999	13	6	-3.71492e-14	3.71925e-14	17	9	-2.45608e-21	0	10	2	-0.000124728	0.00012472	1	1	Nonsyn
3R:16096668	2:26166619	0	1	0.435767	9	4	-9.78722e-10	9.78722e-10	13	2	-0.000215483	0.00021546	7	4	-2.72596e-10	2.72596e-10	19	5	-1.49115e-10	1.49115e-10	16	7	-4.12852e-16	4.44089e-16	10	3	-5.56242e-07	5.56242e-07	1	1	Nonsyn
2R:15872741	3:17823242	1	0	0.160559	3	0	NA	NA	13	0	NA	NA	7	0	NA	NA	13	2	-0.000215483	0.00021546	16	2	-0.000330426	0.000330372	10	1	-0.0167364	0.0165971	1	1	Nonsyn
X:11812089	XL_group1e:3924694	0	1	0.471348	15	5	-3.87253e-11	3.87252e-11	13	7	-6.22005e-17	1.11022e-16	19	7	-1.81046e-15	1.77636e-15	8	5	-7.29231e-13	7.29194e-13	16	3	-2.57634e-06	2.57634e-06	10	5	-3.2724e-12	3.27238e-12	1	1	Nonsyn
2R:15872736	3:17823237	1	0	0.108225	3	2	-8.37985e-06	8.37982e-06	12	1	-0.0200837	0.0198834	8	0	NA	NA	12	0	NA	NA	15	2	-0.000289439	0.000289397	10	2	-0.000124728	0.00012472	1	1	Nonsyn
3R:16097238	2:26166040	0	1	0.206955	7	0	NA	NA	12	1	-0.0200837	0.0198834	12	3	-1.01722e-06	1.01722e-06	21	1	-0.0351465	0.034536	12	3	-1.01722e-06	1.01722e-06	10	1	-0.0167364	0.0165971	1	1	Syn
2L:9802376	4_group3:371562	0	1	0.305372	8	0	NA	NA	4	2	-1.67411e-05	1.67409e-05	8	0	NA	NA	7	0	NA	NA	11	3	-7.63874e-07	7.63874e-07	10	1	-0.0167364	0.0165971	1	1	Syn
2L:9802377	4_group3:371561	0	1	0.380952	8	3	-2.60231e-07	2.60231e-07	4	3	-1.86815e-08	1.86815e-08	8	2	-7.77798e-05	7.77768e-05	7	2	-5.83994e-05	5.83977e-05	11	4	-2.55647e-09	2.55647e-09	10	6	-4.56584e-15	4.55191e-15	1	1	Nonsyn
X:16471319	XL_group1e:3060767	1	1	0.27662	4	2	-1.67411e-05	1.67409e-05	9	4	-9.78722e-10	9.78722e-10	6	2	-4.176e-05	4.17591e-05	8	4	-5.44462e-10	5.44462e-10	10	4	-1.62902e-09	1.62902e-09	10	6	-4.56584e-15	4.55191e-15	1	1	Nonsyn
3R:24401818	2:18588321	0	1	0.417366	4	3	-1.86815e-08	1.86815e-08	1	1	-0.00167364	0.00167224	8	7	-2.9211e-19	0	8	6	-6.10527e-16	5.55112e-16	9	9	-1.02256e-25	0	10	9	-1.02102e-24	0	1	1	Nonsyn
2R:19326309	3:7376318	1	1	0.563027	1	0	NA	NA	5	4	-3.90467e-11	3.90467e-11	4	2	-1.67411e-05	1.67409e-05	2	2	-2.79639e-06	2.79639e-06	9	5	-1.63848e-12	1.63847e-12	10	7	-4.36883e-18	0	1	1	Nonsyn
3L:4584249	XR_group8:2684820	1	0	0.970648	2	0	NA	NA	0	0	NA	NA	4	2	-1.67411e-05	1.67409e-05	7	3	-1.62849e-07	1.62849e-07	8	2	-7.77798e-05	7.77768e-05	10	5	-3.2724e-12	3.27238e-12	1	1	Intron
3L:11225485	XR_group6:10500010	0	1	0.1347	13	0	NA	NA	8	2	-7.77798e-05	7.77768e-05	11	4	-2.55647e-09	2.55647e-09	18	0	NA	NA	7	1	-0.0117155	0.0116471	10	0	NA	NA	1	1	Nonsyn
3R:21228182	2:5555996	1	0	0.662489	5	4	-3.90467e-11	3.90467e-11	8	3	-2.60231e-07	2.60231e-07	5	4	-3.90467e-11	3.90467e-11	14	14	-1.33716e-39	0	7	6	-1.52851e-16	1.11022e-16	10	8	-2.74354e-21	0	1	1	Nonsyn
2R:24914702	3:1894894	1	1	0.603972	8	6	-6.10527e-16	5.55112e-16	4	3	-1.86815e-08	1.86815e-08	9	4	-9.78722e-10	9.78722e-10	10	6	-4.56584e-15	4.55191e-15	6	4	-1.16983e-10	1.16983e-10	10	5	-3.2724e-12	3.27238e-12	1	1	Nonsyn
X:13713539	XL_group1e:1252376	1	1	0.187027	5	2	-2.78709e-05	2.78705e-05	8	4	-5.44462e-10	5.44462e-10	5	4	-3.90467e-11	3.90467e-11	1	1	-0.00167364	0.00167224	4	4	-7.81979e-12	7.81974e-12	10	7	-4.36883e-18	0	1	1	Intron
2R:16647631	3:19196995	1	1	0.612054	4	3	-1.86815e-08	1.86815e-08	2	2	-2.79639e-06	2.79639e-06	10	3	-5.56242e-07	5.56242e-07	6	4	-1.16983e-10	1.16983e-10	19	11	-2.13489e-26	0	9	4	-9.78722e-10	9.78722e-10	1	1	Nonsyn
X:1781840	XL_group1a:4247956	1	1	0.398109	5	2	-2.78709e-05	2.78705e-05	6	0	NA	NA	6	2	-4.176e-05	4.17591e-05	5	3	-4.66451e-08	4.66451e-08	14	5	-2.58528e-11	2.58529e-11	9	2	-9.98923e-05	9.98874e-05	1	1	Nonsyn
3R:27669147	2:3852117	1	0	0.197198	9	4	-9.78722e-10	9.78722e-10	13	12	-6.20666e-33	0	9	6	-1.82896e-15	1.77636e-15	10	7	-4.36883e-18	0	11	9	-5.60717e-24	0	9	7	-1.31257e-18	0	1	1	Nonsyn
X:1785888	XL_group1a:4252071	1	0	0.550788	4	1	-0.00669456	0.0066722	3	2	-8.37985e-06	8.37982e-06	2	0	NA	NA	11	7	-1.19967e-17	0	10	5	-3.2724e-12	3.27238e-12	9	4	-9.78722e-10	9.78722e-10	1	1	3UTR
3L:2666150	XR_group5:30278	1	0	0.289863	5	1	-0.0083682	0.00833329	4	2	-1.67411e-05	1.67409e-05	14	5	-2.58528e-11	2.58529e-11	10	4	-1.62902e-09	1.62902e-09	8	5	-7.29231e-13	7.29194e-13	9	4	-9.78722e-10	9.78722e-10	1	1	Nonsyn
3L:2666151	XR_group5:30279	1	0	0.672074	6	4	-1.16983e-10	1.16983e-10	4	4	-7.81979e-12	7.81974e-12	13	11	-2.22356e-29	0	10	6	-4.56584e-15	4.55191e-15	8	6	-6.10527e-16	5.55112e-16	9	5	-1.63848e-12	1.63847e-12	1	1	Nonsyn
2L:4316475	4_group2:312712	1	0	0.775	6	6	-2.18672e-17	0	6	5	-7.83501e-14	7.83817e-14	5	4	-3.90467e-11	3.90467e-11	7	7	-3.65672e-20	0	8	6	-6.10527e-16	5.55112e-16	9	8	-5.49524e-22	0	1	1	Intron
3L:2665990	XR_group5:30118	1	0	0.264315	4	0	NA	NA	10	0	NA	NA	6	0	NA	NA	7	2	-5.83994e-05	5.83977e-05	5	2	-2.78709e-05	2.78705e-05	9	2	-9.98923e-05	9.98874e-05	1	1	Syn
3L:12211756	XR_group6:2545393	1	1	0.148889	3	0	NA	NA	7	1	-0.0117155	0.0116471	8	1	-0.0133891	0.0132999	5	1	-0.0083682	0.00833329	2	0	NA	NA	9	3	-3.89858e-07	3.89858e-07	1	1	Nonsyn
2R:24419263	3:18373307	0	1	0.0619867	16	3	-2.57634e-06	2.57634e-06	16	0	NA	NA	11	0	NA	NA	30	6	-1.2545e-11	1.2545e-11	24	1	-0.0401674	0.0393714	8	0	NA	NA	1	1	Nonsyn
3R:25356961	2:27554076	0	1	0.214815	11	0	NA	NA	13	2	-0.000215483	0.00021546	9	1	-0.0150628	0.0149499	12	0	NA	NA	16	3	-2.57634e-06	2.57634e-06	8	1	-0.0133891	0.0132999	1	1	Nonsyn
2R:21315686	3:3680391	1	1	0.359053	22	7	-6.10086e-15	6.10623e-15	20	7	-2.78125e-15	2.77556e-15	9	1	-0.0150628	0.0149499	22	5	-3.36294e-10	3.36294e-10	13	4	-5.52421e-09	5.52421e-09	8	0	NA	NA	1	1	Nonsyn
2R:8876790	3:13917191	1	1	0.134934	14	2	-0.000251122	0.000251091	11	1	-0.01841	0.0182416	9	1	-0.0150628	0.0149499	19	0	NA	NA	12	5	-1.02561e-11	1.0256e-11	8	1	-0.0133891	0.0132999	1	1	Nonsyn
X:19283881	XL_group1e:8402720	0	1	0.316733	7	3	-1.62849e-07	1.62849e-07	4	3	-1.86815e-08	1.86815e-08	13	2	-0.000215483	0.00021546	13	6	-3.71492e-14	3.71925e-14	12	2	-0.000182532	0.000182516	8	2	-7.77798e-05	7.77768e-05	1	1	Nonsyn
X:11812074	XL_group1e:3924709	0	1	0.441667	15	1	-0.0251046	0.0247921	17	4	-1.82901e-08	1.82901e-08	25	7	-1.71207e-14	1.70974e-14	8	3	-2.60231e-07	2.60231e-07	12	1	-0.0200837	0.0198834	8	2	-7.77798e-05	7.77768e-05	1	1	Nonsyn
X:9022935	XL_group1e:8202543	1	0	0.159116	5	1	-0.0083682	0.00833329	6	1	-0.0100418	0.00999159	4	0	NA	NA	13	6	-3.71492e-14	3.71925e-14	10	2	-0.000124728	0.00012472	8	0	NA	NA	1	1	Intron
2L:13475990	4_group1:2075871	0	1	0.508929	4	2	-1.67411e-05	1.67409e-05	13	8	-7.81158e-20	0	4	3	-1.86815e-08	1.86815e-08	5	3	-4.66451e-08	4.66451e-08	8	7	-2.9211e-19	0	8	4	-5.44462e-10	5.44462e-10	1	1	Nonsyn
X:16681534	XL_group1e:7722297	0	1	0.233333	5	0	NA	NA	5	0	NA	NA	6	1	-0.0100418	0.00999159	0	0	NA	NA	7	2	-5.83994e-05	5.83977e-05	8	2	-7.77798e-05	7.77768e-05	1	1	Nonsyn
2R:24914858	3:1895050	1	1	0.897741	4	4	-7.81979e-12	7.81974e-12	6	5	-7.83501e-14	7.83817e-14	7	7	-3.65672e-20	0	11	11	-2.85948e-31	0	7	6	-1.52851e-16	1.11022e-16	8	6	-6.10527e-16	5.55112e-16	1	1	Nonsyn
2L:2790828	4_group4:2135983	1	0	0.273148	2	0	NA	NA	4	1	-0.00669456	0.0066722	6	0	NA	NA	8	0	NA	NA	7	1	-0.0117155	0.0116471	8	0	NA	NA	0.995101	1	Intron
2R:24912004	3:1892001	1	1	0.203973	1	0	NA	NA	4	0	NA	NA	4	0	NA	NA	4	2	-1.67411e-05	1.67409e-05	4	0	NA	NA	8	0	NA	NA	0.998795	1	Nonsyn
X:5630234	XL_group1a:8141883	1	1	0.54188	29	24	-2.69361e-62	0	33	26	-2.70088e-66	0	22	14	-4.22274e-34	0	39	23	-5.02573e-54	0	18	8	-2.63626e-18	0	7	4	-2.72596e-10	2.72596e-10	1	1	Nonsyn
3R:24691493	2:1718095	0	1	0.0899396	8	1	-0.0133891	0.0132999	7	0	NA	NA	11	0	NA	NA	13	1	-0.0217573	0.0215223	13	0	NA	NA	7	1	-0.0117155	0.0116471	0.999747	1	Nonsyn
2L:8119964	4_group4:947432	0	1	0.434488	6	3	-9.31733e-08	9.31733e-08	4	3	-1.86815e-08	1.86815e-08	7	4	-2.72596e-10	2.72596e-10	9	5	-1.63848e-12	1.63847e-12	13	7	-6.22005e-17	1.11022e-16	7	3	-1.62849e-07	1.62849e-07	1	1	Nonsyn
X:9022942	XL_group1e:8202550	1	0	0.281975	5	3	-4.66451e-08	4.66451e-08	6	1	-0.0100418	0.00999159	3	1	-0.00502092	0.00500834	13	9	-7.2674e-23	0	10	3	-5.56242e-07	5.56242e-07	7	3	-1.62849e-07	1.62849e-07	1	1	Intron
X:9022943	XL_group1e:8202551	1	0	0.114988	5	1	-0.0083682	0.00833329	6	0	NA	NA	3	1	-0.00502092	0.00500834	15	5	-3.87253e-11	3.87252e-11	9	2	-9.98923e-05	9.98874e-05	7	2	-5.83994e-05	5.83977e-05	1	1	Intron
3R:18355198	2:12031716	0	1	0.494841	3	3	-4.67624e-09	4.67624e-09	3	1	-0.00502092	0.00500834	1	1	-0.00167364	0.00167224	5	1	-0.0083682	0.00833329	9	6	-1.82896e-15	1.77636e-15	7	5	-2.73843e-13	2.73892e-13	1	1	Syn
2L:13475993	4_group1:2075868	1	1	0.488095	4	2	-1.67411e-05	1.67409e-05	11	7	-1.19967e-17	0	4	3	-1.86815e-08	1.86815e-08	5	3	-4.66451e-08	4.66451e-08	7	6	-1.52851e-16	1.11022e-16	7	2	-5.83994e-05	5.83977e-05	1	1	Nonsyn
3L:2666003	XR_group5:30131	1	0	0.334032	5	1	-0.0083682	0.00833329	8	2	-7.77798e-05	7.77768e-05	9	2	-9.98923e-05	9.98874e-05	8	2	-7.77798e-05	7.77768e-05	6	3	-9.31733e-08	9.31733e-08	7	1	-0.0117155	0.0116471	1	1	Nonsyn
X:14999924	XL_group1a:5943325	1	1	0.897457	3	2	-8.37985e-06	8.37982e-06	9	6	-1.82896e-15	1.77636e-15	2	1	-0.00334728	0.00334169	8	6	-6.10527e-16	5.55112e-16	6	4	-1.16983e-10	1.16983e-10	7	5	-2.73843e-13	2.73892e-13	1	1	Nonsyn
3L:11225150	XR_group6:10500342	0	1	0.235613	2	0	NA	NA	12	9	-2.23949e-23	0	11	6	-1.00304e-14	9.99201e-15	17	3	-3.1245e-06	3.12449e-06	5	1	-0.0083682	0.00833329	7	3	-1.62849e-07	1.62849e-07	1	1	Nonsyn
3L:11175768	XR_group6:10553725	0	1	0.544048	2	1	-0.00334728	0.00334169	2	1	-0.00334728	0.00334169	9	1	-0.0150628	0.0149499	0	0	NA	NA	4	0	NA	NA	7	0	NA	NA	0.999986	1	Nonsyn
2R:13893934	3:8060371	1	1	0.323333	6	2	-4.176e-05	4.17591e-05	10	4	-1.62902e-09	1.62902e-09	4	0	NA	NA	8	4	-5.44462e-10	5.44462e-10	4	1	-0.00669456	0.0066722	7	5	-2.73843e-13	2.73892e-13	1	1	Nonsyn
2R:24910398	3:1890259	1	1	0.462245	1	0	NA	NA	5	3	-4.66451e-08	4.66451e-08	0	0	NA	NA	3	2	-8.37985e-06	8.37982e-06	4	1	-0.00669456	0.0066722	7	5	-2.73843e-13	2.73892e-13	1	1	Syn
2R:24911061	3:1890991	1	1	0.53842	6	3	-9.31733e-08	9.31733e-08	1	0	NA	NA	1	1	-0.00167364	0.00167224	4	3	-1.86815e-08	1.86815e-08	3	3	-4.67624e-09	4.67624e-09	7	7	-3.65672e-20	0	1	1	Nonsyn
3L:4585858	XR_group8:2686788	1	0	0.264019	5	1	-0.0083682	0.00833329	6	0	NA	NA	4	0	NA	NA	7	0	NA	NA	1	1	-0.00167364	0.00167224	7	1	-0.0117155	0.0116471	0.999986	1	Intron
3L:4585859	XR_group8:2686789	1	0	0.728506	5	0	NA	NA	6	1	-0.0100418	0.00999159	4	1	-0.00669456	0.0066722	7	2	-5.83994e-05	5.83977e-05	1	1	-0.00167364	0.00167224	7	1	-0.0117155	0.0116471	1	1	Intron
2L:17371342	4_group3:3443361	1	1	0.9375	3	2	-8.37985e-06	8.37982e-06	1	0	NA	NA	2	2	-2.79639e-06	2.79639e-06	5	3	-4.66451e-08	4.66451e-08	1	0	NA	NA	7	6	-1.52851e-16	1.11022e-16	1	1	Nonsyn
3R:8023269	2:24227385	0	1	0.244327	9	0	NA	NA	15	4	-1.0518e-08	1.0518e-08	14	4	-7.72355e-09	7.72355e-09	29	6	-1.00504e-11	1.00504e-11	20	6	-8.30725e-13	8.3078e-13	6	0	NA	NA	1	1	Nonsyn
3R:27669340	2:3852310	1	0	0.278038	8	4	-5.44462e-10	5.44462e-10	17	9	-2.45608e-21	0	15	8	-3.89419e-19	0	16	9	-1.15754e-21	0	18	11	-9.00281e-27	0	6	3	-9.31733e-08	9.31733e-08	1	1	Nonsyn
3R:5650351	2:11229650	0	1	0.385829	8	8	-6.11492e-23	0	12	7	-2.875e-17	0	21	11	-9.93231e-26	0	19	11	-2.13489e-26	0	17	11	-3.50647e-27	0	6	2	-4.176e-05	4.17591e-05	1	1	Nonsyn
X:15004857	XL_group1a:5948824	1	1	0.665644	5	1	-0.0083682	0.00833329	11	6	-1.00304e-14	9.99201e-15	9	6	-1.82896e-15	1.77636e-15	20	12	-5.94957e-29	0	13	9	-7.2674e-23	0	6	3	-9.31733e-08	9.31733e-08	1	1	Nonsyn
3R:13665303	2:16941513	1	0	0.241314	12	0	NA	NA	6	0	NA	NA	8	0	NA	NA	28	4	-1.55051e-07	1.55051e-07	12	0	NA	NA	6	0	NA	NA	0.999987	1	Intron
X:9022931	XL_group1e:8202539	1	0	0.41553	4	2	-1.67411e-05	1.67409e-05	8	2	-7.77798e-05	7.77768e-05	4	1	-0.00669456	0.0066722	13	7	-6.22005e-17	1.11022e-16	11	6	-1.00304e-14	9.99201e-15	6	0	NA	NA	1	1	Intron
X:15000623	XL_group1a:5943804	1	1	0.649775	9	5	-1.63848e-12	1.63847e-12	4	0	NA	NA	2	0	NA	NA	4	1	-0.00669456	0.0066722	11	5	-5.99105e-12	5.9911e-12	6	0	NA	NA	1	1	Nonsyn
X:14999938	XL_group1a:5943339	1	1	0.177431	5	1	-0.0083682	0.00833329	7	0	NA	NA	4	0	NA	NA	10	2	-0.000124728	0.00012472	9	2	-9.98923e-05	9.98874e-05	6	2	-4.176e-05	4.17591e-05	1	1	Syn
2R:12800608	3:14729545	1	1	0.825893	6	6	-2.18672e-17	0	5	4	-3.90467e-11	3.90467e-11	4	4	-7.81979e-12	7.81974e-12	7	6	-1.52851e-16	1.11022e-16	9	7	-1.31257e-18	0	6	4	-1.16983e-10	1.16983e-10	1	1	Nonsyn
2R:24914864	3:1895056	1	1	0.787707	4	4	-7.81979e-12	7.81974e-12	5	1	-0.0083682	0.00833329	7	2	-5.83994e-05	5.83977e-05	15	12	-2.16563e-31	0	8	3	-2.60231e-07	2.60231e-07	6	3	-9.31733e-08	9.31733e-08	1	1	Nonsyn
2R:6725344	3:884297	1	1	0.125694	12	5	-1.02561e-11	1.0256e-11	4	0	NA	NA	4	0	NA	NA	7	0	NA	NA	8	1	-0.0133891	0.0132999	6	0	NA	NA	1	1	Nonsyn
2R:24914874	3:1895066	1	1	0.579318	7	6	-1.52851e-16	1.11022e-16	7	4	-2.72596e-10	2.72596e-10	8	4	-5.44462e-10	5.44462e-10	16	13	-4.45705e-34	0	7	3	-1.62849e-07	1.62849e-07	6	3	-9.31733e-08	9.31733e-08	1	1	Nonsyn
3R:18355194	2:12031720	0	1	0.62483	3	0	NA	NA	2	2	-2.79639e-06	2.79639e-06	1	1	-0.00167364	0.00167224	5	3	-4.66451e-08	4.66451e-08	7	7	-3.65672e-20	0	6	4	-1.16983e-10	1.16983e-10	1	1	Nonsyn
X:14999920	XL_group1a:5943321	1	1	0.214286	2	1	-0.00334728	0.00334169	9	1	-0.0150628	0.0149499	2	0	NA	NA	8	2	-7.77798e-05	7.77768e-05	6	1	-0.0100418	0.00999159	6	1	-0.0100418	0.00999159	1	1	Syn
2R:24910568	3:1890474	1	1	0.299093	1	1	-0.00167364	0.00167224	9	2	-9.98923e-05	9.98874e-05	4	2	-1.67411e-05	1.67409e-05	7	5	-2.73843e-13	2.73892e-13	5	3	-4.66451e-08	4.66451e-08	6	5	-7.83501e-14	7.83817e-14	1	1	Nonsyn
2L:16174138	4_group4:5128151	1	1	0.993197	1	0	NA	NA	4	3	-1.86815e-08	1.86815e-08	3	3	-4.67624e-09	4.67624e-09	1	1	-0.00167364	0.00167224	5	5	-1.30766e-14	1.31006e-14	6	6	-2.18672e-17	0	1	1	Nonsyn
2R:24910823	3:1890732	1	1	0.406122	4	4	-7.81979e-12	7.81974e-12	1	1	-0.00167364	0.00167224	2	2	-2.79639e-06	2.79639e-06	9	8	-5.49524e-22	0	3	3	-4.67624e-09	4.67624e-09	6	4	-1.16983e-10	1.16983e-10	1	1	Nonsyn
2R:24910775	3:1890684	1	1	0.756236	2	2	-2.79639e-06	2.79639e-06	4	2	-1.67411e-05	1.67409e-05	2	2	-2.79639e-06	2.79639e-06	8	5	-7.29231e-13	7.29194e-13	3	1	-0.00502092	0.00500834	6	6	-2.18672e-17	0	1	1	Nonsyn
X:1491593	XL_group1a:4635119	0	1	0.212816	1	0	NA	NA	1	0	NA	NA	2	1	-0.00334728	0.00334169	7	1	-0.0117155	0.0116471	3	0	NA	NA	6	0	NA	NA	0.997353	1	Syn
2L:4317524	4_group2:314130	1	0	0.43381	4	1	-0.00669456	0.0066722	3	1	-0.00502092	0.00500834	4	0	NA	NA	4	2	-1.67411e-05	1.67409e-05	3	2	-8.37985e-06	8.37982e-06	6	2	-4.176e-05	4.17591e-05	1	1	Intron
2R:24910814	3:1890723	1	1	0.607143	8	5	-7.29231e-13	7.29194e-13	1	1	-0.00167364	0.00167224	2	2	-2.79639e-06	2.79639e-06	10	6	-4.56584e-15	4.55191e-15	2	1	-0.00334728	0.00334169	6	5	-7.83501e-14	7.83817e-14	1	1	Nonsyn
3R:11801169	2:25750441	1	1	0.0711046	19	4	-2.97072e-08	2.97072e-08	14	1	-0.023431	0.0231586	7	0	NA	NA	18	2	-0.000420376	0.000420287	22	0	NA	NA	5	0	NA	NA	1	1	Syn
2R:6931917	3:1102234	1	1	0.133333	15	0	NA	NA	21	0	NA	NA	13	1	-0.0217573	0.0215223	19	0	NA	NA	15	1	-0.0251046	0.0247921	5	0	NA	NA	0.970119	1	Nonsyn
X:9022830	XL_group1e:8202424	1	0	0.12079	9	2	-9.98923e-05	9.98874e-05	7	2	-5.83994e-05	5.83977e-05	6	3	-9.31733e-08	9.31733e-08	8	3	-2.60231e-07	2.60231e-07	15	7	-2.3257e-16	2.22045e-16	5	0	NA	NA	1	1	Intron
X:17942429	XL_group1e:5188393	1	0	0.515476	12	4	-3.82957e-09	3.82957e-09	5	1	-0.0083682	0.00833329	3	1	-0.00502092	0.00500834	15	6	-1.08042e-13	1.08025e-13	11	3	-7.63874e-07	7.63874e-07	5	1	-0.0083682	0.00833329	1	1	Intron
2L:13305205	4_group5:158994	1	0	0.595238	10	1	-0.0167364	0.0165971	6	0	NA	NA	10	6	-4.56584e-15	4.55191e-15	10	3	-5.56242e-07	5.56242e-07	11	2	-0.000152278	0.000152266	5	3	-4.66451e-08	4.66451e-08	1	1	Nonsyn
X:1676597	XL_group1a:4421272	0	1	0.729861	6	6	-2.18672e-17	0	9	9	-1.02256e-25	0	12	12	-4.78174e-34	0	5	3	-4.66451e-08	4.66451e-08	11	11	-2.85948e-31	0	5	5	-1.30766e-14	1.31006e-14	1	1	Nonsyn
X:1785903	XL_group1a:4252086	1	0	0.32963	5	1	-0.0083682	0.00833329	1	0	NA	NA	1	0	NA	NA	8	1	-0.0133891	0.0132999	9	2	-9.98923e-05	9.98874e-05	5	1	-0.0083682	0.00833329	1	1	3UTR
2R:24914865	3:1895057	1	1	0.671239	5	3	-4.66451e-08	4.66451e-08	5	0	NA	NA	7	1	-0.0117155	0.0116471	16	9	-1.15754e-21	0	8	3	-2.60231e-07	2.60231e-07	5	1	-0.0083682	0.00833329	1	1	Nonsyn
3R:4656505	2:21454932	1	1	0.315547	4	4	-7.81979e-12	7.81974e-12	6	4	-1.16983e-10	1.16983e-10	9	4	-9.78722e-10	9.78722e-10	7	6	-1.52851e-16	1.11022e-16	8	6	-6.10527e-16	5.55112e-16	5	3	-4.66451e-08	4.66451e-08	1	1	Nonsyn
2L:11830350	4_group3:9148447	1	0	0.233777	3	1	-0.00502092	0.00500834	5	2	-2.78709e-05	2.78705e-05	9	0	NA	NA	8	1	-0.0133891	0.0132999	7	1	-0.0117155	0.0116471	5	2	-2.78709e-05	2.78705e-05	1	1	Nonsyn
2R:24914794	3:1894986	1	1	0.603655	8	4	-5.44462e-10	5.44462e-10	2	1	-0.00334728	0.00334169	2	0	NA	NA	9	5	-1.63848e-12	1.63847e-12	6	1	-0.0100418	0.00999159	5	2	-2.78709e-05	2.78705e-05	1	1	Nonsyn
X:13714108	XL_group1e:1252938	1	0	0.547619	6	2	-4.176e-05	4.17591e-05	3	0	NA	NA	7	7	-3.65672e-20	0	8	4	-5.44462e-10	5.44462e-10	6	4	-1.16983e-10	1.16983e-10	5	3	-4.66451e-08	4.66451e-08	1	1	Intron
2R:24910752	3:1890661	1	1	0.200216	6	3	-9.31733e-08	9.31733e-08	4	2	-1.67411e-05	1.67409e-05	3	0	NA	NA	8	1	-0.0133891	0.0132999	6	1	-0.0100418	0.00999159	5	1	-0.0083682	0.00833329	1	1	Syn
2L:16174153	4_group4:5128166	1	1	0.827778	1	1	-0.00167364	0.00167224	2	1	-0.00334728	0.00334169	2	0	NA	NA	1	0	NA	NA	6	2	-4.176e-05	4.17591e-05	5	1	-0.0083682	0.00833329	1	1	Nonsyn
X:15004878	XL_group1a:5948845	1	1	0.256439	9	0	NA	NA	10	4	-1.62902e-09	1.62902e-09	9	1	-0.0150628	0.0149499	22	4	-5.58405e-08	5.58405e-08	5	4	-3.90467e-11	3.90467e-11	5	0	NA	NA	1	1	Nonsyn
3L:21213292	XR_group6:12592147	1	1	0.309524	10	2	-0.000124728	0.00012472	13	2	-0.000215483	0.00021546	19	2	-0.00046932	0.00046921	9	0	NA	NA	4	1	-0.00669456	0.0066722	5	1	-0.0083682	0.00833329	1	1	Nonsyn
2R:7502188	3:12359082	0	1	0.706651	7	4	-2.72596e-10	2.72596e-10	5	4	-3.90467e-11	3.90467e-11	3	1	-0.00502092	0.00500834	9	7	-1.31257e-18	0	4	3	-1.86815e-08	1.86815e-08	5	5	-1.30766e-14	1.31006e-14	1	1	Nonsyn
X:1491577	XL_group1a:4635135	0	1	0.344331	0	0	NA	NA	2	1	-0.00334728	0.00334169	3	1	-0.00502092	0.00500834	5	4	-3.90467e-11	3.90467e-11	4	3	-1.86815e-08	1.86815e-08	5	3	-4.66451e-08	4.66451e-08	1	1	Nonsyn
3R:4493894	2:20235382	1	1	0.566319	2	2	-2.79639e-06	2.79639e-06	2	2	-2.79639e-06	2.79639e-06	5	5	-1.30766e-14	1.31006e-14	4	4	-7.81979e-12	7.81974e-12	4	4	-7.81979e-12	7.81974e-12	5	5	-1.30766e-14	1.31006e-14	1	1	Nonsyn
2L:15652622	4_group4:4457234	1	1	0.264583	1	0	NA	NA	2	2	-2.79639e-06	2.79639e-06	3	2	-8.37985e-06	8.37982e-06	4	1	-0.00669456	0.0066722	4	3	-1.86815e-08	1.86815e-08	5	0	NA	NA	1	1	Nonsyn
2L:16174194	4_group4:5128207	1	1	1	0	0	NA	NA	1	0	NA	NA	0	0	NA	NA	3	3	-4.67624e-09	4.67624e-09	4	4	-7.81979e-12	7.81974e-12	5	4	-3.90467e-11	3.90467e-11	1	1	Nonsyn
3R:18355174	2:12031740	0	1	0.486667	2	1	-0.00334728	0.00334169	1	0	NA	NA	2	1	-0.00334728	0.00334169	2	0	NA	NA	4	2	-1.67411e-05	1.67409e-05	5	3	-4.66451e-08	4.66451e-08	1	1	Syn
3L:11175776	XR_group6:10553717	1	1	0.630556	4	3	-1.86815e-08	1.86815e-08	2	2	-2.79639e-06	2.79639e-06	8	5	-7.29231e-13	7.29194e-13	0	0	NA	NA	3	1	-0.00502092	0.00500834	5	3	-4.66451e-08	4.66451e-08	1	1	Nonsyn
3L:12211765	XR_group6:2545402	1	1	0.165545	3	0	NA	NA	6	2	-4.176e-05	4.17591e-05	6	1	-0.0100418	0.00999159	7	1	-0.0117155	0.0116471	2	0	NA	NA	5	0	NA	NA	1	1	Nonsyn
X:17942432	XL_group1e:5188396	1	0	0.236508	14	4	-7.72355e-09	7.72355e-09	4	0	NA	NA	3	0	NA	NA	16	4	-1.40053e-08	1.40053e-08	11	2	-0.000152278	0.000152266	4	1	-0.00669456	0.0066722	1	1	Intron
X:14996674	XL_group1a:5939643	1	1	0.509966	1	0	NA	NA	2	1	-0.00334728	0.00334169	3	2	-8.37985e-06	8.37982e-06	9	3	-3.89858e-07	3.89858e-07	11	7	-1.19967e-17	0	4	3	-1.86815e-08	1.86815e-08	1	1	Nonsyn
2L:16174152	4_group4:5128165	1	1	0.788333	1	1	-0.00167364	0.00167224	2	1	-0.00334728	0.00334169	2	0	NA	NA	1	0	NA	NA	6	2	-4.176e-05	4.17591e-05	4	1	-0.00669456	0.0066722	1	1	Syn
3L:19107549	XR_group8:7166830	1	1	0.45	3	0	NA	NA	1	1	-0.00167364	0.00167224	5	2	-2.78709e-05	2.78705e-05	3	0	NA	NA	5	0	NA	NA	4	2	-1.67411e-05	1.67409e-05	1	1	Nonsyn
2R:14067429	3:2669494	1	0	0.463889	3	0	NA	NA	0	0	NA	NA	4	1	-0.00669456	0.0066722	5	2	-2.78709e-05	2.78705e-05	2	1	-0.00334728	0.00334169	4	1	-0.00669456	0.0066722	1	1	Nonsyn
2L:15651359	4_group4:4456142	1	1	0.675	2	1	-0.00334728	0.00334169	3	3	-4.67624e-09	4.67624e-09	1	1	-0.00167364	0.00167224	4	3	-1.86815e-08	1.86815e-08	1	1	-0.00167364	0.00167224	4	4	-7.81979e-12	7.81974e-12	1	1	Nonsyn
X:9022835	XL_group1e:8202429	1	0	0.811273	8	7	-2.9211e-19	0	4	4	-7.81979e-12	7.81974e-12	6	4	-1.16983e-10	1.16983e-10	5	3	-4.66451e-08	4.66451e-08	11	8	-1.00447e-20	0	3	2	-8.37985e-06	8.37982e-06	1	1	Intron
2R:6931933	3:1102250	1	1	0.371939	11	2	-0.000152278	0.000152266	16	7	-4.12852e-16	4.44089e-16	14	5	-2.58528e-11	2.58529e-11	13	2	-0.000215483	0.00021546	7	3	-1.62849e-07	1.62849e-07	3	1	-0.00502092	0.00500834	1	1	Nonsyn
3R:21277235	2:5602551	1	0	0.423333	1	0	NA	NA	1	1	-0.00167364	0.00167224	4	2	-1.67411e-05	1.67409e-05	3	1	-0.00502092	0.00500834	4	1	-0.00669456	0.0066722	3	0	NA	NA	1	1	3UTR
X:15004777	XL_group1a:5948744	1	1	0.16455	11	3	-7.63874e-07	7.63874e-07	7	1	-0.0117155	0.0116471	5	0	NA	NA	17	3	-3.1245e-06	3.12449e-06	3	1	-0.00502092	0.00500834	3	1	-0.00502092	0.00500834	1	1	Nonsyn
X:15004776	XL_group1a:5948743	1	1	0.652494	11	9	-5.60717e-24	0	6	5	-7.83501e-14	7.83817e-14	4	3	-1.86815e-08	1.86815e-08	16	12	-8.64915e-31	0	3	3	-4.67624e-09	4.67624e-09	3	3	-4.67624e-09	4.67624e-09	1	1	Nonsyn
3L:11225278	XR_group6:10500205	1	1	0.17963	5	0	NA	NA	7	0	NA	NA	5	0	NA	NA	8	1	-0.0133891	0.0132999	2	0	NA	NA	3	1	-0.00502092	0.00500834	0.995604	1	Nonsyn
3R:12516932	2:2450881	1	0	0.585317	1	1	-0.00167364	0.00167224	3	2	-8.37985e-06	8.37982e-06	5	3	-4.66451e-08	4.66451e-08	2	1	-0.00334728	0.00334169	2	2	-2.79639e-06	2.79639e-06	3	2	-8.37985e-06	8.37982e-06	1	1	Nonsyn
3R:5650231	2:11229770	0	1	0.43026	5	1	-0.0083682	0.00833329	13	6	-3.71492e-14	3.71925e-14	14	4	-7.72355e-09	7.72355e-09	8	2	-7.77798e-05	7.77768e-05	7	2	-5.83994e-05	5.83977e-05	2	1	-0.00334728	0.00334169	1	1	Nonsyn
4:747738	Unknown_group_10:70951	1	0	0.332937	3	1	-0.00502092	0.00500834	4	1	-0.00669456	0.0066722	3	0	NA	NA	2	0	NA	NA	7	0	NA	NA	2	0	NA	NA	0.997694	1	Nonsyn
3R:29741418	2:2435658	1	0	0.239626	8	0	NA	NA	4	1	-0.00669456	0.0066722	5	1	-0.0083682	0.00833329	2	0	NA	NA	6	1	-0.0100418	0.00999159	2	0	NA	NA	0.999956	1	Nonsyn
3R:29741419	2:2435659	1	0	0.144589	8	0	NA	NA	4	1	-0.00669456	0.0066722	5	1	-0.0083682	0.00833329	2	0	NA	NA	6	1	-0.0100418	0.00999159	2	0	NA	NA	0.999956	1	Nonsyn
3R:24674513	2:1737186	1	1	0.0915001	6	1	-0.0100418	0.00999159	0	0	NA	NA	2	0	NA	NA	8	2	-7.77798e-05	7.77768e-05	4	0	NA	NA	2	1	-0.00334728	0.00334169	1	1	Nonsyn
3L:20773610	XR_group8:8177136	1	0	0.232724	13	1	-0.0217573	0.0215223	6	0	NA	NA	8	1	-0.0133891	0.0132999	14	0	NA	NA	3	0	NA	NA	2	0	NA	NA	0.983684	1	Intron
2R:6733080	3:892570	1	1	0.163045	11	0	NA	NA	4	1	-0.00669456	0.0066722	8	2	-7.77798e-05	7.77768e-05	4	0	NA	NA	3	0	NA	NA	2	0	NA	NA	0.999958	1	Nonsyn
2R:7502199	3:12359071	0	1	0.740263	7	6	-1.52851e-16	1.11022e-16	4	3	-1.86815e-08	1.86815e-08	1	1	-0.00167364	0.00167224	10	8	-2.74354e-21	0	2	1	-0.00334728	0.00334169	2	2	-2.79639e-06	2.79639e-06	1	1	Nonsyn
2L:7683904	4_group3:1577550	1	0	0.797619	3	3	-4.67624e-09	4.67624e-09	0	0	NA	NA	0	0	NA	NA	6	6	-2.18672e-17	0	2	2	-2.79639e-06	2.79639e-06	2	2	-2.79639e-06	2.79639e-06	1	1	Intron
3R:18806029	2:14766987	1	0	0.316667	0	0	NA	NA	2	1	-0.00334728	0.00334169	1	1	-0.00167364	0.00167224	2	2	-2.79639e-06	2.79639e-06	1	0	NA	NA	2	1	-0.00334728	0.00334169	1	1	stoploss
X:17942449	XL_group1e:5188413	1	0	0.538095	9	6	-1.82896e-15	1.77636e-15	2	1	-0.00334728	0.00334169	2	2	-2.79639e-06	2.79639e-06	10	7	-4.36883e-18	0	10	3	-5.56242e-07	5.56242e-07	1	0	NA	NA	1	1	Intron
X:15002264	XL_group1a:5946157	1	1	0.45	3	1	-0.00502092	0.00500834	4	1	-0.00669456	0.0066722	5	2	-2.78709e-05	2.78705e-05	6	2	-4.176e-05	4.17591e-05	8	4	-5.44462e-10	5.44462e-10	1	0	NA	NA	1	1	Syn
X:15002265	XL_group1a:5946158	1	1	0.458333	3	2	-8.37985e-06	8.37982e-06	4	3	-1.86815e-08	1.86815e-08	6	3	-9.31733e-08	9.31733e-08	5	4	-3.90467e-11	3.90467e-11	8	7	-2.9211e-19	0	1	0	NA	NA	1	1	Nonsyn
X:747590	XL_group1e:138869	1	0	0.46245	2	1	-0.00334728	0.00334169	6	2	-4.176e-05	4.17591e-05	7	5	-2.73843e-13	2.73892e-13	6	2	-4.176e-05	4.17591e-05	7	6	-1.52851e-16	1.11022e-16	1	0	NA	NA	1	1	Nonsyn
3R:24675663	2:1736066	1	1	0.78793	9	8	-5.49524e-22	0	3	2	-8.37985e-06	8.37982e-06	3	1	-0.00502092	0.00500834	10	8	-2.74354e-21	0	6	5	-7.83501e-14	7.83817e-14	1	1	-0.00167364	0.00167224	1	1	Nonsyn
3R:30031910	2:966233	1	1	0.264815	4	2	-1.67411e-05	1.67409e-05	5	0	NA	NA	4	0	NA	NA	8	0	NA	NA	6	1	-0.0100418	0.00999159	1	0	NA	NA	0.999986	1	Nonsyn
X:15004413	XL_group1a:5948362	1	1	0.727381	9	6	-1.82896e-15	1.77636e-15	2	1	-0.00334728	0.00334169	4	3	-1.86815e-08	1.86815e-08	18	13	-6.79813e-33	0	5	5	-1.30766e-14	1.31006e-14	1	1	-0.00167364	0.00167224	1	1	Nonsyn
3L:11175795	XR_group6:10553698	0	1	0.322619	5	2	-2.78709e-05	2.78705e-05	0	0	NA	NA	6	1	-0.0100418	0.00999159	1	0	NA	NA	5	1	-0.0083682	0.00833329	1	0	NA	NA	1	1	Nonsyn
X:16504240	XL_group1e:3030981	0	1	0.489744	2	1	-0.00334728	0.00334169	6	6	-2.18672e-17	0	3	3	-4.67624e-09	4.67624e-09	6	3	-9.31733e-08	9.31733e-08	4	3	-1.86815e-08	1.86815e-08	1	0	NA	NA	1	1	Nonsyn
2R:7501178	3:12360075	0	1	0.781662	4	3	-1.86815e-08	1.86815e-08	1	1	-0.00167364	0.00167224	2	1	-0.00334728	0.00334169	3	3	-4.67624e-09	4.67624e-09	4	2	-1.67411e-05	1.67409e-05	1	1	-0.00167364	0.00167224	1	1	Nonsyn
X:11575555	XL_group1a:6341189	1	1	0.809375	2	1	-0.00334728	0.00334169	1	1	-0.00167364	0.00167224	1	1	-0.00167364	0.00167224	1	1	-0.00167364	0.00167224	4	2	-1.67411e-05	1.67409e-05	1	1	-0.00167364	0.00167224	1	1	Nonsyn
3R:12517451	2:2451451	1	1	0.412912	4	0	NA	NA	5	3	-4.66451e-08	4.66451e-08	3	1	-0.00502092	0.00500834	7	2	-5.83994e-05	5.83977e-05	3	1	-0.00502092	0.00500834	1	0	NA	NA	1	1	Nonsyn

## Sheet: site_not_edited_in_dpse
ID:dm6: The chromosome and position of the editing site in dm6
Dpse3.2: The chromosome and position of the orthologous sites in D.pseudoobscura R3.2
g:align: the orthologous site is identified with genome alignment between D. melanogaster and D. pseudoobscura
c:align: the orthologous site is identified with the CDS alignment between D. melanogaster and D. pseudoobscura
P2, P3, P4, P6, P7, P8: The brain library of D.pseudoobscura in Table 3
PD0: the probability (at log scale) that the editing event in that site was not observed due to sampling bias or sequencing error
Joint_PD0 is the Joint probability that the site is edited but not detected in any library due to sampling bias or sequencing error
ID_dm6	ID_dpse3.2	g_align	c_align	Average_EditingLevel_in_dm6	P2_Coverage	P2_Galleles	P2_PD0	P3_Coverage	P3_Galleles	P3_PD0	P4_Coverage	P4_Galleles	P4_PD0	P6_Coverage	P6_Galleles	P6_PD0	P7_Coverage	P7_Galleles	P7_PD0	P8_Coverage	P8_Galleles	P8_PD0	Joint_PD0	Q_value	Annotation
3R:18910153	2:14867040	1	0	0.841139	34	0	8.71405e-28	38	0	5.71106e-31	62	0	4.5258e-50	88	0	9.18169e-71	116	0	4.76868e-93	81	0	3.42022e-65	0	0	3UTR
3R:20964328	2:12655128	0	1	0.320541	290	0	1.64418e-49	345	0	9.2003e-59	208	0	1.02344e-35	0	0	1	448	0	4.33564e-76	333	0	9.604e-57	6.4464e-274	1.27639e-271	Nonsyn
2L:7711531	4_group3:1605277	1	0	0.138588	323	0	7.51898e-22	287	0	1.70027e-19	0	0	1	772	0	3.25131e-51	557	0	3.73955e-37	303	0	1.52805e-20	2.37516e-147	2.35141e-145	Intron
3R:15413305	2:9833493	1	1	0.667558	29	0	1.41568e-14	43	0	2.91893e-21	58	0	2.00414e-28	37	0	2.14063e-18	62	0	2.46443e-30	76	0	5.08131e-37	2.21998e-146	1.75822e-144	Nonsyn
X:3860640	XL_group1e:6906805	1	0	0.176781	1	0	0.822138	1	0	0.822138	0	0	1	633	0	1.44559e-54	1001	0	7.23976e-86	0	0	1	7.0739e-140	4.00181e-138	ncRNA
3L:6954754	XR_group8:4958474	0	1	0.272356	53	0	4.54578e-08	109	0	7.93614e-16	154	0	4.62917e-22	87	0	8.85921e-13	168	0	5.32113e-24	124	0	6.63093e-18	5.22028e-97	2.06723e-95	Nonsyn
2R:10107979	3:9612573	1	0	0.0907515	321	0	3.36587e-14	225	0	3.60061e-10	277	0	2.3651e-12	407	0	8.27055e-18	441	0	3.09384e-19	325	0	2.28671e-14	1.67713e-84	5.53453e-83	3UTR
X:17926624	XL_group1e:5171429	1	0	0.480844	36	0	5.60801e-11	23	0	2.82246e-07	42	0	1.09718e-12	78	0	6.15298e-23	74	0	8.47436e-22	40	0	4.07181e-12	3.68718e-84	1.12317e-82	Intergenic
3R:27674568	2:3857516	1	0	0.473199	19	0	5.12724e-06	26	0	5.76625e-08	29	0	8.42581e-09	48	0	4.32012e-14	51	0	6.31268e-15	34	0	3.41567e-10	2.32046e-58	5.74313e-57	Nonsyn
2L:13188408	4_group4:912034	1	1	0.400842	26	0	1.62116e-06	34	0	2.6806e-08	37	0	5.75619e-09	54	0	9.42436e-13	50	0	7.32905e-12	41	0	7.40183e-10	1.27889e-54	2.97905e-53	Nonsyn
3R:19231097	2:29522865	1	1	0.252227	41	0	6.37989e-06	48	0	8.27619e-07	62	0	1.39272e-08	106	0	3.7029e-14	104	0	6.6369e-14	49	0	6.18185e-07	1.11721e-52	2.45785e-51	Nonsyn
2L:3503636	4_group3:5240425	0	1	0.222714	7	0	0.169995	49	0	4.10248e-06	102	0	6.11422e-12	27	0	0.00107567	92	0	7.68634e-11	186	0	3.56093e-21	1.2554e-51	2.61653e-50	Nonsyn
2R:10108800	3:9613356	1	0	0.207307	62	0	5.14329e-07	52	0	5.31565e-06	55	0	2.63792e-06	107	0	1.40223e-11	147	0	1.22901e-15	75	0	2.46962e-08	3.06947e-51	6.07754e-50	3UTR
3R:18907799	2:14864646	1	1	0.33059	44	0	2.0619e-08	36	0	5.14842e-07	39	0	1.54045e-07	73	0	1.77285e-13	48	0	4.12634e-09	37	0	3.44349e-07	4.11932e-49	7.41477e-48	Nonsyn
3R:19765372	2:30131207	1	0	0.402098	13	0	0.00123908	11	0	0.00346988	45	0	8.66259e-11	24	0	4.29944e-06	59	0	6.41414e-14	63	0	8.17913e-15	8.40075e-49	1.44639e-47	Intron
2R:14360224	3:4430881	1	0	0.0862553	126	0	9.57204e-06	134	0	4.59556e-06	346	0	1.65074e-14	82	0	0.000541589	107	0	5.46811e-05	392	0	2.42855e-16	5.22247e-48	8.61707e-47	5UTR
3L:19689871	XR_group8:7748448	1	0	0.0542831	302	0	2.97146e-08	143	0	0.00027282	165	0	7.71879e-05	577	0	4.15801e-15	452	0	5.42473e-12	240	0	1.04293e-06	1.47201e-47	2.33167e-46	3UTR
2R:10108801	3:9613357	1	0	0.187587	64	0	1.54868e-06	52	0	1.90258e-05	56	0	8.24549e-06	112	0	6.79881e-11	144	0	8.46085e-14	75	0	1.55368e-07	2.17135e-46	3.18465e-45	3UTR
3L:2505860	XR_group6:12500799	1	0	0.39965	24	0	4.74103e-06	28	0	6.14495e-07	30	0	2.21229e-07	31	0	1.3274e-07	45	0	1.04055e-10	42	0	4.81701e-10	4.28821e-45	6.06475e-44	Intergenic
3R:21297848	2:5623283	1	0	0.168419	42	0	0.000408929	34	0	0.00180737	96	0	1.79968e-08	96	0	1.79968e-08	87	0	9.57789e-08	160	0	1.23592e-13	2.83363e-42	3.7404e-41	ncRNA
3R:27676232	2:3858852	1	0	0.304757	13	0	0.00875926	20	0	0.000683228	48	0	2.52905e-08	51	0	8.47504e-09	44	0	1.08654e-07	40	0	4.668e-07	6.50588e-35	7.15646e-34	Nonsyn
2R:10108802	3:9613358	1	0	0.141089	65	0	4.64688e-05	50	0	0.000464566	59	0	0.000116712	114	0	2.51691e-08	138	0	6.32486e-10	75	0	1.00132e-05	4.0162e-34	4.29842e-33	3UTR
3R:21297849	2:5623284	1	0	0.131476	43	0	0.00219335	36	0	0.00594226	97	0	1.0047e-06	91	0	2.36072e-06	90	0	2.72194e-06	166	0	5.43805e-11	4.57575e-33	4.64615e-32	ncRNA
X:9028080	XL_group1e:8207852	1	0	0.290031	30	0	3.34411e-05	22	0	0.000522162	17	0	0.0029091	55	0	6.23037e-09	64	0	2.83008e-10	21	0	0.000736201	6.59407e-32	6.21726e-31	Intron
3R:19238358	2:29530125	1	1	0.223097	15	0	0.0222707	42	0	2.36404e-05	38	0	6.52017e-05	74	0	7.06024e-09	65	0	6.92117e-08	48	0	5.16117e-06	8.65752e-32	7.79177e-31	Nonsyn
X:516964	XL_group3a:1587615	1	0	0.248512	25	0	0.000768942	16	0	0.0101618	48	0	1.04934e-06	37	0	2.46106e-05	63	0	1.42054e-08	53	0	2.50089e-07	7.16889e-31	6.30862e-30	Intron
3L:1498050	XR_group3a:600506	0	1	0.146026	45	0	0.000772491	46	0	0.000658772	92	0	4.33981e-07	88	0	8.20545e-07	89	0	6.99753e-07	70	0	1.44193e-05	1.82849e-30	1.57409e-29	Syn
3L:1631054	XR_group8:4182661	1	0	0.0671109	103	0	0.000665298	75	0	0.00486029	135	0	6.85476e-05	205	0	4.75201e-07	237	0	4.89614e-08	169	0	6.12745e-06	3.15996e-29	2.50269e-28	3UTR
3R:19231096	2:29522864	1	1	0.142103	41	0	0.00176192	47	0	0.000696561	62	0	6.8453e-05	110	0	4.08489e-08	103	0	1.20609e-07	46	0	0.000813074	3.36531e-28	2.61306e-27	Nonsyn
3R:27676160	2:3858780	1	0	0.233333	26	0	0.000969679	29	0	0.000435443	37	0	5.1492e-05	61	0	8.51462e-08	41	0	1.7707e-05	34	0	0.000114666	3.75876e-27	2.86244e-26	Nonsyn
3L:8355890	XR_group6:12839430	1	1	0.0631093	89	0	0.00263017	124	0	0.000254315	75	0	0.00669622	198	0	1.8205e-06	204	0	1.21971e-06	164	0	1.76122e-05	1.75165e-25	1.26119e-24	Nonsyn
3R:23982357	2:14323573	1	0	0.197015	23	0	0.00624678	27	0	0.002584	42	0	9.43357e-05	33	0	0.000687457	59	0	2.21502e-06	56	0	4.29439e-06	9.95747e-24	6.68332e-23	Intergenic
4:1040397	Unknown_singleton_841:1591	1	0	0.207619	46	0	2.11981e-05	19	0	0.011737	16	0	0.023679	73	0	3.82856e-08	46	0	2.11981e-05	18	0	0.0148306	7.091e-23	4.60334e-22	Intron
X:2216615	XL_group1a:122560	1	1	0.186219	24	0	0.00689807	25	0	0.00560628	61	0	3.21193e-06	32	0	0.00131312	44	0	0.00010906	54	0	1.37131e-05	2.43935e-22	1.50935e-21	Nonsyn
X:9027815	XL_group1e:8207526	1	0	0.1192	65	0	0.000237782	53	0	0.00110967	52	0	0.00126166	101	0	2.33959e-06	0	0	1	57	0	0.00066403	5.17182e-19	2.73072e-18	Intron
X:1378095	XL_group1a:4783226	0	1	0.170907	34	0	0.00163267	22	0	0.0157246	33	0	0.00197184	57	0	2.12571e-05	48	0	0.000116216	29	0	0.00419532	5.24669e-19	2.7338e-18	Nonsyn
3R:31602095	2:8368423	0	1	0.116764	35	0	0.01232	52	0	0.00145611	46	0	0.00309398	30	0	0.0230877	53	0	0.00128422	108	0	1.28284e-06	2.11114e-18	1.04502e-17	Nonsyn
X:17938148	XL_group1e:5184461	1	0	0.153697	17	0	0.0572574	22	0	0.0246881	42	0	0.000853321	28	0	0.00899653	63	0	2.49269e-05	30	0	0.00642595	1.73825e-15	7.1703e-15	Intergenic
2R:12448834	3:14031555	1	1	0.129236	27	0	0.0229405	28	0	0.0199474	28	0	0.0199474	51	0	0.000800502	52	0	0.000696056	43	0	0.00244968	1.24592e-14	4.88499e-14	Nonsyn
3L:2925287	XR_group8:3758127	1	0	0.11612	24	0	0.049921	22	0	0.0640855	50	0	0.00194129	40	0	0.00676818	53	0	0.00133467	65	0	0.000298206	1.673e-14	6.49517e-14	Syn
3R:19231100	2:29522868	1	1	0.0685425	41	0	0.0510596	49	0	0.0285756	63	0	0.0103479	108	0	0.000395264	101	0	0.00065684	53	0	0.0213774	8.37964e-14	3.13051e-13	Nonsyn
2R:12448572	3:14031293	1	1	0.0978781	29	0	0.048295	23	0	0.0904062	30	0	0.043503	75	0	0.000394728	67	0	0.000910667	43	0	0.0111826	7.6352e-13	2.6065e-12	Nonsyn
X:5630737	XL_group1a:8142392	1	0	0.0749987	59	0	0.00918317	38	0	0.0487561	40	0	0.041589	78	0	0.00202772	43	0	0.0327643	28	0	0.107965	1.33565e-10	3.94715e-10	Syn
X:9026901	XL_group1e:8206935	1	0	0.0475571	54	0	0.0660715	59	0	0.0513755	40	0	0.13364	122	0	0.00215827	126	0	0.00176481	40	0	0.13364	2.30912e-10	6.5785e-10	Intron
3R:24067742	2:14428345	1	0	0.0508597	41	0	0.110241	27	0	0.234072	64	0	0.031998	90	0	0.00790367	111	0	0.0025546	73	0	0.0197199	3.28755e-10	9.23311e-10	3UTR
2R:10108711	3:9613260	1	0	0.0472007	79	0	0.0193436	44	0	0.111088	40	0	0.135651	86	0	0.0136368	109	0	0.0043237	73	0	0.026102	4.48611e-10	1.24231e-09	3UTR
3L:9868373	XR_group6:7799542	0	1	0.0867084	17	0	0.208535	39	0	0.027423	46	0	0.0143806	38	0	0.030072	42	0	0.0207955	42	0	0.0207955	1.06947e-09	2.88102e-09	Nonsyn
X:6107924	Unknown_group_804:47290	1	1	0.078854	23	0	0.145972	25	0	0.12348	45	0	0.0231673	48	0	0.0180247	52	0	0.012898	45	0	0.0231673	2.2491e-09	5.78339e-09	Nonsyn
X:6107903	Unknown_group_804:47269	1	1	0.0599528	26	0	0.192398	33	0	0.123448	0	0	1	71	0	0.0110998	75	0	0.00861373	70	0	0.0118262	2.68556e-08	6.21918e-08	Nonsyn
2L:2784405	4_group4:2129464	1	0	0.0711144	22	0	0.190723	19	0	0.239073	28	0	0.121381	52	0	0.019913	48	0	0.0269136	32	0	0.0898079	2.66384e-07	5.46569e-07	Intron
3L:5157874	XR_group6:7397555	1	0	0.0468047	38	0	0.152282	33	0	0.195072	41	0	0.131257	63	0	0.0441488	69	0	0.0327992	53	0	0.0724454	4.09034e-07	8.26416e-07	Intergenic
2L:13189159	4_group4:912803	1	1	0.0683525	30	0	0.114115	22	0	0.203573	26	0	0.152417	35	0	0.0794759	46	0	0.0358587	42	0	0.0478941	4.83291e-07	9.71489e-07	Nonsyn
2R:24920153	3:1909845	1	0	0.0497418	32	0	0.185734	27	0	0.241617	46	0	0.0889266	53	0	0.0615321	64	0	0.0344971	53	0	0.0615321	5.21238e-07	1.03724e-06	3UTR
3L:22273144	XR_group8:4071831	1	0	0.0602786	27	0	0.1789	22	0	0.246046	33	0	0.122046	45	0	0.0568004	46	0	0.053293	32	0	0.130079	2.11534e-06	3.86024e-06	3UTR
2R:11450202	3:4520339	1	0	0.0470904	43	0	0.117358	48	0	0.0914782	53	0	0.0713052	60	0	0.0503091	0	0	1	47	0	0.0961516	3.70302e-06	6.63027e-06	3UTR
X:17938011	XL_group1e:5184343	1	0	0.0394796	28	0	0.309507	27	0	0.322746	52	0	0.113267	40	0	0.187235	92	0	0.0212075	57	0	0.0918651	4.12723e-06	7.32908e-06	Intergenic
3R:18970679	2:14924039	1	1	0.0443252	30	0	0.24463	51	0	0.0912992	23	0	0.339775	41	0	0.145981	45	0	0.120994	63	0	0.0519842	6.96789e-06	1.18424e-05	Syn
X:6105139	Unknown_group_804:44414	1	0	0.0389714	29	0	0.30139	20	0	0.437299	35	0	0.23516	29	0	0.30139	62	0	0.0769864	47	0	0.143163	0.000102954	0.000150442	3UTR
2L:13189256	4_group4:912903	1	0	0.0420855	18	0	0.448098	38	0	0.183658	23	0	0.358535	50	0	0.107545	41	0	0.160659	34	0	0.219524	0.000111916	0.000161748	Syn
2L:8368474	4_group3:695273	1	1	0.03439	27	0	0.372153	33	0	0.298763	25	0	0.400424	43	0	0.207173	62	0	0.103335	49	0	0.166318	0.000158522	0.000224195	Nonsyn
