# Supplementary material for: Adaptation of A-to-I RNA editing in Drosophila
Source: PLoS Genet. 2017 Mar 10;13(3):e1006648. doi: 10.1371/journal.pgen.1006648 (PMC5365144; doi:10.1371/journal.pgen.1006648)
Supplement: S15 Table — (XLS) [file pgen.1006648.s015.xls]

## Sheet: tableS12.pseb.233.gene.N.S.chr
Gene ID	Gene name	Chromosome	Nonsyn(N)	Syn(S)
FBgn0000036	nAChRalpha1	3R	1	0
FBgn0000037	mAChR-A	2R	1	0
FBgn0000152	Axs	X	1	0
FBgn0000206	boss	3R	2	0
FBgn0000256	capu	2L	1	0
FBgn0000382	csw	X	1	0
FBgn0000414	Dab	3L	2	0
FBgn0000455	Dip-C	3R	1	0
FBgn0001108	Gl	3L	2	0
FBgn0002917	na	X	6	0
FBgn0002921	Atpalpha	3R	1	0
FBgn0003149	Prm	3L	2	0
FBgn0003204	ras	X	2	0
FBgn0003261	Rm62	3R	1	0
FBgn0003301	rut	X	2	0
FBgn0003326	sca	2R	2	0
FBgn0003353	sei	2R	2	0
FBgn0003380	Sh	X	3	0
FBgn0003392	shi	X	1	0
FBgn0003429	slo	3R	4	0
FBgn0003475	spir	2L	1	0
FBgn0003721	Tm1	3R	2	0
FBgn0003996	w	X	1	0
FBgn0004167	kst	3L	1	0
FBgn0004242	Syt1	2L	4	0
FBgn0004397	Vinc	X	2	0
FBgn0004509	Fur1	3R	2	0
FBgn0004595	pros	3R	1	0
FBgn0005616	msl-2	2L	1	0
FBgn0005666	bt	4	4	0
FBgn0010114	hig	2R	7	0
FBgn0010313	corto	3R	1	0
FBgn0010482	l(2)01289	2R	2	0
FBgn0010877	l(3)05822	3R	1	0
FBgn0011274	Dif	2L	1	0
FBgn0011286	RyR	2R	9	1
FBgn0013343	Syx1A	3R	1	0
FBgn0013733	shot	2R	6	0
FBgn0013995	Calx	3R	5	0
FBgn0014343	mirr	3L	1	0
FBgn0015402	ksr	3R	1	0
FBgn0015776	nrv1	2L	1	0
FBgn0016041	Tom40	X	1	0
FBgn0016081	fry	3L	3	0
FBgn0016672	Ipp	3R	1	0
FBgn0016975	stnB	X	1	0
FBgn0019968	Khc-73	2R	2	0
FBgn0020930	Dgkepsilon	2R	1	0
FBgn0021764	sdk	X	1	0
FBgn0023169	AMPKalpha	X	1	0
FBgn0023531	CG32809	X	4	0
FBgn0023541	Cyp4d14	X	1	0
FBgn0024187	syd	3L	1	0
FBgn0024277	trio	3L	2	0
FBgn0024947	NTPase	2L	1	0
FBgn0025628	CG4199	X	1	0
FBgn0025726	unc-13	4	3	0
FBgn0025866	CalpB	3L	3	0
FBgn0026056	Rlip	3R	10	0
FBgn0026086	Adar	X	1	0
FBgn0026262	bip2	4	1	0
FBgn0026400	Noa36	3R	1	0
FBgn0026576	CG5991	3R	1	0
FBgn0026597	Axn	3R	2	0
FBgn0026616	alpha-Man-IIb	3R	1	0
FBgn0027279	l(1)G0196	X	4	0
FBgn0027567	CG8108	3L	3	0
FBgn0027621	Pfrx	X	1	0
FBgn0027779	VhaSFD	2L	1	0
FBgn0028703	Nhe3	2L	1	0
FBgn0028863	CG4587	2L	2	0
FBgn0029134	Prosbeta5	2R	1	0
FBgn0029708	CG3556	X	1	0
FBgn0029761	SK	X	1	0
FBgn0029894	CG14440	X	1	0
FBgn0030257	CG11160	X	2	0
FBgn0030314	CG11696	X	1	0
FBgn0030336	CG1578	X	2	0
FBgn0030412	Tomosyn	X	1	0
FBgn0030581	CG14408	X	1	0
FBgn0030600	hiw	X	2	0
FBgn0030891	dik	X	1	0
FBgn0031011	CG8034	X	5	0
FBgn0031107	HERC2	X	1	0
FBgn0031981	CG7466	2L	1	0
FBgn0031985	mon2	2L	2	0
FBgn0032042	CG13398	2L	1	0
FBgn0032151	nAChRalpha6	2L	7	1
FBgn0032172	CG5850	2L	3	0
FBgn0032456	MRP	2L	2	0
FBgn0032479	CG16974	2L	6	1
FBgn0032485	CG9426	2L	1	0
FBgn0032633	Lrch	2L	1	0
FBgn0032797	CG10186	2L	1	0
FBgn0033194	Vps13	2R	2	0
FBgn0033226	CG1882	2R	1	0
FBgn0033259	CG11210	2R	1	0
FBgn0033403	CG13739	2R	3	0
FBgn0033404	Or45a	2R	1	0
FBgn0033463	CG1513	2R	1	0
FBgn0033504	CAP	2R	2	0
FBgn0033627	CG13204	2R	1	0
FBgn0033739	Dyb	2R	7	0
FBgn0033958	CG12858	2R	2	0
FBgn0034308	CG10915	2R	1	0
FBgn0034506	CG13870	2R	1	0
FBgn0034618	CG9485	2R	1	0
FBgn0034723	CG13506	2R	1	0
FBgn0034939	thoc5	2R	1	0
FBgn0035397	CG11486	3L	1	0
FBgn0035416	gry	3L	1	0
FBgn0035880	CG17352	3L	1	0
FBgn0035959	CG4911	3L	1	0
FBgn0036143	CG14142	3L	3	0
FBgn0036337	AdenoK	3L	1	0
FBgn0036340	SRm160	3L	1	0
FBgn0036369	CG10089	3L	1	0
FBgn0036451	CG9425	3L	3	0
FBgn0036851	CG14082	3L	1	0
FBgn0036913	Usp32	3L	1	0
FBgn0037010	CG4825	3L	1	0
FBgn0037060	CG10508	3L	2	0
FBgn0037265	spartin	3R	1	0
FBgn0037445	CG9727	3R	3	0
FBgn0037525	CG17816	3R	1	0
FBgn0037541	CG2747	3R	1	0
FBgn0037623	CG9801	3R	2	0
FBgn0037705	mura	3R	1	0
FBgn0038237	Pde6	3R	1	0
FBgn0038504	Sur-8	3R	1	0
FBgn0038872	Nelf-A	3R	1	0
FBgn0039187	CG6454	3R	1	0
FBgn0039530	Tusp	3R	1	0
FBgn0039536	unc80	3R	14	2
FBgn0039600	CG1646	3R	1	0
FBgn0039668	Trc8	3R	1	0
FBgn0039690	CG1969	3R	2	0
FBgn0039858	CycG	3R	4	0
FBgn0039883	RhoGAP100F	3R	1	0
FBgn0040068	Vav	X	1	0
FBgn0040322	GNBP2	3L	1	0
FBgn0040344	CG3711	X	2	0
FBgn0040397	CG3655	X	1	0
FBgn0040752	Prosap	2R	6	1
FBgn0041188	Atx2	3R	3	0
FBgn0042693	PP2A-B'	3R	1	0
FBgn0050497	CG30497	2R	1	0
FBgn0051064	CG31064	3R	1	0
FBgn0051158	Efa6	3R	1	0
FBgn0051729	CG31729	2L	2	0
FBgn0051935	CG31935	2L	1	0
FBgn0052311	zormin	3L	2	0
FBgn0052547	CG32547	X	1	0
FBgn0052699	CG32699	X	1	0
FBgn0052702	Cubn	X	1	0
FBgn0053143	CG33143	2R	1	0
FBgn0053144	CG33144	2R	2	0
FBgn0053519	Unc-89	2R	1	0
FBgn0053548	msta	X	1	0
FBgn0053653	Cadps	4	1	0
FBgn0083228	Frq2	X	1	0
FBgn0085384	CG34355	3R	1	0
FBgn0085386	CG34357	3R	4	0
FBgn0085387	shakB	X	1	0
FBgn0085400	CG34371	2R	1	0
FBgn0085409	CG34380	2L	1	0
FBgn0085423	CG34394	2L	1	0
FBgn0085447	sif	3L	1	0
FBgn0086359	Invadolysin	3R	1	0
FBgn0086372	lap	3R	2	0
FBgn0086778	nAChRalpha7	X	3	0
FBgn0086913	Rab26	3L	1	0
FBgn0250789	alpha-Spec	3L	3	0
FBgn0250910	Octbeta3R	3R	3	0
FBgn0259111	Ndae1	2L	2	0
FBgn0259210	prom	2R	3	0
FBgn0259246	brp	2R	4	0
FBgn0259685	crb	3R	1	0
FBgn0259822	Ca-beta	2L	4	0
FBgn0259994	CG42492	X	10	1
FBgn0260439	Pp2A-29B	2L	1	0
FBgn0260658	CG42541	X	1	0
FBgn0260941	app	3L	4	0
FBgn0261041	stj	2R	8	0
FBgn0261397	didum	2R	3	0
FBgn0261550	CG42668	3R	2	0
FBgn0261553	CG42671	3L	3	0
FBgn0261671	tweek	2L	1	0
FBgn0261714	Cpn	3R	1	0
FBgn0261788	Ank2	3L	2	0
FBgn0261811	pico	X	2	0
FBgn0262125	Sec23	3R	2	0
FBgn0262614	pyd	3R	1	0
FBgn0263110	CG43367	3L	1	0
FBgn0263111	cac	X	12	1
FBgn0263257	Cngl	X	1	0
FBgn0263354	CG42784	2L	2	0
FBgn0263397	Ih	2R	2	0
FBgn0263776	CG43693	3L	1	0
FBgn0263929	jvl	3R	1	0
FBgn0264270	Sxl	X	1	0
FBgn0264308	CG43778	2L	3	0
FBgn0264495	gpp	3R	1	0
FBgn0264707	RhoGEF3	3L	1	0
FBgn0264753	Rgk1	2R	1	0
FBgn0264815	Pde1c	2L	4	0
FBgn0264855	AP-2alpha	2L	1	0
FBgn0264953	Piezo	2L	2	0
FBgn0265194	Trpm	2R	6	0
FBgn0265296	Dscam2	3L	1	0
FBgn0265356	tn	2R	1	0
FBgn0265434	zip	2R	4	0
FBgn0265487	mbl	2R	2	0
FBgn0265597	rad	X	2	0
FBgn0265778	PDZ-GEF	2L	1	0
FBgn0266446	CG45076	3R	1	0
FBgn0266557	kis	2L	1	0
FBgn0266670	Sec5	2L	1	0
FBgn0266756	btsz	3R	1	0
FBgn0266801	CG45263	3R	1	0
FBgn0267350	PI4KIIIalpha	X	1	0
FBgn0267486	Ptp36E	2L	2	0
FBgn0267792	rgr	2R	2	0
