# Supplementary material for: Adaptation of A-to-I RNA editing in Drosophila
Source: PLoS Genet. 2017 Mar 10;13(3):e1006648. doi: 10.1371/journal.pgen.1006648 (PMC5365144; doi:10.1371/journal.pgen.1006648)
Supplement: S22 Table — (XLSX) [file pgen.1006648.s022.xlsx]

## Sheet: obf
ID: chromosome_postion in dm6
Females adults from the five strains: B12, I17, N10, T07, and ZW155
In each library, PE1 (given at log scale) is the probability that this site is edited in that library, PE0 is the probability that the observed G alleles are caused by sequencing error.
Joint_PE1 is the Joint probability that the site is edited in at least one library.
ID	B12F_Coverage	B12F_Gallele	I17F_Coverage	I17F_Gallele	N10F_Coverage	N10F_Gallele	T07F_Coverage	T07F_Gallele	ZW155F_Coverage	ZW155F_Coverage	B12F_PE1	I17F_PE1	N10F_PE1	T07F_PE1	ZW155F_PE1	B12F_PE0	I17F_PE0	N10F_PE0	T07F_PE0	ZW155F_PE0	Joint_PE1	q	Type	Gene	PSEB?
2L_10151586	24	0	25	4	22	0	17	0	21	0	NA	-9.61797e-08	NA	NA	NA	NA	-16.157	NA	NA	NA	-9.61797e-08	0.00602768	Syn	FBgn0032187	NO
2L_10318908	136	0	119	0	68	35	112	0	70	0	NA	NA	-1.71269e-78	NA	NA	NA	NA	-100	NA	NA	0	0	Nonsyn	FBgn0032218	NO
2L_10382430	324	0	150	13	244	0	371	0	180	11	NA	-1.18304e-18	NA	NA	-2.60183e-14	NA	-100	NA	NA	-31.2815	0	0	Nonsyn	FBgn0032235	NO
2L_10382432	323	0	149	13	238	0	366	0	172	11	NA	-1.08219e-18	NA	NA	-1.57393e-14	NA	-100	NA	NA	-31.781	0	0	Syn	FBgn0032235	NO
2L_10686819	307	4	164	0	151	0	127	4	281	0	-0.0019002	NA	NA	-6.85869e-05	NA	-6.26675	NA	NA	-9.58744	NA	-1.30201e-07	0.00815797	Syn	FBgn0032283	NO
2L_10693386	2122	0	1210	14	1447	5	995	1	563	1	NA	-3.19376e-08	-0.103353	-1.66527	-0.94226	NA	-17.2595	-2.32084	-0.209659	-0.49388	-1.55179e-09	9.74103e-05	Syn	FBgn0032285	NO
2L_10693389	2081	5	441	14	480	2	959	3	551	1	-0.315656	-6.73214e-14	-0.21333	-0.24527	-0.922176	-1.30678	-30.3299	-1.64968	-1.52553	-0.506921	-4.44089e-16	2.88582e-11	Syn	FBgn0032285	NO
2L_10693449	3695	5	370	26	1615	13	587	1	174	3	-1.34098	-2.19869e-33	-5.25137e-06	-0.982427	-0.00326627	-0.303257	-100	-12.157	-0.469046	-5.72574	0	0	Syn	FBgn0032285	NO
2L_10693887	2370	9	514	7	1505	2	1617	11	850	2	-0.0203981	-3.15614e-05	-1.2601	-0.000119262	-0.537264	-3.9025	-10.3636	-0.333552	-9.03425	-0.877899	-2.26291e-11	1.42176e-06	Syn	FBgn0032285	NO
2L_10693896	2068	6	1169	28	1368	8	1416	4	767	4	-0.147043	-5.31721e-23	-0.0024832	-0.241414	-0.042114	-1.98965	-100	-5.99945	-1.53952	-3.18836	0	0	Syn	FBgn0032285	NO
2L_1079682	35	0	38	0	13	0	37	0	87	5	NA	NA	NA	NA	-4.31049e-07	NA	NA	NA	NA	-14.657	-4.31049e-07	0.0269936	Nonsyn	FBgn0015905	NO
2L_11159274	50	24	44	12	26	3	27	8	24	4	-2.66551e-53	-9.59866e-24	-1.18127e-05	-1.31973e-16	-8.08991e-08	-100	-100	-11.3463	-36.7368	-16.3301	0	0	Nonsyn	FBgn0259822	YES
2L_11159893	30	18	24	9	17	4	26	8	28	7	-8.87357e-43	-1.30714e-19	-1.82901e-08	-9.30082e-17	-4.19862e-14	-100	-100	-17.8169	-36.7368	-30.8019	0	0	Nonsyn	FBgn0259822	YES
2L_11159899	30	8	23	6	16	2	23	2	24	3	-3.46381e-16	-2.15426e-12	-0.000330426	-0.000691368	-9.21877e-06	-35.6382	-26.8636	-8.01529	-7.27718	-11.5943	0	9.53444e-35	Nonsyn	FBgn0259822	YES
2L_11159902	29	12	22	8	16	3	21	5	24	6	-2.41721e-26	-1.91507e-17	-2.57634e-06	-2.60226e-10	-2.86824e-12	-100	-100	-12.8691	-22.0695	-26.5773	0	0	Nonsyn	FBgn0259822	YES
2L_1139614	103	0	69	0	30	0	41	19	48	0	NA	NA	NA	-4.131e-42	NA	NA	NA	NA	-100	NA	0	0	Nonsyn	FBgn0031306	NO
2L_11796345	167	7	119	4	98	2	196	2	250	10	-1.8314e-08	-5.32628e-05	-0.012022	-0.0441274	-2.60084e-11	-17.8156	-9.8403	-4.42702	-3.14266	-24.3726	0	8.25559e-22	3UTR	FBgn0020309	NO
2L_11796346	168	16	118	9	98	11	200	15	251	8	-2.70994e-23	-7.75939e-13	-2.80378e-17	-2.44751e-20	-1.48832e-08	-100	-27.8847	-100	-100	-18.023	0	0	3UTR	FBgn0020309	NO
2L_11817946	33	4	17	0	15	1	16	1	22	0	-3.07811e-07	NA	-0.0251046	-0.0267782	NA	-14.9938	NA	-3.69723	-3.63352	NA	-2.0164e-10	1.26636e-05	Nonsyn	FBgn0264815	YES
2L_1200344	702	0	409	0	247	0	835	69	650	0	NA	NA	NA	-9.26722e-91	NA	NA	NA	NA	-100	NA	0	0	Syn	FBgn0263081	NO
2L_1200362	998	1	445	1	403	0	936	210	1082	3	-1.67029	-0.74477	NA	0	-0.317241	-0.208491	-0.644059	NA	-100	-1.30252	0	0	Syn	FBgn0263081	NO
2L_12064170	62	0	40	0	19	0	45	0	37	6	NA	NA	NA	NA	-4.86265e-11	NA	NA	NA	NA	-23.7469	-4.86265e-11	3.05477e-06	Nonsyn	FBgn0032405	NO
2L_12438918	200	1	187	2	45	1	260	5	415	1	-0.334728	-0.0404789	-0.0753138	-8.74509e-05	-0.694561	-1.25714	-3.22715	-2.62351	-9.34448	-0.691736	-3.5847e-08	0.00224739	Nonsyn	FBgn0020443	NO
2L_12724493	47	2	21	0	12	3	17	0	12	4	-0.00287949	NA	-1.01722e-06	NA	-3.82957e-09	-5.85158	NA	-13.7984	NA	-19.3805	0	7.05417e-13	Nonsyn	FBgn0032456	YES
2L_12724508	45	0	20	1	12	3	17	1	12	0	NA	-0.0334728	-1.01722e-06	-0.0284519	NA	NA	-3.41371	-13.7984	-3.57373	NA	-9.39306e-10	5.89696e-05	Nonsyn	FBgn0032456	YES
2L_13016078	63	0	48	1	40	1	63	2	72	2	NA	-0.0803347	-0.0669456	-0.00511663	-0.00663517	NA	-2.56145	-2.73716	-5.27782	-5.01869	-1.68705e-07	0.0105694	Nonsyn	FBgn0032467	NO
2L_13187935	119	9	115	7	109	4	170	0	248	3	-8.38164e-13	-1.36807e-09	-3.78151e-05	NA	-0.00870124	-27.8075	-20.4099	-10.1828	NA	-4.74864	0	2.37023e-23	Nonsyn	FBgn0032479	YES
2L_13188337	158	25	108	20	104	8	176	12	230	9	-2.47992e-41	-7.46005e-35	-1.36562e-11	-4.66583e-16	-3.10695e-10	-100	-100	-25.0168	-35.3505	-21.8922	0	0	Nonsyn	FBgn0032479	YES
2L_13188408	132	13	96	9	92	7	170	7	206	6	-2.14119e-19	-1.16307e-13	-2.82893e-10	-2.07014e-08	-1.62011e-06	-100	-29.7822	-21.986	-17.6931	-13.333	0	0	Nonsyn	FBgn0032479	YES
2L_13189159	231	12	133	3	148	1	252	0	377	3	-1.22919e-14	-0.00152513	-0.247699	NA	-0.0264541	-32.0273	-6.48644	-1.51684	NA	-3.64554	0	6.77763e-15	Nonsyn	FBgn0032479	YES
2L_13189256	151	4	85	1	99	2	170	2	264	0	-0.000133789	-0.142259	-0.0122579	-0.0339492	NA	-8.91932	-2.02039	-4.40771	-3.39982	NA	-7.21407e-09	0.000452589	Syn	FBgn0032479	YES
2L_13189265	147	5	84	1	109	0	170	0	258	0	-5.73188e-06	-0.140586	NA	NA	NA	-12.0695	-2.03141	NA	NA	NA	-7.51739e-07	0.0470551	Syn	FBgn0032479	YES
2L_13189312	102	21	77	11	107	11	148	12	184	17	-1.39462e-37	-1.7267e-18	-7.64733e-17	-5.65343e-17	-2.00113e-24	-100	-100	-36.7368	-36.7368	-100	0	0	Nonsyn	FBgn0032479	YES
2L_13218312	46	5	34	0	51	1	67	0	127	0	-1.69294e-08	NA	-0.0853557	NA	NA	-17.8942	NA	-2.5033	NA	NA	-1.38507e-09	8.69493e-05	Nonsyn	FBgn0032485	YES
2L_13299974	90	7	102	1	77	1	130	0	146	2	-2.4197e-10	-0.170711	-0.12887	NA	-0.0255726	-22.1422	-1.85192	-2.11269	NA	-3.67899	-1.15907e-13	7.2911e-09	Nonsyn	FBgn0051729	YES
2L_13902246	81	0	71	0	54	0	84	0	82	16	NA	NA	NA	NA	-1.40661e-28	NA	NA	NA	NA	-100	0	0	Nonsyn	FBgn0019890	NO
2L_14737520	17	1	13	2	93	6	19	0	12	1	-0.0284519	-0.000215483	-1.47151e-08	NA	-0.0200837	-3.57373	-8.44273	-18.0344	NA	-3.91787	-1.77636e-15	1.11294e-10	Syn	FBgn0028537	NO
2L_16263298	14	3	16	1	27	0	26	0	59	0	-1.67883e-06	-0.0267782	NA	NA	NA	-13.2974	-3.63352	NA	NA	NA	-4.43594e-08	0.00278102	Nonsyn	FBgn0028897	NO
2L_16346108	65	0	50	0	57	0	103	0	241	9	NA	NA	NA	NA	-4.68756e-10	NA	NA	NA	NA	-21.4809	-4.68756e-10	2.94327e-05	Nonsyn	FBgn0000307	NO
2L_16724571	690	24	527	12	462	5	576	10	648	3	-1.14505e-23	-1.82608e-10	-0.00119456	-7.42607e-08	-0.101095	-100	-22.4237	-6.73058	-16.4157	-2.34181	0	0	Nonsyn	FBgn0027779	YES
2L_16746262	13	1	16	8	18	5	30	9	15	4	-0.0217573	-7.7768e-19	-1.10028e-10	-1.41745e-18	-1.0518e-08	-3.83866	-100	-22.9303	-100	-18.3702	0	0	Syn	FBgn0032600	NO
2L_16751491	41	1	29	2	18	0	38	3	40	2	-0.0686193	-0.00110232	NA	-3.77566e-05	-0.00209308	-2.7133	-6.81089	NA	-10.1844	-6.17016	-5.76783e-12	3.62475e-07	3UTR	FBgn0032600	NO
2L_16751629	78	7	36	2	38	2	50	1	43	1	-8.70752e-11	-0.00169775	-0.00189046	-0.083682	-0.0719665	-23.1642	-6.3793	-6.27188	-2.52228	-2.66732	0	9.79534e-14	3UTR	FBgn0032600	NO
2L_16752502	69	13	31	1	30	2	55	2	53	7	-2.83307e-23	-0.0518829	-0.00117979	-0.00392278	-5.26961e-12	-100	-2.9846	-6.74301	-5.54291	-25.9691	0	0	3UTR	FBgn0032600	NO
2L_16877800	389	107	150	19	170	20	118	22	153	18	-5.26843e-200	-7.87195e-30	-1.20209e-30	-2.94693e-38	-9.83299e-28	-100	-100	-100	-100	-100	0	0	ncRNA	FBgn0051781	NO
2L_1706436	118	2	155	1	167	3	203	3	302	5	-0.0171242	-0.259414	-0.00291019	-0.0050211	-0.00017545	-4.07582	-1.47623	-5.84099	-5.29662	-8.64824	-9.90574e-12	6.2248e-07	3UTR	FBgn0011570	NO
2L_17417267	52	0	26	4	20	0	34	0	19	0	NA	-1.13515e-07	NA	NA	NA	NA	-15.9913	NA	NA	NA	-1.13515e-07	0.00711331	Nonsyn	FBgn0011274	YES
2L_17462950	91	0	107	0	129	75	217	0	299	0	NA	NA	-4.44118e-172	NA	NA	NA	NA	-100	NA	NA	0	0	Nonsyn	FBgn0000183	NO
2L_18182220	19	5	32	7	20	2	18	2	24	12	-1.49115e-10	-1.18657e-13	-0.000520901	-0.000420376	-1.26931e-27	-22.6263	-29.7623	-7.56021	-7.77457	-100	0	0	Nonsyn	FBgn0267486	YES
2L_18182223	18	0	32	0	19	0	18	0	25	4	NA	NA	NA	NA	-9.61797e-08	NA	NA	NA	NA	-16.157	-9.61797e-08	0.00602768	Nonsyn	FBgn0267486	YES
2L_18445164	151	0	84	0	129	0	63	0	59	17	NA	NA	NA	NA	-1.62379e-33	NA	NA	NA	NA	-100	0	0	Syn	FBgn0086707	NO
2L_1857267	32	2	12	3	11	3	16	5	15	2	-0.00134235	-1.01722e-06	-7.63874e-07	-5.62492e-11	-0.000289439	-6.614	-13.7984	-14.0849	-23.6012	-8.14771	0	1.07072e-24	3UTR	FBgn0051665	NO
2L_18832171	204	0	153	0	163	0	148	29	152	0	NA	NA	NA	-1.27917e-50	NA	NA	NA	NA	-100	NA	0	0	Syn	FBgn0015808	NO
2L_19509577	45	17	27	12	11	1	14	4	34	7	-6.59878e-36	-8.12212e-27	-0.01841	-7.72355e-09	-1.89094e-13	-100	-100	-4.00405	-18.679	-29.2967	0	0	Nonsyn	FBgn0032797	YES
2L_20346120	71	17	52	4	64	1	91	1	194	6	-5.94694e-32	-1.98543e-06	-0.107113	-0.152301	-1.14443e-06	-100	-13.1297	-2.28695	-1.95708	-13.6806	0	0	Nonsyn	FBgn0003475	YES
2L_20872840	155	32	77	13	71	12	96	17	99	18	-1.71601e-56	-1.33021e-22	-5.58877e-21	-1.71999e-29	-2.31241e-31	-100	-100	-100	-100	-100	0	0	3UTR	FBgn0032901	NO
2L_21133240	42	0	54	2	41	2	48	2	60	4	NA	-0.00378406	-0.00219809	-0.00300154	-3.53821e-06	NA	-5.57885	-6.12126	-5.81013	-12.5519	-8.79297e-14	5.53119e-09	3UTR	FBgn0040297	NO
2L_21145027	162	1	134	1	124	3	211	5	260	3	-0.27113	-0.224268	-0.00124764	-3.26409e-05	-0.00989122	-1.43766	-1.60495	-6.68712	-10.33	-4.62105	-1.91112e-11	1.20076e-06	Syn	FBgn0032919	NO
2L_21391924	57	2	96	15	30	3	52	2	40	0	-0.00420727	-2.57609e-25	-1.83538e-05	-0.00351371	NA	-5.47304	-100	-10.9057	-5.65284	NA	0	0	3UTR	FBgn0032946	NO
2L_214328	136	9	124	5	117	8	131	2	323	5	-2.82717e-12	-2.49499e-06	-3.54636e-11	-0.020863	-0.000239075	-26.5917	-12.9012	-24.0625	-3.88019	-8.33885	0	7.79306e-29	Nonsyn	FBgn0266557	YES
2L_22122978	54	2	55	0	56	2	92	2	185	4	-0.00378406	NA	-0.00406386	-0.0106508	-0.000290313	-5.57885	NA	-5.50765	-4.54744	-8.1447	-4.7105e-11	2.95923e-06	Nonsyn	FBgn0032974	NO
2L_273524	144	3	119	2	187	3	295	6	368	7	-0.00191318	-0.0174002	-0.0039961	-1.25875e-05	-3.69902e-06	-6.25995	-4.05996	-5.52443	-11.2828	-12.5074	0	3.85593e-13	Syn	FBgn0086912	NO
2L_2785542	94	76	77	58	40	33	42	36	31	25	-8.17347e-193	-4.39952e-144	-4.30975e-85	-5.67969e-94	-2.78818e-64	-100	-100	-100	-100	-100	0	0	Nonsyn	FBgn0004242	YES
2L_2785605	135	6	92	12	41	3	45	2	36	1	-1.36564e-07	-1.53332e-19	-4.75319e-05	-0.00264263	-0.0602511	-15.8065	-100	-9.95413	-5.9373	-2.83921	0	0	Syn	FBgn0004242	YES
2L_2785606	134	16	91	10	41	7	45	3	37	2	-6.31389e-25	-9.71624e-16	-7.8219e-13	-6.29565e-05	-0.00179286	-100	-34.5396	-27.8767	-9.6731	-6.32484	0	0	Nonsyn	FBgn0004242	YES
2L_2785610	132	79	86	42	38	24	41	21	35	15	-1.17096e-182	-1.44324e-92	-2.16177e-57	-1.27456e-47	-7.03823e-33	-100	-100	-100	-100	-100	0	0	Nonsyn	FBgn0004242	YES
2L_2785621	112	71	74	37	35	22	32	17	36	17	-4.63656e-167	-3.00572e-82	-1.18228e-52	-3.45452e-39	-5.21687e-38	-100	-100	-100	-100	-100	0	0	Nonsyn	FBgn0004242	YES
2L_2785658	115	9	73	0	28	2	34	4	35	2	-6.13049e-13	NA	-0.0010274	-3.48386e-07	-0.00160514	-28.1203	NA	-6.88124	-14.87	-6.43535	0	2.21863e-20	Nonsyn	FBgn0004242	YES
2L_2882059	284	21	211	4	207	2	200	4	228	5	-9.75167e-28	-0.000476605	-0.0487614	-0.00038973	-4.71388e-05	-100	-7.64906	-3.0451	-7.85025	-9.96244	0	0	Nonsyn	FBgn0024947	YES
2L_3352601	37	7	36	5	35	9	57	6	72	9	-3.60302e-13	-4.72132e-09	-6.94283e-18	-7.37586e-10	-7.91582e-15	-28.6519	-19.1712	-100	-21.0276	-32.4741	0	0	Syn	FBgn0020445	NO
2L_3361215	55	3	48	3	43	0	87	2	103	1	-0.000114953	-7.64501e-05	NA	-0.00956592	-0.172385	-9.07104	-9.47891	NA	-4.65433	-1.84298	-1.32468e-11	8.32342e-07	Nonsyn	FBgn0085423	YES
2L_343524	94	2	58	0	35	2	113	1	116	2	-0.0110995	NA	-0.00160514	-0.189121	-0.016578	-4.5064	NA	-6.43535	-1.75844	-4.10796	-5.01553e-08	0.00314409	Syn	FBgn0004611	NO
2L_3503636	115	8	38	0	49	1	176	14	57	5	-3.08517e-11	NA	-0.0820084	-1.9169e-19	-5.0927e-08	-24.2018	NA	-2.54166	-100	-16.7929	0	0	Nonsyn	FBgn0014396	NO
2L_3503650	103	2	36	0	50	1	165	10	56	4	-0.0132218	NA	-0.083682	-4.21666e-13	-2.67927e-06	-4.3325	NA	-2.52228	-28.4946	-12.83	0	7.50786e-17	Syn	FBgn0014396	NO
2L_4099612	97	56	71	0	47	0	93	0	163	0	-1.20865e-128	NA	NA	NA	NA	-100	NA	NA	NA	NA	0	0	Syn	FBgn0000547	NO
2L_411895	70	17	61	17	68	3	132	18	137	6	-4.53018e-32	-3.13124e-33	-0.000216067	-5.99318e-29	-1.48984e-07	-100	-100	-8.44003	-100	-15.7194	0	0	Nonsyn	FBgn0264855	YES
2L_4822418	103	4	69	6	31	0	52	1	50	4	-3.02936e-05	-2.39509e-09	NA	-0.0870293	-1.69348e-06	-10.4046	-19.8498	NA	-2.48471	-13.2887	0	6.45369e-16	5UTR	FBgn0031632	NO
2L_4822420	99	0	68	1	28	1	52	0	50	3	NA	-0.113808	-0.0468619	NA	-8.64181e-05	NA	-2.22961	-3.08389	NA	-9.35636	-4.25562e-07	0.0266504	5UTR	FBgn0031632	NO
2L_4984741	50	1	36	1	27	2	46	2	62	0	-0.083682	-0.0602511	-0.00095504	-0.00275985	NA	-2.52228	-2.83921	-6.95423	-5.89396	NA	-1.23491e-08	0.000774586	Nonsyn	FBgn0083962	NO
2L_4986257	45	5	24	3	36	0	58	2	59	2	-1.51103e-08	-9.21877e-06	NA	-0.00435303	-0.00450112	-18.0079	-11.5943	NA	-5.43906	-5.40568	0	1.71153e-13	Nonsyn	FBgn0083962	NO
2L_4986611	47	10	26	0	25	2	51	3	64	2	-8.36979e-19	NA	-0.000818035	-9.17048e-05	-0.00527627	-100	NA	-7.10901	-9.29698	-5.24717	0	0	Nonsyn	FBgn0083962	NO
2L_4986891	46	4	17	0	23	0	56	0	36	1	-1.20638e-06	NA	NA	NA	-0.0602511	-13.6279	NA	NA	NA	-2.83921	-7.05395e-08	0.00442113	Syn	FBgn0083962	NO
2L_5185155	38	6	46	2	33	0	19	0	25	2	-5.76613e-11	-0.00275985	NA	NA	-0.000818035	-23.5764	-5.89396	NA	NA	-7.10901	-1.11022e-16	8.18223e-12	Nonsyn	FBgn0261836	NO
2L_5205966	264	44	126	18	89	14	56	7	153	16	-1.39722e-72	-2.46455e-29	-9.07806e-24	-7.89372e-12	-5.76497e-24	-100	-100	-100	-25.565	-100	0	0	3UTR	FBgn0261836	NO
2L_5206015	328	58	168	34	133	20	81	13	184	19	-9.52372e-97	-1.35003e-59	-6.69115e-33	-2.70071e-22	-4.54327e-28	-100	-100	-100	-100	-100	0	0	3UTR	FBgn0261836	NO
2L_5206020	318	48	169	28	131	13	81	13	190	31	-8.41772e-77	-1.05025e-46	-1.93332e-19	-2.70071e-22	-2.58139e-51	-100	-100	-100	-100	-100	0	0	3UTR	FBgn0261836	NO
2L_5206023	322	12	171	5	128	6	82	2	190	7	-6.24808e-13	-1.19255e-05	-9.95913e-08	-0.00853451	-4.43868e-08	-28.1013	-11.3368	-16.1222	-4.7679	-16.9303	0	1.76696e-29	3UTR	FBgn0261836	NO
2L_5206233	235	0	114	17	78	13	83	14	125	0	NA	-3.98788e-28	-1.59378e-22	-3.17524e-24	NA	NA	-100	-100	-100	NA	0	0	3UTR	FBgn0261836	NO
2L_5206234	234	0	114	8	75	2	84	5	124	0	NA	-2.87481e-11	-0.00718181	-3.61651e-07	NA	NA	-24.2724	-4.93979	-14.8326	NA	0	4.68774e-15	3UTR	FBgn0261836	NO
2L_5946075	2606	0	2015	0	1343	0	1435	631	927	0	NA	NA	NA	0	NA	NA	NA	NA	-100	NA	0	0	Nonsyn	FBgn0001128	NO
2L_5983159	6026	5	4381	1	4767	12	5618	34	7143	39	-3.58492	-7.33222	-0.116199	-4.35583e-10	-4.39788e-10	-0.0281309	-0.000654334	-2.20999	-21.5543	-21.5447	0	1.28668e-15	Nonsyn	FBgn0001942	NO
2L_6002117	10	1	18	5	11	1	13	2	12	0	-0.0167364	-1.10028e-10	-0.01841	-0.000215483	NA	-4.09853	-22.9303	-4.00405	-8.44273	NA	0	4.52038e-13	3UTR	FBgn0031760	NO
2L_6424684	62	33	56	0	55	0	102	0	137	0	-9.14271e-75	NA	NA	NA	NA	-100	NA	NA	NA	NA	0	0	Syn	FBgn0263278	NO
2L_6452387	76	10	47	4	55	2	80	9	49	3	-1.47634e-16	-1.31685e-06	-0.00392278	-2.13095e-14	-8.13344e-05	-36.7368	-13.5403	-5.54291	-31.4793	-9.41698	0	6.26537e-38	Nonsyn	FBgn0031814	NO
2L_6486618	84	1	68	1	79	4	139	2	352	8	-0.140586	-0.113808	-1.06292e-05	-0.023323	-1.98112e-07	-2.03141	-2.22961	-11.4519	-3.76995	-15.4344	-6.66134e-16	4.3112e-11	Nonsyn	FBgn0031820	NO
2L_6499302	35	3	34	0	21	1	41	1	52	1	-2.94032e-05	NA	-0.0351465	-0.0686193	-0.0870293	-10.4344	NA	-3.36575	-2.7133	-2.48471	-5.613e-09	0.000352171	Nonsyn	FBgn0051637	NO
2L_6634216	62	15	48	10	45	3	58	3	56	7	-1.93282e-28	-1.05563e-18	-6.29565e-05	-0.000134697	-7.89372e-12	-100	-100	-9.6731	-8.91255	-25.565	0	0	3UTR	FBgn0051635	NO
2L_6635919	57	2	36	1	32	2	37	2	50	2	-0.00420727	-0.0602511	-0.00134235	-0.00179286	-0.00325285	-5.47304	-2.83921	-6.614	-6.32484	-5.72985	-1.91569e-12	1.20409e-07	Nonsyn	FBgn0051635	NO
2L_6636665	38	1	28	6	26	4	30	3	47	1	-0.0635983	-7.98241e-12	-1.13515e-07	-1.83538e-05	-0.0786611	-2.7868	-25.5538	-15.9913	-10.9057	-2.58168	0	4.88952e-21	Nonsyn	FBgn0051635	NO
2L_6636748	22	1	28	5	19	0	27	0	26	0	-0.0368201	-1.24462e-09	NA	NA	NA	-3.32007	-20.5044	NA	NA	NA	-4.49936e-11	2.82663e-06	Nonsyn	FBgn0051635	NO
2L_6636749	22	1	28	5	19	2	27	0	27	0	-0.0368201	-1.24462e-09	-0.00046932	NA	NA	-3.32007	-20.5044	-7.66446	NA	NA	-2.10942e-14	1.32816e-09	Syn	FBgn0051635	NO
2L_6636849	17	2	16	2	14	0	24	0	27	0	-0.000374075	-0.000330426	NA	NA	NA	-7.89124	-8.01529	NA	NA	NA	-1.23561e-07	0.00774243	Nonsyn	FBgn0051635	NO
2L_6636852	16	4	16	6	15	1	24	1	23	2	-1.40053e-08	-1.72619e-13	-0.0251046	-0.0401674	-0.000691368	-18.0838	-29.3876	-3.69723	-3.23472	-7.27718	0	1.02902e-22	Nonsyn	FBgn0051635	NO
2L_6651303	148	2	103	1	107	2	136	2	301	1	-0.0262317	-0.172385	-0.0142183	-0.0223865	-0.503766	-3.65387	-1.84298	-4.26033	-3.81047	-0.926975	-5.07067e-07	0.0317485	Syn	FBgn0031842	NO
2L_6664223	155	66	170	0	232	0	484	0	715	0	-2.51588e-139	NA	NA	NA	NA	-100	NA	NA	NA	NA	0	0	Nonsyn	FBgn0000392	NO
2L_6682191	83	8	80	5	116	1	171	2	133	4	-2.15747e-12	-2.83188e-07	-0.194142	-0.0343199	-8.20191e-05	-26.8621	-15.0772	-1.73467	-3.38914	-9.4086	0	1.88159e-20	Syn	FBgn0028703	YES
2L_6682304	86	5	76	2	91	4	149	3	159	3	-4.06841e-07	-0.00736847	-1.86074e-05	-0.00210807	-0.00253387	-14.7148	-4.91423	-10.892	-6.16304	-5.97927	0	1.86581e-14	Nonsyn	FBgn0028703	YES
2L_6779407	538	43	382	22	350	10	463	14	648	25	-1.39277e-56	-1.41047e-26	-6.81403e-10	-1.29902e-13	-1.10277e-25	-100	-100	-21.1069	-29.672	-100	0	0	Nonsyn	FBgn0015776	YES
2L_7052664	82	6	69	1	51	2	80	0	109	2	-6.86707e-09	-0.115481	-0.00338209	NA	-0.0147287	-18.7965	-2.21583	-5.69095	NA	-4.22531	-3.69704e-14	2.32585e-09	Syn	FBgn0262872	NO
2L_7052677	85	18	74	12	53	4	82	8	103	3	-1.1344e-32	-9.53496e-21	-2.14464e-06	-1.95242e-12	-0.00073011	-100	-100	-13.0525	-26.9619	-7.22268	0	0	Nonsyn	FBgn0262872	NO
2L_7228779	115	10	43	7	44	1	53	3	46	6	-1.08655e-14	-1.11786e-12	-0.0736402	-0.000102902	-1.93411e-10	-32.1518	-27.5196	-2.64516	-9.18179	-22.3662	0	1.08496e-36	Nonsyn	FBgn0259111	YES
2L_7230012	87	13	45	8	52	3	52	2	24	2	-7.29368e-22	-1.24753e-14	-9.7198e-05	-0.00351371	-0.000753405	-100	-32.0183	-9.23881	-5.65284	-7.19128	0	0	Nonsyn	FBgn0259111	YES
2L_7866090	25	7	21	0	29	0	29	0	29	0	-1.71207e-14	NA	NA	NA	NA	-31.6998	NA	NA	NA	NA	-1.70974e-14	1.07574e-09	Syn	FBgn0045038	NO
2L_8042022	1306	7	5409	5	915	8	7561	8	8939	30	-0.00715657	-2.93143	-0.000189811	-2.73712	-0.000391216	-4.9433	-0.0547948	-8.56958	-0.0669485	-7.84645	-4.68696e-10	2.94294e-05	Nonsyn	FBgn0031980	NO
2L_8052588	12	0	10	0	13	2	13	2	29	0	NA	NA	-0.000215483	-0.000215483	NA	NA	NA	-8.44273	-8.44273	NA	-4.64231e-08	0.00291022	Nonsyn	FBgn0031981	YES
2L_8119964	48	3	31	4	31	0	43	2	47	4	-7.64501e-05	-2.37321e-07	NA	-0.00241548	-1.31685e-06	-9.47891	-15.2539	NA	-6.02706	-13.5403	0	3.63174e-15	Nonsyn	FBgn0031985	YES
2L_8201337	106	12	52	6	48	2	80	2	90	4	-9.10179e-19	-4.16776e-10	-0.00300154	-0.00813709	-1.78132e-05	-100	-21.5985	-5.81013	-4.81539	-10.9356	0	0	Syn	FBgn0031998	NO
2L_8201387	84	3	44	6	38	2	58	2	60	1	-0.000402722	-1.46178e-10	-0.00189046	-0.00435303	-0.100418	-7.81746	-22.6462	-6.27188	-5.43906	-2.3482	0	2.9068e-15	Nonsyn	FBgn0031998	NO
2L_8201539	104	11	56	4	31	2	58	2	61	1	-5.53032e-17	-2.67927e-06	-0.0012598	-0.00435303	-0.102092	-100	-12.83	-6.67743	-5.43906	-2.33249	0	0	Nonsyn	FBgn0031998	NO
2L_8210662	373	3	295	8	129	3	538	7	341	11	-0.0257342	-5.16375e-08	-0.00139747	-4.20364e-05	-2.6619e-11	-3.67277	-16.779	-6.57379	-10.077	-24.3494	0	1.29324e-22	Nonsyn	FBgn0003607	NO
2L_8248962	103	0	41	0	29	3	29	1	23	0	NA	NA	-1.65391e-05	-0.0485356	NA	NA	NA	-11.0098	-3.04963	NA	-7.83561e-07	0.0490438	Nonsyn	FBgn0032010	NO
2L_8368474	224	2	194	2	203	4	323	2	360	4	-0.0562895	-0.0433054	-0.000412196	-0.108129	-0.00336366	-2.90526	-3.16105	-7.79422	-2.278	-5.69641	-3.29006e-10	2.06596e-05	Nonsyn	FBgn0260439	YES
2L_8525945	48	3	39	3	24	0	65	2	83	0	-7.64501e-05	-4.08519e-05	NA	-0.00543819	NA	-9.47891	-10.1056	NA	-5.21703	NA	-1.69371e-11	1.06417e-06	3UTR	FBgn0250903	NO
2L_8526048	51	3	45	2	46	2	109	5	99	0	-9.17048e-05	-0.00264263	-0.00275985	-1.32187e-06	NA	-9.29698	-5.9373	-5.89396	-13.5365	NA	-8.88178e-16	5.54963e-11	3UTR	FBgn0250903	NO
2L_8675760	575	9	452	0	320	5	473	9	404	7	-7.7812e-07	NA	-0.000229052	-1.54178e-07	-6.78226e-06	-14.0664	NA	-8.38167	-15.6852	-11.9012	0	1.17467e-17	Syn	FBgn0001114	NO
2L_875343	42	0	25	0	37	0	54	0	70	5	NA	NA	NA	NA	-1.44568e-07	NA	NA	NA	NA	-15.7495	-1.44568e-07	0.00905763	Nonsyn	FBgn0053526	NO
2L_8774573	242	15	59	0	45	0	14	4	68	0	-4.39879e-19	NA	NA	-7.72355e-09	NA	-100	NA	NA	-18.679	NA	0	0	Syn	FBgn0032068	NO
2L_9242272	25	14	32	0	15	0	13	0	12	0	-5.85873e-33	NA	NA	NA	NA	-100	NA	NA	NA	NA	0	0	Nonsyn	FBgn0041092	NO
2L_9256786	52	4	75	11	24	6	40	3	45	5	-1.98543e-06	-1.2697e-18	-2.86824e-12	-4.4109e-05	-1.51103e-08	-13.1297	-100	-26.5773	-10.0289	-18.0079	0	0	5UTR	FBgn0267252	NO
2L_9494583	1804	3	1203	0	1410	7	964	8	4070	20	-0.869253	NA	-0.0105984	-0.000268673	-2.97182e-05	-0.54346	NA	-4.55235	-8.22215	-10.4238	-4.88763e-11	3.07042e-06	Syn	FBgn0004868	NO
2L_9763937	466	1	536	3	525	3	757	3	1222	10	-0.779917	-0.0641131	-0.0609408	-0.144987	-5.41799e-05	-0.613309	-2.77899	-2.82817	-2.00273	-9.82323	-1.4539e-08	0.000911874	Nonsyn	FBgn0025117	NO
2L_9783009	81	11	38	4	64	7	36	5	60	0	-3.11401e-18	-5.51558e-07	-2.08983e-11	-4.72132e-09	NA	-100	-14.4105	-24.5914	-19.1712	NA	0	0	Syn	FBgn0032147	NO
2L_9788913	293	8	180	3	164	2	195	2	118	0	-4.9015e-08	-0.0035919	-0.0317608	-0.0437156	NA	-16.8311	-5.63087	-3.46536	-3.15183	NA	-2.35034e-13	1.47764e-08	ncRNA	FBgn0042174	NO
2L_9788987	330	13	244	6	193	7	214	2	136	3	-3.40131e-14	-4.28722e-06	-4.94019e-08	-0.0518081	-0.00162552	-31.0132	-12.3599	-16.8233	-2.986	-6.42274	0	3.7239e-26	ncRNA	FBgn0042174	NO
2L_9789012	337	14	243	3	194	3	223	2	151	0	-1.71737e-15	-0.00823195	-0.004427	-0.0558346	NA	-34.0288	-4.80385	-5.42225	-2.91315	NA	0	2.06399e-16	ncRNA	FBgn0042174	NO
2L_9789016	337	16	237	5	188	9	217	6	156	3	-2.07864e-18	-5.65954e-05	-5.19968e-11	-2.18737e-06	-0.002401	-100	-9.77961	-23.6798	-13.0328	-6.03307	0	0	ncRNA	FBgn0042174	NO
2L_9789039	373	9	239	6	192	7	242	4	167	6	-2.06846e-08	-3.80846e-06	-4.76796e-08	-0.00079463	-4.77821e-07	-17.6939	-12.4783	-16.8588	-7.13803	-14.554	0	8.99643e-26	ncRNA	FBgn0042174	NO
2L_9789104	436	11	267	3	185	2	249	0	192	2	-3.56259e-10	-0.0106274	-0.0396859	NA	-0.0424898	-21.7554	-4.54963	-3.24654	NA	-3.17966	-6.10623e-15	3.83591e-10	ncRNA	FBgn0042174	NO
2L_9789173	506	7	327	6	202	4	263	6	260	1	-2.85896e-05	-2.24253e-05	-0.000404607	-6.5733e-06	-0.435147	-10.4625	-10.7053	-7.8128	-11.9325	-1.04177	0	3.78909e-14	ncRNA	FBgn0042174	NO
2L_9789182	530	27	294	5	193	5	264	8	258	6	-7.99182e-31	-0.000154968	-2.13304e-05	-2.19894e-08	-5.89346e-06	-100	-8.77237	-10.7554	-17.6327	-12.0417	0	0	ncRNA	FBgn0042174	NO
2L_9789194	511	12	281	3	195	3	254	7	232	2	-1.28764e-10	-0.012194	-0.00449077	-3.17443e-07	-0.0599816	-22.773	-4.41291	-5.40798	-14.963	-2.84356	0	8.14642e-18	ncRNA	FBgn0042174	NO
2L_9789941	401	18	291	4	214	1	253	9	185	6	-4.34484e-20	-0.00156465	-0.358159	-7.18138e-10	-8.68398e-07	-100	-6.46088	-1.20052	-21.0544	-13.9566	0	0	ncRNA	FBgn0042174	NO
2L_9789948	403	22	297	8	210	2	276	10	185	7	-4.5741e-26	-5.43799e-08	-0.050058	-6.84272e-11	-3.69844e-08	-100	-16.7273	-3.0195	-23.4053	-17.1128	0	0	ncRNA	FBgn0042174	NO
2L_9790038	435	10	284	4	192	4	262	1	220	3	-5.40544e-09	-0.00143176	-0.000334108	-0.438494	-0.00626975	-19.0359	-6.54957	-8.00421	-1.03566	-5.07515	0	3.61025e-13	ncRNA	FBgn0042174	NO
2L_9790095	483	6	231	3	207	4	244	1	226	2	-0.000189544	-0.00716831	-0.000443567	-0.408368	-0.0572037	-8.57098	-4.94167	-7.72088	-1.09283	-2.8896	-1.11904e-11	7.03169e-07	ncRNA	FBgn0042174	NO
2L_9790099	477	12	227	3	215	3	234	0	230	1	-5.88313e-11	-0.00683318	-0.00588505	NA	-0.384937	-23.5563	-4.98938	-5.13828	NA	-1.14098	-7.77156e-16	4.72806e-11	ncRNA	FBgn0042174	NO
2L_9790274	694	8	348	6	313	2	333	0	380	4	-2.8443e-05	-3.17101e-05	-0.102322	NA	-0.00407283	-10.4676	-10.3589	-2.33036	NA	-5.50545	-3.56493e-13	2.24166e-08	ncRNA	FBgn0042174	NO
2L_9790683	49	1	35	2	21	0	25	1	13	2	-0.0820084	-0.00160514	NA	-0.041841	-0.000215483	-2.54166	-6.43535	NA	-3.19473	-8.44273	-1.11494e-09	6.99926e-05	ncRNA	FBgn0042174	NO
2L_9959589	11	1	11	1	11	3	12	2	11	0	-0.01841	-0.01841	-7.63874e-07	-0.000182532	NA	-4.00405	-4.00405	-14.0849	-8.60867	NA	-4.64073e-14	2.91837e-09	Syn	FBgn0032170	NO
2L_9959644	18	2	11	0	13	1	12	1	18	0	-0.000420376	NA	-0.0217573	-0.0200837	NA	-7.77457	NA	-3.83866	-3.91787	NA	-1.79856e-07	0.0112676	Nonsyn	FBgn0032170	NO
2L_9961183	126	5	84	2	88	0	117	0	257	0	-2.69884e-06	-0.00894061	NA	NA	NA	-12.8227	-4.72162	NA	NA	NA	-2.40217e-08	0.00150628	Nonsyn	FBgn0032172	YES
2L_9961290	79	10	81	1	78	1	118	0	179	2	-2.21812e-16	-0.135565	-0.130544	NA	-0.0373463	-36.0437	-2.06532	-2.10061	NA	-3.30614	0	7.95629e-15	Nonsyn	FBgn0032172	YES
2R_10042156	3222	9	1028	189	1103	7	1870	190	3086	555	-0.101149	-1.39579566869276e-314	-0.00290948	-3.61195e-264	0	-2.34131	-100	-5.84124	-100	-100	0	0	Syn	FBgn0085249	NO
2R_10042612	3762	5	1250	17	1212	6	1802	8	2802	11	-1.39529	-1.00314e-10	-0.0176095	-0.0121969	-0.00881544	-0.284703	-23.0227	-4.04811	-4.41266	-4.73565	-1.11022e-16	8.82418e-12	Syn	FBgn0085249	NO
2R_10107979	2106	73	1414	36	1168	13	1645	44	1866	39	-1.80901e-68	-5.19498e-30	-1.51568e-07	-3.33288e-37	-3.1441e-29	-100	-100	-15.7022	-100	-100	0	0	3UTR	FBgn0004907	NO
2R_10108180	1692	36	1032	14	868	8	1096	8	1045	14	-2.27975e-27	-4.4757e-09	-0.000133101	-0.000621236	-5.23244e-09	-100	-19.2246	-8.92447	-7.38411	-19.0684	0	0	3UTR	FBgn0004907	NO
2R_10108711	211	10	113	10	71	5	85	5	103	2	-4.8907e-12	-9.07799e-15	-1.55304e-07	-3.8372e-07	-0.0132218	-26.0437	-32.3301	-15.6779	-14.7734	-4.3325	0	2.20029e-36	3UTR	FBgn0004907	NO
2R_10108800	192	64	113	55	73	29	77	29	98	40	-1.1486e-126	-1.29932e-120	-5.29582e-61	-3.65941e-60	-3.82276e-84	-100	-100	-100	-100	-100	0	0	3UTR	FBgn0004907	NO
2R_10108801	193	53	113	43	74	28	79	32	100	28	-6.46718e-100	-1.09929e-88	-3.27286e-58	-1.70308e-67	-7.95628e-54	-100	-100	-100	-100	-100	0	0	3UTR	FBgn0004907	NO
2R_10108802	197	37	115	35	76	17	82	20	102	24	-2.1726e-63	-2.27044e-68	-2.1773e-31	-1.64463e-37	-2.76033e-44	-100	-100	-100	-100	-100	0	0	3UTR	FBgn0004907	NO
2R_10132408	238	3	169	5	127	4	166	3	197	8	-0.00777807	-1.12674e-05	-6.85869e-05	-0.00286138	-2.25004e-09	-4.86033	-11.3936	-9.58744	-5.85788	-19.9123	0	2.42681e-18	Nonsyn	FBgn0050011	NO
2R_10283203	70	0	39	5	41	0	22	0	11	2	NA	-7.18052e-09	NA	NA	-0.000152278	NA	-18.7519	NA	NA	-8.78988	-1.09335e-12	6.87235e-08	Nonsyn	FBgn0033504	YES
2R_10611464	68	1	89	5	79	1	100	3	157	0	-0.113808	-4.82875e-07	-0.132218	-0.000670037	NA	-2.22961	-14.5435	-2.08869	-7.30851	NA	-4.309e-12	2.70816e-07	Syn	FBgn0263102	NO
2R_10645016	37	4	22	0	39	1	61	1	54	0	-4.94159e-07	NA	-0.065272	-0.102092	NA	-14.5204	NA	-2.76165	-2.33249	NA	-3.03046e-09	0.000190192	Nonsyn	FBgn0033539	NO
2R_10738963	52	1	46	2	78	2	102	0	187	1	-0.0870293	-0.00275985	-0.00774839	NA	-0.312971	-2.48471	-5.89396	-4.86414	NA	-1.31405	-4.7647e-07	0.0298346	Nonsyn	FBgn0024956	NO
2R_10756051	185	8	101	5	64	4	128	2	133	6	-1.3723e-09	-9.0623e-07	-4.58566e-06	-0.0199714	-1.25008e-07	-20.4068	-13.914	-12.2926	-3.92342	-15.8949	0	8.89533e-25	Nonsyn	FBgn0053144	YES
2R_10805158	41	0	35	13	46	0	75	0	165	0	NA	-1.14084e-27	NA	NA	NA	NA	-100	NA	NA	NA	0	0	Syn	FBgn0027499	NO
2R_11344557	12117	129	3683	1	6351	1	10256	3	4511	0	-8.49279e-59	-6.16402	-10.6293	-12.0545	NA	-100	-0.002106	-2.41971e-05	-5.81827e-06	NA	0	0	Nonsyn	FBgn0003863	NO
2R_11447606	85	9	47	4	18	0	21	0	29	3	-3.75509e-14	-1.31685e-06	NA	NA	-1.65391e-05	-30.9138	-13.5403	NA	NA	-11.0098	0	5.15442e-20	Syn	FBgn0260499	NO
2R_11447612	92	12	52	3	20	4	21	4	29	3	-1.53332e-19	-9.7198e-05	-3.70844e-08	-4.57489e-08	-1.65391e-05	-100	-9.23881	-17.1101	-16.9001	-11.0098	0	0	Syn	FBgn0260499	NO
2R_11447621	91	10	52	6	20	2	23	5	31	2	-9.71624e-16	-4.16776e-10	-0.000520901	-4.2911e-10	-0.0012598	-34.5396	-21.5985	-7.56021	-21.5693	-6.67743	0	7.39706e-36	Syn	FBgn0260499	NO
2R_11447625	93	0	55	1	23	3	24	0	35	0	NA	-0.0920502	-8.07653e-06	NA	NA	NA	-2.43109	-11.7266	NA	NA	-7.10253e-07	0.0444597	Nonsyn	FBgn0260499	NO
2R_11447935	88	10	42	3	31	0	36	1	27	1	-6.85499e-16	-5.11243e-05	NA	-0.0602511	-0.0451883	-34.945	-9.88128	NA	-2.83921	-3.11943	0	5.54624e-18	3UTR	FBgn0260499	NO
2R_11447987	97	36	43	11	35	4	32	12	31	2	-5.04339e-74	-1.56599e-21	-3.92814e-07	-1.04684e-25	-0.0012598	-100	-100	-14.7499	-100	-6.67743	0	0	3UTR	FBgn0260499	NO
2R_11450202	151	6	68	4	33	2	66	2	79	7	-2.64556e-07	-5.84633e-06	-0.00142743	-0.0056024	-9.54013e-11	-15.1452	-12.0497	-6.55259	-5.18736	-23.0729	0	7.41829e-23	3UTR	FBgn0260499	NO
2R_11450317	143	76	61	32	39	21	48	29	62	28	-4.69055e-170	-2.91016e-72	-2.9627e-48	-3.34651e-68	-5.91696e-61	-100	-100	-100	-100	-100	0	0	3UTR	FBgn0260499	NO
2R_11450318	140	62	61	32	39	26	47	23	61	29	-2.3224e-132	-2.91016e-72	-5.08576e-63	-2.12141e-51	-6.19408e-64	-100	-100	-100	-100	-100	0	0	3UTR	FBgn0260499	NO
2R_11450690	145	4	62	1	26	1	49	1	73	2	-0.000114476	-0.103766	-0.0435147	-0.0820084	-0.00681516	-9.07521	-2.31705	-3.15634	-2.54166	-4.99201	-2.56918e-10	1.61345e-05	3UTR	FBgn0260499	NO
2R_11450850	173	10	54	1	44	4	44	2	65	4	-6.77652e-13	-0.0903766	-1.00626e-06	-0.00252784	-4.87984e-06	-28.0201	-2.44862	-13.8093	-5.98165	-12.2304	0	4.58013e-23	3UTR	FBgn0260499	NO
2R_11450933	158	5	51	0	44	1	43	0	59	0	-8.13715e-06	NA	-0.0736402	NA	NA	-11.7191	NA	-2.64516	NA	NA	-5.77688e-07	0.0361679	3UTR	FBgn0260499	NO
2R_11871099	81	4	41	5	31	7	59	5	90	15	-1.17385e-05	-9.32007e-09	-9.28366e-14	-6.07225e-08	-9.10362e-26	-11.3526	-18.4911	-30.0082	-16.617	-100	0	0	Nonsyn	FBgn0033661	NO
2R_12167808	1541	14	1219	1	1003	2	1533	4	1754	6	-5.74752e-07	-2.04017	-0.69282	-0.295729	-0.0802978	-14.3693	-0.13927	-0.693475	-1.36254	-2.56189	-4.93703e-09	0.000309774	Nonsyn	FBgn0014184	NO
2R_12378783	350	4	433	1	372	2	180	1	147	3	-0.00304292	-0.724686	-0.138247	-0.301255	-0.00202869	-5.79646	-0.662572	-2.04704	-1.34665	-6.20138	-1.06609e-07	0.00668076	Nonsyn	FBgn0050042	NO
2R_12423946	97	6	79	0	79	0	85	0	94	1	-1.89677e-08	NA	NA	NA	-0.157322	-17.7805	NA	NA	NA	-1.92709	-2.76115e-09	0.000173296	Syn	FBgn0033734	NO
2R_12448654	88	6	40	4	56	7	60	1	87	5	-1.0537e-08	-6.81059e-07	-7.89372e-12	-0.100418	-4.31049e-07	-18.3684	-14.1996	-25.565	-2.3482	-14.657	0	1.47251e-28	Nonsyn	FBgn0033739	YES
2R_12448686	87	17	53	8	57	6	90	7	78	4	-2.76939e-30	-5.06901e-14	-7.37586e-10	-2.4197e-10	-1.01044e-05	-100	-30.6121	-21.0276	-22.1422	-11.5025	0	0	Nonsyn	FBgn0033739	YES
2R_12448723	94	3	52	2	62	3	91	2	70	1	-0.000559573	-0.00351371	-0.000164277	-0.0104296	-0.117155	-7.48862	-5.65284	-8.71404	-4.56832	-2.20226	-3.69704e-13	2.32434e-08	Nonsyn	FBgn0033739	YES
2R_12448777	84	3	42	2	63	0	82	0	69	4	-0.000402722	-0.00230556	NA	NA	-6.19784e-06	-7.81746	-6.07358	NA	NA	-11.9913	-5.74685e-12	3.61164e-07	Nonsyn	FBgn0033739	YES
2R_12448779	82	17	42	6	65	11	80	6	70	6	-9.14316e-31	-1.0894e-10	-2.35601e-19	-5.91004e-09	-2.61588e-09	-100	-22.9402	-100	-18.9466	-19.7617	0	0	Nonsyn	FBgn0033739	YES
2R_12448834	86	3	41	1	65	3	103	1	88	0	-0.000431474	-0.0686193	-0.000189023	-0.172385	NA	-7.74852	-2.7133	-8.57373	-1.84298	NA	-8.56191e-10	5.37525e-05	Nonsyn	FBgn0033739	YES
2R_12448930	61	2	28	1	50	1	72	1	55	2	-0.00480426	-0.0468619	-0.083682	-0.120502	-0.00392278	-5.34065	-3.08389	-2.52228	-2.17573	-5.54291	-7.82868e-09	0.000491124	Nonsyn	FBgn0033739	YES
2R_12448986	50	3	32	0	52	1	48	1	51	1	-8.64181e-05	NA	-0.0870293	-0.0803347	-0.0853557	-9.35636	NA	-2.48471	-2.56145	-2.5033	-4.54879e-08	0.00285172	Nonsyn	FBgn0033739	YES
2R_12639884	160	1	98	0	113	0	214	0	650	9	-0.267782	NA	NA	NA	-2.11275e-06	-1.44849	NA	NA	NA	-13.0675	-4.96339e-07	0.0310777	Nonsyn	FBgn0011604	NO
2R_12757212	2137	44	1301	28	1069	23	1245	16	1468	35	-1.70699e-32	-8.8859e-22	-3.62141e-18	-7.85493e-10	-2.80249e-28	-100	-100	-100	-20.9647	-100	0	0	Nonsyn	FBgn0011227	NO
2R_12757213	2158	23	1310	18	1142	12	1267	19	1485	20	-7.46773e-12	-2.43243e-11	-8.1693e-07	-1.55593e-12	-2.80127e-12	-25.6204	-24.4395	-14.0177	-27.1889	-26.6009	0	4.08441e-47	Nonsyn	FBgn0011227	NO
2R_12758582	54	9	44	6	44	4	52	5	112	5	-5.08168e-16	-1.46178e-10	-1.00626e-06	-3.18314e-08	-1.51159e-06	-35.1274	-22.6462	-13.8093	-17.2628	-13.4024	0	2.48063e-40	Nonsyn	FBgn0020930	YES
2R_12853362	49	0	39	0	32	0	39	18	19	0	NA	NA	NA	-6.30695e-40	NA	NA	NA	NA	-100	NA	0	0	Nonsyn	FBgn0033777	NO
2R_12921246	668	55	412	18	425	16	657	19	1461	13	-1.28852e-72	-7.02295e-20	-7.99428e-17	-1.37171e-17	-1.79776e-06	-100	-100	-36.7368	-100	-13.229	0	0	Syn	FBgn0010488	NO
2R_12921325	666	59	390	21	436	7	592	13	1336	9	-1.08116e-79	-7.93194e-25	-1.10826e-05	-5.02722e-11	-0.000515553	-100	-100	-11.4101	-23.7136	-7.57053	0	0	Nonsyn	FBgn0010488	NO
2R_12921326	655	35	387	8	435	2	588	7	1321	3	-3.3892e-40	-4.04551e-07	-0.180697	-7.30962e-05	-0.477638	-100	-14.7205	-1.79992	-9.52377	-0.968233	0	0	Nonsyn	FBgn0010488	NO
2R_13173843	803	4	505	0	574	1	359	8	524	20	-0.0484981	NA	-0.96067	-2.29889e-07	-9.0879e-21	-3.05038	NA	-0.482297	-15.2857	-100	0	0	Nonsyn	FBgn0053138	NO
2R_13177240	79	3	59	0	50	0	77	2	119	1	-0.00033631	NA	NA	-0.00755733	-0.199163	-7.99765	NA	NA	-4.88901	-1.71156	-4.57166e-07	0.0286273	3UTR	FBgn0033802	NO
2R_13177308	72	12	65	5	47	0	73	1	107	8	-6.69618e-21	-9.93513e-08	NA	-0.122176	-1.72045e-11	-100	-16.1246	NA	-2.16276	-24.7858	0	0	3UTR	FBgn0033802	NO
2R_13491858	159	5	156	3	107	2	228	5	229	2	-8.38971e-06	-0.002401	-0.0142183	-4.71388e-05	-0.058586	-11.6885	-6.03307	-4.26033	-9.96244	-2.86641	-7.77156e-16	4.79577e-11	Nonsyn	FBgn0033844	NO
2R_13817109	26	14	18	1	15	7	18	4	13	5	-1.26741e-32	-0.0301255	-2.3257e-16	-2.34844e-08	-1.66429e-11	-100	-3.51741	-36.0437	-17.5669	-24.819	0	0	Nonsyn	FBgn0261041	YES
2R_13817124	20	6	17	0	16	1	18	0	15	1	-8.30725e-13	NA	-0.0267782	NA	-0.0251046	-27.8164	NA	-3.63352	NA	-3.69723	-5.55112e-16	3.42602e-11	Nonsyn	FBgn0261041	YES
2R_13969077	96	6	77	8	76	3	89	5	71	2	-1.78199e-08	-1.16126e-12	-0.00030009	-4.82875e-07	-0.00645742	-17.8429	-27.4815	-8.11158	-14.5435	-5.04575	0	1.21807e-27	Syn	FBgn0020766	NO
2R_14058045	41	5	45	1	15	0	22	0	34	1	-9.32007e-09	-0.0753138	NA	NA	-0.0569038	-18.4911	-2.62351	NA	NA	-2.89471	-3.74012e-11	2.34969e-06	3UTR	FBgn0002643	NO
2R_14062507	30	5	41	2	34	2	43	2	62	0	-1.79967e-09	-0.00219809	-0.00151503	-0.00241548	NA	-20.1357	-6.12126	-6.49308	-6.02706	NA	0	9.089e-13	Nonsyn	FBgn0040752	YES
2R_14062651	40	4	26	1	23	2	30	6	55	1	-6.81059e-07	-0.0435147	-0.000691368	-1.2545e-11	-0.0920502	-14.1996	-3.15634	-7.27718	-25.1017	-2.43109	0	1.39419e-18	Nonsyn	FBgn0040752	YES
2R_14062771	17	0	28	4	30	1	21	1	25	0	NA	-1.55051e-07	-0.0502092	-0.0351465	NA	NA	-15.6795	-3.01656	-3.36575	NA	-2.62224e-10	1.64672e-05	Nonsyn	FBgn0040752	YES
2R_14063109	71	5	41	0	40	0	56	0	141	1	-1.55304e-07	NA	NA	NA	-0.235983	-15.6779	NA	NA	NA	-1.55967	-3.26459e-08	0.0020468	Syn	FBgn0040752	YES
2R_14067429	24	3	29	2	16	0	15	0	14	0	-9.21877e-06	-0.00110232	NA	NA	NA	-11.5943	-6.81089	NA	NA	NA	-1.01564e-08	0.000637099	Nonsyn	FBgn0040752	YES
2R_14067538	32	2	26	1	15	0	19	2	16	0	-0.00134235	-0.0435147	NA	-0.00046932	NA	-6.614	-3.15634	NA	-7.66446	NA	-2.68018e-08	0.00168058	Nonsyn	FBgn0040752	YES
2R_14178006	134	0	111	0	142	0	209	12	269	0	NA	NA	NA	-3.70873e-15	NA	NA	NA	NA	-33.2403	NA	-3.66374e-15	2.3057e-10	Syn	FBgn0000289	NO
2R_14215583	10127	29	10492	39	11117	28	7938	27	12528	27	-0.00471504	-6.73371e-06	-0.024983	-0.000606852	-0.122179	-5.35935	-11.9084	-3.70202	-7.40753	-2.16273	-5.4512e-14	3.42998e-09	Nonsyn	FBgn0033912	NO
2R_14297994	79	11	56	10	34	2	65	5	43	4	-2.32822e-18	-5.67727e-18	-0.00151503	-9.93513e-08	-9.16001e-07	-100	-100	-6.49308	-16.1246	-13.9032	0	0	Nonsyn	FBgn0263397	YES
2R_14298389	110	10	54	2	64	1	56	3	60	4	-6.88824e-15	-0.00378406	-0.107113	-0.000121309	-3.53821e-06	-32.6097	-5.57885	-2.28695	-9.01723	-12.5519	0	7.15043e-23	Nonsyn	FBgn0263397	YES
2R_14300616	40	0	45	0	60	0	108	0	149	58	NA	NA	NA	NA	-9.22496e-120	NA	NA	NA	NA	-100	0	0	Nonsyn	FBgn0033921	NO
2R_14355520	29	5	14	1	16	5	40	15	32	3	-1.50182e-09	-0.023431	-5.62492e-11	-8.64865e-32	-2.23664e-05	-20.3166	-3.76539	-23.6012	-100	-10.708	0	0	3UTR	FBgn0033924	NO
2R_14355589	30	0	29	3	14	0	33	7	30	0	NA	-1.65391e-05	NA	-1.50383e-13	NA	NA	-11.0098	NA	-29.5252	NA	0	1.56717e-13	3UTR	FBgn0033924	NO
2R_14507629	15	1	16	0	15	2	18	2	24	7	-0.0251046	NA	-0.000289439	-0.000420376	-1.2345e-14	-3.69723	NA	-8.14771	-7.77457	-32.0273	0	2.34289e-18	Nonsyn	FBgn0261823	NO
2R_14583498	45	0	36	0	66	0	58	3	61	2	NA	NA	NA	-0.000134697	-0.00480426	NA	NA	NA	-8.91255	-5.34065	-6.45522e-07	0.0404123	Nonsyn	FBgn0265974	NO
2R_14740426	29	3	29	3	17	1	28	2	21	5	-1.65391e-05	-1.65391e-05	-0.0284519	-0.0010274	-2.60226e-10	-11.0098	-11.0098	-3.57373	-6.88124	-22.0695	0	1.29302e-19	3UTR	FBgn0033958	YES
2R_14741592	22	11	26	21	15	9	14	7	17	12	-1.98342e-25	-3.1908e-54	-5.07188e-22	-1.24219e-16	-2.93617e-30	-100	-100	-100	-36.7368	-100	0	0	Nonsyn	FBgn0033958	YES
2R_14742210	18	5	14	4	13	4	12	3	12	3	-1.10028e-10	-7.72355e-09	-5.52421e-09	-1.01722e-06	-1.01722e-06	-22.9303	-18.679	-19.0141	-13.7984	-13.7984	0	3.0665e-34	Nonsyn	FBgn0033958	YES
2R_14742223	20	4	16	2	13	1	14	4	14	2	-3.70844e-08	-0.000330426	-0.0217573	-7.72355e-09	-0.000251122	-17.1101	-8.01529	-3.83866	-18.679	-8.2897	0	3.22518e-20	Syn	FBgn0033958	YES
2R_14761511	111	4	99	3	84	3	113	4	155	0	-4.0601e-05	-0.000650739	-0.000402722	-4.35339e-05	NA	-10.1117	-7.33773	-7.81746	-10.042	NA	-4.44089e-16	2.91452e-11	3UTR	FBgn0020767	NO
2R_14762018	49	4	49	3	39	2	52	4	46	3	-1.56008e-06	-8.13344e-05	-0.00199053	-1.98543e-06	-6.72648e-05	-13.3708	-9.41698	-6.22035	-13.1297	-9.60691	0	2.12445e-18	Syn	FBgn0020767	NO
2R_15145238	594	1	319	0	515	0	638	0	1206	522	-0.994142	NA	NA	NA	0	-0.4621	NA	NA	NA	-100	0	0	Nonsyn	FBgn0262954	NO
2R_15264046	66	10	31	2	16	1	40	4	18	1	-3.31316e-17	-0.0012598	-0.0267782	-6.81059e-07	-0.0301255	-100	-6.67743	-3.63352	-14.1996	-3.51741	0	0	Nonsyn	FBgn0265194	YES
2R_15264051	65	8	30	1	16	1	40	1	30	0	-2.83565e-13	-0.0502092	-0.0267782	-0.0669456	NA	-28.8914	-3.01656	-3.63352	-2.73716	NA	0	1.49607e-12	Nonsyn	FBgn0265194	YES
2R_15264096	60	11	21	2	19	1	31	4	23	0	-9.09001e-20	-0.000575108	-0.0317992	-2.37321e-07	NA	-100	-7.46124	-3.46417	-15.2539	NA	0	0	Nonsyn	FBgn0265194	YES
2R_15264217	64	7	27	0	34	2	43	0	41	2	-2.08983e-11	NA	-0.00151503	NA	-0.00219809	-24.5914	NA	-6.49308	NA	-6.12126	-1.11022e-16	4.37427e-12	Nonsyn	FBgn0265194	YES
2R_15264598	42	2	41	2	20	1	43	0	48	3	-0.00230556	-0.00219809	-0.0334728	NA	-7.64501e-05	-6.07358	-6.12126	-3.41371	NA	-9.47891	-1.27248e-11	7.99562e-07	Nonsyn	FBgn0265194	YES
2R_15264743	112	13	51	3	54	4	78	6	60	3	-2.32954e-20	-9.17048e-05	-2.31312e-06	-5.06607e-09	-0.00014901	-100	-9.29698	-12.9769	-19.1007	-8.81157	0	0	Nonsyn	FBgn0265194	YES
2R_15316433	113	2	63	0	103	5	200	8	281	9	-0.0157735	NA	-9.98784e-07	-2.5335e-09	-1.79693e-09	-4.1573	NA	-13.8167	-19.7937	-20.1372	0	4.48843e-21	Nonsyn	FBgn0004698	NO
2R_15415679	77	15	52	3	18	0	30	7	20	3	-7.15755e-27	-9.7198e-05	NA	-7.19787e-14	-5.21847e-06	-100	-9.23881	NA	-30.2629	-12.1633	0	0	5UTR	FBgn0263980	NO
2R_15467535	123	2	60	3	30	0	14	2	22	3	-0.0185237	-0.00014901	NA	-0.000251122	-7.03187e-06	-3.99795	-8.81157	NA	-8.2897	-11.8651	-4.77396e-15	3.0384e-10	Syn	FBgn0263980	NO
2R_15518646	77	4	42	2	33	0	43	2	58	2	-9.59905e-06	-0.00230556	NA	-0.00241548	-0.00435303	-11.5539	-6.07358	NA	-6.02706	-5.43906	-2.31593e-13	1.4566e-08	Nonsyn	FBgn0019968	YES
2R_15518712	63	5	31	1	41	5	38	6	53	10	-8.47797e-08	-0.0518829	-9.32007e-09	-5.76613e-11	-3.1232e-18	-16.2832	-2.9846	-18.4911	-23.5764	-100	0	0	Nonsyn	FBgn0019968	YES
2R_15765299	286	97	157	20	65	16	111	44	104	1	-5.93745e-192	-2.26066e-31	-2.24322e-30	-1.0895e-91	-0.174059	-100	-100	-100	-100	-1.83413	0	0	Syn	FBgn0265991	NO
2R_16081734	15	4	53	0	38	0	33	3	15	0	-1.0518e-08	NA	NA	-2.45723e-05	NA	-18.3702	NA	NA	-10.6139	NA	-2.5846e-13	1.62502e-08	3UTR	FBgn0034072	NO
2R_16082133	140	7	81	2	96	0	141	0	204	1	-5.40672e-09	-0.00833471	NA	NA	-0.341423	-19.0356	-4.79149	NA	NA	-1.24049	-1.29801e-11	8.15589e-07	3UTR	FBgn0034072	NO
2R_16112694	224	0	83	7	111	0	99	1	77	14	NA	-1.35848e-10	NA	-0.16569	-1.01795e-24	NA	-22.7195	NA	-1.87934	-100	0	0	Nonsyn	FBgn0034075	NO
2R_17012708	110	0	50	0	48	0	83	7	240	16	NA	NA	NA	-1.35848e-10	-9.12908e-21	NA	NA	NA	-22.7195	-100	0	0	Nonsyn	FBgn0034180	NO
2R_17138136	40	0	72	8	209	0	254	0	113	0	NA	-6.65468e-13	NA	NA	NA	NA	-28.0383	NA	NA	NA	-6.65468e-13	4.18313e-08	Syn	FBgn0034200	NO
2R_18163355	40	3	50	0	34	0	62	0	86	2	-4.4109e-05	NA	NA	NA	-0.00935534	-10.0289	NA	NA	NA	-4.67648	-4.10722e-07	0.0257215	Nonsyn	FBgn0034308	YES
2R_18163422	49	6	47	0	36	0	60	2	92	3	-2.87507e-10	NA	NA	-0.00465153	-0.000525538	-21.9698	NA	NA	-5.37288	-7.55135	-6.66134e-16	4.41279e-11	Nonsyn	FBgn0034308	YES
2R_18163489	64	6	57	0	43	0	70	2	114	5	-1.50871e-09	NA	NA	-0.00628191	-1.64953e-06	-20.312	NA	NA	-5.07322	-13.315	0	9.81453e-13	Syn	FBgn0034308	YES
2R_18176617	75	0	72	0	92	0	69	0	151	7	NA	NA	NA	NA	-9.13684e-09	NA	NA	NA	NA	-18.511	-9.13684e-09	0.000573154	Syn	FBgn0034313	NO
2R_18524899	78	5	48	8	25	1	38	1	50	0	-2.49378e-07	-2.17421e-14	-0.041841	-0.0635983	NA	-15.2043	-31.4587	-3.19473	-2.7868	NA	0	8.63974e-19	3UTR	FBgn0262476	NO
2R_18840258	39	0	32	0	25	2	35	0	52	4	NA	NA	-0.000818035	NA	-1.98543e-06	NA	NA	-7.10901	NA	-13.1297	-1.62348e-09	0.000101909	Syn	FBgn0034400	NO
2R_19005932	191	3	129	0	72	4	58	0	63	1	-0.00423902	NA	-7.34622e-06	NA	-0.105439	-5.46554	NA	-11.8213	NA	-2.30188	-3.10968e-09	0.000195157	Nonsyn	FBgn0265356	YES
2R_19006082	126	64	127	32	49	13	51	10	48	18	-1.04854e-141	-1.32828e-59	-1.98555e-25	-2.05286e-18	-7.28837e-38	-100	-100	-100	-100	-100	0	0	Nonsyn	FBgn0265356	YES
2R_19225658	64	1	49	2	54	1	80	0	125	6	-0.107113	-0.003126	-0.0903766	NA	-8.65019e-08	-2.28695	-5.76956	-2.44862	NA	-16.2631	-2.36977e-12	1.48947e-07	Nonsyn	FBgn0263395	NO
2R_19239925	140	5	86	3	91	0	83	0	106	10	-4.51915e-06	-0.000431474	NA	NA	-4.70711e-15	-12.3072	-7.74852	NA	NA	-32.9991	0	5.73196e-19	Syn	FBgn0010434	NO
2R_19303685	104	5	89	1	100	2	134	3	235	0	-1.04777e-06	-0.148954	-0.0124958	-0.00155815	NA	-13.7688	-1.97767	-4.38861	-6.46504	NA	-2.80354e-12	1.76204e-07	3UTR	FBgn0086358	NO
2R_19394303	1088	10	285	1	593	6	702	7	503	1	-2.06304e-05	-0.476988	-0.000559245	-0.000215701	-0.841841	-10.7888	-0.969297	-7.4892	-8.44173	-0.563728	-5.37015e-13	3.37607e-08	Syn	FBgn0261439	NO
2R_19408008	137	0	105	1	113	1	168	3	328	4	NA	-0.175732	-0.189121	-0.00295951	-0.0024122	NA	-1.82537	-1.75844	-5.82421	-6.02842	-1.97714e-07	0.0123852	Nonsyn	FBgn0263391	NO
2R_20275832	14	0	12	0	35	0	44	12	58	0	NA	NA	NA	-9.59866e-24	NA	NA	NA	NA	-100	NA	0	0	Syn	FBgn0034495	NO
2R_21138531	19	0	10	0	17	0	36	1	50	12	NA	NA	NA	-0.0602511	-5.47411e-23	NA	NA	NA	-2.83921	-100	0	0	Nonsyn	FBgn0034590	NO
2R_21144564	460	4	468	4	416	3	558	7	600	3	-0.00791517	-0.00839634	-0.0340564	-5.28027e-05	-0.0842119	-4.84293	-4.78415	-3.39672	-9.84897	-2.51623	-9.41225e-12	5.91478e-07	Nonsyn	FBgn0021872	NO
2R_21145178	582	8	557	16	484	4	657	8	609	5	-8.13806e-06	-5.2709e-15	-0.00941573	-1.93289e-05	-0.00391704	-11.719	-32.8867	-4.67008	-10.8539	-5.54438	0	1.89745e-24	Syn	FBgn0021872	NO
2R_21153965	96	0	57	0	65	0	99	0	53	17	NA	NA	NA	NA	-1.90849e-34	NA	NA	NA	NA	-100	0	0	Nonsyn	FBgn0050389	NO
2R_21155127	39	0	40	0	34	0	60	28	67	0	NA	NA	NA	-1.76106e-61	NA	NA	NA	NA	-100	NA	0	0	Syn	FBgn0050389	NO
2R_21315686	176	46	107	25	99	22	100	14	95	12	-8.40351e-86	-5.57405e-46	-4.13398e-40	-5.16602e-23	-2.29922e-19	-100	-100	-100	-100	-100	0	0	Nonsyn	FBgn0034618	YES
2R_21315687	174	2	108	1	99	4	97	3	94	0	-0.0354422	-0.180753	-2.59304e-05	-0.000613216	NA	-3.35752	-1.79964	-10.5601	-7.3971	NA	-9.15288e-11	5.74902e-06	Nonsyn	FBgn0034618	YES
2R_21315732	175	4	98	2	95	0	109	0	103	3	-0.000235104	-0.012022	NA	NA	-0.00073011	-8.3556	-4.42702	NA	NA	-7.22268	-2.05026e-09	0.000128691	Nonsyn	FBgn0034618	YES
2R_21620849	39	11	25	6	50	6	59	6	144	6	-4.59117e-22	-3.76859e-12	-3.26245e-10	-9.13208e-10	-1.99996e-07	-100	-26.3043	-21.8434	-20.8141	-15.425	0	0	Nonsyn	FBgn0016641	NO
2R_21620870	33	2	27	0	51	0	48	0	140	4	-0.00142743	NA	NA	NA	-9.99958e-05	-6.55259	NA	NA	NA	-9.21043	-1.42628e-07	0.00893623	Nonsyn	FBgn0016641	NO
2R_21621075	28	6	36	5	28	3	49	3	92	1	-7.98241e-12	-4.72132e-09	-1.48468e-05	-8.13344e-05	-0.153975	-25.5538	-19.1712	-11.1177	-9.41698	-1.94697	0	4.09829e-25	Nonsyn	FBgn0016641	NO
2R_21621076	30	0	35	0	28	2	49	3	91	0	NA	NA	-0.0010274	-8.13344e-05	NA	NA	NA	-6.88124	-9.41698	NA	-8.35166e-08	0.00523424	Syn	FBgn0016641	NO
2R_22391510	140	47	82	20	114	16	93	20	75	20	-1.20796e-93	-1.64463e-37	-4.13252e-26	-2.76857e-36	-2.15137e-38	-100	-100	-100	-100	-100	0	0	Nonsyn	FBgn0034723	YES
2R_22391518	140	4	85	2	116	1	103	0	74	0	-9.99958e-05	-0.0091469	-0.194142	NA	NA	-9.21043	-4.69891	-1.73467	NA	NA	-1.60655e-07	0.0100654	Nonsyn	FBgn0034723	YES
2R_22564168	64	2	23	1	22	1	22	4	48	5	-0.00527627	-0.0384937	-0.0368201	-5.58405e-08	-2.10889e-08	-5.24717	-3.27644	-3.32007	-16.7008	-17.6745	0	5.33126e-16	Syn	FBgn0260866	NO
2R_22564373	44	4	29	3	25	4	25	2	38	1	-1.00626e-06	-1.65391e-05	-9.61797e-08	-0.000818035	-0.0635983	-13.8093	-11.0098	-16.157	-7.10901	-2.7868	0	5.08433e-18	Nonsyn	FBgn0260866	NO
2R_22564377	45	5	31	3	24	4	25	2	42	1	-1.51103e-08	-2.02949e-05	-8.08991e-08	-0.000818035	-0.0702929	-18.0079	-10.8052	-16.3301	-7.10901	-2.69003	0	8.68413e-20	Nonsyn	FBgn0260866	NO
2R_22668168	183	1	168	1	116	1	137	0	128	5	-0.306276	-0.281172	-0.194142	NA	-2.91555e-06	-1.3325	-1.40608	-1.73467	NA	-12.7455	-3.32669e-08	0.0020857	Nonsyn	FBgn0050269	NO
2R_22800350	5911	6	3724	0	2710	5	2998	19	4169	11	-2.63924	NA	-0.642455	-1.41177e-06	-0.101299	-0.074094	NA	-0.746547	-13.4707	-2.3399	-5.98632e-08	0.00375234	Nonsyn	FBgn0011211	NO
2R_22930694	201	16	96	3	77	0	101	0	136	3	-5.13567e-22	-0.000594986	NA	NA	-0.00162552	-100	-7.42727	NA	NA	-6.42274	0	0	Syn	FBgn0261564	NO
2R_23708009	80	0	95	0	94	5	88	0	127	0	NA	NA	-6.34147e-07	NA	NA	NA	NA	-14.271	NA	NA	-6.34147e-07	0.0397008	Nonsyn	FBgn0002174	NO
2R_23845219	384	0	311	0	288	101	510	0	586	0	NA	NA	-1.39602e-201	NA	NA	NA	NA	-100	NA	NA	0	0	Nonsyn	FBgn0034914	NO
2R_23845239	354	0	303	0	271	111	371	0	551	2	NA	NA	-1.01812e-230	NA	-0.268316	NA	NA	-100	NA	-1.44675	0	0	Syn	FBgn0034914	NO
2R_24051555	22	0	16	3	17	1	24	2	29	0	NA	-2.57634e-06	-0.0284519	-0.000753405	NA	NA	-12.8691	-3.57373	-7.19128	NA	-5.44271e-11	3.41895e-06	Nonsyn	FBgn0003353	YES
2R_24512316	151	10	77	0	74	0	109	3	143	6	-1.72857e-13	NA	NA	-0.0008603	-1.91937e-07	-29.3863	NA	NA	-7.05866	-15.4661	0	1.79889e-18	Nonsyn	FBgn0019886	NO
2R_24512318	159	13	78	4	77	0	111	3	143	8	-2.567e-18	-1.01044e-05	NA	-0.000906751	-1.77783e-10	-100	-11.5025	NA	-7.0061	-22.4505	0	0	Syn	FBgn0019886	NO
2R_24882751	173	7	115	6	130	4	179	2	256	6	-2.33472e-08	-5.26363e-08	-7.50847e-05	-0.0373463	-5.63804e-06	-17.5728	-16.7599	-9.49693	-3.30614	-12.086	0	1.20294e-21	5UTR	FBgn0085442	NO
2R_24885850	101	5	65	4	96	5	110	7	126	2	-9.0623e-07	-4.87984e-06	-7.04197e-07	-1.00091e-09	-0.0193866	-13.914	-12.2304	-14.1662	-20.7224	-3.95285	0	3.77606e-24	Syn	FBgn0085442	NO
2R_24919093	64	4	33	14	17	3	15	6	26	3	-4.58566e-06	-1.06287e-30	-3.1245e-06	-1.08042e-13	-1.18127e-05	-12.2926	-100	-12.6762	-29.8564	-11.3463	0	0	3UTR	FBgn0085434	NO
2R_24920153	97	1	44	3	20	1	30	2	39	3	-0.162343	-5.88329e-05	-0.0334728	-0.00117979	-4.08519e-05	-1.89812	-9.74084	-3.41371	-6.74301	-10.1056	-1.39888e-14	8.79528e-10	3UTR	FBgn0085434	NO
2R_24995597	111	3	118	8	81	2	78	1	89	1	-0.000906751	-3.79863e-11	-0.00833471	-0.130544	-0.148954	-7.0061	-23.9938	-4.79149	-2.10061	-1.97767	0	3.04829e-13	Nonsyn	FBgn0265434	YES
2R_24995857	122	9	88	2	67	4	121	3	99	3	-1.05215e-12	-0.00977864	-5.50977e-06	-0.00116283	-0.000650739	-27.5802	-4.63244	-12.109	-6.75748	-7.33773	0	2.69016e-21	Nonsyn	FBgn0265434	YES
2R_4014568	77	0	62	0	130	21	199	0	333	0	NA	NA	-3.60156e-35	NA	NA	NA	NA	-100	NA	NA	0	0	Nonsyn	FBgn0046706	NO
2R_4787711	104	3	76	2	89	2	132	3	241	1	-0.000750869	-0.00736847	-0.0099935	-0.00149256	-0.403347	-7.19465	-4.91423	-4.61081	-6.50801	-1.10286	-2.7125e-11	1.70418e-06	Syn	FBgn0250830	NO
2R_5329331	186	3	159	4	163	3	250	2	411	0	-0.00393673	-0.000163071	-0.002718	-0.0686266	NA	-5.53937	-8.72141	-5.90922	-2.71319	NA	-1.15334e-10	7.24388e-06	3UTR	FBgn0261403	NO
2R_6625845	2582	80	2063	77	1711	38	2047	60	2643	69	-4.29627e-71	-1.5856e-74	-1.84872e-29	-2.21663e-52	-1.16631e-56	-100	-100	-100	-100	-100	0	0	3UTR	FBgn0262736	NO
2R_6644990	774	2	270	1	349	3	211	4	395	1	-0.464019	-0.451883	-0.0216474	-0.000476605	-0.661088	-0.990884	-1.01178	-3.84368	-7.64906	-0.726268	-6.66205e-07	0.0417057	Nonsyn	FBgn0033079	NO
2R_6725344	143	55	73	27	35	7	39	12	47	15	-2.70761e-113	-7.4062e-56	-2.36022e-13	-1.79366e-24	-1.59837e-30	-100	-100	-29.0748	-100	-100	0	0	Nonsyn	FBgn0010482	YES
2R_6733080	88	27	72	10	51	7	45	10	30	6	-3.25187e-53	-8.34403e-17	-3.96954e-12	-5.1723e-19	-1.2545e-11	-100	-36.7368	-26.2524	-100	-25.1017	0	0	Nonsyn	FBgn0010482	YES
2R_6733220	180	26	93	2	75	1	78	0	41	2	-8.04318e-42	-0.0108741	-0.125523	NA	-0.00219809	-100	-4.5268	-2.13737	NA	-6.12126	0	0	Syn	FBgn0010482	YES
2R_6744113	37	5	43	0	49	1	65	1	69	1	-5.45142e-09	NA	-0.0820084	-0.108787	-0.115481	-19.0274	NA	-2.54166	-2.27227	-2.21583	-4.82536e-12	3.03256e-07	Nonsyn	FBgn0028579	NO
2R_6744172	40	5	50	0	62	1	62	1	65	0	-8.19488e-09	NA	-0.103766	-0.103766	NA	-18.6198	NA	-2.31705	-2.31705	NA	-7.96114e-11	5.00063e-06	Syn	FBgn0028579	NO
2R_6748545	48	0	48	2	41	2	68	2	85	4	NA	-0.00300154	-0.00219809	-0.00593763	-1.42099e-05	NA	-5.81013	-6.12126	-5.12941	-11.1616	-5.53557e-13	3.47998e-08	Nonsyn	FBgn0042083	NO
2R_6817728	36	7	25	1	16	2	42	2	77	2	-2.92564e-13	-0.041841	-0.000330426	-0.00230556	-0.00755733	-28.8602	-3.19473	-8.01529	-6.07358	-4.88901	0	4.32896e-18	3UTR	FBgn0265003	NO
2R_6932294	65	6	25	1	32	1	41	1	51	0	-1.65976e-09	-0.041841	-0.0535565	-0.0686193	NA	-20.2166	-3.19473	-2.95368	-2.7133	NA	-2.35256e-13	1.47896e-08	Syn	FBgn0053558	NO
2R_6932323	65	5	29	1	35	0	39	1	98	3	-9.93513e-08	-0.0485356	NA	-0.065272	-0.0006318	-16.1246	-3.04963	NA	-2.76165	-7.36725	-1.8785e-13	1.18127e-08	Nonsyn	FBgn0053558	NO
2R_7041639	237	0	173	0	128	0	137	0	107	6	NA	NA	NA	NA	-3.4197e-08	NA	NA	NA	NA	-17.1911	-3.4197e-08	0.00214398	Nonsyn	FBgn0033132	NO
2R_7501178	39	3	42	3	28	0	61	1	55	2	-4.08519e-05	-5.11243e-05	NA	-0.102092	-0.00392278	-10.1056	-9.88128	NA	-2.33249	-5.54291	-7.93587e-13	4.98809e-08	Nonsyn	FBgn0261397	YES
2R_7502188	39	8	42	3	35	0	56	2	40	2	-3.59263e-15	-5.11243e-05	NA	-0.00406386	-0.00209308	-33.2711	-9.88128	NA	-5.50765	-6.17016	0	9.71282e-20	Nonsyn	FBgn0261397	YES
2R_7502199	30	4	26	0	28	0	45	2	37	0	-2.06976e-07	NA	NA	-0.00264263	NA	-15.3907	NA	NA	-5.9373	NA	-5.46239e-10	3.42962e-05	Nonsyn	FBgn0261397	YES
2R_7579706	202	15	76	3	79	2	85	5	221	10	-2.84811e-20	-0.00030009	-0.00794164	-3.8372e-07	-7.73032e-12	-100	-8.11158	-4.8396	-14.7734	-25.5859	0	0	Nonsyn	FBgn0033194	YES
2R_7813863	206	68	130	30	167	47	169	41	179	34	-3.97401e-134	-1.11086e-54	-2.23213e-89	-3.83867e-75	-1.45091e-58	-100	-100	-100	-100	-100	0	0	Nonsyn	FBgn0033226	YES
2R_8100701	64	7	46	1	42	2	63	3	81	1	-2.08983e-11	-0.0769875	-0.00230556	-0.000172276	-0.135565	-24.5914	-2.60236	-6.07358	-8.6665	-2.06532	0	4.90691e-15	Nonsyn	FBgn0033259	YES
2R_8104695	39	1	68	0	97	0	110	29	227	0	-0.065272	NA	NA	-8.1269e-55	NA	-2.76165	NA	NA	-100	NA	0	0	Nonsyn	FBgn0033260	NO
2R_8471132	287	5	91	0	43	3	86	3	285	7	-0.000138592	NA	-5.489e-05	-0.000431474	-6.85683e-07	-8.88405	NA	-9.81021	-7.74852	-14.1929	0	1.41722e-13	Nonsyn	FBgn0033296	NO
2R_8903673	249	22	141	8	121	12	126	13	147	0	-1.01253e-30	-1.58852e-10	-4.72946e-18	-1.14547e-19	NA	-100	-22.563	-100	-100	NA	0	0	3UTR	FBgn0004921	NO
2R_8903674	252	41	143	8	123	17	126	16	146	1	-2.77282e-67	-1.77783e-10	-1.57551e-27	-2.24474e-25	-0.244352	-100	-22.4505	-100	-100	-1.52884	0	0	3UTR	FBgn0004921	NO
2R_8903680	259	76	137	17	111	25	126	14	148	1	-4.45736e-145	-1.08983e-26	-1.56195e-45	-1.54709e-21	-0.247699	-100	-100	-100	-100	-1.51684	0	0	3UTR	FBgn0004921	NO
2R_9104875	58	2	29	1	40	6	62	3	81	5	-0.00435303	-0.0485356	-7.99413e-11	-0.000164277	-3.01399e-07	-5.43906	-3.04963	-23.2497	-8.71404	-15.0148	0	5.13664e-20	Syn	FBgn0015838	NO
2R_9229651	27	5	21	1	15	1	16	0	13	1	-1.02379e-09	-0.0351465	-0.0251046	NA	-0.0217573	-20.6998	-3.36575	-3.69723	NA	-3.83866	-1.88738e-14	1.18697e-09	Nonsyn	FBgn0010114	YES
2R_9229669	37	4	23	1	18	1	25	0	15	2	-4.94159e-07	-0.0384937	-0.0301255	NA	-0.000289439	-14.5204	-3.27644	-3.51741	NA	-8.14771	-1.60316e-13	1.00784e-08	Nonsyn	FBgn0010114	YES
2R_9229686	34	0	26	2	20	2	27	0	15	0	NA	-0.000885249	-0.000520901	NA	NA	NA	-7.03008	-7.56021	NA	NA	-4.60803e-07	0.0288545	Syn	FBgn0010114	YES
2R_9229687	34	1	26	3	20	0	27	2	15	0	-0.0569038	-1.18127e-05	NA	-0.00095504	NA	-2.89471	-11.3463	NA	-6.95423	NA	-6.2374e-10	3.91609e-05	Nonsyn	FBgn0010114	YES
2R_9229804	35	13	30	8	27	2	24	3	21	5	-1.14084e-27	-3.46381e-16	-0.00095504	-9.21877e-06	-2.60226e-10	-100	-35.6382	-6.95423	-11.5943	-22.0695	0	0	Nonsyn	FBgn0010114	YES
2R_9229909	33	1	22	1	22	4	22	2	27	1	-0.0552301	-0.0368201	-5.58405e-08	-0.000631933	-0.0451883	-2.92373	-3.32007	-16.7008	-7.36704	-3.11943	-2.9976e-15	1.90537e-10	Nonsyn	FBgn0010114	YES
2R_9229936	42	21	24	10	24	6	20	7	27	16	-2.54505e-47	-3.28302e-22	-2.86824e-12	-2.78125e-15	-4.79142e-38	-100	-100	-26.5773	-33.5179	-100	0	0	Nonsyn	FBgn0010114	YES
2R_9234514	77	41	24	7	30	11	20	12	27	11	-1.57275e-92	-1.2345e-14	-1.51719e-23	-5.94957e-29	-3.63777e-24	-100	-32.0273	-100	-100	-100	0	0	Nonsyn	FBgn0010114	YES
2R_9234519	72	49	24	9	29	16	19	12	26	20	-3.27835e-118	-1.30714e-19	-2.48615e-37	-2.38351e-29	-6.66784e-51	-100	-100	-100	-100	-100	0	0	Nonsyn	FBgn0010114	YES
2R_9234745	63	3	36	1	13	2	19	0	34	0	-0.000172276	-0.0602511	-0.000215483	NA	NA	-8.6665	-2.83921	-8.44273	NA	NA	-2.17021e-09	0.000136217	Nonsyn	FBgn0010114	YES
2R_9723563	141	11	97	3	79	6	85	2	85	7	-1.72273e-15	-0.000613216	-5.47462e-09	-0.0091469	-1.61026e-10	-33.9642	-7.3971	-19.0231	-4.69891	-22.5495	0	5.5177e-34	Syn	FBgn0259678	NO
2R_9723564	141	17	98	4	77	11	86	6	84	8	-1.8213e-26	-2.49158e-05	-1.7267e-18	-9.16765e-09	-2.38103e-12	-100	-10.6	-100	-18.5076	-26.7635	0	0	Nonsyn	FBgn0259678	NO
2R_9723567	71	1	100	0	72	2	82	2	83	2	-0.118828	NA	-0.00663517	-0.00853451	-0.00873648	-2.1889	NA	-5.01869	-4.7679	-4.74461	-5.47712e-08	0.00343328	Nonsyn	FBgn0259678	NO
2R_9884160	273	20	108	0	141	1	160	2	319	1	-2.0813e-26	NA	-0.235983	-0.0303363	-0.533891	-100	NA	-1.55967	-3.51054	-0.88266	0	0	Nonsyn	FBgn0033463	YES
2R_9884161	274	9	108	0	142	1	161	0	321	0	-1.44224e-09	NA	-0.237657	NA	NA	-20.3571	NA	-1.5534	NA	NA	-3.05072e-10	1.91576e-05	Nonsyn	FBgn0033463	YES
3L_1027109	44	3	16	1	18	1	27	0	22	0	-5.88329e-05	-0.0267782	-0.0301255	NA	NA	-9.74084	-3.63352	-3.51741	NA	NA	-4.61314e-08	0.00289198	Nonsyn	FBgn0024277	YES
3L_10691978	188	4	202	3	288	2	437	1	828	9	-0.000308544	-0.00495283	-0.0883379	-0.731381	-1.44907e-05	-8.0838	-5.31027	-2.47043	-0.656322	-11.142	-9.6867e-13	6.08888e-08	3UTR	FBgn0036099	NO
3L_11038040	332	27	218	6	236	13	353	6	342	4	-2.38363e-36	-2.24607e-06	-4.57038e-16	-3.43209e-05	-0.0028019	-100	-13.0063	-35.3505	-10.2798	-5.87886	0	0	Nonsyn	FBgn0263776	YES
3L_11225150	65	21	35	6	36	2	60	1	59	6	-2.76782e-42	-3.40484e-11	-0.00169775	-0.100418	-9.13208e-10	-100	-24.1032	-6.3793	-2.3482	-20.8141	0	0	Nonsyn	FBgn0261553	YES
3L_11225278	161	25	78	8	65	3	80	0	170	13	-4.10873e-41	-1.29206e-12	-0.000189023	NA	-6.22605e-18	-100	-27.3748	-8.57373	NA	-100	0	0	Nonsyn	FBgn0261553	YES
3L_11225485	77	2	39	3	62	3	64	0	94	2	-0.00755733	-4.08519e-05	-0.000164277	NA	-0.0110995	-4.88901	-10.1056	-8.71404	NA	-4.5064	-5.57665e-13	3.5056e-08	Nonsyn	FBgn0261553	YES
3L_11692132	32	0	26	0	61	0	99	0	130	87	NA	NA	NA	NA	-1.26422e-207	NA	NA	NA	NA	-100	0	0	Syn	FBgn0036193	NO
3L_11770663	177	0	107	0	73	0	104	0	138	43	NA	NA	NA	NA	-3.79396e-84	NA	NA	NA	NA	-100	0	0	Syn	FBgn0036203	NO
3L_11975455	403	3	334	2	304	2	61	4	234	3	-0.0314044	-0.114654	-0.0971986	-3.78146e-06	-0.00742599	-3.47647	-2.22262	-2.3792	-12.4854	-4.90648	-8.6785e-12	5.45382e-07	Nonsyn	FBgn0036232	NO
3L_12070349	51	0	39	1	32	2	39	0	43	2	NA	-0.065272	-0.00134235	NA	-0.00241548	NA	-2.76165	-6.614	NA	-6.02706	-2.04496e-07	0.0128098	Syn	FBgn0250876	NO
3L_12537188	77	1	108	3	121	1	150	6	310	0	-0.12887	-0.000837654	-0.202511	-2.54407e-07	NA	-2.11269	-7.08532	-1.69651	-15.1843	NA	-4.72167e-12	2.96747e-07	Nonsyn	FBgn0036301	NO
3L_13011566	26	0	13	0	29	0	29	4	41	0	NA	NA	NA	-1.79619e-07	NA	NA	NA	NA	-15.5324	NA	-1.79619e-07	0.011253	Nonsyn	FBgn0036332	NO
3L_13020448	195	21	222	18	199	17	341	29	342	11	-2.9239e-31	-9.98817e-25	-7.85728e-24	-1.68941e-39	-2.74616e-11	-100	-100	-100	-100	-24.3182	0	0	Nonsyn	FBgn0036337	YES
3L_13038438	36	5	48	3	79	5	114	0	131	0	-4.72132e-09	-7.64501e-05	-2.65858e-07	NA	NA	-19.1712	-9.47891	-15.1403	NA	NA	0	6.04564e-15	Nonsyn	FBgn0036340	YES
3L_1311637	45	0	125	0	138	1	89	5	213	4	NA	NA	-0.230962	-4.82875e-07	-0.000493763	NA	NA	-1.57876	-14.5435	-7.6137	-4.91586e-11	3.08809e-06	Nonsyn	FBgn0035205	NO
3L_13356605	11612	26	11390	7	12257	7	12822	11	3216	26	-0.0920514	-7.60305	-8.64081	-5.32841	-1.32604e-10	-2.43108	-0.000499053	-0.000176759	-0.00486358	-22.7437	-1.15971e-11	7.28712e-07	Nonsyn	FBgn0040813	NO
3L_1338738	142	2	85	5	103	0	202	0	147	2	-0.0242762	-3.8372e-07	NA	NA	-0.0259012	-3.73037	-14.7734	NA	NA	-3.66639	-2.35311e-10	1.47778e-05	Syn	FBgn0010786	NO
3L_13415551	121	4	148	3	179	5	264	3	288	1	-5.6832e-05	-0.00206814	-1.48629e-05	-0.0103081	-0.482008	-9.77544	-6.18214	-11.1166	-4.57998	-0.961136	-6.88338e-15	4.30692e-10	Nonsyn	FBgn0260049	NO
3L_13929952	64	9	63	7	72	3	91	1	111	2	-2.59239e-15	-1.86398e-11	-0.000255853	-0.152301	-0.0152471	-33.6013	-24.7057	-8.27104	-1.95708	-4.19098	0	1.6428e-27	Nonsyn	FBgn0001108	YES
3L_14023237	15	3	12	0	12	1	21	1	54	0	-2.0959e-06	NA	-0.0200837	-0.0351465	NA	-13.0755	NA	-3.91787	-3.36575	NA	-1.43924e-09	9.0348e-05	Syn	FBgn0052133	NO
3L_14797266	31	0	29	0	21	0	14	0	21	10	NA	NA	NA	NA	-5.93124e-23	NA	NA	NA	NA	-100	0	0	Syn	FBgn0036451	YES
3L_14799030	50	5	58	0	37	0	45	2	69	2	-2.60224e-08	NA	NA	-0.00264263	-0.00610864	-17.4643	NA	NA	-5.9373	-5.1011	-4.18221e-13	2.62945e-08	Nonsyn	FBgn0036451	YES
3L_1498050	184	7	89	3	137	0	156	2	230	0	-3.56369e-08	-0.00047702	NA	-0.0289398	NA	-17.1499	-7.64819	NA	-3.55697	NA	-4.84834e-13	3.04777e-08	Syn	FBgn0028577	NO
3L_15984682	26	1	36	0	73	3	113	1	266	3	-0.0435147	NA	-0.000266487	-0.189121	-0.0105203	-3.15634	NA	-8.23032	-1.75844	-4.5597	-2.046e-08	0.00128307	Nonsyn	FBgn0263600	NO
3L_15984684	27	1	36	0	74	3	113	1	266	3	-0.0451883	NA	-0.000277402	-0.189121	-0.0105203	-3.11943	NA	-8.19018	-1.75844	-4.5597	-2.20987e-08	0.00138576	Nonsyn	FBgn0263600	NO
3L_15993527	110	2	82	5	64	0	95	0	44	0	-0.0149869	-3.20525e-07	NA	NA	NA	-4.20806	-14.9533	NA	NA	NA	-4.76786e-09	0.000299164	3UTR	FBgn0036556	NO
3L_16110905	105	5	92	0	101	1	116	0	141	2	-1.09863e-06	NA	-0.169038	NA	-0.0239566	-13.7214	NA	-1.86096	NA	-3.74347	-4.04464e-09	0.000253814	Nonsyn	FBgn0263603	NO
3L_16111589	110	7	86	1	83	3	83	1	92	0	-1.00091e-09	-0.143933	-0.000388821	-0.138912	NA	-20.7224	-2.00951	-7.85259	-2.04257	NA	-6.77236e-15	4.25699e-10	Nonsyn	FBgn0263603	NO
3L_16135299	33	2	33	1	46	3	96	7	196	9	-0.00142743	-0.0552301	-6.72648e-05	-3.82648e-10	-7.53599e-11	-6.55259	-2.92373	-9.60691	-21.6839	-23.3087	0	9.37977e-24	Nonsyn	FBgn0036574	NO
3L_1631054	167	4	88	7	58	0	106	14	123	6	-0.00019672	-2.062e-10	NA	-1.22437e-22	-7.85895e-08	-8.53383	-22.3022	NA	-100	-16.359	0	0	3UTR	FBgn0013342	NO
3L_16594616	69	0	51	0	171	14	261	0	398	1	NA	NA	-1.27007e-19	NA	-0.666109	NA	NA	-100	NA	-0.720937	0	0	Nonsyn	FBgn0027500	NO
3L_16900742	500	0	198	1	142	0	150	1	156	5	NA	-0.331381	NA	-0.251046	-7.64988e-06	NA	-1.26561	NA	-1.50502	-11.7808	-4.79056e-07	0.0299961	Syn	FBgn0261565	NO
3L_16900745	513	0	204	1	142	1	150	1	163	5	NA	-0.341423	-0.237657	-0.251046	-9.46184e-06	NA	-1.24049	-1.5534	-1.50502	-11.5682	-1.28523e-07	0.00805309	Syn	FBgn0261565	NO
3L_16993056	85	0	73	0	49	0	78	0	62	23	NA	NA	NA	NA	-7.66524e-48	NA	NA	NA	NA	-100	0	0	Syn	FBgn0261547	NO
3L_1781211	238	9	201	0	131	0	143	3	136	2	-4.19859e-10	NA	NA	-0.00187561	-0.0223865	-21.5911	NA	NA	-6.27976	-3.81047	-1.74305e-14	1.09581e-09	Nonsyn	FBgn0250789	YES
3L_1781408	224	9	173	0	129	1	148	0	118	3	-2.46071e-10	NA	-0.2159	NA	-0.00108176	-22.1254	NA	-1.63895	NA	-6.82971	-5.16254e-14	3.24973e-09	Nonsyn	FBgn0250789	YES
3L_1782670	203	24	129	14	120	12	134	9	94	7	-1.61001e-36	-2.17974e-21	-4.26701e-18	-2.47149e-12	-3.29569e-10	-100	-100	-100	-26.7262	-21.8332	0	0	Nonsyn	FBgn0250789	YES
3L_1822479	34	0	24	2	21	0	17	2	22	1	NA	-0.000753405	NA	-0.000374075	-0.0368201	NA	-7.19128	NA	-7.89124	-3.32007	-1.01825e-08	0.00063873	Nonsyn	FBgn0027790	NO
3L_1859290	307	4	154	2	169	0	278	1	356	3	-0.0019002	-0.0282521	NA	-0.465272	-0.0227983	-6.26675	-3.58068	NA	-0.988765	-3.79245	-4.4347e-07	0.0277701	3UTR	FBgn0004636	NO
3L_18666027	83	0	35	8	70	0	67	13	143	0	NA	-1.38255e-15	NA	-1.86551e-23	NA	NA	-34.2519	NA	-100	NA	0	0	Nonsyn	FBgn0036801	NO
3L_18666037	74	0	33	3	70	0	65	7	135	0	NA	-2.45723e-05	NA	-2.33862e-11	NA	NA	-10.6139	NA	-24.4789	NA	-5.55112e-16	3.61746e-11	Nonsyn	FBgn0036801	NO
3L_18899506	5837	33	8181	15	9193	20	10976	32	5471	6	-3.98831e-09	-0.503724	-0.158304	-0.0024075	-2.23727	-19.3399	-0.927039	-1.92135	-6.03037	-0.112889	-4.96381e-13	3.12021e-08	Nonsyn	FBgn0036825	NO
3L_19283200	208	39	109	18	109	11	85	11	103	26	-1.07448e-66	-1.50987e-30	-9.44128e-17	-5.4463e-18	-9.5523e-49	-100	-100	-36.7368	-100	-100	0	0	3UTR	FBgn0036862	NO
3L_19283258	169	0	83	3	79	2	74	1	65	0	NA	-0.000388821	-0.00794164	-0.123849	NA	NA	-7.85259	-4.8396	-2.14997	NA	-3.58204e-07	0.0224332	Nonsyn	FBgn0036862	NO
3L_19283264	168	85	85	52	71	47	83	54	61	37	-1.8937e-187	-1.55767e-121	-1.59314e-112	-2.10712e-128	-1.04504e-86	-100	-100	-100	-100	-100	0	0	Nonsyn	FBgn0036862	NO
3L_19283265	171	27	87	16	72	4	83	20	61	2	-1.74035e-44	-3.96059e-28	-7.34622e-06	-2.16329e-37	-0.00480426	-100	-100	-11.8213	-100	-5.34065	0	0	Syn	FBgn0036862	NO
3L_1948771	21	0	20	0	19	0	34	0	60	21	NA	NA	NA	NA	-3.6683e-43	NA	NA	NA	NA	-100	0	0	Syn	FBgn0035295	NO
3L_19553656	70	0	59	2	69	3	78	1	106	1	NA	-0.00450112	-0.000225608	-0.130544	-0.177406	NA	-5.40568	-8.39683	-2.10061	-1.81671	-2.01549e-08	0.00126395	Nonsyn	FBgn0036886	NO
3L_19689767	169	22	100	12	111	0	120	14	155	0	-1.42106e-34	-4.38464e-19	NA	-7.58575e-22	NA	-100	-100	NA	-100	NA	0	0	3UTR	FBgn0004623	NO
3L_19877379	16	3	21	0	13	0	18	0	23	1	-2.57634e-06	NA	NA	NA	-0.0384937	-12.8691	NA	NA	NA	-3.27644	-9.72883e-08	0.00609696	Nonsyn	FBgn0036913	YES
3L_20189032	559	0	782	0	667	0	349	0	487	15	NA	NA	NA	NA	-1.34959e-14	NA	NA	NA	NA	-31.9328	-1.35447e-14	8.52247e-10	Nonsyn	FBgn0036945	NO
3L_20379678	47	5	48	3	35	0	50	2	133	1	-1.89185e-08	-7.64501e-05	NA	-0.00325285	-0.222594	-17.7831	-9.47891	NA	-5.72985	-1.61164	-8.88178e-16	5.89966e-11	Syn	FBgn0036980	NO
3L_20379757	73	4	56	1	53	0	93	2	184	1	-7.76173e-06	-0.0937239	NA	-0.0108741	-0.30795	-11.7663	-2.4139	NA	-4.5268	-1.32784	-1.99055e-09	0.000124947	Nonsyn	FBgn0036980	NO
3L_2039782	246	22	123	20	130	14	142	16	75	3	-7.69947e-31	-1.25098e-33	-2.43901e-21	-1.66521e-24	-0.000288602	-100	-100	-100	-100	-8.15061	0	0	3UTR	FBgn0086906	NO
3L_2039908	328	83	181	45	200	42	206	27	243	29	-4.36063e-152	-7.43398e-83	-5.59319e-74	-3.69094e-42	-6.39163e-44	-100	-100	-100	-100	-100	0	0	3UTR	FBgn0086906	NO
3L_2039918	327	170	183	74	203	73	196	65	238	91	0	-7.08013e-154	-3.62679e-147	-1.91527e-128	-4.97665e-186	-100	-100	-100	-100	-100	0	0	3UTR	FBgn0086906	NO
3L_2039919	337	27	188	9	203	16	207	5	239	6	-3.59923e-36	-5.19968e-11	-6.03564e-22	-2.97989e-05	-3.80846e-06	-100	-23.6798	-100	-10.4211	-12.4783	0	0	3UTR	FBgn0086906	NO
3L_20523500	59	5	49	3	60	0	63	3	139	2	-6.07225e-08	-8.13344e-05	NA	-0.000172276	-0.023323	-16.617	-9.41698	NA	-8.6665	-3.76995	0	1.23507e-12	Nonsyn	FBgn0037010	YES
3L_21207897	65	4	50	5	45	12	63	6	47	3	-4.87984e-06	-2.60224e-08	-1.30689e-23	-1.36923e-09	-7.17615e-05	-12.2304	-17.4643	-100	-20.409	-9.5422	0	0	3UTR	FBgn0037057	NO
3L_2125484	190	11	86	3	43	2	43	3	64	4	-4.7226e-14	-0.000431474	-0.00241548	-5.489e-05	-4.58566e-06	-30.6847	-7.74852	-6.02706	-9.81021	-12.2926	0	7.79984e-25	Nonsyn	FBgn0052311	YES
3L_2125496	221	24	100	5	34	1	42	4	55	2	-1.35445e-35	-8.62565e-07	-0.0569038	-8.31902e-07	-0.00392278	-100	-13.9634	-2.89471	-13.9996	-5.54291	0	0	Nonsyn	FBgn0052311	YES
3L_2126093	217	30	100	13	51	5	61	5	78	13	-2.11165e-47	-4.96697e-21	-2.88107e-08	-7.19567e-08	-1.59378e-22	-100	-100	-17.3625	-16.4472	-100	0	0	Nonsyn	FBgn0052311	YES
3L_21834095	340	0	301	0	115	25	420	0	571	0	NA	NA	-4.19891e-45	NA	NA	NA	NA	-100	NA	NA	0	0	Nonsyn	FBgn0037137	NO
3L_21948877	39	0	13	0	18	0	40	4	56	0	NA	NA	NA	-6.81059e-07	NA	NA	NA	NA	-14.1996	NA	-6.81059e-07	0.0426336	Nonsyn	FBgn0037142	NO
3L_22273143	333	7	304	18	338	17	464	12	663	4	-1.92175e-06	-3.05536e-22	-6.89863e-20	-4.29117e-11	-0.0266214	-13.1623	-100	-100	-23.8719	-3.63932	0	0	3UTR	FBgn0004179	NO
3L_22273144	343	2	314	7	349	4	478	6	682	1	-0.120096	-1.30438e-06	-0.00301204	-0.000179274	-1.14142	-2.17891	-13.5498	-5.80664	-8.62668	-0.384728	-5.41789e-14	3.40707e-09	3UTR	FBgn0004179	NO
3L_22279422	53	3	28	0	15	0	36	2	26	1	-0.000102902	NA	NA	-0.00169775	-0.0435147	-9.18179	NA	NA	-6.3793	-3.15634	-7.43234e-09	0.000466275	Nonsyn	FBgn0025702	NO
3L_226141	1145	27	654	11	567	11	589	4	506	5	-4.60283e-22	-2.30632e-08	-5.40598e-09	-0.0181426	-0.00177662	-100	-17.585	-19.0358	-4.01855	-6.33393	0	0	ncRNA	FBgn0262109	NO
3L_23284372	27	0	15	1	16	0	11	3	13	1	NA	-0.0251046	NA	-7.63874e-07	-0.0217573	NA	-3.69723	NA	-14.0849	-3.83866	-4.07591e-10	2.5593e-05	3UTR	FBgn0266347	NO
3L_23286550	33	3	24	0	11	0	13	2	37	1	-2.45723e-05	NA	NA	-0.000215483	-0.0619247	-10.6139	NA	NA	-8.44273	-2.81264	-3.17902e-10	1.9963e-05	3UTR	FBgn0266347	NO
3L_2562616	44	2	38	2	24	0	40	0	40	1	-0.00252784	-0.00189046	NA	NA	-0.0669456	-5.98165	-6.27188	NA	NA	-2.73716	-3.08762e-07	0.0193374	Syn	FBgn0010909	NO
3L_2588195	5770	11	6507	12	8018	14	4614	18	4325	16	-0.466937	-0.521804	-0.638199	-0.00106803	-0.00326302	-0.985961	-0.900047	-0.751291	-6.84247	-5.72673	-2.48828e-07	0.0155856	Nonsyn	FBgn0261602	NO
3L_2940919	27	4	19	3	13	2	17	2	11	0	-1.33079e-07	-4.44126e-06	-0.000215483	-0.000374075	NA	-15.8323	-12.3246	-8.44273	-7.89124	NA	0	3.00106e-15	Nonsyn	FBgn0262593	NO
3L_2941311	55	6	21	3	14	0	20	6	15	7	-5.90927e-10	-6.08059e-06	NA	-8.30725e-13	-2.3257e-16	-21.2493	-12.0104	NA	-27.8164	-36.0437	0	4.18507e-38	Syn	FBgn0262593	NO
3L_3145932	81	0	144	31	163	0	228	0	309	0	NA	-2.10602e-55	NA	NA	NA	NA	-100	NA	NA	NA	0	0	Nonsyn	FBgn0035402	NO
3L_3221618	3040	15	3543	9	3573	5	4607	8	5528	16	-0.000264766	-0.156555	-1.24408	-0.703407	-0.0274414	-8.2368	-1.9316	-0.339965	-0.682992	-3.60939	-3.73351e-07	0.0233815	Nonsyn	FBgn0035422	NO
3L_3371827	51	2	32	1	49	3	59	1	84	5	-0.00338209	-0.0535565	-8.13344e-05	-0.0987448	-3.61651e-07	-5.69095	-2.95368	-9.41698	-2.36418	-14.8326	-4.44089e-16	3.06556e-11	Nonsyn	FBgn0027616	NO
3L_3371838	47	1	28	3	40	1	58	0	78	1	-0.0786611	-1.48468e-05	-0.0669456	NA	-0.130544	-2.58168	-11.1177	-2.73716	NA	-2.10061	-8.90028e-09	0.000558323	Syn	FBgn0027616	NO
3L_3371858	45	7	23	2	33	3	50	8	85	9	-1.56963e-12	-0.000691368	-2.45723e-05	-3.08421e-14	-3.75509e-14	-27.1802	-7.27718	-10.6139	-31.1092	-30.9138	0	1.94942e-42	Nonsyn	FBgn0027616	NO
3L_3371901	84	19	40	5	65	6	87	7	129	17	-5.20908e-35	-8.19488e-09	-1.65976e-09	-1.90076e-10	-3.71058e-27	-100	-18.6198	-20.2166	-22.3836	-100	0	0	Syn	FBgn0027616	NO
3L_3371976	84	10	54	3	89	4	98	2	163	3	-4.21879e-16	-0.000108819	-1.70442e-05	-0.012022	-0.002718	-35.3505	-9.12588	-10.9797	-4.42702	-5.90922	0	1.68571e-24	Syn	FBgn0027616	NO
3L_4257348	21	1	18	0	15	0	18	3	59	4	-0.0351465	NA	NA	-3.7447e-06	-3.30674e-06	-3.36575	NA	NA	-12.4952	-12.6195	-4.27658e-13	2.68854e-08	Nonsyn	FBgn0035518	NO
3L_4323563	67	0	59	2	73	1	67	2	95	3	NA	-0.00450112	-0.122176	-0.00576888	-0.000577106	NA	-5.40568	-2.16276	-5.15816	-7.45777	-1.71411e-09	0.000107596	3UTR	FBgn0035533	NO
3L_4369184	97	71	28	23	11	6	27	16	33	26	-1.92062e-174	-1.33308e-59	-1.00304e-14	-4.79142e-38	-2.70088e-66	-100	-100	-32.237	-100	-100	0	0	Nonsyn	FBgn0035538	NO
3L_4369185	97	39	28	11	11	3	28	9	33	14	-9.33121e-82	-5.98244e-24	-7.63874e-07	-6.86351e-19	-1.06287e-30	-100	-100	-14.0849	-100	-100	0	0	Syn	FBgn0035538	NO
3L_4369191	99	1	33	4	15	0	34	0	37	1	-0.16569	-3.07811e-07	NA	NA	-0.0619247	-1.87934	-14.9938	NA	NA	-2.81264	-2.82218e-09	0.000177123	Syn	FBgn0035538	NO
3L_4369207	87	7	29	2	16	1	31	3	38	2	-1.90076e-10	-0.00110232	-0.0267782	-2.02949e-05	-0.00189046	-22.3836	-6.81089	-3.63352	-10.8052	-6.27188	0	1.33689e-17	Nonsyn	FBgn0035538	NO
3L_4369208	87	3	29	2	16	1	31	3	39	2	-0.000446331	-0.00110232	-0.0267782	-2.02949e-05	-0.00199053	-7.71467	-6.81089	-3.63352	-10.8052	-6.22035	-5.55112e-16	3.30023e-11	Nonsyn	FBgn0035538	NO
3L_4369213	92	9	28	4	17	3	33	4	40	3	-7.84024e-14	-1.55051e-07	-3.1245e-06	-3.07811e-07	-4.4109e-05	-30.1772	-15.6795	-12.6762	-14.9938	-10.0289	0	3.25436e-32	Nonsyn	FBgn0035538	NO
3L_4369422	70	8	31	9	20	4	17	4	26	1	-5.26438e-13	-1.99431e-18	-3.70844e-08	-1.82901e-08	-0.0435147	-28.2726	-100	-17.1101	-17.8169	-3.15634	0	0	Syn	FBgn0035538	NO
3L_4369445	58	4	35	7	18	2	21	3	24	2	-3.08667e-06	-2.36022e-13	-0.000420376	-6.08059e-06	-0.000753405	-12.6884	-29.0748	-7.77457	-12.0104	-7.19128	0	8.84932e-26	Nonsyn	FBgn0035538	NO
3L_4369455	57	4	37	2	23	1	21	0	25	2	-2.87763e-06	-0.00179286	-0.0384937	NA	-0.000818035	-12.7585	-6.32484	-3.27644	NA	-7.10901	-1.59206e-13	1.00095e-08	Syn	FBgn0035538	NO
3L_4369459	56	7	32	16	21	5	19	6	25	4	-7.89372e-12	-2.19164e-36	-2.60226e-10	-5.82342e-13	-9.61797e-08	-25.565	-100	-22.0695	-28.1718	-16.157	0	0	Nonsyn	FBgn0035538	NO
3L_4369460	56	1	31	3	21	1	19	0	25	0	-0.0937239	-2.02949e-05	-0.0351465	NA	NA	-2.4139	-10.8052	-3.36575	NA	NA	-6.27064e-08	0.00393044	Nonsyn	FBgn0035538	NO
3L_4432483	66	1	39	0	15	0	24	1	31	4	-0.11046	NA	NA	-0.0401674	-2.37321e-07	-2.25782	NA	NA	-3.23472	-15.2539	-9.77143e-10	6.13441e-05	Syn	FBgn0000038	NO
3L_4432486	66	37	39	29	16	10	18	10	29	20	-7.80066e-85	-1.87035e-72	-1.3569e-24	-7.39197e-24	-2.88667e-49	-100	-100	-100	-100	-100	0	0	Syn	FBgn0000038	NO
3L_4433319	124	34	39	14	37	19	31	11	61	23	-1.1598e-64	-1.9398e-29	-3.00297e-43	-2.34804e-23	-4.82942e-48	-100	-100	-100	-100	-100	0	0	Syn	FBgn0000038	NO
3L_4437744	120	0	46	9	16	0	25	0	41	0	NA	-1.06552e-16	NA	NA	NA	NA	-36.7368	NA	NA	NA	-1.11022e-16	6.99074e-12	Syn	FBgn0035544	NO
3L_4586714	54	1	23	2	19	3	16	3	19	7	-0.0903766	-0.000691368	-4.44126e-06	-2.57634e-06	-1.81046e-15	-2.44862	-7.27718	-12.3246	-12.8691	-33.9642	0	7.6608e-26	Syn	FBgn0260657	NO
3L_4586715	54	42	23	17	20	14	15	5	19	15	-8.04144e-106	-6.25251e-43	-5.13449e-35	-3.87253e-11	-8.61272e-39	-100	-100	-100	-23.9745	-100	0	0	Nonsyn	FBgn0260657	NO
3L_4586716	57	0	22	0	20	3	15	1	19	0	NA	NA	-5.21847e-06	-0.0251046	NA	NA	NA	-12.1633	-3.69723	NA	-1.29377e-07	0.00810648	Nonsyn	FBgn0260657	NO
3L_4590437	37	15	25	2	17	6	19	7	14	4	-2.02285e-32	-0.000818035	-2.66392e-13	-1.81046e-15	-7.72355e-09	-100	-7.10901	-28.954	-33.9642	-18.679	0	0	3UTR	FBgn0260657	NO
3L_4590448	36	5	25	6	18	7	20	8	17	3	-4.72132e-09	-3.76859e-12	-1.14512e-15	-7.56669e-18	-3.1245e-06	-19.1712	-26.3043	-34.4342	-100	-12.6762	0	0	3UTR	FBgn0260657	NO
3L_4590461	35	9	19	1	16	5	18	8	17	0	-6.94283e-18	-0.0317992	-5.62492e-11	-2.63626e-18	NA	-100	-3.46417	-23.6012	-100	NA	0	0	3UTR	FBgn0260657	NO
3L_4590463	34	0	19	5	16	0	19	4	17	0	NA	-1.49115e-10	NA	-2.97072e-08	NA	NA	-22.6263	NA	-17.3319	NA	0	2.79011e-13	3UTR	FBgn0260657	NO
3L_4590484	42	11	26	2	17	5	23	7	17	0	-1.16718e-21	-0.000885249	-7.95753e-11	-8.75715e-15	NA	-100	-7.03008	-23.2543	-32.3674	NA	0	0	3UTR	FBgn0260657	NO
3L_4590648	51	1	35	3	20	1	17	0	22	2	-0.0853557	-2.94032e-05	-0.0334728	NA	-0.000631933	-2.5033	-10.4344	-3.41371	NA	-7.36704	-5.0026e-11	3.14253e-06	3UTR	FBgn0260657	NO
3L_4590685	55	30	35	25	20	12	15	13	30	10	-1.48168e-68	-6.90726e-62	-5.94957e-29	-8.36997e-35	-4.98365e-21	-100	-100	-100	-100	-100	0	0	3UTR	FBgn0260657	NO
3L_4590704	66	14	32	4	22	9	22	7	36	6	-9.54405e-26	-2.70862e-07	-4.98781e-20	-6.10086e-15	-4.07995e-11	-100	-15.1217	-100	-32.7295	-23.9223	0	0	3UTR	FBgn0260657	NO
3L_4590708	63	35	34	13	22	14	21	16	35	13	-3.9313e-80	-7.18213e-28	-4.22274e-34	-7.54925e-41	-1.14084e-27	-100	-100	-100	-100	-100	0	0	3UTR	FBgn0260657	NO
3L_4591116	45	23	24	12	15	7	19	10	19	8	-5.43376e-52	-1.26931e-27	-2.3257e-16	-1.55815e-23	-4.54677e-18	-100	-100	-36.0437	-100	-100	0	0	3UTR	FBgn0260657	NO
3L_4591123	44	6	22	4	16	0	20	1	20	3	-1.46178e-10	-5.58405e-08	NA	-0.0334728	-5.21847e-06	-22.6462	-16.7008	NA	-3.41371	-12.1633	0	8.8431e-20	3UTR	FBgn0260657	NO
3L_4591132	43	4	19	3	16	3	18	2	23	3	-9.16001e-07	-4.44126e-06	-2.57634e-06	-0.000420376	-8.07653e-06	-13.9032	-12.3246	-12.8691	-7.77457	-11.7266	0	2.24418e-21	3UTR	FBgn0260657	NO
3L_4591179	55	20	24	3	20	3	24	2	36	3	-1.39661e-41	-9.21877e-06	-5.21847e-06	-0.000753405	-3.20361e-05	-100	-11.5943	-12.1633	-7.19128	-10.3487	0	0	3UTR	FBgn0260657	NO
3L_4591222	79	7	31	2	25	0	29	3	50	2	-9.54013e-11	-0.0012598	NA	-1.65391e-05	-0.00325285	-23.0729	-6.67743	NA	-11.0098	-5.72985	0	4.0657e-16	3UTR	FBgn0260657	NO
3L_4591226	79	1	31	2	27	0	29	3	34	0	-0.132218	-0.0012598	NA	-1.65391e-05	NA	-2.08869	-6.67743	NA	-11.0098	NA	-2.57889e-09	0.000161859	3UTR	FBgn0260657	NO
3L_4591259	59	4	35	4	21	3	23	3	41	3	-3.30674e-06	-3.92814e-07	-6.08059e-06	-8.07653e-06	-4.75319e-05	-12.6195	-14.7499	-12.0104	-11.7266	-9.95413	0	1.91274e-22	3UTR	FBgn0260657	NO
3L_4591369	46	4	29	3	14	2	30	4	20	1	-1.20638e-06	-1.65391e-05	-0.000251122	-2.06976e-07	-0.0334728	-13.6279	-11.0098	-8.2897	-15.3907	-3.41371	0	2.15209e-18	3UTR	FBgn0260657	NO
3L_4591744	64	2	33	5	17	0	29	5	27	0	-0.00527627	-2.98476e-09	NA	-1.50182e-09	NA	-5.24717	-19.6297	NA	-20.3166	NA	0	1.48643e-15	3UTR	FBgn0260657	NO
3L_4809023	62	0	50	0	42	1	64	3	102	6	NA	NA	-0.0702929	-0.000180524	-2.56625e-08	NA	NA	-2.69003	-8.61974	-17.4782	-3.14415e-13	1.97697e-08	Nonsyn	FBgn0261797	NO
3L_5872818	38	0	46	0	65	0	163	10	163	0	NA	NA	NA	-3.73089e-13	NA	NA	NA	NA	-28.6171	NA	-3.73035e-13	2.34527e-08	Nonsyn	FBgn0035641	NO
3L_5872824	38	0	51	0	63	0	160	11	164	0	NA	NA	NA	-7.05661e-15	NA	NA	NA	NA	-32.5779	NA	-7.10543e-15	4.47109e-10	Nonsyn	FBgn0035641	NO
3L_598790	39	3	46	6	35	2	81	4	155	0	-4.08519e-05	-1.93411e-10	-0.00160514	-1.17385e-05	NA	-10.1056	-22.3662	-6.43535	-11.3526	NA	0	9.37679e-18	3UTR	FBgn0035145	NO
3L_6260578	56	1	36	2	39	2	49	1	39	0	-0.0937239	-0.00169775	-0.00199053	-0.0820084	NA	-2.4139	-6.3793	-6.22035	-2.54166	NA	-2.37614e-08	0.00148998	Nonsyn	FBgn0001258	NO
3L_6949680	761	55	358	19	374	33	672	31	894	15	-1.9123e-69	-1.7232e-22	-2.90228e-45	-7.93255e-34	-7.15352e-11	-100	-100	-100	-100	-23.3608	0	0	3UTR	FBgn0035720	NO
3L_6949683	775	22	367	9	382	11	684	15	912	7	-5.92782e-20	-1.80081e-08	-8.87255e-11	-1.72506e-12	-0.00100425	-100	-17.8324	-23.1455	-27.0858	-6.90401	0	0	3UTR	FBgn0035720	NO
3L_6949688	823	89	392	32	390	24	713	34	942	27	-2.8455e-127	-7.79877e-43	-1.52422e-29	-1.99824e-37	-3.07202e-24	-100	-100	-100	-100	-100	0	0	3UTR	FBgn0035720	NO
3L_6949690	847	71	401	36	393	27	728	45	954	38	-8.6512e-94	-1.65946e-49	-2.43981e-34	-4.76464e-54	-1.03987e-38	-100	-100	-100	-100	-100	0	0	3UTR	FBgn0035720	NO
3L_6950103	698	44	461	15	422	15	746	14	1043	13	-2.91273e-53	-6.09611e-15	-1.68415e-15	-7.17106e-11	-4.18399e-08	-100	-32.7295	-34.0288	-23.3584	-16.9894	0	0	3UTR	FBgn0035720	NO
3L_6950110	684	77	447	18	422	17	736	21	1012	55	-9.21893e-112	-2.97052e-19	-2.8561e-18	-3.67138e-19	-1.35099e-62	-100	-100	-100	-100	-100	0	0	3UTR	FBgn0035720	NO
3L_6950112	693	145	437	41	422	34	736	43	1013	53	-8.54508e-251	-5.8655e-57	-3.277e-45	-1.15065e-50	-1.64172e-59	-100	-100	-100	-100	-100	0	0	3UTR	FBgn0035720	NO
3L_6950168	686	30	341	6	350	4	587	11	831	3	-4.21154e-32	-2.83253e-05	-0.00304292	-7.70361e-09	-0.178982	-100	-10.4718	-5.79646	-18.6816	-1.80863	0	0	3UTR	FBgn0035720	NO
3L_6954754	553	79	261	32	299	18	463	59	482	22	-3.02715e-123	-1.08598e-48	-2.26493e-22	-2.16783e-89	-2.28015e-24	-100	-100	-100	-100	-100	0	0	Nonsyn	FBgn0035720	NO
3L_7526730	17	4	38	0	55	0	10	3	15	0	-1.82901e-08	NA	NA	-5.56242e-07	NA	-17.8169	NA	NA	-14.4021	NA	-1.02141e-14	6.40151e-10	Nonsyn	FBgn0052372	NO
3L_7654672	315	14	205	11	256	6	428	12	610	3	-6.77423e-16	-1.0883e-13	-5.63804e-06	-1.7e-11	-0.0876028	-34.945	-29.8492	-12.086	-24.7978	-2.47842	0	3.67898e-41	UTR5	FBgn0035807	NO
3L_7830703	42	5	14	0	12	0	50	0	23	0	-1.05648e-08	NA	NA	NA	NA	-18.3657	NA	NA	NA	NA	-1.05648e-08	0.0006627	Syn	FBgn0016694	NO
3L_7928680	45	17	23	7	27	2	26	4	19	3	-6.59878e-36	-8.75715e-15	-0.00095504	-1.13515e-07	-4.44126e-06	-100	-32.3674	-6.95423	-15.9913	-12.3246	0	0	Nonsyn	FBgn0024187	YES
3L_7928801	76	6	39	0	35	0	48	0	53	0	-4.32434e-09	NA	NA	NA	NA	-19.259	NA	NA	NA	NA	-4.32434e-09	0.000271352	Syn	FBgn0024187	YES
3L_8355890	49	2	48	2	26	2	28	1	36	0	-0.003126	-0.00300154	-0.000885249	-0.0468619	NA	-5.76956	-5.81013	-7.03008	-3.08389	NA	-3.78931e-10	2.37942e-05	Nonsyn	FBgn0035880	YES
3L_8467062	52	5	30	0	21	0	29	0	52	0	-3.18314e-08	NA	NA	NA	NA	-17.2628	NA	NA	NA	NA	-3.18314e-08	0.00199576	Syn	FBgn0010825	NO
3L_8740020	462	60	310	28	171	11	151	7	158	9	-2.13121e-91	-6.06118e-39	-1.47553e-14	-9.13684e-09	-1.09575e-11	-100	-100	-31.8465	-18.511	-25.237	0	0	Nonsyn	FBgn0003149	YES
3L_8740095	376	48	230	23	175	11	149	5	109	16	-4.3495e-73	-2.54018e-33	-1.9058e-14	-6.12128e-06	-1.9268e-26	-100	-100	-31.5893	-12.0037	-100	0	0	Nonsyn	FBgn0003149	YES
3L_8740233	429	30	312	17	223	1	184	2	124	1	-3.29339e-38	-1.78054e-20	-0.373222	-0.0392918	-0.207531	-100	-100	-1.1664	-3.25632	-1.67444	0	0	Nonsyn	FBgn0003149	YES
3L_9147825	20	1	13	1	15	4	11	1	10	0	-0.0334728	-0.0217573	-1.0518e-08	-0.01841	NA	-3.41371	-3.83866	-18.3702	-4.00405	NA	-1.35891e-13	8.54922e-09	3UTR	FBgn0004244	NO
3L_9376603	483	1	917	1	1524	1	2744	0	4226	51	-0.808368	-1.53473	-2.55063	NA	-1.0384e-26	-0.589841	-0.242727	-0.0812454	NA	-100	0	0	Nonsyn	FBgn0001225	NO
3L_9376608	966	0	950	0	611	0	2866	0	4461	48	NA	NA	NA	NA	-3.5491e-23	NA	NA	NA	NA	-100	0	0	Nonsyn	FBgn0001225	NO
3L_9592109	43	0	21	0	24	0	34	0	20	10	NA	NA	NA	NA	-3.11157e-23	NA	NA	NA	NA	-100	0	0	Syn	FBgn0261555	NO
3L_9635162	40	12	31	8	14	1	14	1	21	3	-2.55841e-24	-4.66167e-16	-0.023431	-0.023431	-6.08059e-06	-100	-35.3505	-3.76539	-3.76539	-12.0104	0	0	Nonsyn	FBgn0016081	YES
3L_9833291	1099	169	811	160	728	132	684	145	519	64	-2.7733e-267	-5.2409e-272	-1.98795e-219	-1.03422e-251	-7.45599e-96	-100	-100	-100	-100	-100	0	0	3UTR	FBgn0264489	NO
3L_9833294	1127	368	835	326	731	192	685	187	521	172	0	0	0	0	0	-100	-100	-100	-100	-100	0	0	3UTR	FBgn0264489	NO
3L_9833300	1173	754	872	553	750	366	692	378	528	283	0	0	0	0	0	-100	-100	-100	-100	-100	0	0	3UTR	FBgn0264489	NO
3L_9833301	1157	846	859	649	737	536	682	484	523	370	0	0	0	0	0	-100	-100	-100	-100	-100	0	0	3UTR	FBgn0264489	NO
3L_9833306	1163	64	859	81	740	32	694	27	541	19	-6.78506e-73	-5.33466e-111	-5.58155e-34	-1.04505e-27	-3.88525e-19	-100	-100	-100	-100	-100	0	0	3UTR	FBgn0264489	NO
3L_9833364	1235	130	901	106	839	113	782	64	560	55	-1.90722e-183	-2.78677e-155	-2.05882e-172	-4.87478e-84	-5.97992e-77	-100	-100	-100	-100	-100	0	0	3UTR	FBgn0264489	NO
3L_9833369	1212	1023	881	742	812	684	765	637	543	464	0	0	0	0	0	-100	-100	-100	-100	-100	0	0	3UTR	FBgn0264489	NO
3L_9833370	1224	171	886	95	818	62	768	78	549	104	-8.41619e-263	-2.32118e-135	-2.32554e-79	-1.47229e-109	-1.87889e-175	-100	-100	-100	-100	-100	0	0	3UTR	FBgn0264489	NO
3L_9833459	1223	580	751	279	721	298	716	312	522	231	0	0	0	0	0	-100	-100	-100	-100	-100	0	0	3UTR	FBgn0264489	NO
3L_9833484	1200	231	779	131	746	137	739	122	546	111	0	-4.08541e-213	-1.69574e-228	-1.51583e-197	-6.81687e-191	-100	-100	-100	-100	-100	0	0	3UTR	FBgn0264489	NO
3L_9833487	1216	102	784	44	758	46	755	63	552	37	-5.77946e-134	-4.90572e-51	-7.66232e-55	-2.69424e-83	-4.729e-46	-100	-100	-100	-100	-100	0	0	3UTR	FBgn0264489	NO
3L_9867338	149	13	125	1	190	0	276	1	374	6	-1.08219e-18	-0.209205	NA	-0.461925	-4.72339e-05	-100	-1.66722	NA	-0.994441	-9.96042	0	0	Nonsyn	FBgn0027567	YES
3L_9867339	156	30	124	3	196	1	289	15	381	14	-4.84087e-52	-0.00124764	-0.328034	-6.30106e-18	-9.22817e-15	-100	-6.68712	-1.27418	-100	-32.318	0	0	Nonsyn	FBgn0027567	YES
3L_9868373	287	8	196	2	320	0	393	0	864	2	-4.1823e-08	-0.0441274	NA	NA	-0.551066	-16.9898	-3.14266	NA	NA	-0.858812	-7.64891e-10	4.80222e-05	Nonsyn	FBgn0027567	YES
3L_9892134	35	7	33	5	43	6	60	13	56	1	-2.36022e-13	-2.98476e-09	-1.26425e-10	-3.84059e-24	-0.0937239	-29.0748	-19.6297	-22.7914	-100	-2.4139	0	0	Nonsyn	FBgn0025866	YES
3L_991441	51	15	23	10	16	10	15	7	11	3	-6.73853e-30	-1.91801e-22	-1.3569e-24	-2.3257e-16	-7.63874e-07	-100	-100	-100	-36.0437	-14.0849	0	0	3UTR	FBgn0264574	NO
3R_10768515	195	18	77	5	40	3	55	3	91	5	-9.12854e-26	-2.33717e-07	-4.4109e-05	-0.000114953	-5.39503e-07	-100	-15.2692	-10.0289	-9.07104	-14.4326	0	0	Nonsyn	FBgn0266446	YES
3R_11752177	321	6	142	1	109	0	221	5	266	6	-2.02211e-05	-0.237657	NA	-4.06681e-05	-7.01081e-06	-10.8088	-1.5534	NA	-10.1101	-11.8681	-1.22125e-15	7.67547e-11	3UTR	FBgn0017581	NO
3R_11753304	623	8	205	2	296	0	496	4	753	2	-1.32512e-05	-0.0479048	NA	-0.0102313	-0.444309	-11.2314	-3.0624	NA	-4.58741	-1.02518	-2.26337e-09	0.000142063	Nonsyn	FBgn0017581	NO
3R_11753316	554	9	201	3	314	0	468	5	719	5	-5.73054e-07	-0.00488513	NA	-0.00126415	-0.00777588	-14.3723	-5.324	NA	-6.67398	-4.86061	-2.73115e-14	1.7192e-09	Nonsyn	FBgn0017581	NO
3R_11801161	90	4	47	3	44	2	59	0	61	0	-1.78132e-05	-7.17615e-05	-0.00252784	NA	NA	-10.9356	-9.5422	-5.98165	NA	NA	-3.22709e-12	2.02825e-07	Nonsyn	FBgn0051116	NO
3R_11801164	93	3	46	1	45	2	59	0	61	2	-0.000542384	-0.0769875	-0.00264263	NA	-0.00480426	-7.51981	-2.60236	-5.9373	NA	-5.34065	-5.08213e-10	3.19092e-05	Nonsyn	FBgn0051116	NO
3R_11801192	105	9	55	3	50	2	61	0	69	6	-2.65945e-13	-0.000114953	-0.00325285	NA	-2.39509e-09	-28.9557	-9.07104	-5.72985	NA	-19.8498	0	1.49996e-23	Nonsyn	FBgn0051116	NO
3R_11801272	69	2	65	5	49	0	63	2	43	0	-0.00610864	-9.93513e-08	NA	-0.00511663	NA	-5.1011	-16.1246	NA	-5.27782	NA	-3.08797e-12	1.94079e-07	Nonsyn	FBgn0051116	NO
3R_11900451	23	3	10	0	14	1	22	0	12	0	-8.07653e-06	NA	-0.023431	NA	NA	-11.7266	NA	-3.76539	NA	NA	-1.8704e-07	0.0117171	Nonsyn	FBgn0037963	NO
3R_11953613	135	0	94	4	82	0	94	1	136	2	NA	-2.11463e-05	NA	-0.157322	-0.0223865	NA	-10.7641	NA	-1.92709	-3.81047	-6.81461e-08	0.00427119	Nonsyn	FBgn0051211	NO
3R_11995066	79	0	27	1	30	1	31	1	39	2	NA	-0.0451883	-0.0502092	-0.0518829	-0.00199053	NA	-3.11943	-3.01656	-2.9846	-6.22035	-2.1753e-07	0.0136259	Nonsyn	FBgn0037976	NO
3R_12164347	25	10	27	2	11	2	23	1	17	4	-5.46338e-22	-0.00095504	-0.000152278	-0.0384937	-1.82901e-08	-100	-6.95423	-8.78988	-3.27644	-17.8169	0	0	Nonsyn	FBgn0261714	YES
3R_13005776	26	4	44	0	27	0	55	0	49	0	-1.13515e-07	NA	NA	NA	NA	-15.9913	NA	NA	NA	NA	-1.13515e-07	0.00711331	Nonsyn	FBgn0038108	NO
3R_13384445	1370	7	943	5	1255	5	1759	7	3334	6	-0.00915598	-0.022577	-0.0638302	-0.030998	-0.661678	-4.69792	-3.80209	-2.78327	-3.48929	-0.725639	-1.8587e-07	0.011644	Nonsyn	FBgn0038145	NO
3R_13384446	1364	5	937	8	1261	3	1759	7	3345	25	-0.0848741	-0.000222458	-0.435008	-0.030998	-1.422e-09	-2.50872	-8.41088	-1.04202	-3.48929	-20.3712	-2.22045e-16	1.74467e-11	Nonsyn	FBgn0038145	NO
3R_13696995	67	0	31	0	64	0	71	2	112	4	NA	NA	NA	-0.00645742	-4.20488e-05	NA	NA	NA	-5.04575	-10.0767	-2.70646e-07	0.0169514	Nonsyn	FBgn0028487	NO
3R_13776139	1267	1	329	0	273	0	225	0	343	179	-2.1205	NA	NA	NA	0	-0.127801	NA	NA	NA	-100	0	0	Nonsyn	FBgn0038181	NO
3R_13959045	445	3	353	4	345	3	495	6	906	11	-0.0403985	-0.00313684	-0.0210048	-0.000216089	-5.80547e-07	-3.22909	-5.76611	-3.87349	-8.43993	-14.3593	-3.33067e-16	2.03554e-11	Nonsyn	FBgn0016672	YES
3R_13960215	168	5	153	0	179	0	222	2	417	1	-1.09492e-05	NA	NA	-0.0553812	-0.697908	-11.4222	NA	NA	-2.92108	-0.688409	-2.96348e-07	0.0185602	Nonsyn	FBgn0016672	YES
3R_14314083	30	7	27	2	21	1	15	1	24	9	-7.19787e-14	-0.00095504	-0.0351465	-0.0251046	-1.30714e-19	-30.2629	-6.95423	-3.36575	-3.69723	-100	0	0	Nonsyn	FBgn0051321	NO
3R_14659859	49	5	49	2	130	0	111	8	246	15	-2.34527e-08	-0.003126	NA	-2.3167e-11	-5.63117e-19	-17.5683	-5.76956	NA	-24.4883	-100	0	0	Syn	FBgn0038251	NO
3R_14664650	147	0	214	0	367	0	543	2	851	10	NA	NA	NA	-0.26192	-2.4943e-06	NA	NA	NA	-1.46782	-12.9015	-5.74755e-07	0.0359854	Syn	FBgn0038252	NO
3R_14817510	38	0	42	0	27	0	21	0	23	12	NA	NA	NA	NA	-6.35635e-28	NA	NA	NA	NA	-100	0	0	Nonsyn	FBgn0266756	YES
3R_15097165	72	0	56	8	34	2	54	2	118	0	NA	-8.08787e-14	-0.00151503	-0.00378406	NA	NA	-30.1465	-6.49308	-5.57885	NA	0	2.91128e-14	3UTR	FBgn0261859	NO
3R_15200759	35	0	11	0	17	0	16	0	25	11	NA	NA	NA	NA	-1.2475e-24	NA	NA	NA	NA	-100	0	0	Nonsyn	FBgn0260659	NO
3R_15210790	50	2	34	0	54	0	73	2	148	3	-0.00325285	NA	NA	-0.00681516	-0.00206814	-5.72985	NA	NA	-4.99201	-6.18214	-4.55707e-08	0.00285687	Nonsyn	FBgn0038300	NO
3R_15296683	2256	794	1733	620	1268	320	873	166	859	150	0	0	0	-3.32048e-279	-2.06756e-246	-100	-100	-100	-100	-100	0	0	Nonsyn	FBgn0003721	YES
3R_15296695	2342	776	1800	637	1297	309	906	156	906	148	0	0	0	-3.73997e-255	-1.68034e-238	-100	-100	-100	-100	-100	0	0	Nonsyn	FBgn0003721	YES
3R_15328025	116	4	81	1	126	7	128	3	209	5	-4.82195e-05	-0.135565	-2.59432e-09	-0.00136665	-3.11948e-05	-9.93977	-2.06532	-19.7699	-6.59608	-10.3753	0	4.25841e-17	Syn	FBgn0038318	NO
3R_15332646	768	5	800	2	1068	6	1615	5	1995	7	-0.0101415	-0.488747	-0.00999862	-0.147375	-0.0547084	-4.59618	-0.95035	-4.6103	-1.98756	-2.93297	-2.8313e-07	0.0177327	Nonsyn	FBgn0013269	NO
3R_15356274	37	0	21	0	29	0	29	5	37	3	NA	NA	NA	-1.50182e-09	-3.48193e-05	NA	NA	NA	-20.3166	-10.2654	-5.22915e-14	3.28928e-09	Nonsyn	FBgn0038325	NO
3R_15356276	38	0	21	0	26	0	29	5	35	3	NA	NA	NA	-1.50182e-09	-2.94032e-05	NA	NA	NA	-20.3166	-10.4344	-4.41869e-14	2.77787e-09	Nonsyn	FBgn0038325	NO
3R_15413254	52	8	28	0	38	5	31	0	37	0	-4.31028e-14	NA	-6.26866e-09	NA	NA	-30.7758	NA	-18.8877	NA	NA	0	1.70213e-17	Nonsyn	FBgn0041188	YES
3R_15413305	67	10	27	3	35	3	41	0	38	1	-3.8885e-17	-1.32726e-05	-2.94032e-05	NA	-0.0635983	-100	-11.2298	-10.4344	NA	-2.7868	0	0	Nonsyn	FBgn0041188	YES
3R_16340328	305	6	369	7	448	2	686	6	905	4	-1.51833e-05	-3.76508e-06	-0.189936	-0.00118063	-0.0695371	-11.0953	-12.4897	-1.75453	-6.7423	-2.70046	-7.77156e-16	4.93381e-11	3UTR	FBgn0040284	NO
3R_17108097	70	4	45	0	26	0	34	0	18	1	-6.5647e-06	NA	NA	NA	-0.0301255	-11.9338	NA	NA	NA	-3.51741	-1.94815e-07	0.012204	Nonsyn	FBgn0014141	NO
3R_17389043	61	5	29	1	51	0	83	0	84	0	-7.19567e-08	-0.0485356	NA	NA	NA	-16.4472	-3.04963	NA	NA	NA	-3.40906e-09	0.000213939	Syn	FBgn0262871	NO
3R_17543884	112	5	97	2	111	2	104	0	128	2	-1.51159e-06	-0.0117883	-0.0152471	NA	-0.0199714	-13.4024	-4.44654	-4.19098	NA	-3.92342	-5.30009e-12	3.33093e-07	Nonsyn	FBgn0025571	NO
3R_17543887	115	1	96	2	109	2	101	0	126	2	-0.192469	-0.0115566	-0.0147287	NA	-0.0193866	-1.74251	-4.46627	-4.22531	NA	-3.95285	-5.64714e-07	0.0353573	Nonsyn	FBgn0025571	NO
3R_17544578	107	7	93	4	83	2	82	1	120	7	-8.23784e-10	-2.02735e-05	-0.00873648	-0.137239	-1.84396e-09	-20.9171	-10.8062	-4.74461	-2.05387	-20.1113	0	2.16689e-21	Syn	FBgn0025571	NO
3R_17544743	63	3	64	3	60	6	66	2	70	6	-0.000172276	-0.000180524	-1.01322e-09	-0.0056024	-2.61588e-09	-8.6665	-8.61974	-20.7101	-5.18736	-19.7617	0	2.9049e-23	Nonsyn	FBgn0025571	NO
3R_17662066	31	5	17	5	10	2	59	0	100	14	-2.14278e-09	-7.95753e-11	-0.000124728	NA	-5.16602e-23	-19.9612	-23.2543	-8.98944	NA	-100	0	0	Nonsyn	FBgn0038532	NO
3R_17662068	31	5	17	5	10	2	65	0	100	14	-2.14278e-09	-7.95753e-11	-0.000124728	NA	-5.16602e-23	-19.9612	-23.2543	-8.98944	NA	-100	0	0	Nonsyn	FBgn0038532	NO
3R_17770047	48	4	17	1	14	0	12	3	21	3	-1.43464e-06	-0.0284519	NA	-1.01722e-06	-6.08059e-06	-13.4546	-3.57373	NA	-13.7984	-12.0104	0	1.56811e-14	3UTR	FBgn0262562	NO
3R_18194475	90	3	63	0	69	2	139	3	109	0	-0.000492859	NA	-0.00610864	-0.00172996	NA	-7.61553	NA	-5.1011	-6.36052	NA	-5.18674e-09	0.000325432	3UTR	FBgn0011481	NO
3R_18366036	155	1	114	0	270	2	389	1	982	10	-0.259414	NA	-0.0787611	-0.651046	-8.63769e-06	-1.47623	NA	-2.58046	-0.737099	-11.6594	-7.15284e-08	0.00448304	Syn	FBgn0038608	NO
3R_18743116	66	0	58	0	50	0	83	0	137	18	NA	NA	NA	NA	-1.21617e-28	NA	NA	NA	NA	-100	0	0	Nonsyn	FBgn0024329	NO
3R_18743121	62	0	54	0	49	0	80	0	122	25	NA	NA	NA	NA	-2.1649e-44	NA	NA	NA	NA	-100	0	0	Nonsyn	FBgn0024329	NO
3R_18743128	60	0	52	0	57	0	93	0	31	4	NA	NA	NA	NA	-2.37321e-07	NA	NA	NA	NA	-15.2539	-2.37321e-07	0.0148651	Nonsyn	FBgn0024329	NO
3R_18907574	131	11	89	6	68	3	107	17	172	2	-7.54754e-16	-1.12826e-08	-0.000216067	-1.25888e-28	-0.0346923	-34.7909	-18.3	-8.44003	-100	-3.37853	0	0	Nonsyn	FBgn0038659	NO
3R_18907652	147	56	83	35	76	32	109	33	177	22	-4.94608e-115	-1.85996e-74	-3.50918e-68	-1.82248e-64	-4.15184e-34	-100	-100	-100	-100	-100	0	0	Nonsyn	FBgn0038659	NO
3R_18907675	153	43	87	25	90	26	124	42	195	23	-6.98327e-82	-1.49425e-48	-1.67447e-50	-4.71518e-84	-4.87431e-35	-100	-100	-100	-100	-100	0	0	Nonsyn	FBgn0038659	NO
3R_18907676	150	8	90	6	91	3	125	10	200	5	-2.60334e-10	-1.20712e-08	-0.00050903	-2.54644e-14	-2.52905e-05	-22.0691	-18.2324	-7.58326	-31.3031	-10.5851	0	6.49154e-35	Nonsyn	FBgn0038659	NO
3R_18907798	73	1	61	1	51	1	60	2	103	1	-0.122176	-0.102092	-0.0853557	-0.00465153	-0.172385	-2.16276	-2.33249	-2.5033	-5.37288	-1.84298	-6.71052e-07	0.0420085	Nonsyn	FBgn0038659	NO
3R_18907799	74	15	62	14	51	9	60	14	106	11	-3.71805e-27	-3.6075e-26	-2.92031e-16	-2.15864e-26	-6.87167e-17	-100	-100	-35.6382	-100	-36.7368	0	0	Nonsyn	FBgn0038659	NO
3R_18907978	146	3	81	1	67	1	94	0	179	5	-0.00198972	-0.135565	-0.112134	NA	-1.48629e-05	-6.22076	-2.06532	-2.2436	NA	-11.1166	-3.97299e-10	2.49472e-05	Nonsyn	FBgn0038659	NO
3R_18907980	146	31	79	13	67	15	93	9	175	12	-3.38978e-55	-1.90474e-22	-7.12618e-28	-8.66722e-14	-4.35442e-16	-100	-100	-100	-30.0762	-35.3505	0	0	Syn	FBgn0038659	NO
3R_18910005	50	1	42	5	28	1	32	1	15	1	-0.083682	-1.05648e-08	-0.0468619	-0.0535565	-0.0251046	-2.52228	-18.3657	-3.08389	-2.95368	-3.69723	-5.01821e-14	3.15767e-09	3UTR	FBgn0038659	NO
3R_18910006	51	1	41	3	28	2	31	1	28	0	-0.0853557	-4.75319e-05	-0.0010274	-0.0518829	NA	-2.5033	-9.95413	-6.88124	-2.9846	NA	-2.01896e-10	1.26794e-05	3UTR	FBgn0038659	NO
3R_18910153	68	48	32	27	32	26	30	20	45	27	-4.15458e-117	-2.13585e-70	-5.73839e-67	-8.64623e-49	-1.78213e-63	-100	-100	-100	-100	-100	0	0	3UTR	FBgn0038659	NO
3R_18970679	79	2	41	2	39	2	42	2	33	0	-0.00794164	-0.00219809	-0.00199053	-0.00230556	NA	-4.8396	-6.12126	-6.22035	-6.07358	NA	-7.95369e-11	4.99604e-06	Syn	FBgn0261262	NO
3R_18970692	69	17	36	6	34	3	39	6	37	4	-3.43542e-32	-4.07995e-11	-2.69165e-05	-6.80476e-11	-4.94159e-07	-100	-23.9223	-10.5228	-23.4108	-14.5204	0	0	Nonsyn	FBgn0261262	NO
3R_19140149	41	2	24	3	35	1	31	2	65	0	-0.00219809	-9.21877e-06	-0.0585774	-0.0012598	NA	-6.12126	-11.5943	-2.86655	-6.67743	NA	-1.44995e-12	9.11342e-08	3UTR	FBgn0261285	NO
3R_19230057	68	0	51	0	70	0	117	0	321	8	NA	NA	NA	NA	-9.84291e-08	NA	NA	NA	NA	-16.1339	-9.84291e-08	0.00616826	Nonsyn	FBgn0038692	NO
3R_19639109	55	10	48	8	48	2	40	6	49	11	-4.67057e-18	-2.17421e-14	-0.00300154	-7.99413e-11	-7.85966e-21	-100	-31.4587	-5.81013	-23.2497	-100	0	0	Nonsyn	FBgn0038721	NO
3R_19639117	58	9	47	6	46	1	42	4	47	5	-1.01147e-15	-2.21398e-10	-0.0769875	-8.31902e-07	-1.89185e-08	-34.5396	-22.2311	-2.60236	-13.9996	-17.7831	0	1.62874e-35	Nonsyn	FBgn0038721	NO
3R_19765660	37	14	36	16	13	6	11	4	17	9	-7.87801e-30	-2.64784e-35	-3.71492e-14	-2.55647e-09	-2.45608e-21	-100	-100	-30.9227	-19.7846	-100	0	0	Nonsyn	FBgn0024963	NO
3R_19883174	63	3	37	1	59	2	112	0	107	1	-0.000172276	-0.0619247	-0.00450112	NA	-0.17908	-8.6665	-2.81264	-5.40568	NA	-1.80813	-7.61652e-09	0.000477822	Nonsyn	FBgn0014006	NO
3R_19887891	7641	17	4948	15	4300	18	5847	6	4591	19	-0.16105	-0.0225491	-0.000485939	-2.57948	-0.00039555	-1.90548	-3.80331	-7.62967	-0.0788414	-7.83543	-5.88915e-10	3.6975e-05	Nonsyn	FBgn0002940	NO
3R_20310355	31	2	20	0	13	1	25	1	28	1	-0.0012598	NA	-0.0217573	-0.041841	-0.0468619	-6.67743	NA	-3.83866	-3.19473	-3.08389	-5.08337e-08	0.00318656	Syn	FBgn0261550	YES
3R_20322199	104	19	97	8	57	7	136	4	143	3	-4.59087e-33	-7.7423e-12	-8.98569e-12	-8.94075e-05	-0.00187561	-100	-25.5843	-25.4354	-9.32235	-6.27976	0	0	Nonsyn	FBgn0261550	YES
3R_20928750	77	0	59	0	39	0	27	2	18	5	NA	NA	NA	-0.00095504	-1.10028e-10	NA	NA	NA	-6.95423	-22.9303	-1.05027e-13	6.60591e-09	Syn	FBgn0038842	NO
3R_20964328	619	79	458	43	449	27	454	28	600	26	-3.85179e-119	-1.14588e-59	-9.13505e-33	-3.14657e-34	-6.19365e-28	-100	-100	-100	-100	-100	0	0	Nonsyn	FBgn0002921	YES
3R_20965039	775	105	515	55	524	37	660	29	777	36	-1.25721e-160	-5.01023e-79	-6.74142e-47	-3.81704e-31	-4.38496e-39	-100	-100	-100	-100	-100	0	0	Nonsyn	FBgn0002921	YES
3R_20993616	62	11	44	9	33	3	35	0	67	4	-1.34404e-19	-6.87709e-17	-2.45723e-05	NA	-5.50977e-06	-100	-36.7368	-10.6139	NA	-12.109	0	0	Nonsyn	FBgn0013995	YES
3R_20993721	70	3	56	3	44	0	64	0	93	1	-0.000235417	-0.000121309	NA	NA	-0.155649	-8.35427	-9.01723	NA	NA	-1.93697	-4.11564e-09	0.000258265	Nonsyn	FBgn0013995	YES
3R_20993738	69	31	50	7	39	4	61	5	94	6	-3.12804e-67	-3.42971e-12	-6.13773e-07	-7.19567e-08	-1.56959e-08	-100	-26.3985	-14.3036	-16.4472	-17.9699	0	0	Nonsyn	FBgn0013995	YES
3R_20993742	71	7	59	3	44	0	63	0	107	1	-4.42831e-11	-0.000141736	NA	NA	-0.17908	-23.8404	-8.86162	NA	NA	-1.80813	-9.99201e-16	6.47691e-11	Nonsyn	FBgn0013995	YES
3R_20993841	65	28	75	10	46	7	39	5	71	5	-3.3102e-60	-1.28404e-16	-1.84865e-12	-7.18052e-09	-1.55304e-07	-100	-36.7368	-27.0166	-18.7519	-15.6779	0	0	Nonsyn	FBgn0013995	YES
3R_20993848	75	8	70	1	45	0	42	0	66	3	-9.33846e-13	-0.117155	NA	NA	-0.000197778	-27.6995	-2.20226	NA	NA	-8.52846	0	1.28565e-12	Syn	FBgn0013995	YES
3R_20993853	76	22	68	5	40	3	47	3	69	3	-5.44974e-43	-1.24861e-07	-4.4109e-05	-7.17615e-05	-0.000225608	-100	-15.8961	-10.0289	-9.5422	-8.39683	0	0	Nonsyn	FBgn0013995	YES
3R_21018558	69	9	37	0	40	1	50	0	90	1	-5.29455e-15	NA	-0.0669456	NA	-0.150628	-32.8656	NA	-2.73716	NA	-1.96731	0	3.03854e-12	Nonsyn	FBgn0026056	YES
3R_21018584	69	14	43	3	42	0	53	2	87	2	-1.89714e-25	-5.489e-05	NA	-0.0036477	-0.00956592	-100	-9.81021	NA	-5.61548	-4.65433	0	0	Nonsyn	FBgn0026056	YES
3R_21018588	66	27	44	10	42	4	52	4	83	4	-2.4606e-57	-4.02902e-19	-8.31902e-07	-1.98543e-06	-1.29308e-05	-100	-100	-13.9996	-13.1297	-11.2559	0	0	Nonsyn	FBgn0026056	YES
3R_21018593	61	2	38	2	38	1	51	0	68	1	-0.00480426	-0.00189046	-0.0635983	NA	-0.113808	-5.34065	-6.27188	-2.7868	NA	-2.22961	-5.99985e-08	0.00376077	Nonsyn	FBgn0026056	YES
3R_21018596	62	27	38	10	41	2	53	5	72	2	-2.82631e-58	-7.74654e-20	-0.00219809	-3.50983e-08	-0.00663517	-100	-100	-6.12126	-17.1651	-5.01869	0	0	Nonsyn	FBgn0026056	YES
3R_21018660	68	26	50	7	55	7	62	3	78	7	-2.61538e-54	-3.42971e-12	-6.91712e-12	-0.000164277	-8.70752e-11	-100	-26.3985	-25.697	-8.71404	-23.1642	0	0	Nonsyn	FBgn0026056	YES
3R_21018692	72	5	42	0	57	1	68	0	78	0	-1.66662e-07	NA	-0.0953975	NA	NA	-15.6073	NA	-2.39702	NA	NA	-1.51643e-08	0.000951061	Nonsyn	FBgn0026056	YES
3R_21018693	72	39	42	9	59	6	68	3	79	7	-1.67492e-88	-4.33849e-17	-9.13208e-10	-0.000216067	-9.54013e-11	-100	-100	-20.8141	-8.44003	-23.0729	0	0	Nonsyn	FBgn0026056	YES
3R_21018789	50	5	37	0	36	1	58	0	69	2	-2.60224e-08	NA	-0.0602511	NA	-0.00610864	-17.4643	NA	-2.83921	NA	-5.1011	-9.26648e-12	5.82321e-07	Nonsyn	FBgn0026056	YES
3R_21018793	56	3	41	3	34	0	60	0	72	0	-0.000121309	-4.75319e-05	NA	NA	NA	-9.01723	-9.95413	NA	NA	NA	-5.76556e-09	0.000361731	Syn	FBgn0026056	YES
3R_21018804	58	6	43	5	35	0	23	0	71	0	-8.21515e-10	-1.19383e-08	NA	NA	NA	-20.9199	-18.2435	NA	NA	NA	0	6.17666e-13	Nonsyn	FBgn0026056	YES
3R_21020302	132	18	69	0	58	3	88	6	150	2	-5.99318e-29	NA	-0.000134697	-1.0537e-08	-0.026898	-100	NA	-8.91255	-18.3684	-3.62912	0	0	3UTR	FBgn0026056	YES
3R_21020304	128	6	71	0	56	2	87	8	149	0	-9.95913e-08	NA	-0.00406386	-3.17727e-12	NA	-16.1222	NA	-5.50765	-26.475	NA	0	8.08811e-17	3UTR	FBgn0026056	YES
3R_21020308	127	12	73	0	57	0	89	5	149	2	-8.60888e-18	NA	NA	-4.82875e-07	-0.026564	-100	NA	NA	-14.5435	-3.64145	0	0	3UTR	FBgn0026056	YES
3R_21020562	34	11	46	0	41	7	66	5	94	2	-7.89732e-23	NA	-7.8219e-13	-1.07345e-07	-0.0110995	-100	NA	-27.8767	-16.0472	-4.5064	0	0	3UTR	FBgn0026056	YES
3R_21135161	63	1	37	0	41	4	53	1	99	1	-0.105439	NA	-7.53679e-07	-0.0887029	-0.16569	-2.30188	NA	-14.0983	-2.46649	-1.87934	-9.77526e-10	6.13671e-05	Nonsyn	FBgn0038862	NO
3R_21228047	21	7	21	3	14	3	49	5	89	5	-4.16577e-15	-6.08059e-06	-1.67883e-06	-2.34527e-08	-4.82875e-07	-33.0992	-12.0104	-13.2974	-17.5683	-14.5435	0	3.07908e-35	Nonsyn	FBgn0038872	YES
3R_21228182	29	6	28	2	33	2	14	0	81	5	-1.00504e-11	-0.0010274	-0.00142743	NA	-3.01399e-07	-25.3234	-6.88124	-6.55259	NA	-15.0148	0	2.79791e-19	Nonsyn	FBgn0038872	YES
3R_21297848	593	16	457	7	30	0	275	3	275	3	-1.37504e-14	-1.49765e-05	NA	-0.0115071	-0.0115071	-31.9165	-11.109	NA	-4.47054	-4.47054	0	1.70165e-18	ncRNA	FBgn0001234	NO
3R_22021927	359	0	213	0	37	16	286	0	388	0	NA	NA	-4.6579e-35	NA	NA	NA	NA	-100	NA	NA	0	0	Syn	FBgn0019960	NO
3R_23794511	94	0	60	1	43	2	93	0	51	2	NA	-0.100418	-0.00241548	NA	-0.00338209	NA	-2.3482	-6.02706	NA	-5.69095	-7.78252e-07	0.0487123	Nonsyn	FBgn0015513	NO
3R_23848537	22	3	15	1	12	0	17	5	19	3	-7.03187e-06	-0.0251046	NA	-7.95753e-11	-4.44126e-06	-11.8651	-3.69723	NA	-23.2543	-12.3246	0	3.88428e-18	Nonsyn	FBgn0085384	YES
3R_23983504	47	6	20	1	26	2	26	2	22	2	-2.21398e-10	-0.0334728	-0.000885249	-0.000885249	-0.000631933	-22.2311	-3.41371	-7.03008	-7.03008	-7.36704	0	2.27191e-16	ncRNA	FBgn0051451	NO
3R_24103714	45	9	59	6	43	1	60	3	87	0	-8.58344e-17	-9.13208e-10	-0.0719665	-0.00014901	NA	-36.7368	-20.8141	-2.66732	-8.81157	NA	0	6.62011e-26	Nonsyn	FBgn0013343	YES
3R_24311331	34	6	18	0	16	0	33	5	30	2	-2.8252e-11	NA	NA	-2.98476e-09	-0.00117979	-24.2899	NA	NA	-19.6297	-6.74301	0	6.26791e-18	Nonsyn	FBgn0259685	YES
3R_24537016	160	0	131	0	145	3	212	4	183	1	NA	NA	-0.00195121	-0.00048513	-0.306276	NA	NA	-6.24028	-7.63134	-1.3325	-2.49423e-07	0.0156226	Nonsyn	FBgn0039207	NO
3R_24706551	96	74	34	28	45	31	33	18	32	22	-8.59783e-185	-2.38148e-72	-1.36392e-75	-1.059e-41	-5.19115e-54	-100	-100	-100	-100	-100	0	0	Nonsyn	FBgn0003429	YES
3R_24707423	103	38	32	12	50	11	32	7	26	12	-6.31299e-78	-1.04684e-25	-1.0061e-20	-1.18657e-13	-4.51926e-27	-100	-100	-100	-29.7623	-100	0	0	3UTR	FBgn0003429	YES
3R_24707696	107	24	34	10	52	4	51	15	32	5	-1.0026e-43	-2.16187e-20	-1.98543e-06	-6.73853e-30	-2.53605e-09	-100	-100	-13.1297	-100	-19.7927	0	0	3UTR	FBgn0003429	YES
3R_24707890	129	10	70	5	45	4	43	3	40	2	-3.5091e-14	-1.44568e-07	-1.10295e-06	-5.489e-05	-0.00209308	-30.9811	-15.7495	-13.7175	-9.81021	-6.17016	0	4.05248e-29	3UTR	FBgn0003429	YES
3R_24708326	39	11	21	7	12	2	18	4	16	6	-4.59117e-22	-4.16577e-15	-0.000182532	-2.34844e-08	-1.72619e-13	-100	-33.0992	-8.60867	-17.5669	-29.3876	0	0	3UTR	FBgn0003429	YES
3R_24708329	39	17	21	4	14	2	18	4	16	1	-3.08126e-37	-4.57489e-08	-0.000251122	-2.34844e-08	-0.0267782	-100	-16.9001	-8.2897	-17.5669	-3.63352	0	0	3UTR	FBgn0003429	YES
3R_24708330	41	16	22	7	14	8	18	11	16	6	-3.70548e-34	-6.10086e-15	-1.81999e-19	-9.00281e-27	-1.72619e-13	-100	-32.7295	-100	-100	-29.3876	0	0	3UTR	FBgn0003429	YES
3R_24708356	54	11	25	2	18	8	14	3	18	4	-2.56248e-20	-0.000818035	-2.63626e-18	-1.67883e-06	-2.34844e-08	-100	-7.10901	-100	-13.2974	-17.5669	0	0	3UTR	FBgn0003429	YES
3R_24815370	25	2	32	3	45	7	45	6	137	31	-0.000818035	-2.23664e-05	-1.56963e-12	-1.68425e-10	-3.74462e-56	-7.10901	-10.708	-27.1802	-22.5045	-100	0	0	Nonsyn	FBgn0027617	NO
3R_24866274	53	4	104	0	131	0	63	7	56	7	-2.14464e-06	NA	NA	-1.86398e-11	-7.89372e-12	-13.0525	NA	NA	-24.7057	-25.565	0	1.99093e-23	Syn	FBgn0013949	NO
3R_24873051	44	4	33	5	57	3	69	3	143	12	-1.00626e-06	-2.98476e-09	-0.000127889	-0.000225608	-3.71025e-17	-13.8093	-19.6297	-8.96441	-8.39683	-100	0	0	Nonsyn	FBgn0039240	NO
3R_24873053	42	4	31	5	56	3	67	4	144	12	-8.31902e-07	-2.14278e-09	-0.000121309	-5.50977e-06	-4.04131e-17	-13.9996	-19.9612	-9.01723	-12.109	-100	0	0	Nonsyn	FBgn0039240	NO
3R_25070411	35	0	52	0	62	2	99	1	141	5	NA	NA	-0.00495929	-0.16569	-4.6788e-06	NA	NA	-5.30897	-1.87934	-12.2725	-3.53421e-09	0.000221789	Nonsyn	FBgn0039271	NO
3R_25356961	60	2	37	1	50	1	63	4	121	0	-0.00465153	-0.0619247	-0.083682	-4.30479e-06	NA	-5.37288	-2.81264	-2.52228	-12.3558	NA	-9.62967e-11	6.0484e-06	Nonsyn	FBgn0004509	YES
3R_25657465	45	4	16	1	13	0	30	0	25	0	-1.10295e-06	-0.0267782	NA	NA	NA	-13.7175	-3.63352	NA	NA	NA	-2.91432e-08	0.00182728	Nonsyn	FBgn0027508	NO
3R_25966222	48	1	34	3	18	0	32	1	39	0	-0.0803347	-2.69165e-05	NA	-0.0535565	NA	-2.56145	-10.5228	NA	-2.95368	NA	-1.08349e-07	0.00678967	Nonsyn	FBgn0000206	YES
3R_26424913	3072	9	1783	0	2735	8	620	7	459	5	-0.0803911	NA	-0.0971677	-0.000101336	-0.00116084	-2.56078	NA	-2.37951	-9.19712	-6.75919	-8.40859e-10	5.27908e-05	Syn	FBgn0040606	NO
3R_27643914	165	19	77	7	76	8	67	6	61	3	-5.26111e-29	-7.93767e-11	-1.04216e-12	-1.99958e-09	-0.000156522	-100	-23.2568	-27.5897	-20.0303	-8.76239	0	0	Syn	FBgn0266579	NO
3R_27658669	4650	16	5418	12	2970	14	1740	6	2475	6	-0.00637365	-0.226539	-0.000646813	-0.0778788	-0.270242	-5.05877	-1.59597	-7.34378	-2.59129	-1.44052	-1.47751e-08	0.000926666	Nonsyn	FBgn0002772	NO
3R_27658672	8465	25	5832	13	3144	4	1845	9	2610	10	-0.00570482	-0.205078	-1.46759	-0.00451662	-0.0141843	-5.16929	-1.68515	-0.261989	-5.40225	-4.26271	-5.15151e-08	0.00322922	Nonsyn	FBgn0002772	NO
3R_27935219	53	8	45	7	85	3	162	2	275	8	-5.06901e-14	-1.56963e-12	-0.000416939	-0.0310451	-3.01197e-08	-30.6121	-27.1802	-7.78278	-3.4878	-17.3181	0	1.92943e-33	Syn	FBgn0039559	NO
3R_27936452	36	3	45	0	94	0	176	3	197	2	-3.20361e-05	NA	NA	-0.0033727	-0.0445408	-10.3487	NA	NA	-5.69373	-3.13354	-4.69895e-09	0.00029485	Nonsyn	FBgn0039559	NO
3R_28344465	118	0	90	0	106	0	161	1	241	116	NA	NA	NA	-0.269456	-9.96772e-252	NA	NA	NA	-1.44305	-100	0	0	Nonsyn	FBgn0039581	NO
3R_28598794	88	9	79	2	115	5	241	2	223	2	-5.18738e-14	-0.00794164	-1.72212e-06	-0.0642464	-0.0558346	-30.5905	-4.8396	-13.272	-2.77698	-2.91315	0	1.50501e-19	Nonsyn	FBgn0026400	YES
3R_28816912	104	6	96	0	85	0	114	0	165	1	-2.88356e-08	NA	NA	NA	-0.276151	-17.3617	NA	NA	NA	-1.42171	-6.95807e-09	0.000436535	Nonsyn	FBgn0039600	YES
3R_29483031	23	1	24	0	20	1	26	0	61	4	-0.0384937	NA	-0.0334728	NA	-3.78146e-06	-3.27644	NA	-3.41371	NA	-12.4854	-4.70068e-09	0.000294953	Nonsyn	FBgn0004369	NO
3R_29741418	74	2	66	2	50	0	79	1	108	1	-0.00699738	-0.0056024	NA	-0.132218	-0.180753	-4.96572	-5.18736	NA	-2.08869	-1.79964	-7.97805e-07	0.0499346	Nonsyn	FBgn0039690	YES
3R_29792434	165	5	130	1	98	0	291	15	109	1	-1.00365e-05	-0.217573	NA	-6.98397e-18	-0.182427	-11.5093	-1.63203	NA	-100	-1.79123	0	0	Nonsyn	FBgn0001297	NO
3R_29945676	22	0	11	3	14	3	29	0	29	5	NA	-7.63874e-07	-1.67883e-06	NA	-1.50182e-09	NA	-14.0849	-13.2974	NA	-20.3166	0	1.21383e-16	Nonsyn	FBgn0039727	NO
3R_30053159	63	8	47	0	50	0	60	0	126	0	-2.18229e-13	NA	NA	NA	NA	-29.153	NA	NA	NA	NA	-2.1827e-13	1.37255e-08	Nonsyn	FBgn0039743	NO
3R_30581498	46	1	45	0	15	1	32	1	33	3	-0.0769875	NA	-0.0251046	-0.0535565	-2.45723e-05	-2.60236	NA	-3.69723	-2.95368	-10.6139	-2.35395e-09	0.000147743	Syn	FBgn0039787	NO
3R_31046504	67	14	34	16	24	10	40	29	39	15	-1.20463e-25	-8.01074e-36	-3.28302e-22	-6.79028e-72	-5.4139e-32	-100	-100	-100	-100	-100	0	0	3UTR	FBgn0010015	NO
3R_31227503	49	0	29	0	52	0	71	0	67	6	NA	NA	NA	NA	-1.99958e-09	NA	NA	NA	NA	-20.0303	-1.99958e-09	0.000125512	Syn	FBgn0039831	NO
3R_31601718	682	59	493	34	459	18	657	32	944	51	-4.55569e-79	-7.06346e-43	-4.7388e-19	-1.30001e-35	-4.86892e-58	-100	-100	-100	-100	-100	0	0	Nonsyn	FBgn0039858	YES
3R_31601806	462	6	336	1	371	4	575	3	674	1	-0.000149328	-0.562343	-0.00374228	-0.0760292	-1.12803	-8.80944	-0.843673	-5.58993	-2.61441	-0.391073	-1.18786e-08	0.000745095	Syn	FBgn0039858	YES
3R_31601828	548	15	395	7	446	11	671	12	765	13	-7.38187e-14	-5.86182e-06	-4.51561e-10	-2.73043e-09	-1.11109e-09	-30.237	-12.0471	-21.5183	-19.7188	-20.6179	0	3.74345e-41	Nonsyn	FBgn0039858	YES
3R_31601871	554	8	427	1	469	4	712	8	795	5	-5.70212e-06	-0.714645	-0.00845781	-3.40347e-05	-0.0116376	-12.0747	-0.672102	-4.77689	-10.2881	-4.45933	-9.65894e-15	6.07617e-10	Nonsyn	FBgn0039858	YES
3R_31601912	585	13	487	4	501	3	806	9	786	7	-4.34689e-11	-0.00961548	-0.0543102	-1.17357e-05	-0.000423135	-23.859	-4.64918	-2.94008	-11.3529	-7.76803	0	6.88188e-18	Nonsyn	FBgn0039858	YES
3R_31602020	676	8	532	3	491	1	859	1	844	0	-2.36413e-05	-0.0629499	-0.821758	-1.43766	NA	-10.6525	-2.79673	-0.579208	-0.271131	NA	-6.16263e-07	0.0385818	Nonsyn	FBgn0039858	YES
3R_31602095	964	26	516	8	679	3	819	8	892	11	-9.60765e-23	-3.40264e-06	-0.112805	-8.96507e-05	-4.99176e-07	-100	-12.591	-2.23797	-9.31963	-14.5103	0	0	Nonsyn	FBgn0039858	YES
3R_31602191	962	53	827	19	749	8	1334	25	1219	23	-1.07192e-60	-8.76465e-16	-4.84436e-05	-3.22942e-18	-6.01397e-17	-100	-34.6574	-9.93513	-100	-36.7368	0	0	Nonsyn	FBgn0039858	YES
3R_31602220	1037	38	931	7	858	6	1499	27	1348	12	-2.29771e-37	-0.00112971	-0.00357355	-4.04015e-19	-4.4045e-06	-100	-6.78636	-5.63598	-100	-12.3329	0	0	5UTR	FBgn0039858	YES
3R_31782802	42	2	41	0	48	3	42	3	50	5	-0.00230556	NA	-7.64501e-05	-5.11243e-05	-2.60224e-08	-6.07358	NA	-9.47891	-9.88128	-17.4643	0	1.47548e-14	Nonsyn	FBgn0005632	NO
3R_4184227	87	2	82	3	76	1	60	2	84	1	-0.00956592	-0.000375232	-0.127197	-0.00465153	-0.140586	-4.65433	-7.88815	-2.12495	-5.37288	-2.03141	-2.59642e-10	1.63053e-05	3UTR	FBgn0037213	NO
3R_4184243	86	3	80	4	78	3	61	1	80	0	-0.000431474	-1.11737e-05	-0.00032394	-0.102092	NA	-7.74852	-11.402	-8.03511	-2.33249	NA	-1.51545e-13	9.52877e-09	3UTR	FBgn0037213	NO
3R_4297504	534	237	344	145	172	59	195	69	283	114	0	-3.79675e-303	-8.56276e-118	-1.3259e-138	-7.47922e-236	-100	-100	-100	-100	-100	0	0	3UTR	FBgn0041605	NO
3R_4297517	506	118	343	74	166	28	189	28	268	52	-1.10483e-210	-5.35951e-130	-6.10729e-47	-3.03468e-45	-3.25442e-89	-100	-100	-100	-100	-100	0	0	3UTR	FBgn0041605	NO
3R_4297518	504	174	343	116	166	43	189	49	270	84	0	-5.10407e-229	-4.01157e-80	-4.3236e-91	-1.10168e-162	-100	-100	-100	-100	-100	0	0	3UTR	FBgn0041605	NO
3R_4299218	50	7	24	3	13	2	25	1	29	4	-3.42971e-12	-9.21877e-06	-0.000215483	-0.041841	-1.79619e-07	-26.3985	-11.5943	-8.44273	-3.19473	-15.5324	0	3.16381e-24	3UTR	FBgn0041605	NO
3R_4299267	43	8	21	0	10	0	19	1	23	4	-8.41744e-15	NA	NA	-0.0317992	-6.75061e-08	-32.4061	NA	NA	-3.46417	-16.511	0	1.12409e-18	3UTR	FBgn0041605	NO
3R_4299387	46	13	15	2	15	1	22	1	19	3	-7.73071e-26	-0.000289439	-0.0251046	-0.0368201	-4.44126e-06	-100	-8.14771	-3.69723	-3.32007	-12.3246	0	0	3UTR	FBgn0041605	NO
3R_4299391	47	19	15	5	14	5	21	4	19	9	-1.16621e-40	-3.87253e-11	-2.58528e-11	-4.57489e-08	-9.30502e-21	-100	-23.9745	-24.3786	-16.9001	-100	0	0	3UTR	FBgn0041605	NO
3R_4404529	1897	6	981	6	994	3	2300	6	2854	10	-0.107694	-0.00675432	-0.264957	-0.212161	-0.0245019	-2.28183	-5.00095	-1.45774	-1.65462	-3.72123	-7.40184e-07	0.0463325	Nonsyn	FBgn0263594	NO
3R_4656505	36	7	45	4	29	0	22	3	29	0	-2.92564e-13	-1.10295e-06	NA	-7.03187e-06	NA	-28.8602	-13.7175	NA	-11.8651	NA	0	1.43082e-19	Nonsyn	FBgn0037265	YES
3R_5175678	71	9	53	0	47	1	81	0	86	0	-6.93677e-15	NA	-0.0786611	NA	NA	-32.6097	NA	-2.58168	NA	NA	-5.55112e-16	3.27805e-11	Syn	FBgn0259212	NO
3R_5236209	68	4	49	4	37	5	34	0	42	1	-5.84633e-06	-1.56008e-06	-5.45142e-09	NA	-0.0702929	-12.0497	-13.3708	-19.0274	NA	-2.69003	0	2.12704e-16	3UTR	FBgn0037301	NO
3R_5236375	236	163	149	73	78	36	43	0	150	24	0	-7.96854e-160	-2.21235e-78	NA	-7.24953e-40	-100	-100	-100	NA	-100	0	0	3UTR	FBgn0087005	NO
3R_5236378	249	117	160	70	79	31	45	0	154	75	-3.1272e-252	-9.762e-149	-6.77913e-65	NA	-6.83004e-164	-100	-100	-100	NA	-100	0	0	3UTR	FBgn0087005	NO
3R_5354295	118	1	137	1	213	3	236	4	334	1	-0.19749	-0.229289	-0.00573527	-0.000723937	-0.558996	-1.71919	-1.58523	-5.16399	-7.23117	-0.848125	-6.50769e-08	0.00407889	Nonsyn	FBgn0037312	NO
3R_5466166	3609	11	2910	10	3031	13	3768	10	2357	13	-0.0449432	-0.0274942	-0.00224658	-0.112073	-0.000234507	-3.12474	-3.6075	-6.09947	-2.24412	-8.35814	-6.649e-11	4.17657e-06	Nonsyn	FBgn0037328	NO
3R_5594099	1586	47	1038	23	716	4	1475	16	1565	23	-1.26765e-41	-1.92018e-18	-0.0339778	-8.38763e-09	-1.13515e-14	-100	-100	-3.39899	-18.5965	-32.1118	0	0	3UTR	FBgn0015324	NO
3R_5596927	1522	6	879	6	2017	7	1716	5	3497	9	-0.0460041	-0.00401499	-0.0573954	-0.178128	-0.147663	-3.10194	-5.51973	-2.88635	-1.81299	-1.98575	-2.25092e-07	0.0140993	Nonsyn	FBgn0250753	NO
3R_5597823	1171	7	2077	9	2396	6	1208	5	4345	13	-0.00402235	-0.00941268	-0.243073	-0.0558608	-0.035179	-5.5179	-4.6704	-1.53347	-2.91269	-3.36484	-1.52405e-08	0.000955825	Nonsyn	FBgn0250753	NO
3R_5650231	101	14	142	10	131	3	145	6	127	6	-5.98798e-23	-9.29312e-14	-0.00146042	-2.08331e-07	-9.50587e-08	-100	-30.007	-6.52976	-15.3841	-16.1688	0	0	Nonsyn	FBgn0262125	YES
3R_5650351	147	13	161	13	191	3	231	12	232	8	-9.03808e-19	-3.03002e-18	-0.00423902	-1.22919e-14	-8.07941e-09	-100	-100	-5.46554	-32.0273	-18.6339	0	0	Nonsyn	FBgn0262125	YES
3R_5651378	248	6	248	1	288	0	361	2	380	0	-4.70447e-06	-0.415063	NA	-0.131254	NA	-12.267	-1.07969	NA	-2.09553	NA	-1.96575e-07	0.012314	Nonsyn	FBgn0262125	YES
3R_6004380	841	57	638	24	689	20	768	9	1038	19	-2.69444e-70	-1.83595e-24	-1.82312e-18	-8.02252e-06	-4.91198e-14	-100	-100	-100	-11.7333	-30.6455	0	0	Nonsyn	FBgn0003261	YES
3R_6451796	68	5	47	0	29	2	61	2	75	0	-1.24861e-07	NA	-0.00110232	-0.00480426	NA	-15.8961	NA	-6.81089	-5.34065	NA	-6.5925e-13	4.14438e-08	Nonsyn	FBgn0037445	YES
3R_6451802	62	3	46	0	28	1	57	2	74	0	-0.000164277	NA	-0.0468619	-0.00420727	NA	-8.71404	NA	-3.08389	-5.47304	NA	-3.15727e-08	0.00197958	Nonsyn	FBgn0037445	YES
3R_6451807	69	4	48	0	32	1	63	0	80	0	-6.19784e-06	NA	-0.0535565	NA	NA	-11.9913	NA	-2.95368	NA	NA	-3.23201e-07	0.0202415	Syn	FBgn0037445	YES
3R_6455990	38	1	31	2	20	1	33	0	95	2	-0.0635983	-0.0012598	-0.0334728	NA	-0.011327	-2.7868	-6.67743	-3.41371	NA	-4.48622	-2.87634e-08	0.00180352	Nonsyn	FBgn0037445	YES
3R_7070089	48	5	39	0	29	0	59	0	100	0	-2.10889e-08	NA	NA	NA	NA	-17.6745	NA	NA	NA	NA	-2.10889e-08	0.00132249	Syn	FBgn0037466	NO
3R_7192775	81	20	70	14	71	6	100	11	117	5	-1.24549e-37	-2.36772e-25	-2.85326e-09	-3.53325e-17	-1.87482e-06	-100	-100	-19.6748	-100	-13.187	0	0	Nonsyn	FBgn0086372	YES
3R_7192825	95	8	68	2	73	0	121	1	144	5	-6.53115e-12	-0.00593763	NA	-0.202511	-5.18443e-06	-25.7544	-5.12941	NA	-1.69651	-12.1699	0	2.31556e-15	Nonsyn	FBgn0086372	YES
3R_8003457	132	4	80	2	72	1	129	0	146	1	-7.9658e-05	-0.00813709	-0.120502	NA	-0.244352	-9.43781	-4.81539	-2.17573	NA	-1.52884	-1.5887e-08	0.00099635	Nonsyn	FBgn0037536	NO
3R_8003458	132	5	78	2	72	2	125	3	146	0	-3.38987e-06	-0.00774839	-0.00663517	-0.00127675	NA	-12.5947	-4.86414	-5.01869	-6.66407	NA	-2.20823e-13	1.38829e-08	Nonsyn	FBgn0037536	NO
3R_8003486	188	4	115	5	135	2	181	4	180	1	-0.000308544	-1.72212e-06	-0.0220781	-0.000267224	-0.301255	-8.0838	-13.272	-3.82419	-8.22756	-1.34665	-7.77156e-16	5.07488e-11	Syn	FBgn0037536	NO
3R_8023269	64	11	33	1	33	1	48	3	58	3	-1.9603e-19	-0.0552301	-0.0552301	-7.64501e-05	-0.000134697	-100	-2.92373	-2.92373	-9.47891	-8.91255	0	0	Nonsyn	FBgn0037541	YES
3R_8242035	62	7	33	1	36	2	65	1	131	0	-1.65929e-11	-0.0552301	-0.00169775	-0.108787	NA	-24.822	-2.92373	-6.3793	-2.27227	NA	-1.11022e-16	9.81566e-12	3UTR	FBgn0037556	NO
3R_8345649	84	0	204	0	247	5	271	6	419	7	NA	NA	-6.87513e-05	-7.79225e-06	-8.58175e-06	NA	NA	-9.58505	-11.7624	-11.6659	-4.55191e-15	2.89307e-10	Nonsyn	FBgn0037580	NO
3R_8713328	120	1	56	1	110	0	69	2	231	3	-0.200837	-0.0937239	NA	-0.00610864	-0.00716831	-1.704	-2.4139	NA	-5.1011	-4.94167	-7.08107e-07	0.0443261	Syn	FBgn0037612	NO
3R_8736376	93	26	23	0	18	0	55	0	15	1	-4.51397e-50	NA	NA	NA	-0.0251046	-100	NA	NA	NA	-3.69723	0	0	3UTR	FBgn0037623	YES
3R_8737810	137	30	21	0	24	1	48	3	36	1	-6.47832e-54	NA	-0.0401674	-7.64501e-05	-0.0602511	-100	NA	-3.23472	-9.47891	-2.83921	0	0	Nonsyn	FBgn0037623	YES
3R_8737963	92	12	18	0	17	0	29	0	20	0	-1.53332e-19	NA	NA	NA	NA	-100	NA	NA	NA	NA	0	0	Nonsyn	FBgn0037623	YES
3R_8738034	125	7	42	1	28	2	38	0	21	0	-2.45378e-09	-0.0702929	-0.0010274	NA	NA	-19.8256	-2.69003	-6.88124	NA	NA	-1.71085e-13	1.07558e-08	Nonsyn	FBgn0037623	YES
3R_9011844	57	7	176	0	209	0	265	0	287	5	-8.98569e-12	NA	NA	NA	-0.000138592	-25.4354	NA	NA	NA	-8.88405	-1.22125e-15	7.83751e-11	Nonsyn	FBgn0037655	NO
3R_9018444	19	1	48	0	28	1	36	0	84	3	-0.0317992	NA	-0.0468619	NA	-0.000402722	-3.46417	NA	-3.08389	NA	-7.81746	-5.76941e-07	0.0361217	Syn	FBgn0264075	NO
3R_9447793	249	5	132	2	97	0	115	1	102	0	-7.14064e-05	-0.0211639	NA	-0.192469	NA	-9.54716	-3.86602	NA	-1.74251	NA	-2.61798e-07	0.0163975	Nonsyn	FBgn0261552	NO
3R_9447944	337	9	209	8	127	1	193	6	234	3	-8.66574e-09	-3.57719e-09	-0.212552	-1.11062e-06	-0.00742599	-18.5639	-19.4487	-1.65296	-13.7106	-4.90648	0	3.07648e-21	3UTR	FBgn0261552	NO
3R_9448522	195	4	122	2	82	3	99	3	127	3	-0.000354251	-0.0182399	-0.000375232	-0.000650739	-0.00133625	-7.94568	-4.01325	-7.88815	-7.33773	-6.61855	-2.10942e-15	1.31306e-10	3UTR	FBgn0261552	NO
3R_9526843	95	4	91	5	112	3	182	4	182	2	-2.20465e-05	-5.39503e-07	-0.00093056	-0.000272868	-0.0385086	-10.7224	-14.4326	-6.98019	-8.20666	-3.27606	0	7.18359e-15	3UTR	FBgn0037702	NO
4_1047929	355	1	256	11	263	3	403	5	374	3	-0.594142	-1.22505e-12	-0.0102029	-0.000651785	-0.0259131	-0.803042	-27.4281	-4.59018	-7.33612	-3.66593	0	5.84979e-15	Syn	FBgn0264607	NO
4_1048082	343	2	332	10	236	4	397	3	359	1	-0.120096	-4.10073e-10	-0.000723937	-0.0302202	-0.600837	-2.17891	-21.6147	-7.23117	-3.51432	-0.794853	-4.44089e-16	2.84261e-11	Syn	FBgn0264607	NO
4_1265107	71	32	54	29	28	13	47	21	46	20	-2.07961e-69	-4.8332e-66	-2.92498e-29	-5.88765e-46	-1.57328e-43	-100	-100	-100	-100	-100	0	0	Nonsyn	FBgn0053653	YES
4_364483	62	0	59	4	92	0	136	1	182	0	NA	-3.30674e-06	NA	-0.227615	NA	NA	-12.6195	NA	-1.59175	NA	-6.7315e-07	0.0421391	Nonsyn	FBgn0039904	NO
4_551070	82	0	45	0	16	1	66	3	35	2	NA	NA	-0.0267782	-0.000197778	-0.00160514	NA	NA	-3.63352	-8.52846	-6.43535	-8.38069e-09	0.000525746	Nonsyn	FBgn0026869	NO
4_666908	94	1	107	1	83	2	162	8	219	1	-0.157322	-0.17908	-0.00873648	-4.80171e-10	-0.366527	-1.92709	-1.80813	-4.74461	-21.4569	-1.18135	-3.06422e-14	1.92449e-09	Nonsyn	FBgn0024728	NO
4_686912	43	2	30	2	32	0	37	4	29	2	-0.00241548	-0.00117979	NA	-4.94159e-07	-0.00110232	-6.02706	-6.74301	NA	-14.5204	-6.81089	-1.55431e-15	9.74709e-11	3UTR	FBgn0039920	NO
4_686921	50	0	26	4	30	4	37	3	26	0	NA	-1.13515e-07	-2.06976e-07	-3.48193e-05	NA	NA	-15.9913	-15.3907	-10.2654	NA	0	5.15321e-14	3UTR	FBgn0039920	NO
4_686924	49	4	26	6	29	0	38	3	23	0	-1.56008e-06	-4.89215e-12	NA	-3.77566e-05	NA	-13.3708	-26.0434	NA	-10.1844	NA	0	1.81637e-17	3UTR	FBgn0039920	NO
4_686929	50	5	27	6	30	9	38	4	25	6	-2.60224e-08	-6.28089e-12	-1.41745e-18	-5.51558e-07	-3.76859e-12	-17.4643	-25.7935	-100	-14.4105	-26.3043	0	0	3UTR	FBgn0039920	NO
4_686932	50	7	27	5	29	5	36	4	25	6	-3.42971e-12	-1.02379e-09	-1.50182e-09	-4.41326e-07	-3.76859e-12	-26.3985	-20.6998	-20.3166	-14.6335	-26.3043	0	5.53795e-43	3UTR	FBgn0039920	NO
4_686941	57	2	32	2	32	1	38	0	25	1	-0.00420727	-0.00134235	-0.0535565	NA	-0.041841	-5.47304	-6.614	-2.95368	NA	-3.19473	-1.2035e-08	0.000754895	3UTR	FBgn0039920	NO
4_686958	45	2	24	1	24	0	29	2	27	1	-0.00264263	-0.0401674	NA	-0.00110232	-0.0451883	-5.9373	-3.23472	NA	-6.81089	-3.11943	-5.0578e-09	0.000317347	3UTR	FBgn0039920	NO
4_686973	36	0	24	2	21	2	23	0	23	0	NA	-0.000753405	-0.000575108	NA	NA	NA	-7.19128	-7.46124	NA	NA	-4.33001e-07	0.027115	3UTR	FBgn0039920	NO
4_688162	43	2	22	2	15	1	37	1	35	0	-0.00241548	-0.000631933	-0.0251046	-0.0619247	NA	-6.02706	-7.36704	-3.69723	-2.81264	NA	-2.26889e-09	0.000142407	3UTR	FBgn0039920	NO
4_767187	363	31	196	14	124	7	112	22	102	10	-3.61445e-42	-8.86228e-19	-2.31975e-09	-8.37083e-39	-3.1669e-15	-100	-100	-19.8818	-100	-33.3695	0	0	Nonsyn	FBgn0005666	YES
4_767199	324	17	172	6	115	8	94	7	95	6	-3.37464e-20	-5.67802e-07	-3.08517e-11	-3.29569e-10	-1.67301e-08	-100	-14.3815	-24.2018	-21.8332	-17.9061	0	0	Nonsyn	FBgn0005666	YES
4_767264	323	64	150	12	109	19	87	9	74	10	-4.82184e-110	-6.6627e-17	-1.21071e-32	-4.66386e-14	-1.11452e-16	-100	-36.7368	-100	-30.6965	-36.7368	0	0	Nonsyn	FBgn0005666	YES
4_874383	115	47	71	33	42	13	61	16	121	28	-1.27545e-98	-4.11634e-72	-1.95063e-26	-7.0644e-31	-3.53101e-51	-100	-100	-100	-100	-100	0	0	Nonsyn	FBgn0025726	YES
4_878970	101	24	85	20	53	3	77	6	109	17	-2.11423e-44	-3.70114e-37	-0.000102902	-4.68307e-09	-1.76455e-28	-100	-100	-9.18179	-19.1793	-100	0	0	Nonsyn	FBgn0025726	YES
4_920167	255	0	90	0	85	0	190	6	405	1	NA	NA	NA	-1.01405e-06	-0.677824	NA	NA	NA	-13.8016	-0.708708	-4.99194e-07	0.031256	Nonsyn	FBgn0023213	NO
X_10057529	44	4	21	0	37	0	99	0	139	1	-1.00626e-06	NA	NA	NA	-0.232636	-13.8093	NA	NA	NA	-1.57234	-2.08856e-07	0.0130828	Nonsyn	FBgn0030174	NO
X_10057553	39	3	12	0	34	0	92	2	137	0	-4.08519e-05	NA	NA	-0.0106508	NA	-10.1056	NA	NA	-4.54744	NA	-4.32786e-07	0.0271019	Nonsyn	FBgn0030174	NO
X_10368599	321	5	169	1	214	0	322	4	326	5	-0.000232357	-0.282845	NA	-0.00225726	-0.000249427	-8.36735	-1.40095	NA	-6.09473	-8.29647	-3.21858e-11	2.0221e-06	Nonsyn	FBgn0028480	NO
X_10716396	129	5	89	1	98	0	200	1	254	0	-3.02891e-06	-0.148954	NA	-0.334728	NA	-12.7073	-1.97767	NA	-1.25714	NA	-1.19241e-07	0.0074719	Nonsyn	FBgn0052676	NO
X_10746485	288	38	250	20	314	15	501	14	474	21	-8.65684e-59	-3.47147e-27	-2.16704e-17	-3.75074e-13	-4.60242e-23	-100	-100	-100	-28.6118	-100	0	0	Nonsyn	FBgn0003204	YES
X_10746488	285	33	238	18	302	19	481	13	459	24	-2.66237e-49	-3.57863e-24	-6.78158e-24	-3.89225e-12	-7.60152e-28	-100	-100	-100	-26.272	-100	0	0	Nonsyn	FBgn0003204	YES
X_11052798	98	71	79	45	76	32	50	28	37	19	-6.95963e-174	-2.67875e-103	-3.50918e-68	-1.53142e-64	-3.00297e-43	-100	-100	-100	-100	-100	0	0	Nonsyn	FBgn0030258	NO
X_11431152	36	0	34	0	20	2	14	2	40	0	NA	NA	-0.000520901	-0.000251122	NA	NA	NA	-7.56021	-8.2897	NA	-1.30759e-07	0.00819271	3UTR	FBgn0262740	NO
X_11575555	32	6	32	0	50	1	76	0	111	5	-1.90907e-11	NA	-0.083682	NA	-1.44611e-06	-24.6818	NA	-2.52228	NA	-13.4466	0	1.39599e-13	Nonsyn	FBgn0030314	YES
X_11704176	460	35	272	2	306	9	252	7	318	3	-1.32179e-45	-0.0798042	-3.76723e-09	-3.01028e-07	-0.0169526	-100	-2.56782	-19.3969	-15.0161	-4.0858	0	0	3UTR	FBgn0011754	NO
X_11704179	464	64	267	23	300	17	255	11	317	21	-3.79473e-99	-8.7025e-32	-9.14859e-21	-1.1742e-12	-1.00879e-26	-100	-100	-100	-27.4705	-100	0	0	3UTR	FBgn0011754	NO
X_11704187	509	7	305	1	331	2	278	4	345	3	-2.96758e-05	-0.51046	-0.11286	-0.0013243	-0.0210048	-10.4252	-0.916839	-2.2375	-6.62754	-3.87349	-3.48294e-11	2.18815e-06	3UTR	FBgn0011754	NO
X_11704188	502	79	305	37	328	38	273	33	341	29	-8.40558e-127	-7.3144e-56	-1.57117e-56	-6.0095e-50	-1.68941e-39	-100	-100	-100	-100	-100	0	0	3UTR	FBgn0011754	NO
X_11801173	93	3	40	3	38	2	49	3	51	4	-0.000542384	-4.4109e-05	-0.00189046	-8.13344e-05	-1.83515e-06	-7.51981	-10.0289	-6.27188	-9.41698	-13.2084	0	4.24884e-16	3UTR	FBgn0000259	NO
X_11811805	124	0	95	0	89	16	141	0	261	0	NA	NA	-5.88314e-28	NA	NA	NA	NA	-100	NA	NA	0	0	Nonsyn	FBgn0030336	YES
X_11812071	115	1	133	7	131	1	168	0	230	0	-0.192469	-3.78351e-09	-0.219247	NA	NA	-1.74251	-19.3926	-1.62518	NA	NA	-1.30414e-10	8.19094e-06	Nonsyn	FBgn0030336	YES
X_11812074	111	6	139	9	140	1	172	2	230	2	-4.26e-08	-3.4456e-12	-0.23431	-0.0346923	-0.0590497	-16.9714	-26.3939	-1.56598	-3.37853	-2.85875	0	3.77926e-18	Nonsyn	FBgn0030336	YES
X_11812089	110	10	131	11	147	5	180	4	240	4	-6.88824e-15	-7.54754e-16	-5.73188e-06	-0.000261664	-0.000770548	-32.6097	-34.7909	-12.0695	-8.24858	-7.16879	0	3.9013e-37	Nonsyn	FBgn0030336	YES
X_11869891	62	3	52	1	51	2	63	2	105	7	-0.000164277	-0.0870293	-0.00338209	-0.00511663	-7.21153e-10	-8.71404	-2.48471	-5.69095	-5.27782	-21.0502	0	1.07186e-14	Nonsyn	FBgn0030345	NO
X_11897627	80	0	34	8	165	0	233	0	462	0	NA	-1.06813e-15	NA	NA	NA	NA	-34.4342	NA	NA	NA	-1.11022e-15	6.98785e-11	Syn	FBgn0260780	NO
X_12595245	101	5	83	0	93	1	101	0	74	0	-9.0623e-07	NA	-0.155649	NA	NA	-13.914	NA	-1.93697	NA	NA	-1.30624e-07	0.00818438	Nonsyn	FBgn0030403	NO
X_12638680	106	16	62	7	52	2	61	2	77	2	-1.19665e-26	-1.65929e-11	-0.00351371	-0.00480426	-0.00755733	-100	-24.822	-5.65284	-5.34065	-4.88901	0	0	Nonsyn	FBgn0030412	YES
X_12905714	206	2	187	0	293	0	297	0	557	8	-0.0483324	NA	NA	NA	-5.92928e-06	-3.05372	NA	NA	NA	-12.0356	-2.7976e-07	0.0175219	Nonsyn	FBgn0030432	NO
X_13383542	166	0	27	0	14	0	21	3	29	3	NA	NA	NA	-6.08059e-06	-1.65391e-05	NA	NA	NA	-12.0104	-11.0098	-1.00567e-10	6.31649e-06	Nonsyn	FBgn0030479	NO
X_13457271	2654	57	2554	0	2170	0	1708	0	2906	87	-1.46479e-42	NA	NA	NA	-6.60873e-76	-100	NA	NA	NA	-100	0	0	Syn	FBgn0085353	NO
X_13595486	3302	10	3610	9	1300	6	1643	7	1937	9	-0.0563162	-0.170092	-0.0238626	-0.0224839	-0.00613397	-2.9048	-1.85526	-3.74735	-3.80618	-5.09698	-2.74593e-08	0.00172178	Nonsyn	FBgn0004169	NO
X_1373346	116	16	73	1	94	5	124	5	196	1	-5.55096e-26	-0.122176	-6.34147e-07	-2.49499e-06	-0.328034	-100	-2.16276	-14.271	-12.9012	-1.27418	0	0	Nonsyn	FBgn0024987	NO
X_1373528	111	24	85	5	70	2	115	5	192	2	-2.68033e-43	-3.8372e-07	-0.00628191	-1.72212e-06	-0.0424898	-100	-14.7734	-5.07322	-13.272	-3.17966	0	0	3UTR	FBgn0024987	NO
X_1373588	124	6	72	2	65	0	109	1	199	1	-8.24676e-08	-0.00663517	NA	-0.182427	-0.333054	-16.3109	-5.01869	NA	-1.79123	-1.26136	-2.57615e-11	1.61855e-06	3UTR	FBgn0024987	NO
X_1373589	124	10	73	7	65	0	108	1	203	6	-2.34629e-14	-5.40961e-11	NA	-0.180753	-1.48833e-06	-31.3849	-23.6403	NA	-1.79964	-13.4179	0	1.96836e-26	3UTR	FBgn0024987	NO
X_1373602	169	10	99	3	86	1	144	0	298	6	-5.36134e-13	-0.000650739	-0.143933	NA	-1.33253e-05	-28.2544	-7.33773	-2.00951	NA	-11.2258	0	3.92672e-17	3UTR	FBgn0024987	NO
X_1373604	191	9	102	4	94	0	155	1	336	4	-5.98751e-11	-2.91559e-05	NA	-0.259414	-0.00262997	-23.5388	-10.4429	NA	-1.47623	-5.9421	0	6.59953e-14	3UTR	FBgn0024987	NO
X_1373614	237	5	125	1	117	1	193	2	442	2	-5.65954e-05	-0.209205	-0.195816	-0.0428968	-0.185652	-9.77961	-1.66722	-1.72689	-3.17033	-1.77527	-1.35169e-08	0.000847823	3UTR	FBgn0024987	NO
X_1373704	286	3	133	4	131	4	184	1	550	6	-0.0127842	-8.20191e-05	-7.73468e-05	-0.30795	-0.000377437	-4.36593	-9.4086	-9.46725	-1.32784	-7.8823	-8.10463e-15	5.07139e-10	3UTR	FBgn0024987	NO
X_13751767	306	1	223	10	213	0	350	3	523	3	-0.512134	-8.44933e-12	NA	-0.0218097	-0.0603731	-0.914331	-25.4969	NA	-3.83628	-2.83725	-4.32987e-15	2.69353e-10	Nonsyn	FBgn0030520	NO
X_1378070	195	8	174	1	168	5	173	1	306	2	-2.07671e-09	-0.291213	-1.09492e-05	-0.28954	-0.0983286	-19.9925	-1.37577	-11.4222	-1.38074	-2.3682	-1.11022e-16	8.51568e-12	Nonsyn	FBgn0023169	YES
X_1378095	214	23	181	2	180	4	191	9	340	17	-4.54407e-34	-0.0381195	-0.000261664	-5.98751e-11	-7.62101e-20	-100	-3.28603	-8.24858	-23.5388	-100	0	0	Nonsyn	FBgn0023169	YES
X_1378269	214	6	178	1	176	0	240	2	329	1	-2.01871e-06	-0.297908	NA	-0.0637668	-0.550628	-13.1131	-1.35623	NA	-2.78424	-0.859409	-1.36037e-08	0.00085325	3UTR	FBgn0023169	YES
X_1378278	203	19	163	9	163	7	213	2	296	9	-3.12985e-27	-1.45001e-11	-1.54967e-08	-0.0513683	-2.82427e-09	-100	-24.9569	-17.9826	-2.99431	-19.685	0	0	3UTR	FBgn0023169	YES
X_1378279	193	36	163	22	158	17	211	13	286	17	-1.32955e-61	-6.12995e-35	-1.37362e-25	-1.064e-16	-4.05599e-21	-100	-100	-100	-36.7368	-100	0	0	3UTR	FBgn0023169	YES
X_1378284	211	40	169	26	175	20	227	16	302	22	-1.42609e-68	-1.39463e-42	-2.2043e-30	-3.7096e-21	-7.70925e-29	-100	-100	-100	-100	-100	0	0	3UTR	FBgn0023169	YES
X_1378478	174	1	139	4	143	2	202	0	246	0	-0.291213	-9.72678e-05	-0.0245975	NA	NA	-1.37577	-9.23809	-3.71738	NA	NA	-5.9706e-07	0.0373801	3UTR	FBgn0023169	YES
X_14199472	464	0	628	0	526	66	800	0	899	0	NA	NA	-2.55909e-99	NA	NA	NA	NA	-100	NA	NA	0	0	Syn	FBgn0004649	NO
X_14829820	54	4	22	0	26	1	26	1	48	0	-2.31312e-06	NA	-0.0435147	-0.0435147	NA	-12.9769	NA	-3.15634	-3.15634	NA	-4.19411e-09	0.000263184	Nonsyn	FBgn0030581	YES
X_14829821	53	13	22	2	26	1	26	2	45	2	-6.32254e-25	-0.000631933	-0.0435147	-0.000885249	-0.00264263	-100	-7.36704	-3.15634	-7.03008	-5.9373	0	0	Nonsyn	FBgn0030581	YES
X_15075819	887	2	1031	5	1452	17	2138	19	2481	56	-0.57394	-0.0315378	-9.46882e-10	-8.6419e-09	-5.62083e-43	-0.828513	-3.47229	-20.7778	-18.5666	-100	0	0	Nonsyn	FBgn0030608	NO
X_1555187	354	110	77	0	64	0	60	0	68	0	-2.0826e-212	NA	NA	NA	NA	-100	NA	NA	NA	NA	0	0	Nonsyn	FBgn0025390	NO
X_1556153	84	3	60	0	49	0	51	2	87	1	-0.000402722	NA	NA	-0.00338209	-0.145607	-7.81746	NA	NA	-5.69095	-1.99877	-1.84211e-07	0.0115403	Nonsyn	FBgn0025390	NO
X_1556246	99	0	70	0	46	0	83	0	133	77	NA	NA	NA	NA	-2.05321e-176	NA	NA	NA	NA	-100	0	0	Nonsyn	FBgn0025390	NO
X_15764253	37	0	29	4	29	1	38	2	69	13	NA	-1.79619e-07	-0.0485356	-0.00189046	-2.83307e-23	NA	-15.5324	-3.04963	-6.27188	-100	0	0	Nonsyn	FBgn0030687	NO
X_15862771	235	4	141	1	190	5	264	7	87	8	-0.000712604	-0.235983	-1.97889e-05	-4.11263e-07	-3.17727e-12	-7.24694	-1.55967	-10.8304	-14.704	-26.475	0	2.44256e-22	Nonsyn	FBgn0001105	NO
X_15897294	305	76	183	55	151	21	232	31	488	48	-7.8694e-139	-3.83173e-106	-1.03737e-33	-1.92546e-48	-2.07603e-67	-100	-100	-100	-100	-100	0	0	Nonsyn	FBgn0003392	YES
X_16098737	34	1	22	0	15	1	33	2	21	4	-0.0569038	NA	-0.0251046	-0.00142743	-4.57489e-08	-2.89471	NA	-3.69723	-6.55259	-16.9001	-8.9484e-14	5.62876e-09	Nonsyn	FBgn0259699	NO
X_16098739	36	1	22	0	15	1	33	2	20	4	-0.0602511	NA	-0.0251046	-0.00142743	-3.70844e-08	-2.83921	NA	-3.69723	-6.55259	-17.1101	-7.67164e-14	4.82326e-09	Nonsyn	FBgn0259699	NO
X_16338499	103	2	95	4	144	6	162	4	124	3	-0.0132218	-2.20465e-05	-1.99996e-07	-0.000175158	-0.00124764	-4.3325	-10.7224	-15.425	-8.64991	-6.68712	0	7.96964e-16	3UTR	FBgn0011764	NO
X_16558802	96	0	99	0	109	0	182	0	295	199	NA	NA	NA	NA	0	NA	NA	NA	NA	-100	0	0	Syn	FBgn0011826	NO
X_16681534	26	3	44	4	43	5	45	2	79	3	-1.18127e-05	-1.00626e-06	-1.19383e-08	-0.00264263	-0.00033631	-11.3463	-13.8093	-18.2435	-5.9373	-7.99765	0	7.94286e-21	Nonsyn	FBgn0000152	YES
X_16799519	113	1	105	1	135	0	152	3	250	5	-0.189121	-0.175732	NA	-0.00223071	-7.27633e-05	-1.75844	-1.82537	NA	-6.10655	-9.52834	-4.50221e-09	0.000282509	Nonsyn	FBgn0030791	NO
X_1690573	21	8	11	1	16	1	20	3	11	1	-1.2205e-17	-0.01841	-0.0267782	-5.21847e-06	-0.01841	-100	-4.00405	-3.63352	-12.1633	-4.00405	0	0	Nonsyn	FBgn0023531	YES
X_16934318	284	27	160	9	139	5	98	9	160	10	-3.14292e-38	-1.22703e-11	-4.3638e-06	-1.40742e-13	-3.09581e-13	-100	-25.1238	-12.3422	-29.5916	-28.8037	0	0	Nonsyn	FBgn0027556	NO
X_17097006	37	0	11	1	22	1	54	3	30	4	NA	-0.01841	-0.0368201	-0.000108819	-2.06976e-07	NA	-4.00405	-3.32007	-9.12588	-15.3907	-1.4877e-14	9.34457e-10	Nonsyn	FBgn0030816	NO
X_17097065	55	0	17	2	49	4	97	21	55	9	NA	-0.000374075	-1.56008e-06	-4.32441e-38	-6.06678e-16	NA	-7.89124	-13.3708	-100	-35.1274	0	0	Nonsyn	FBgn0030816	NO
X_1781840	44	25	18	10	19	5	19	5	30	5	-5.22458e-58	-7.39197e-24	-1.49115e-10	-1.49115e-10	-1.79967e-09	-100	-100	-22.6263	-22.6263	-20.1357	0	0	Nonsyn	FBgn0026086	YES
X_1784005	70	18	27	12	25	9	27	10	33	5	-2.23354e-34	-8.12212e-27	-2.03933e-19	-1.40575e-21	-2.98476e-09	-100	-100	-100	-100	-19.6297	0	0	3UTR	FBgn0026086	YES
X_1784034	53	7	21	9	20	5	22	5	31	2	-5.26961e-12	-2.95178e-20	-1.98544e-10	-3.36294e-10	-0.0012598	-25.9691	-100	-22.34	-21.813	-6.67743	0	0	3UTR	FBgn0026086	YES
X_1784035	53	6	21	3	20	3	22	2	30	1	-4.69309e-10	-6.08059e-06	-5.21847e-06	-0.000631933	-0.0502092	-21.4798	-12.0104	-12.1633	-7.36704	-3.01656	0	2.9056e-20	3UTR	FBgn0026086	YES
X_1784036	52	9	21	10	20	6	22	6	31	5	-3.52623e-16	-5.93124e-23	-8.30725e-13	-1.59457e-12	-2.14278e-09	-35.6382	-100	-27.8164	-27.1644	-19.9612	0	0	3UTR	FBgn0026086	YES
X_1785204	39	3	41	3	20	2	34	2	37	3	-4.08519e-05	-4.75319e-05	-0.000520901	-0.00151503	-3.48193e-05	-10.1056	-9.95413	-7.56021	-6.49308	-10.2654	0	3.35841e-15	3UTR	FBgn0026086	YES
X_1785212	39	0	41	7	19	6	32	0	38	3	NA	-7.8219e-13	-5.82342e-13	NA	-3.77566e-05	NA	-27.8767	-28.1718	NA	-10.1844	0	1.08511e-24	3UTR	FBgn0026086	YES
X_1785216	37	12	39	13	19	1	33	4	36	9	-8.52255e-25	-6.23771e-27	-0.0317992	-3.07811e-07	-9.24317e-18	-100	-100	-3.46417	-14.9938	-100	0	0	3UTR	FBgn0026086	YES
X_1785441	38	1	30	4	19	5	19	1	11	0	-0.0635983	-2.06976e-07	-1.49115e-10	-0.0317992	NA	-2.7868	-15.3907	-22.6263	-3.46417	NA	0	3.75038e-15	3UTR	FBgn0026086	YES
X_1785444	38	1	34	7	18	5	19	3	11	2	-0.0635983	-1.89094e-13	-1.10028e-10	-4.44126e-06	-0.000152278	-2.7868	-29.2967	-22.9303	-12.3246	-8.78988	0	5.47165e-29	3UTR	FBgn0026086	YES
X_1785543	27	7	30	5	11	5	24	7	16	1	-3.15358e-14	-1.79967e-09	-5.99105e-12	-1.2345e-14	-0.0267782	-31.0878	-20.1357	-25.8407	-32.0273	-3.63352	0	6.99007e-45	3UTR	FBgn0026086	YES
X_1786528	37	2	37	3	26	0	22	0	25	3	-0.00179286	-3.48193e-05	NA	NA	-1.04628e-05	-6.32484	-10.2654	NA	NA	-11.4677	-6.52589e-13	4.10206e-08	3UTR	FBgn0026086	YES
X_18201429	56	36	35	15	30	12	32	20	36	14	-8.31424e-86	-7.03823e-33	-4.02247e-26	-6.47709e-48	-4.90479e-30	-100	-100	-100	-100	-100	0	0	Nonsyn	FBgn0083228	YES
X_18201447	56	4	36	4	28	4	32	1	35	0	-2.67927e-06	-4.41326e-07	-1.55051e-07	-0.0535565	NA	-12.83	-14.6335	-15.6795	-2.95368	NA	0	6.02489e-16	Syn	FBgn0083228	YES
X_1906953	24	1	19	0	18	2	30	1	50	1	-0.0401674	NA	-0.000420376	-0.0502092	-0.083682	-3.23472	NA	-7.77457	-3.01656	-2.52228	-6.5049e-08	0.00407721	Nonsyn	FBgn0023511	NO
X_19283881	72	3	45	2	56	0	83	3	81	4	-0.000255853	-0.00264263	NA	-0.000388821	-1.17385e-05	-8.27104	-5.9373	NA	-7.85259	-11.3526	-3.10862e-15	1.93892e-10	Nonsyn	FBgn0031011	YES
X_19283890	78	3	46	2	63	0	89	0	83	5	-0.00032394	-0.00275985	NA	NA	-3.40597e-07	-8.03511	-5.89396	NA	NA	-14.8926	-3.03979e-13	1.91162e-08	Nonsyn	FBgn0031011	YES
X_19284344	76	4	37	1	44	0	72	2	62	0	-9.11254e-06	-0.0619247	NA	-0.00663517	NA	-11.6059	-2.81264	NA	-5.01869	NA	-3.61856e-09	0.000227079	Nonsyn	FBgn0031011	YES
X_19506932	314	2	180	3	139	3	212	3	187	2	-0.102897	-0.0035919	-0.00172996	-0.00566125	-0.0404789	-2.32503	-5.63087	-6.36052	-5.17694	-3.22715	-1.35709e-10	8.52334e-06	Nonsyn	FBgn0027621	YES
X_19507053	393	6	248	2	167	0	270	0	202	3	-6.20208e-05	-0.0676433	NA	NA	-0.00495283	-9.68807	-2.72714	NA	NA	-5.31027	-2.00411e-08	0.00125684	Nonsyn	FBgn0027621	YES
X_19508447	336	32	158	10	136	11	227	12	229	15	-4.9193e-45	-2.72806e-13	-1.14947e-15	-9.97704e-15	-1.91127e-19	-100	-28.9301	-34.4342	-32.237	-100	0	0	Nonsyn	FBgn0027621	YES
X_19508448	331	6	155	0	136	2	224	0	226	4	-2.39992e-05	NA	-0.0223865	NA	-0.00061618	-10.6375	NA	-3.81047	NA	-7.39228	-3.27265e-10	2.05506e-05	Nonsyn	FBgn0027621	YES
X_19508456	310	6	151	0	127	2	208	1	209	0	-1.66342e-05	NA	-0.0196781	-0.348117	NA	-11.0041	NA	-3.93807	-1.22423	NA	-9.52881e-08	0.00597189	Nonsyn	FBgn0027621	YES
X_19624460	64	0	55	0	75	0	94	4	177	2	NA	NA	NA	-2.11463e-05	-0.0365796	NA	NA	NA	-10.7641	-3.3265	-7.59541e-07	0.0475419	Nonsyn	FBgn0031044	NO
X_19641588	134	12	173	9	280	1	339	6	356	7	-1.66879e-17	-2.47349e-11	-0.468619	-2.74135e-05	-2.97867e-06	-100	-24.4228	-0.983141	-10.5045	-12.724	0	0	3UTR	FBgn0031048	NO
X_19729029	20	5	17	1	10	1	11	2	12	6	-1.98544e-10	-0.0284519	-0.0167364	-0.000152278	-2.00321e-14	-22.34	-3.57373	-4.09853	-8.78988	-31.5438	0	1.7752e-26	3UTR	FBgn0031064	NO
X_19834873	22	4	33	0	40	0	75	0	44	0	-5.58405e-08	NA	NA	NA	NA	-16.7008	NA	NA	NA	NA	-5.58405e-08	0.00350025	Nonsyn	FBgn0261811	YES
X_19835017	32	4	51	0	40	0	56	0	54	1	-2.70862e-07	NA	NA	NA	-0.0903766	-15.1217	NA	NA	NA	-2.44862	-2.3406e-08	0.00146772	Nonsyn	FBgn0261811	YES
X_20157510	122	0	51	5	103	0	73	0	132	0	NA	-2.88107e-08	NA	NA	NA	NA	-17.3625	NA	NA	NA	-2.88107e-08	0.00180646	3UTR	FBgn0031090	NO
X_2112342	176	8	129	0	110	12	191	6	267	5	-9.25793e-10	NA	-1.4457e-18	-1.04544e-06	-9.9016e-05	-20.8004	NA	-100	-13.7711	-9.22028	0	0	3UTR	FBgn0000382	YES
X_2112355	173	8	123	0	115	8	191	5	245	3	-8.08127e-10	NA	-3.08517e-11	-2.02928e-05	-0.00841781	-20.9363	NA	-24.2018	-10.8053	-4.78161	0	2.67535e-22	3UTR	FBgn0000382	YES
X_2112356	181	17	127	3	120	12	197	17	258	9	-1.50073e-24	-0.00133625	-4.26701e-18	-6.58985e-24	-8.52447e-10	-100	-6.61855	-100	-100	-20.8829	0	0	3UTR	FBgn0000382	YES
X_2112610	210	9	153	2	154	3	238	0	394	3	-1.39044e-10	-0.0279109	-0.00231488	NA	-0.0296375	-22.6962	-3.59266	-6.06955	NA	-3.5335	-2.22045e-16	1.62707e-11	3UTR	FBgn0000382	YES
X_2127357	70	0	31	12	31	0	12	0	52	0	NA	-6.55285e-26	NA	NA	NA	NA	-100	NA	NA	NA	0	0	Nonsyn	FBgn0004861	NO
X_21628599	340	1	131	4	130	3	211	2	283	2	-0.569038	-7.73468e-05	-0.00142873	-0.0504932	-0.0856355	-0.834872	-9.46725	-6.55168	-3.01106	-2.50017	-1.93638e-10	1.21612e-05	Syn	FBgn0024807	NO
X_2216189	93	0	105	3	87	1	106	0	151	4	NA	-0.000772	-0.145607	NA	-0.000133789	NA	-7.16691	-1.99877	NA	-8.91932	-1.3989e-08	0.00087739	Nonsyn	FBgn0004397	YES
X_2216197	98	0	113	6	88	0	65	1	153	3	NA	-4.73996e-08	NA	-0.108787	-0.00227255	NA	-16.8647	NA	-2.27227	-6.08799	-1.10908e-11	6.96923e-07	Syn	FBgn0004397	YES
X_2216615	81	4	74	1	105	3	94	2	110	2	-1.17385e-05	-0.123849	-0.000772	-0.0110995	-0.0149869	-11.3526	-2.14997	-7.16691	-4.5064	-4.20806	-1.73306e-13	1.08954e-08	Nonsyn	FBgn0004397	YES
X_2217806	86	20	83	10	95	3	82	12	100	12	-4.81502e-37	-3.72221e-16	-0.000577106	-3.55568e-20	-4.38464e-19	-100	-35.6382	-7.45777	-100	-100	0	0	Nonsyn	FBgn0004397	YES
X_22494163	71	2	34	1	35	0	47	2	60	1	-0.00645742	-0.0569038	NA	-0.00287949	-0.100418	-5.04575	-2.89471	NA	-5.85158	-2.3482	-9.78097e-08	0.00612954	Syn	FBgn0027279	YES
X_22502638	296	7	107	4	100	2	129	0	215	2	-8.82087e-07	-3.51717e-05	-0.0124958	NA	-0.0522495	-13.941	-10.2553	-4.38861	NA	-2.97774	-1.96509e-14	1.23391e-09	Nonsyn	FBgn0027279	YES
X_22502642	273	0	97	3	101	2	127	3	206	2	NA	-0.000613216	-0.0127357	-0.00133625	-0.0483324	NA	-7.3971	-4.36971	-6.61855	-3.05372	-4.88792e-10	3.06903e-05	Nonsyn	FBgn0027279	YES
X_22502713	200	78	91	24	76	23	124	20	136	29	-1.50694e-160	-1.22673e-45	-2.14272e-45	-1.48917e-33	-8.48493e-52	-100	-100	-100	-100	-100	0	0	Nonsyn	FBgn0027279	YES
X_22502726	180	8	90	5	72	7	110	1	123	2	-1.1056e-09	-5.10569e-07	-4.89804e-11	-0.1841	-0.0185237	-20.6229	-14.4877	-23.7396	-1.78291	-3.99795	0	5.38366e-24	Nonsyn	FBgn0027279	YES
X_22502735	163	15	87	7	73	5	102	3	122	4	-1.06305e-21	-1.90076e-10	-1.78668e-07	-0.00070972	-5.86804e-05	-100	-22.3836	-15.5377	-7.251	-9.74343	0	0	Nonsyn	FBgn0027279	YES
X_2271973	234	3	336	2	383	0	464	1	551	7	-0.00742599	-0.115855	NA	-0.776569	-4.88044e-05	-4.90648	-2.21278	NA	-0.616152	-9.92771	-2.13305e-08	0.00133761	Nonsyn	FBgn0023529	NO
X_2276317	98	0	147	0	197	0	155	10	101	0	NA	NA	NA	-2.24948e-13	NA	NA	NA	NA	-29.123	NA	-2.24931e-13	1.41439e-08	Syn	FBgn0085362	NO
X_2276365	96	1	107	0	118	0	15	0	54	5	-0.160669	NA	NA	NA	-3.86259e-08	-1.90767	NA	NA	NA	-17.0693	-5.73311e-09	0.000359701	Syn	FBgn0085362	NO
X_23082955	127	0	108	2	148	1	201	1	363	7	NA	-0.0144725	-0.247699	-0.336402	-3.38303e-06	NA	-4.24273	-1.51684	-1.25294	-12.5967	-3.04657e-09	0.0001912	Nonsyn	FBgn0039943	NO
X_2605937	54	1	67	1	106	0	137	3	196	2	-0.0903766	-0.112134	NA	-0.00165988	-0.0441274	-2.44862	-2.2436	NA	-6.40184	-3.14266	-6.56255e-07	0.0410835	Nonsyn	FBgn0004643	NO
X_2628866	30	4	26	5	26	6	28	3	10	0	-2.06976e-07	-8.35362e-10	-4.89215e-12	-1.48468e-05	NA	-15.3907	-20.9032	-26.0434	-11.1177	NA	0	7.92648e-28	Nonsyn	FBgn0267350	YES
X_3953250	440	8	351	5	401	1	646	9	1020	7	-1.05383e-06	-0.000349495	-0.67113	-2.00983e-06	-0.00188969	-13.7631	-7.9592	-0.71566	-13.1175	-6.27229	0	4.30293e-14	3UTR	FBgn0029687	NO
X_3953264	418	24	345	23	385	8	611	28	956	7	-8.08413e-29	-3.49455e-29	-3.89124e-07	-1.24646e-30	-0.00131315	-100	-100	-14.7594	-100	-6.63599	0	0	3UTR	FBgn0029687	NO
X_3953291	351	2	310	10	382	4	558	6	850	3	-0.12501	-2.11501e-10	-0.00414888	-0.00040715	-0.188235	-2.14121	-22.2768	-5.48699	-7.80653	-1.7627	0	4.52649e-13	3UTR	FBgn0029687	NO
X_4222846	23	0	26	0	43	0	33	0	63	15	NA	NA	NA	NA	-2.53285e-28	NA	NA	NA	NA	-100	0	0	Nonsyn	FBgn0029697	NO
X_4222944	33	0	52	0	43	0	36	8	97	2	NA	NA	NA	-1.77493e-15	-0.0117883	NA	NA	NA	-33.9642	-4.44654	0	1.31093e-12	Nonsyn	FBgn0029697	NO
X_4927248	121	2	123	1	48	1	345	4	195	3	-0.0179581	-0.205858	-0.0803347	-0.00289069	-0.00449077	-4.02868	-1.68173	-2.56145	-5.84771	-5.40798	-3.30593e-09	0.00020747	3UTR	FBgn0266000	NO
X_5076763	75	3	60	0	83	2	122	3	126	2	-0.000288602	NA	-0.00873648	-0.00119068	-0.0193866	-8.15061	NA	-4.74461	-6.73382	-3.95285	-5.73475e-11	3.60234e-06	3UTR	FBgn0052767	NO
X_5319327	68	0	79	0	73	8	83	0	232	0	NA	NA	-7.46262e-13	NA	NA	NA	NA	-27.9237	NA	NA	-7.46292e-13	4.69112e-08	Nonsyn	FBgn0014024	NO
X_5400884	54	14	17	1	21	7	21	1	11	1	-4.07678e-27	-0.0284519	-4.16577e-15	-0.0351465	-0.01841	-100	-3.57373	-33.0992	-3.36575	-4.00405	0	0	3UTR	FBgn0029761	YES
X_5402795	26	1	23	0	12	0	19	2	14	1	-0.0435147	NA	NA	-0.00046932	-0.023431	-3.15634	NA	NA	-7.66446	-3.76539	-4.62701e-07	0.028973	3UTR	FBgn0029761	YES
X_5402824	25	3	15	4	10	1	16	4	12	4	-1.04628e-05	-1.0518e-08	-0.0167364	-1.40053e-08	-3.82957e-09	-11.4677	-18.3702	-4.09853	-18.0838	-19.3805	0	6.18282e-27	3UTR	FBgn0029761	YES
X_5630342	68	29	62	30	18	8	31	18	30	6	-3.8601e-62	-2.14053e-66	-2.63626e-18	-2.11265e-42	-1.2545e-11	-100	-100	-100	-100	-25.1017	0	0	Nonsyn	FBgn0259994	YES
X_5630737	39	2	20	1	16	1	11	1	20	2	-0.00199053	-0.0334728	-0.0267782	-0.01841	-0.000520901	-6.22035	-3.41371	-3.63352	-4.00405	-7.56021	-1.64311e-11	1.0324e-06	Syn	FBgn0259994	YES
X_5631026	48	16	24	3	10	5	10	3	23	9	-8.01697e-33	-9.21877e-06	-3.2724e-12	-5.56242e-07	-8.18193e-20	-100	-11.5943	-26.4455	-14.4021	-100	0	0	Nonsyn	FBgn0259994	YES
X_5631048	45	24	25	12	11	9	13	10	25	17	-8.34222e-55	-2.43721e-27	-5.60717e-24	-4.86824e-26	-6.67798e-42	-100	-100	-100	-100	-100	0	0	Nonsyn	FBgn0259994	YES
X_5675473	47	22	53	15	40	0	117	0	133	63	-1.16533e-48	-1.31673e-29	NA	NA	-6.52364e-137	-100	-100	NA	NA	-100	0	0	Nonsyn	FBgn0046687	NO
X_577731	131	9	68	1	35	0	48	1	59	2	-2.01198e-12	-0.113808	NA	-0.0803347	-0.00450112	-26.9319	-2.22961	NA	-2.56145	-5.40568	-1.11022e-16	4.72449e-12	3UTR	FBgn0000108	NO
X_6069526	52	2	29	5	28	3	18	0	13	0	-0.00351371	-1.50182e-09	-1.48468e-05	NA	NA	-5.65284	-20.3166	-11.1177	NA	NA	-1.11022e-16	4.92457e-12	3UTR	FBgn0029837	NO
X_6237511	37	1	25	2	13	0	22	1	17	1	-0.0619247	-0.000818035	NA	-0.0368201	-0.0284519	-2.81264	-7.10901	NA	-3.32007	-3.57373	-4.979e-08	0.00312124	Nonsyn	FBgn0029851	NO
X_651944	55	4	49	2	53	1	84	1	113	0	-2.49121e-06	-0.003126	-0.0887029	-0.140586	NA	-12.9027	-5.76956	-2.46649	-2.03141	NA	-8.65586e-11	5.43692e-06	Nonsyn	FBgn0025639	NO
X_652003	54	4	49	3	48	0	58	0	95	0	-2.31312e-06	-8.13344e-05	NA	NA	NA	-12.9769	-9.41698	NA	NA	NA	-1.88129e-10	1.18154e-05	Syn	FBgn0025639	NO
X_6693729	66	0	42	0	90	0	25	7	104	0	NA	NA	NA	-1.71207e-14	NA	NA	NA	NA	-31.6998	NA	-1.70974e-14	1.07574e-09	Syn	FBgn0029893	NO
X_6819576	27	0	16	0	35	0	46	7	114	1	NA	NA	NA	-1.84865e-12	-0.190795	NA	NA	NA	-27.0166	-1.75044	-3.21076e-13	2.01888e-08	Syn	FBgn0029905	NO
X_7085816	124	10	112	14	89	5	138	7	199	10	-2.34629e-14	-2.75682e-22	-4.82875e-07	-4.89198e-09	-2.73666e-12	-31.3849	-100	-14.5435	-19.1357	-26.6243	0	0	Nonsyn	FBgn0264270	YES
X_7738520	266	6	219	2	299	3	459	4	588	2	-7.01081e-06	-0.05403	-0.0143957	-0.00785633	-0.29852	-11.8681	-2.94511	-4.24802	-4.85036	-1.35447	-1.0644e-11	6.68864e-07	Nonsyn	FBgn0016041	YES
X_7890892	21	1	22	1	22	1	33	1	77	2	-0.0351465	-0.0368201	-0.0368201	-0.0552301	-0.00755733	-3.36575	-3.32007	-3.32007	-2.92373	-4.88901	-1.82586e-08	0.00114507	Nonsyn	FBgn0029970	NO
X_7890894	26	1	11	0	23	1	36	1	88	4	-0.0435147	NA	-0.0384937	-0.0602511	-1.62999e-05	-3.15634	NA	-3.27644	-2.83921	-11.0244	-1.53252e-09	9.62026e-05	Syn	FBgn0029970	NO
X_7890895	25	1	28	2	22	1	35	2	91	4	-0.041841	-0.0010274	-0.0368201	-0.00160514	-1.86074e-05	-3.19473	-6.88124	-3.32007	-6.43535	-10.892	-4.54081e-14	2.85578e-09	Nonsyn	FBgn0029970	NO
X_7964700	91	0	62	1	87	2	114	2	96	3	NA	-0.103766	-0.00956592	-0.0160397	-0.000594986	NA	-2.31705	-4.65433	-4.1407	-7.42727	-8.88103e-09	0.000557125	Nonsyn	FBgn0003656	NO
X_8276054	138	4	93	1	78	1	103	1	226	1	-9.45942e-05	-0.155649	-0.130544	-0.172385	-0.378243	-9.26596	-1.93697	-2.10061	-1.84298	-1.15539	-8.32095e-08	0.00521507	3UTR	FBgn0030030	NO
X_8902662	333	24	250	0	261	0	453	52	779	93	-3.31797e-31	NA	NA	-1.63571e-76	-4.34322e-137	-100	NA	NA	-100	-100	0	0	Nonsyn	FBgn0030067	NO
X_9026802	46	8	30	1	17	1	27	2	28	5	-1.50792e-14	-0.0502092	-0.0284519	-0.00095504	-1.24462e-09	-31.8241	-3.01656	-3.57373	-6.95423	-20.5044	0	1.55492e-24	UTR3	FBgn0261549	NO
X_9026901	73	5	39	7	20	1	27	2	61	4	-1.78668e-07	-5.36701e-13	-0.0334728	-0.00095504	-3.78146e-06	-15.5377	-28.2534	-3.41371	-6.95423	-12.4854	0	7.19036e-25	UTR3	FBgn0261549	NO
X_9027075	101	36	42	12	19	4	33	9	43	6	-3.0217e-73	-5.04827e-24	-2.97072e-08	-3.80374e-18	-1.26425e-10	-100	-100	-17.3319	-100	-22.7914	0	0	UTR3	FBgn0261549	NO
X_9027170	111	67	60	29	22	8	41	21	65	34	-1.54597e-155	-3.25462e-64	-1.91507e-17	-1.27456e-47	-1.26304e-76	-100	-100	-100	-100	-100	0	0	UTR3	FBgn0261549	NO
X_9117257	34	0	30	5	32	3	39	0	61	1	NA	-1.79967e-09	-2.23664e-05	NA	-0.102092	NA	-20.1357	-10.708	NA	-2.33249	-3.88578e-15	2.45849e-10	3UTR	FBgn0030089	NO
X_9147218	19	0	28	2	28	0	27	3	45	0	NA	-0.0010274	NA	-1.32726e-05	NA	NA	-6.88124	NA	-11.2298	NA	-1.36292e-08	0.000854837	Syn	FBgn0030091	NO
X_9147281	17	0	16	0	20	0	18	0	30	7	NA	NA	NA	NA	-7.19787e-14	NA	NA	NA	NA	-30.2629	-7.19425e-14	4.52518e-09	Syn	FBgn0030091	NO
X_9153487	989	26	622	18	624	13	955	14	1268	6	-1.81145e-22	-9.50813e-17	-9.55063e-11	-1.69091e-09	-0.0214363	-100	-36.7368	-23.0718	-20.198	-3.85337	0	0	3UTR	FBgn0004828	NO
X_9206487	45	0	37	5	38	8	28	0	29	0	NA	-5.45142e-09	-2.85993e-15	NA	NA	NA	-19.0274	-33.4787	NA	NA	0	9.92216e-19	Syn	FBgn0030102	NO
X_924277	32	10	44	7	20	6	59	4	69	6	-1.06683e-20	-1.32741e-12	-8.30725e-13	-3.30674e-06	-2.39509e-09	-100	-27.3478	-27.8164	-12.6195	-19.8498	0	0	Nonsyn	FBgn0040344	YES
X_9278576	42	2	47	1	36	0	38	3	64	0	-0.00230556	-0.0786611	NA	-3.77566e-05	NA	-6.07358	-2.58168	NA	-10.1844	NA	-6.57736e-09	0.000412657	Nonsyn	FBgn0040236	NO
X_9574655	46	9	61	11	89	8	78	8	127	10	-1.06552e-16	-1.10728e-19	-3.82879e-12	-1.29206e-12	-2.99326e-14	-36.7368	-100	-26.2885	-27.3748	-31.1384	0	0	Nonsyn	FBgn0052699	YES
X_9754490	12	9	12	10	16	12	13	9	22	16	-2.23949e-23	-1.12515e-26	-8.64915e-31	-7.2674e-23	-2.7637e-40	-100	-100	-100	-100	-100	0	0	Nonsyn	FBgn0020378	NO
