# Supplementary material for: Adaptation of A-to-I RNA editing in Drosophila
Source: PLoS Genet. 2017 Mar 10;13(3):e1006648. doi: 10.1371/journal.pgen.1006648 (PMC5365144; doi:10.1371/journal.pgen.1006648)
Supplement: S23 Table — (XLSX) [file pgen.1006648.s023.xlsx]

## Sheet: S23_MaleAdult_5strains.txt
ID: chromosome_postion in dm6
Males adults from the five strains: B12, I17, N10, T07, and ZW155
In each library, PE1 (given at log scale) is the probability that this site is edited in that library, PE0 is the probability that the observed G alleles are caused by sequencing error.
Joint_PE1 is the Joint probability that the site is edited in at least one library.
ID	B12M_Coverage	B12M_Gallele	I17M_Coverage	I17M_Gallele	N10M_Coverage	N10M_Gallele	T07M_Coverage	T07M_Gallele	ZW155M_Coverage	ZW155M_Gallele	B12M_PE1	I17M_PE1	N10M_PE1	T07M_PE1	ZW155M_PE1	B12M_PE0	I17M_PE0	N10M_PE0	T07M_PE0	ZW155M_PE0	finalPedit	finalPError	q	Type	Gene	PSEB?
2L_10151586	15	0	22	5	25	0	30	1	20	0	NA	-3.36294e-10	NA	-0.0502092	NA	NA	-21.813	NA	-3.01656	NA	-1.64682e-11	-24.8296	1.05218e-06	Syn	FBgn0032187	NO
2L_10318908	191	0	165	0	117	56	181	0	138	0	NA	NA	-3.18116e-122	NA	NA	NA	NA	-100	NA	NA	0	-100	0	Nonsyn	FBgn0032218	NO
2L_10382430	311	0	110	3	222	0	281	0	252	13	NA	-0.000883331	NA	NA	-1.06896e-15	NA	-7.03225	NA	NA	-34.4342	0	-41.4665	6.28426e-14	Nonsyn	FBgn0032235	NO
2L_10382432	307	0	108	3	224	0	275	0	251	13	NA	-0.000837654	NA	NA	-1.01539e-15	NA	-7.08532	NA	NA	-34.5396	0	-41.6249	5.36383e-14	Syn	FBgn0032235	NO
2L_10646938	418	0	845	5	509	3	759	149	881	293	NA	-0.0147959	-0.056476	-4.36701e-253	0	NA	-4.2208	-2.90204	-100	-100	0	-100	0	Nonsyn	FBgn0265264	NO
2L_10646950	402	0	809	173	536	70	813	94	1014	40	NA	-1.13409e-300	-1.6325e-106	-3.59071e-137	-1.70998e-40	NA	-100	-100	-100	-100	0	-100	0	Nonsyn	FBgn0265264	NO
2L_10647890	641	2	1540	2	1372	1	1380	0	583	133	-0.343468	-1.30217	-2.29623	NA	-8.62776e-236	-1.23548	-0.317375	-0.106069	NA	-100	0	-100	0	Syn	FBgn0265264	NO
2L_10648001	1301	1	2090	263	1445	3	1700	110	1857	1	-2.17741	0	-0.570324	-1.00155e-131	-3.10795	-0.120288	-100	-0.833196	-100	-0.045722	0	-100	0	Syn	FBgn0265264	NO
2L_10648288	1005	0	1090	1	504	0	812	30	1217	3	NA	-1.82427	NA	-5.9811e-30	-0.404719	NA	-0.175945	NA	-100	-1.10011	0	-100	0	Nonsyn	FBgn0265264	NO
2L_10682265	87	8	31	0	43	0	76	0	152	1	-3.17727e-12	NA	NA	NA	-0.254393	-26.475	NA	NA	NA	-1.49338	-7.13651e-13	-27.9684	4.56386e-08	Nonsyn	FBgn0032281	NO
2L_10686819	253	7	177	0	148	0	123	6	100	0	-3.09144e-07	NA	NA	-7.85895e-08	NA	-14.9895	NA	NA	-16.359	NA	-2.43139e-14	-31.3485	1.55481e-09	Syn	FBgn0032283	NO
2L_10693386	1131	3	2737	18	878	41	2432	20	2118	3	-0.34801	-1.58609e-06	-2.03453e-44	-1.26956e-08	-1.16171	-1.22449	-13.3542	-100	-18.182	-0.375348	0	-100	0	Syn	FBgn0032285	NO
2L_10693389	3140	7	2740	27	879	25	2425	25	1992	7	-0.321916	-7.24342e-13	-1.76082e-22	-1.92168e-12	-0.0543486	-1.29011	-27.9536	-100	-26.9778	-2.93939	0	-100	0	Syn	FBgn0032285	NO
2L_10693407	585	3	2393	29	2151	30	571	13	1879	4	-0.0792516	-6.12863e-16	-4.75626e-18	-3.23136e-11	-0.485491	-2.57449	-34.945	-100	-24.1555	-0.955538	0	-100	0	Syn	FBgn0032285	NO
2L_10693449	2113	11	947	57	914	59	3564	28	2808	13	-0.00108602	-2.45307e-67	-1.93438e-71	-5.06338e-11	-0.00116091	-6.82578	-100	-100	-23.7064	-6.75913	0	-100	0	Syn	FBgn0032285	NO
2L_10693740	5288	3	3926	15	4033	23	2116	7	172	1	-4.95678	-0.00321387	-7.09543e-07	-0.070563	-0.287866	-0.0070604	-5.74189	-14.1586	-2.68632	-1.38574	-3.85271e-11	-23.9797	2.46096e-06	Syn	FBgn0032285	NO
2L_10693752	4344	11	3084	15	3058	15	1725	13	831	5	-0.125734	-0.000307224	-0.00028148	-1.04844e-05	-0.0138591	-2.1358	-8.08809	-8.17559	-11.4656	-4.28573	-1.44329e-15	-34.1508	9.43853e-11	Syn	FBgn0032285	NO
2L_10693803	1849	6	3409	12	3429	12	3091	8	467	3	-0.0979464	-0.014173	-0.0147676	-0.164199	-0.0456025	-2.37191	-4.26349	-4.22269	-1.88765	-3.11051	-1.29932e-07	-15.8563	0.0082703	Syn	FBgn0032285	NO
2L_10693831	958	8	2853	3	660	9	3014	5	251	1	-0.00025778	-1.93035	-2.39011e-06	-0.83626	-0.420084	-8.26353	-0.156768	-12.9442	-0.567975	-1.07	-1.02368e-10	-23.0024	6.5366e-06	Nonsyn	FBgn0032285	NO
2L_10693887	3588	18	2947	3	3084	11	3030	12	1294	11	-5.58412e-05	-2.03542	-0.016832	-0.00600072	-1.65788e-05	-9.79303	-0.139981	-4.09288	-5.11888	-11.0074	-8.03801e-14	-30.1522	5.14189e-09	Syn	FBgn0032285	NO
2L_10693896	976	15	2794	66	2918	84	2846	97	3268	22	-2.37139e-10	-1.46059e-51	-5.5599e-72	-1.10086e-89	-7.96827e-08	-22.1624	-100	-100	-100	-16.3452	0	-100	0	Syn	FBgn0032285	NO
2L_10840381	114	6	53	0	74	0	95	2	80	2	-4.99614e-08	NA	NA	-0.011327	-0.00813709	-16.812	NA	NA	-4.48622	-4.81539	-4.56035e-12	-26.1136	2.91514e-07	Nonsyn	FBgn0032305	NO
2L_10840440	83	5	52	1	52	0	62	2	58	3	-3.40597e-07	-0.0870293	NA	-0.00495929	-0.000134697	-14.8926	-2.48471	NA	-5.30897	-8.91255	-1.88738e-14	-31.5988	1.21057e-09	Nonsyn	FBgn0032305	NO
2L_10841790	82	1	73	0	24	6	72	0	74	1	-0.137239	NA	-2.86824e-12	NA	-0.123849	-2.05387	NA	-26.5773	NA	-2.14997	-4.28546e-14	-30.7812	2.74169e-09	Syn	FBgn0032305	NO
2L_10975988	1892	0	1980	0	1312	11	1674	12	3435	3	NA	NA	-1.87932e-05	-3.64454e-05	-2.60042	NA	NA	-10.882	-10.2197	-0.0771427	-6.34058e-10	-21.1789	4.0465e-05	Nonsyn	FBgn0010612	NO
2L_11159274	67	36	55	20	40	23	47	19	45	5	-1.23944e-81	-1.39661e-41	-1.18063e-53	-1.16621e-40	-1.51103e-08	-100	-100	-100	-100	-18.0079	0	-100	0	Nonsyn	FBgn0259822	YES
2L_11159424	66	4	39	0	28	0	49	0	42	1	-5.18775e-06	NA	NA	NA	-0.0702929	-12.1692	NA	NA	NA	-2.69003	-3.5214e-07	-14.8592	0.0223989	Nonsyn	FBgn0259822	YES
2L_11159893	66	31	19	9	28	16	31	15	31	17	-5.06104e-68	-9.30502e-21	-1.11624e-37	-6.55365e-34	-1.62187e-39	-100	-100	-100	-100	-100	0	-100	0	Nonsyn	FBgn0259822	YES
2L_11159899	57	17	20	3	23	2	32	6	25	9	-8.197e-34	-5.21847e-06	-0.000691368	-1.90907e-11	-2.03933e-19	-100	-12.1633	-7.27718	-24.6818	-100	0	-100	0	Nonsyn	FBgn0259822	YES
2L_11159902	51	21	19	7	19	4	29	10	23	4	-5.33462e-45	-1.81046e-15	-2.97072e-08	-3.32749e-21	-6.75061e-08	-100	-33.9642	-17.3319	-100	-16.511	0	-100	0	Nonsyn	FBgn0259822	YES
2L_11159928	47	2	25	0	19	2	35	1	20	0	-0.00287949	NA	-0.00046932	-0.0585774	NA	-5.85158	NA	-7.66446	-2.86655	NA	-7.67593e-08	-16.3826	0.00488749	Nonsyn	FBgn0259822	YES
2L_1139614	160	0	115	0	86	0	157	64	167	0	NA	NA	NA	-1.34025e-133	NA	NA	NA	NA	-100	NA	0	-100	0	Nonsyn	FBgn0031306	NO
2L_11796345	168	10	94	10	116	2	171	13	141	7	-5.05176e-13	-1.36065e-15	-0.016578	-6.72787e-18	-5.68086e-09	-28.3139	-34.2519	-4.10796	-100	-18.9862	0	-100	0	3UTR	FBgn0020309	NO
2L_11796346	172	30	94	14	120	8	170	36	143	24	-1.18611e-50	-2.05669e-23	-4.35036e-11	-8.60505e-64	-2.10468e-40	-100	-100	-23.8582	-100	-100	0	-100	0	3UTR	FBgn0020309	NO
2L_11817946	68	9	31	1	43	3	48	5	66	4	-4.61089e-15	-0.0518829	-5.489e-05	-2.10889e-08	-5.18775e-06	-32.9991	-2.9846	-9.81021	-17.6745	-12.1692	0	-75.6377	9.10229e-29	Nonsyn	FBgn0264815	YES
2L_11835528	39	2	28	0	22	1	31	1	28	1	-0.00199053	NA	-0.0368201	-0.0518829	-0.0468619	-6.22035	NA	-3.32007	-2.9846	-3.08389	-1.66395e-07	-15.6089	0.0105889	Nonsyn	FBgn0264815	YES
2L_1200344	593	0	315	0	471	0	729	61	778	0	NA	NA	NA	-8.76579e-81	NA	NA	NA	NA	-100	NA	0	-100	0	Syn	FBgn0263081	NO
2L_1200362	867	1	358	0	481	0	817	170	1373	1	-1.45105	NA	NA	-3.04397e-293	-2.29791	-0.266997	NA	NA	-100	-0.105881	0	-100	0	Syn	FBgn0263081	NO
2L_12722952	99	2	57	0	75	2	78	0	47	2	-0.0122579	NA	-0.00718181	NA	-0.00287949	-4.40771	NA	-4.93979	NA	-5.85158	-2.50682e-07	-15.1991	0.0159486	Nonsyn	FBgn0032456	YES
2L_12724493	69	5	35	0	25	0	32	5	31	3	-1.34429e-07	NA	NA	-2.53605e-09	-2.02949e-05	-15.8222	NA	NA	-19.7927	-10.8052	0	-46.42	4.43829e-16	Nonsyn	FBgn0032456	YES
2L_12724508	71	4	31	4	30	0	32	0	31	1	-6.94735e-06	-2.37321e-07	NA	NA	-0.0518829	-11.8772	-15.2539	NA	NA	-2.9846	-8.33777e-14	-30.1156	5.33325e-09	Nonsyn	FBgn0032456	YES
2L_13131865	200	13	132	0	83	12	110	8	201	0	-5.28282e-17	NA	-4.15023e-20	-2.15293e-11	NA	-100	NA	-100	-24.5616	NA	0	-100	0	Nonsyn	FBgn0032471	NO
2L_13187691	108	3	70	2	105	3	114	3	103	2	-0.000837654	-0.00628191	-0.000772	-0.000979361	-0.0132218	-7.08532	-5.07322	-7.16691	-6.9291	-4.3325	-5.20695e-14	-30.5871	3.32892e-09	Nonsyn	FBgn0032479	YES
2L_13187737	94	3	63	2	74	3	91	0	77	0	-0.000559573	-0.00511663	-0.000277402	NA	NA	-7.48862	-5.27782	-8.19018	NA	NA	-7.91878e-10	-20.9566	5.05313e-05	Nonsyn	FBgn0032479	YES
2L_13187935	110	12	76	5	83	13	101	11	96	5	-1.4457e-18	-2.18845e-07	-3.7938e-22	-3.95902e-17	-7.04197e-07	-100	-15.3349	-100	-100	-14.1662	0	-100	0	Nonsyn	FBgn0032479	YES
2L_13188337	145	34	74	29	115	36	113	35	105	31	-5.04743e-62	-8.6946e-61	-8.45004e-71	-1.09809e-68	-2.94832e-60	-100	-100	-100	-100	-100	0	-100	0	Nonsyn	FBgn0032479	YES
2L_13188408	118	28	45	12	126	30	94	22	86	21	-1.59883e-51	-1.30689e-23	-3.85976e-55	-1.15116e-40	-2.53403e-39	-100	-100	-100	-100	-100	0	-100	0	Nonsyn	FBgn0032479	YES
2L_13188409	116	2	45	1	126	4	94	1	85	0	-0.016578	-0.0753138	-6.6515e-05	-0.157322	NA	-4.10796	-2.62351	-9.61812	-1.92709	NA	-1.15489e-08	-18.2767	0.000736081	Nonsyn	FBgn0032479	YES
2L_13188510	105	2	47	0	81	4	65	1	54	0	-0.013716	NA	-1.17385e-05	-0.108787	NA	-4.29604	NA	-11.3526	-2.27227	NA	-1.64827e-08	-17.921	0.00105038	Nonsyn	FBgn0032479	YES
2L_13188810	112	5	64	0	101	8	115	3	88	3	-1.51159e-06	NA	-1.07626e-11	-0.00100436	-0.000461512	-13.4024	NA	-25.2549	-6.90391	-7.68123	0	-53.2424	4.83702e-19	Nonsyn	FBgn0032479	YES
2L_13188884	103	0	50	0	83	5	97	1	83	0	NA	NA	-3.40597e-07	-0.162343	NA	NA	NA	-14.8926	-1.89812	NA	-5.10387e-08	-16.7907	0.00325045	Syn	FBgn0032479	YES
2L_13189094	168	4	62	0	118	6	128	0	92	0	-0.000201252	NA	-6.13783e-08	NA	NA	-8.51106	NA	-16.6062	NA	NA	-1.23512e-11	-25.1173	7.89244e-07	Syn	FBgn0032479	YES
2L_13189135	198	1	69	1	95	4	139	3	108	0	-0.331381	-0.115481	-2.20465e-05	-0.00172996	NA	-1.26561	-2.21583	-10.7224	-6.36052	NA	-1.17226e-09	-20.5643	7.47939e-05	Nonsyn	FBgn0032479	YES
2L_13189159	257	23	82	4	131	16	169	11	153	7	-3.53439e-32	-1.2324e-05	-4.31861e-25	-1.29524e-14	-1.00079e-08	-100	-11.304	-100	-31.9746	-18.4199	0	-100	0	Nonsyn	FBgn0032479	YES
2L_13189168	242	2	74	2	129	1	166	3	149	0	-0.0647274	-0.00699738	-0.2159	-0.00286138	NA	-2.76976	-4.96572	-1.63895	-5.85788	NA	-2.42489e-07	-15.2323	0.0154276	Nonsyn	FBgn0032479	YES
2L_13189194	228	4	66	1	109	3	151	1	154	1	-0.000636755	-0.11046	-0.0008603	-0.25272	-0.257741	-7.35944	-2.25782	-7.05866	-1.49917	-1.48191	-2.9045e-09	-19.657	0.000185234	Nonsyn	FBgn0032479	YES
2L_13189195	229	6	66	2	108	3	153	1	156	0	-2.98092e-06	-0.0056024	-0.000837654	-0.256067	NA	-12.7233	-5.18736	-7.08532	-1.48762	NA	-3.15015e-12	-26.4836	2.01396e-07	Nonsyn	FBgn0032479	YES
2L_13189256	156	6	53	2	92	4	99	4	98	0	-3.2042e-07	-0.0036477	-1.94273e-05	-2.59304e-05	NA	-14.9536	-5.61548	-10.8488	-10.5601	NA	0	-41.9781	3.76795e-14	Syn	FBgn0032479	YES
2L_13189312	124	42	50	19	92	35	109	30	67	19	-4.71518e-84	-5.06095e-40	-1.76999e-72	-2.67687e-57	-3.91276e-37	-100	-100	-100	-100	-100	0	-100	0	Nonsyn	FBgn0032479	YES
2L_13189314	124	4	50	6	90	6	109	5	68	1	-6.25083e-05	-3.26245e-10	-1.20712e-08	-1.32187e-06	-0.113808	-9.68024	-21.8434	-18.2324	-13.5365	-2.22961	0	-65.5221	2.24895e-24	Nonsyn	FBgn0032479	YES
2L_13189319	130	6	49	1	98	1	112	3	67	0	-1.09191e-07	-0.0820084	-0.164017	-0.00093056	NA	-16.0302	-2.54166	-1.88867	-6.98019	NA	-1.2097e-12	-27.4407	7.735e-08	Syn	FBgn0032479	YES
2L_13218312	54	9	30	1	26	4	43	3	46	3	-5.08168e-16	-0.0502092	-1.13515e-07	-5.489e-05	-6.72648e-05	-35.1274	-3.01656	-15.9913	-9.81021	-9.60691	0	-73.5524	7.3236e-28	Nonsyn	FBgn0032485	YES
2L_13299974	107	3	109	4	101	1	116	3	120	3	-0.00081539	-3.78151e-05	-0.169038	-0.00102975	-0.0011354	-7.11225	-10.1828	-1.86096	-6.87895	-6.78134	-5.55112e-15	-32.8163	3.58388e-10	Nonsyn	FBgn0051729	YES
2L_13305211	17	9	14	9	10	6	18	8	14	8	-2.45608e-21	-2.03181e-22	-4.56584e-15	-2.63626e-18	-1.81999e-19	-100	-100	-33.0232	-100	-100	0	-100	0	Nonsyn	FBgn0264308	YES
2L_13497527	72	0	36	2	44	0	55	3	73	0	NA	-0.00169775	NA	-0.000114953	NA	NA	-6.3793	NA	-9.07104	NA	-1.94986e-07	-15.4503	0.0124073	Syn	FBgn0263354	YES
2L_1368651	112	4	75	1	51	1	59	0	57	0	-4.20488e-05	-0.125523	-0.0853557	NA	NA	-10.0767	-2.13737	-2.5033	NA	NA	-4.05812e-07	-14.7174	0.0258093	Nonsyn	FBgn0031337	NO
2L_13902246	147	0	85	0	89	0	99	0	92	20	NA	NA	NA	NA	-2.17665e-36	NA	NA	NA	NA	-100	0	-100	0	Nonsyn	FBgn0019890	NO
2L_1499884	291	0	191	0	195	0	84	5	131	0	NA	NA	NA	-3.61651e-07	NA	NA	NA	NA	-14.8326	NA	-3.61651e-07	-14.8326	0.0230028	Nonsyn	FBgn0031343	NO
2L_1609982	86	7	40	2	48	2	50	2	26	4	-1.75038e-10	-0.00209308	-0.00300154	-0.00325285	-1.13515e-07	-22.466	-6.17016	-5.81013	-5.72985	-15.9913	0	-56.1675	2.59619e-20	Nonsyn	FBgn0051935	YES
2L_16179463	66	41	29	15	35	21	56	41	33	12	-1.43984e-96	-1.69658e-34	-1.10928e-49	-2.26751e-101	-1.64249e-25	-100	-100	-100	-100	-100	0	-100	0	Nonsyn	FBgn0001991	NO
2L_16263298	40	4	28	0	21	0	15	0	34	0	-6.81059e-07	NA	NA	NA	NA	-14.1996	NA	NA	NA	NA	-6.81059e-07	-14.1996	0.0432874	Nonsyn	FBgn0028897	NO
2L_16339627	65	5	62	0	27	2	34	1	52	0	-9.93513e-08	NA	-0.00095504	-0.0569038	NA	-16.1246	NA	-6.95423	-2.89471	NA	-5.24603e-12	-25.9735	3.35332e-07	Nonsyn	FBgn0259151	NO
2L_16341358	23	0	11	0	13	0	13	0	43	27	NA	NA	NA	NA	-2.76311e-64	NA	NA	NA	NA	-100	0	-100	0	Nonsyn	FBgn0265578	NO
2L_16341426	21	0	14	0	14	0	17	0	38	6	NA	NA	NA	NA	-5.76613e-11	NA	NA	NA	NA	-23.5764	-5.76613e-11	-23.5764	3.68248e-06	Nonsyn	FBgn0265578	NO
2L_16342192	34	0	16	0	19	0	13	0	61	25	NA	NA	NA	NA	-3.17421e-53	NA	NA	NA	NA	-100	0	-100	0	Nonsyn	FBgn0265578	NO
2L_16724571	736	47	544	17	544	17	634	39	673	27	-4.82672e-57	-1.90208e-16	-1.90208e-16	-5.50598e-47	-4.6398e-28	-100	-36.0437	-36.0437	-100	-100	0	-100	0	Nonsyn	FBgn0027779	YES
2L_16746262	24	1	21	7	10	2	18	7	17	3	-0.0401674	-4.16577e-15	-0.000124728	-1.14512e-15	-3.1245e-06	-3.23472	-33.0992	-8.98944	-34.4342	-12.6762	0	-92.4338	4.62225e-36	Syn	FBgn0032600	NO
2L_16751491	41	0	29	3	32	0	57	5	50	3	NA	-1.65391e-05	NA	-5.0927e-08	-8.64181e-05	NA	-11.0098	NA	-16.7929	-9.35636	-1.11022e-16	-37.159	4.66371e-12	3UTR	FBgn0032600	NO
2L_16751629	64	14	41	4	41	5	71	8	85	17	-5.91841e-26	-7.53679e-07	-9.32007e-09	-5.92407e-13	-1.79344e-30	-100	-14.0983	-18.4911	-28.1546	-100	0	-100	0	3UTR	FBgn0032600	NO
2L_16752502	81	19	45	4	70	4	94	11	89	12	-2.39936e-35	-1.10295e-06	-6.5647e-06	-1.73832e-17	-1.00782e-19	-100	-13.7175	-11.9338	-100	-100	0	-100	0	3UTR	FBgn0032600	NO
2L_16779770	92	2	44	1	56	2	68	0	47	1	-0.0106508	-0.0736402	-0.00406386	NA	-0.0786611	-4.54744	-2.64516	-5.50765	NA	-2.58168	-2.30749e-07	-15.2819	0.0146812	Syn	FBgn0264695	NO
2L_16877800	443	107	211	34	298	36	288	61	337	38	-4.56767e-193	-6.33104e-56	-2.49928e-54	-6.31323e-107	-4.60769e-56	-100	-100	-100	-100	-100	0	-100	0	ncRNA	FBgn0051781	NO
2L_1695093	20	0	16	0	14	2	15	2	18	0	NA	NA	-0.000251122	-0.000289439	NA	NA	NA	-8.2897	-8.14771	NA	-7.26649e-08	-16.4374	0.00462694	Nonsyn	FBgn0086758	NO
2L_1706436	93	4	75	0	74	7	94	3	94	3	-2.02735e-05	NA	-5.96607e-11	-0.000559573	-0.000559573	-10.8062	NA	-23.5423	-7.48862	-7.48862	0	-49.3258	2.42858e-17	3UTR	FBgn0011570	NO
2L_17415721	81	0	37	0	50	3	54	5	67	3	NA	NA	-8.64181e-05	-3.86259e-08	-0.000206792	NA	NA	-9.35636	-17.0693	-8.4839	-6.66134e-16	-34.9096	4.4203e-11	Nonsyn	FBgn0011274	YES
2L_17462950	75	0	43	0	52	34	73	0	67	0	NA	NA	-1.62029e-81	NA	NA	NA	NA	-100	NA	NA	0	-100	0	Nonsyn	FBgn0000183	NO
2L_18182220	56	8	44	7	27	1	39	7	37	5	-8.08787e-14	-1.32741e-12	-0.0451883	-5.36701e-13	-5.45142e-09	-30.1465	-27.3478	-3.11943	-28.2534	-19.0274	0	-100	8.92269e-43	Nonsyn	FBgn0267486	YES
2L_18182223	55	0	41	1	27	0	36	3	36	1	NA	-0.0686193	NA	-3.20361e-05	-0.0602511	NA	-2.7133	NA	-10.3487	-2.83921	-1.24226e-07	-15.9012	0.00790782	Nonsyn	FBgn0267486	YES
2L_18356971	1046	550	2152	0	1137	1	1438	0	1135	2	0	NA	-1.90293	NA	-0.834467	-100	NA	-0.161497	NA	-0.569348	0	-100	0	Nonsyn	FBgn0011559	NO
2L_18358197	993	0	1191	295	820	71	1066	73	927	0	NA	0	-8.18471e-95	-7.39742e-90	NA	NA	-100	-100	-100	NA	0	-100	0	Nonsyn	FBgn0011559	NO
2L_18358926	2310	13	3747	11	2302	3	2201	5	2618	8	-0.000193696	-0.0559818	-1.34419	-0.369597	-0.0798069	-8.54932	-2.91059	-0.302121	-1.17446	-2.56778	-1.84749e-07	-15.5043	0.0117561	Nonsyn	FBgn0011559	NO
2L_1857267	61	12	32	6	44	13	59	23	46	3	-7.72293e-22	-1.90907e-11	-3.95606e-26	-1.8612e-48	-6.72648e-05	-100	-24.6818	-100	-100	-9.60691	0	-100	0	3UTR	FBgn0051665	NO
2L_18672957	58	0	43	0	38	0	41	0	54	8	NA	NA	NA	NA	-5.94174e-14	NA	NA	NA	NA	-30.4545	-5.93969e-14	-30.4545	3.80057e-09	Nonsyn	FBgn0263078	NO
2L_18832171	261	0	160	0	187	0	120	21	141	0	NA	NA	NA	-5.85663e-36	NA	NA	NA	NA	-100	NA	0	-100	0	Syn	FBgn0015808	NO
2L_19057516	66	0	33	0	41	4	48	0	83	0	NA	NA	-7.53679e-07	NA	NA	NA	NA	-14.0983	NA	NA	-7.53679e-07	-14.0983	0.0478941	Nonsyn	FBgn0032748	NO
2L_19117454	189	5	126	2	115	0	188	1	207	10	-1.92949e-05	-0.0193866	NA	-0.314644	-4.04613e-12	-10.8557	-3.95285	NA	-1.30951	-26.2333	0	-42.3513	2.59429e-14	Nonsyn	FBgn0000422	NO
2L_19117838	186	1	64	1	83	2	130	1	167	8	-0.311297	-0.107113	-0.00873648	-0.217573	-6.1109e-10	-1.31862	-2.28695	-4.74461	-1.63203	-21.2158	-2.81997e-14	-31.198	1.80724e-09	Nonsyn	FBgn0000422	NO
2L_19388243	986	4	881	8	779	5	856	1	744	2	-0.0894037	-0.000147162	-0.0107339	-1.43264	-0.435935	-2.45896	-8.82405	-4.53971	-0.2727	-1.04032	-3.61443e-08	-17.1357	0.00230243	Syn	FBgn0032774	NO
2L_19509577	83	38	66	24	71	17	65	15	85	25	-1.79167e-82	-1.33462e-49	-5.94694e-32	-4.2872e-28	-7.57745e-49	-100	-100	-100	-100	-100	0	-100	0	Nonsyn	FBgn0032797	YES
2L_19509770	55	3	52	1	29	0	61	2	53	2	-0.000114953	-0.0870293	NA	-0.00480426	-0.0036477	-9.07104	-2.48471	NA	-5.34065	-5.61548	-1.67191e-10	-22.5119	1.06745e-05	Nonsyn	FBgn0032797	YES
2L_19509835	70	4	49	1	32	0	66	1	84	1	-6.5647e-06	-0.0820084	NA	-0.11046	-0.140586	-11.9338	-2.54166	NA	-2.25782	-2.03141	-7.08921e-09	-18.7647	0.000451958	Nonsyn	FBgn0032797	YES
2L_20346120	51	10	43	8	54	9	47	10	62	17	-2.05286e-18	-8.41744e-15	-5.08168e-16	-8.36979e-19	-4.30734e-33	-100	-32.4061	-35.1274	-100	-100	0	-100	0	Nonsyn	FBgn0003475	YES
2L_20347389	75	4	51	0	77	0	82	2	99	2	-8.64445e-06	NA	NA	-0.00853451	-0.0122579	-11.6586	NA	NA	-4.7679	-4.40771	-8.94989e-10	-20.8342	5.71084e-05	3UTR	FBgn0003475	YES
2L_20634734	918	5	1865	13	711	3	1436	8	2692	12	-0.020381	-2.3426e-05	-0.125543	-0.00332343	-0.00239111	-3.90332	-10.6617	-2.13722	-5.70842	-6.03719	-4.41869e-13	-28.4478	2.82582e-08	Syn	FBgn0032868	NO
2L_20872840	190	53	120	20	157	28	198	41	179	46	-2.46596e-100	-7.3457e-34	-1.12264e-47	-5.58673e-72	-2.05058e-85	-100	-100	-100	-100	-100	0	-100	0	3UTR	FBgn0032901	NO
2L_21133240	80	1	62	2	103	4	135	7	131	9	-0.133891	-0.00495929	-3.02936e-05	-4.1981e-09	-2.01198e-12	-2.07693	-5.30897	-10.4046	-19.2886	-26.9319	0	-64.011	1.01904e-23	3UTR	FBgn0040297	NO
2L_21391924	136	3	80	8	76	4	148	4	143	3	-0.00162552	-1.59264e-12	-9.11254e-06	-0.00012386	-0.00187561	-6.42274	-27.1656	-11.6059	-8.99642	-6.27976	0	-60.4704	3.51359e-22	3UTR	FBgn0032946	NO
2L_214328	109	25	96	18	69	12	69	14	108	21	-9.38137e-46	-1.26386e-31	-3.85994e-21	-1.89714e-25	-5.23429e-37	-100	-100	-100	-100	-100	0	-100	0	Nonsyn	FBgn0266557	YES
2L_2785542	173	150	108	80	68	55	151	134	119	105	0	-4.23677e-197	-5.87018e-140	0	-1.61479e-274	-100	-100	-100	-100	-100	0	-100	0	Nonsyn	FBgn0004242	YES
2L_2785605	189	9	113	6	80	9	187	19	139	7	-5.45147e-11	-4.73996e-08	-2.13095e-14	-6.24728e-28	-5.14389e-09	-23.6326	-16.8647	-31.4793	-100	-19.0855	0	-100	0	Syn	FBgn0004242	YES
2L_2785606	188	10	114	8	80	8	184	18	139	10	-1.55446e-12	-2.87481e-11	-1.59264e-12	-3.10704e-26	-7.48676e-14	-27.1899	-24.2724	-27.1656	-100	-30.2236	0	-100	0	Nonsyn	FBgn0004242	YES
2L_2785610	181	103	109	50	81	39	175	87	130	75	-2.84778e-234	-4.54282e-108	-9.65695e-86	-6.64627e-191	-1.048e-171	-100	-100	-100	-100	-100	0	-100	0	Nonsyn	FBgn0004242	YES
2L_2785621	157	87	103	49	71	47	150	78	107	55	-1.10599e-196	-5.6431e-107	-1.59314e-112	-1.91216e-173	-2.10213e-122	-100	-100	-100	-100	-100	0	-100	0	Nonsyn	FBgn0004242	YES
2L_2785658	158	20	100	2	70	10	139	21	107	9	-2.58418e-31	-0.0124958	-6.19194e-17	-1.62703e-34	-3.16357e-13	-100	-4.38861	-36.7368	-100	-28.7821	0	-100	0	Nonsyn	FBgn0004242	YES
2L_2785659	157	2	101	0	71	4	139	1	104	3	-0.0292863	NA	-6.94735e-06	-0.232636	-0.000750869	-3.54524	NA	-11.8772	-1.57234	-7.19465	-3.12377e-11	-24.1894	1.99547e-06	Syn	FBgn0004242	YES
2L_2882059	297	23	201	9	202	10	247	20	290	20	-1.0625e-30	-9.42719e-11	-3.17492e-12	-2.71328e-27	-7.0773e-26	-100	-23.0848	-26.4757	-100	-100	0	-100	0	Nonsyn	FBgn0024947	YES
2L_3277979	46	1	34	0	34	0	61	2	36	3	-0.0769875	NA	NA	-0.00480426	-3.20361e-05	-2.60236	NA	NA	-5.34065	-10.3487	-1.1377e-08	-18.2917	0.000725133	Nonsyn	FBgn0031514	NO
2L_3361215	36	2	57	3	42	3	64	5	44	5	-0.00169775	-0.000127889	-5.11243e-05	-9.18366e-08	-1.34501e-08	-6.3793	-8.96441	-9.88128	-16.2033	-18.1243	0	-59.5525	8.79735e-22	Nonsyn	FBgn0085423	YES
2L_3503636	155	18	74	3	83	4	387	16	164	23	-1.25575e-27	-0.000277402	-1.29308e-05	-1.84294e-17	-7.30608e-37	-100	-8.19018	-11.2559	-100	-100	0	-100	0	Nonsyn	FBgn0014396	NO
2L_3503650	152	12	73	3	81	4	382	19	150	7	-7.83408e-17	-0.000266487	-1.17385e-05	-5.87084e-22	-8.726e-09	-36.7368	-8.23032	-11.3526	-100	-18.557	0	-100	0	Syn	FBgn0014396	NO
2L_3521409	263	0	138	0	90	15	135	0	304	0	NA	NA	-9.10362e-26	NA	NA	NA	NA	-100	NA	NA	0	-100	0	Syn	FBgn0031546	NO
2L_4099612	62	27	32	0	24	0	56	0	41	0	-2.82631e-58	NA	NA	NA	NA	-100	NA	NA	NA	NA	0	-100	0	Syn	FBgn0000547	NO
2L_411895	43	26	33	11	40	21	40	26	43	32	-2.62017e-61	-5.35051e-23	-6.2273e-48	-1.45074e-62	-7.90003e-80	-100	-100	-100	-100	-100	0	-100	0	Nonsyn	FBgn0264855	YES
2L_4192659	93	3	41	0	93	1	93	4	63	2	-0.000542384	NA	-0.155649	-2.02735e-05	-0.00511663	-7.51981	NA	-1.93697	-10.8062	-5.27782	-8.08675e-12	-25.5408	5.16805e-07	Syn	FBgn0031589	NO
2L_4307932	27	3	14	1	13	1	18	0	10	0	-1.32726e-05	-0.023431	-0.0217573	NA	NA	-11.2298	-3.76539	-3.83866	NA	NA	-6.6154e-09	-18.8339	0.000421771	Nonsyn	FBgn0010473	NO
2L_4308795	35	2	12	2	16	1	25	2	17	3	-0.00160514	-0.000182532	-0.0267782	-0.000818035	-3.1245e-06	-6.43535	-8.60867	-3.63352	-7.10901	-12.6762	0	-38.4628	1.26657e-12	Syn	FBgn0010473	NO
2L_4308799	38	1	11	1	17	2	26	0	16	1	-0.0635983	-0.01841	-0.000374075	NA	-0.0267782	-2.7868	-4.00405	-7.89124	NA	-3.63352	-1.11078e-08	-18.3156	0.000708003	Nonsyn	FBgn0010473	NO
2L_4314575	40	35	19	13	20	17	28	23	29	26	-4.26733e-92	-2.1494e-32	-7.09456e-45	-1.33308e-59	-2.32508e-69	-100	-100	-100	-100	-100	0	-100	0	Syn	FBgn0010473	NO
2L_4314576	39	35	19	13	20	17	28	23	29	26	-5.34285e-93	-2.1494e-32	-7.09456e-45	-1.33308e-59	-2.32508e-69	-100	-100	-100	-100	-100	0	-100	0	Nonsyn	FBgn0010473	NO
2L_4314586	41	29	23	15	32	24	33	25	33	25	-2.31626e-71	-1.08269e-36	-2.3743e-60	-5.24082e-63	-5.24082e-63	-100	-100	-100	-100	-100	0	-100	0	Nonsyn	FBgn0010473	NO
2L_4319364	54	4	19	3	32	0	57	0	42	4	-2.31312e-06	-4.44126e-06	NA	NA	-8.31902e-07	-12.9769	-12.3246	NA	NA	-13.9996	0	-39.301	5.47823e-13	Nonsyn	FBgn0010473	NO
2L_4319370	59	2	25	1	34	0	60	0	46	3	-0.00450112	-0.041841	NA	NA	-6.72648e-05	-5.40568	-3.19473	NA	NA	-9.60691	-1.23784e-08	-18.2073	0.000788889	Nonsyn	FBgn0010473	NO
2L_4457918	3498	15	2061	7	7306	8	1918	10	3753	19	-0.00108521	-0.063028	-2.52254	-0.00177339	-3.13223e-05	-6.82653	-2.79553	-0.0836591	-6.33575	-10.3712	-3.38163e-12	-26.4127	2.16192e-07	Nonsyn	FBgn0261606	NO
2L_4644234	177	0	198	0	112	0	268	29	275	42	NA	NA	NA	-1.24331e-42	-1.21236e-67	NA	NA	NA	-100	-100	0	-100	0	Syn	FBgn0031617	NO
2L_4645095	301	24	499	0	318	0	353	37	434	0	-2.81736e-32	NA	NA	-2.08071e-53	NA	-100	NA	NA	-100	NA	0	-100	0	Syn	FBgn0031617	NO
2L_4645119	357	0	588	0	361	0	395	28	539	46	NA	NA	NA	-6.16438e-36	-9.44418e-62	NA	NA	NA	-100	-100	0	-100	0	Syn	FBgn0031617	NO
2L_4645155	384	8	660	16	382	12	418	0	594	0	-3.81602e-07	-7.00716e-14	-4.57519e-12	NA	NA	-14.7789	-30.2895	-26.1104	NA	NA	0	-71.1787	7.86186e-27	Syn	FBgn0031617	NO
2L_4645272	107	18	168	0	112	0	88	25	113	0	-1.05378e-30	NA	NA	-2.08384e-48	NA	-100	NA	NA	-100	NA	0	-100	0	Syn	FBgn0031617	NO
2L_4645296	24	0	27	0	21	0	31	16	25	1	NA	NA	NA	-1.09755e-36	-0.041841	NA	NA	NA	-100	-3.19473	0	-100	0	Syn	FBgn0031617	NO
2L_4822418	186	9	115	10	93	6	142	6	209	22	-4.72666e-11	-1.08655e-14	-1.47151e-08	-1.84146e-07	-1.89533e-32	-23.7752	-32.1518	-18.0344	-15.5075	-100	0	-100	0	5UTR	FBgn0031632	NO
2L_4822420	182	2	112	5	92	2	140	2	203	10	-0.0385086	-1.51159e-06	-0.0106508	-0.0236389	-3.33436e-12	-3.27606	-13.4024	-4.54744	-3.75666	-26.4267	0	-51.4093	3.02417e-18	5UTR	FBgn0031632	NO
2L_4879037	108	0	89	0	72	0	126	0	446	376	NA	NA	NA	NA	0	NA	NA	NA	NA	-100	0	-100	0	Nonsyn	FBgn0000286	NO
2L_4984741	75	7	32	0	34	2	50	3	39	3	-6.57061e-11	NA	-0.00151503	-8.64181e-05	-4.08519e-05	-23.4458	NA	-6.49308	-9.35636	-10.1056	0	-49.4008	2.25302e-17	Nonsyn	FBgn0083962	NO
2L_4986257	65	7	28	1	40	3	54	5	34	4	-2.33862e-11	-0.0468619	-4.4109e-05	-3.86259e-08	-3.48386e-07	-24.4789	-3.08389	-10.0289	-17.0693	-14.87	0	-69.5309	4.08443e-26	Nonsyn	FBgn0083962	NO
2L_4986611	56	17	33	8	37	5	62	17	50	16	-5.76138e-34	-8.18018e-16	-5.45142e-09	-4.30734e-33	-1.74508e-32	-100	-34.7909	-19.0274	-100	-100	0	-100	0	Nonsyn	FBgn0083962	NO
2L_4986891	44	6	23	5	19	0	42	6	22	0	-1.46178e-10	-4.2911e-10	NA	-1.0894e-10	NA	-22.6462	-21.5693	NA	-22.9402	NA	0	-67.1557	4.39109e-25	Syn	FBgn0083962	NO
2L_5184550	54	1	27	4	38	2	74	4	31	0	-0.0903766	-1.33079e-07	-0.00189046	-8.19433e-06	NA	-2.44862	-15.8323	-6.27188	-11.7121	NA	-2.22045e-16	-36.2649	1.14015e-11	Nonsyn	FBgn0261836	NO
2L_5185155	46	6	35	1	51	3	85	18	33	2	-1.93411e-10	-0.0585774	-9.17048e-05	-1.1344e-32	-0.00142743	-22.3662	-2.86655	-9.29698	-100	-6.55259	0	-100	0	Nonsyn	FBgn0261836	NO
2L_5205966	328	73	215	37	236	50	155	36	275	64	-2.27863e-129	-7.39514e-62	-5.80887e-88	-2.08026e-65	-4.92312e-115	-100	-100	-100	-100	-100	0	-100	0	3UTR	FBgn0261836	NO
2L_5206015	427	113	282	71	327	103	205	72	364	99	-6.4009e-209	-3.53188e-130	-9.86499e-200	-2.86484e-144	-1.26002e-184	-100	-100	-100	-100	-100	0	-100	0	3UTR	FBgn0261836	NO
2L_5206020	420	97	279	47	327	87	209	62	367	102	-4.64722e-173	-1.19077e-77	-1.66206e-161	-5.08736e-119	-2.80374e-191	-100	-100	-100	-100	-100	0	-100	0	3UTR	FBgn0261836	NO
2L_5206023	419	25	277	15	323	31	217	17	376	19	-2.26337e-30	-3.34369e-18	-8.73127e-44	-3.53385e-23	-4.35507e-22	-100	-100	-100	-100	-100	0	-100	0	3UTR	FBgn0261836	NO
2L_5206233	322	0	202	49	210	45	140	41	268	0	NA	-1.78481e-89	-1.39185e-79	-5.24431e-79	NA	NA	-100	-100	-100	NA	0	-100	0	3UTR	FBgn0261836	NO
2L_5206234	320	0	205	22	211	17	140	20	264	0	NA	-1.21832e-32	-2.17364e-23	-1.99765e-32	NA	NA	-100	-100	-100	NA	0	-100	0	3UTR	FBgn0261836	NO
2L_570353	63	7	37	0	42	0	40	3	53	11	-1.86398e-11	NA	NA	-4.4109e-05	-2.04363e-20	-24.7057	NA	NA	-10.0289	-100	0	-100	0	Nonsyn	FBgn0031266	NO
2L_5946075	3229	1	1468	0	1298	0	2215	992	1450	0	-5.40419	NA	NA	0	NA	-0.00450786	NA	NA	-100	NA	0	-100	0	Nonsyn	FBgn0001128	NO
2L_6001990	25	3	16	1	21	8	20	3	34	1	-1.04628e-05	-0.0267782	-1.2205e-17	-5.21847e-06	-0.0569038	-11.4677	-3.63352	-100	-12.1633	-2.89471	0	-100	0	3UTR	FBgn0031760	NO
2L_6002117	19	5	11	3	14	1	14	1	32	0	-1.49115e-10	-7.63874e-07	-0.023431	-0.023431	NA	-22.6263	-14.0849	-3.76539	-3.76539	NA	0	-44.2419	3.91781e-15	3UTR	FBgn0031760	NO
2L_6424684	71	28	48	0	48	0	56	0	74	0	-7.70137e-59	NA	NA	NA	NA	-100	NA	NA	NA	NA	0	-100	0	Syn	FBgn0263278	NO
2L_6452387	114	34	52	9	81	12	121	16	83	13	-4.13263e-66	-3.52623e-16	-3.04003e-20	-1.13383e-25	-3.7938e-22	-100	-35.6382	-100	-100	-100	0	-100	0	Nonsyn	FBgn0031814	NO
2L_6499302	35	4	37	2	35	3	24	1	29	4	-3.92814e-07	-0.00179286	-2.94032e-05	-0.0401674	-1.79619e-07	-14.7499	-6.32484	-10.4344	-3.23472	-15.5324	0	-50.2763	9.38793e-18	Nonsyn	FBgn0051637	NO
2L_6499312	34	3	37	0	34	2	23	0	29	5	-2.69165e-05	NA	-0.00151503	NA	-1.50182e-09	-10.5228	NA	-6.49308	NA	-20.3166	-1.11022e-16	-37.3324	3.92138e-12	Nonsyn	FBgn0051637	NO
2L_6634216	77	36	31	13	52	11	57	14	60	21	-1.19321e-78	-1.60375e-28	-1.62196e-20	-9.6207e-27	-3.6683e-43	-100	-100	-100	-100	-100	0	-100	0	3UTR	FBgn0051635	NO
2L_6635919	96	8	41	0	47	0	59	3	63	1	-7.11431e-12	NA	NA	-0.000141736	-0.105439	-25.6689	NA	NA	-8.86162	-2.30188	-1.11022e-16	-36.8324	6.46495e-12	Nonsyn	FBgn0051635	NO
2L_6636665	49	10	36	9	38	4	48	8	46	6	-1.32429e-18	-9.24317e-18	-5.51558e-07	-2.17421e-14	-1.93411e-10	-100	-100	-14.4105	-31.4587	-22.3662	0	-100	0	Nonsyn	FBgn0051635	NO
2L_6636748	49	2	27	0	22	2	39	3	49	4	-0.003126	NA	-0.000631933	-4.08519e-05	-1.56008e-06	-5.76956	NA	-7.36704	-10.1056	-13.3708	-1.11022e-16	-36.613	8.05047e-12	Nonsyn	FBgn0051635	NO
2L_6636749	48	7	27	2	22	4	39	4	49	9	-2.5356e-12	-0.00095504	-5.58405e-08	-6.13773e-07	-1.97801e-16	-26.7006	-6.95423	-16.7008	-14.3036	-36.0437	0	-100	1.18506e-39	Syn	FBgn0051635	NO
2L_6636849	32	6	27	4	23	1	30	6	25	5	-1.90907e-11	-1.33079e-07	-0.0384937	-1.2545e-11	-6.75657e-10	-24.6818	-15.8323	-3.27644	-25.1017	-21.1153	0	-90.0076	5.23011e-35	Nonsyn	FBgn0051635	NO
2L_6636852	29	10	27	5	22	2	28	7	24	5	-3.32749e-21	-1.02379e-09	-0.000631933	-4.19862e-14	-5.41279e-10	-100	-20.6998	-7.36704	-30.8019	-21.3371	0	-100	0	Nonsyn	FBgn0051635	NO
2L_6651303	199	2	114	2	58	0	104	3	185	0	-0.0453724	-0.0160397	NA	-0.000750869	NA	-3.11545	-4.1407	NA	-7.19465	NA	-5.2978e-07	-14.4508	0.0336861	Syn	FBgn0031842	NO
2L_6664223	52	15	35	0	18	0	26	0	75	0	-9.45552e-30	NA	NA	NA	NA	-100	NA	NA	NA	NA	0	-100	0	Nonsyn	FBgn0000392	NO
2L_6682191	139	39	65	5	87	11	115	16	82	11	-2.19373e-74	-9.93513e-08	-7.12711e-18	-4.79285e-26	-3.59095e-18	-100	-16.1246	-100	-100	-100	0	-100	0	Syn	FBgn0028703	YES
2L_6682304	122	4	58	2	93	20	115	14	113	12	-5.86804e-05	-0.00435303	-2.76857e-36	-4.06537e-22	-2.02177e-18	-9.74343	-5.43906	-100	-100	-100	0	-100	0	Nonsyn	FBgn0028703	YES
2L_6720679	74	2	99	0	66	0	99	3	90	1	-0.00699738	NA	NA	-0.000650739	-0.150628	-4.96572	NA	NA	-7.33773	-1.96731	-6.34292e-07	-14.2708	0.0403188	Syn	FBgn0025777	NO
2L_6779407	655	86	323	26	436	22	519	38	615	114	-1.17762e-130	-6.0625e-35	-2.56387e-25	-9.99244e-49	-5.80872e-191	-100	-100	-100	-100	-100	0	-100	0	Nonsyn	FBgn0015776	YES
2L_6974940	43	24	18	0	15	11	32	9	41	0	-1.77526e-55	NA	-3.87931e-28	-2.77052e-18	NA	-100	NA	-100	-100	NA	0	-100	0	Syn	FBgn0031879	NO
2L_7052593	135	1	110	2	82	2	86	3	109	0	-0.225941	-0.0149869	-0.00853451	-0.000431474	NA	-1.59832	-4.20806	-4.7679	-7.74852	NA	-1.10282e-08	-18.3228	0.000702941	Nonsyn	FBgn0262872	NO
2L_7052677	74	10	66	8	59	4	60	8	60	11	-1.11452e-16	-3.22198e-13	-3.30674e-06	-1.44817e-13	-9.09001e-20	-36.7368	-28.7636	-12.6195	-29.5636	-100	0	-100	0	Nonsyn	FBgn0262872	NO
2L_7228779	101	17	58	5	108	10	97	9	88	12	-4.37828e-29	-5.56539e-08	-5.70485e-15	-1.28009e-13	-8.73285e-20	-100	-16.7041	-32.805	-29.6867	-100	0	-100	0	Nonsyn	FBgn0259111	YES
2L_7230012	94	16	68	13	72	2	99	16	56	8	-1.51768e-27	-2.30287e-23	-0.00663517	-3.70933e-27	-8.08787e-14	-100	-100	-5.01869	-100	-30.1465	0	-100	0	Nonsyn	FBgn0259111	YES
2L_7230480	108	1	64	0	66	0	110	0	60	4	-0.180753	NA	NA	NA	-3.53821e-06	-1.79964	NA	NA	NA	-12.5519	-5.85073e-07	-14.3515	0.0371977	Nonsyn	FBgn0259111	YES
2L_7643369	83	2	42	6	44	2	50	1	70	3	-0.00873648	-1.0894e-10	-0.00252784	-0.083682	-0.000235417	-4.74461	-22.9402	-5.98165	-2.52228	-8.35427	0	-44.543	2.89935e-15	3UTR	FBgn0264087	NO
2L_773708	843	1	264	0	203	0	109	0	367	108	-1.41088	NA	NA	NA	-1.46993e-205	-0.27962	NA	NA	NA	-100	0	-100	0	Syn	FBgn0031276	NO
2L_7803364	26	2	16	1	16	1	23	0	20	0	-0.000885249	-0.0267782	-0.0267782	NA	NA	-7.03008	-3.63352	-3.63352	NA	NA	-6.1778e-07	-14.2971	0.039271	Nonsyn	FBgn0031952	NO
2L_7866090	71	18	27	0	40	0	49	0	50	1	-2.98736e-34	NA	NA	NA	-0.083682	-100	NA	NA	NA	-2.52228	0	-100	0	Syn	FBgn0045038	NO
2L_8052588	18	3	16	1	22	3	14	1	11	1	-3.7447e-06	-0.0267782	-7.03187e-06	-0.023431	-0.01841	-12.4952	-3.63352	-11.8651	-3.76539	-4.00405	-3.33067e-16	-35.7632	1.88276e-11	Nonsyn	FBgn0031981	YES
2L_8113485	64	4	22	5	20	0	56	5	45	0	-4.58566e-06	-3.36294e-10	NA	-4.65244e-08	NA	-12.2926	-21.813	NA	-16.8833	NA	0	-50.9889	4.60404e-18	3UTR	FBgn0261822	NO
2L_8119964	73	8	39	3	38	3	52	2	62	8	-7.46262e-13	-4.08519e-05	-3.77566e-05	-0.00351371	-1.90801e-13	-27.9237	-10.1056	-10.1844	-5.65284	-29.2873	0	-83.1538	4.95484e-32	Nonsyn	FBgn0031985	YES
2L_8201337	157	8	99	6	122	9	100	3	82	8	-3.74305e-10	-2.14468e-08	-1.05215e-12	-0.000670037	-1.95242e-12	-21.706	-17.6577	-27.5802	-7.30851	-26.9619	0	-100	7.10636e-40	Syn	FBgn0031998	NO
2L_8201387	125	4	91	6	88	5	101	5	62	3	-6.4489e-05	-1.29048e-08	-4.56381e-07	-9.0623e-07	-0.000164277	-9.64905	-18.1657	-14.5999	-13.914	-8.71404	0	-65.0427	3.63236e-24	Nonsyn	FBgn0031998	NO
2L_8201539	86	9	79	2	104	6	91	0	74	0	-4.18769e-14	-0.00794164	-2.88356e-08	NA	NA	-30.8046	-4.8396	-17.3617	NA	NA	0	-53.0058	6.12822e-19	Nonsyn	FBgn0031998	NO
2L_8210662	244	3	127	3	129	1	141	2	221	6	-0.00832457	-0.00133625	-0.2159	-0.0239566	-2.42993e-06	-4.7927	-6.61855	-1.63895	-3.74347	-12.9276	-1.23679e-13	-29.7213	7.90989e-09	Nonsyn	FBgn0003607	NO
2L_8226998	24	2	19	0	23	1	21	0	15	1	-0.000753405	NA	-0.0384937	NA	-0.0251046	-7.19128	NA	-3.27644	NA	-3.69723	-7.05077e-07	-14.165	0.044809	Nonsyn	FBgn0032006	NO
2L_8368474	202	3	146	2	172	5	180	6	186	2	-0.00495283	-0.0255726	-1.22655e-05	-7.40326e-07	-0.0400816	-5.31027	-3.67899	-11.3087	-14.1162	-3.23681	0	-37.651	2.85188e-12	Nonsyn	FBgn0260439	YES
2L_8525934	31	4	10	3	19	2	22	0	26	3	-2.37321e-07	-5.56242e-07	-0.00046932	NA	-1.18127e-05	-15.2539	-14.4021	-7.66446	NA	-11.3463	0	-48.6667	4.69423e-17	3UTR	FBgn0250903	NO
2L_8526048	20	0	24	3	35	1	25	3	17	0	NA	-9.21877e-06	-0.0585774	-1.04628e-05	NA	NA	-11.5943	-2.86655	-11.4677	NA	-5.48772e-12	-25.9285	3.50766e-07	3UTR	FBgn0250903	NO
2L_8675760	590	2	443	0	358	2	485	13	527	11	-0.300181	NA	-0.129369	-4.3138e-12	-2.55051e-09	-1.34971	NA	-2.10907	-26.1692	-19.787	0	-49.415	2.22146e-17	Syn	FBgn0001114	NO
2L_8706355	495	0	323	0	320	0	253	120	218	0	NA	NA	NA	-2.60606e-259	NA	NA	NA	NA	-100	NA	0	-100	0	Nonsyn	FBgn0032061	NO
2L_8774573	291	26	61	0	49	0	26	2	48	0	-3.76779e-36	NA	NA	-0.000885249	NA	-100	NA	NA	-7.03008	NA	0	-100	0	Syn	FBgn0032068	NO
2L_880187	86	37	52	0	40	0	45	0	20	0	-4.88471e-79	NA	NA	NA	NA	-100	NA	NA	NA	NA	0	-100	0	Nonsyn	FBgn0031292	NO
2L_9242272	55	23	36	0	28	0	42	0	30	0	-2.42437e-49	NA	NA	NA	NA	-100	NA	NA	NA	NA	0	-100	0	Nonsyn	FBgn0041092	NO
2L_9256786	76	7	129	15	81	10	117	19	103	3	-7.22662e-11	-2.79666e-23	-2.88326e-16	-5.18017e-32	-0.00073011	-23.3507	-100	-35.6382	-100	-7.22268	0	-100	0	5UTR	FBgn0267252	NO
2L_9494583	1624	10	691	0	835	6	858	2	1563	6	-0.000516445	NA	-0.00313266	-0.54514	-0.0511915	-7.5688	NA	-5.76744	-0.866931	-2.99767	-3.38665e-08	-17.2008	0.00215736	Syn	FBgn0004868	NO
2L_9528913	782	1	790	14	698	0	667	1	1344	0	-1.30879	-1.50427e-10	NA	-1.11632	NA	-0.314913	-22.6175	NA	-0.396728	NA	-7.38352e-11	-23.3292	4.71511e-06	Nonsyn	FBgn0032122	NO
2L_9529144	282	20	119	69	88	49	76	40	144	75	-4.01757e-26	-2.52131e-158	-1.22596e-111	-5.00807e-90	-6.52104e-167	-100	-100	-100	-100	-100	0	-100	0	Nonsyn	FBgn0032122	NO
2L_9529251	724	0	1114	1	820	94	850	0	1405	2	NA	-1.86444	-8.35095e-137	NA	-1.14148	NA	-0.168399	-100	NA	-0.384701	0	-100	0	Nonsyn	FBgn0032122	NO
2L_9529320	851	26	782	74	604	21	635	40	1141	69	-4.30423e-24	-1.10865e-101	-6.69721e-21	-1.46075e-48	-2.80376e-81	-100	-100	-100	-100	-100	0	-100	0	Nonsyn	FBgn0032122	NO
2L_9717480	63	10	29	3	32	2	44	4	61	2	-2.01619e-17	-1.65391e-05	-0.00134235	-1.00626e-06	-0.00480426	-100	-11.0098	-6.614	-13.8093	-5.34065	0	-100	0	3UTR	FBgn0028704	NO
2L_9717614	30	24	26	20	16	14	21	17	46	12	-1.34464e-61	-6.66784e-51	-1.59959e-37	-3.71876e-44	-1.76542e-23	-100	-100	-100	-100	-100	0	-100	0	Nonsyn	FBgn0028704	NO
2L_9783009	65	7	34	4	30	3	39	8	24	0	-2.33862e-11	-3.48386e-07	-1.83538e-05	-3.59263e-15	NA	-24.4789	-14.87	-10.9057	-33.2711	NA	0	-83.5256	3.41631e-32	Syn	FBgn0032147	NO
2L_9788913	448	4	295	1	277	5	348	4	304	3	-0.00722818	-0.493724	-0.000117532	-0.00298138	-0.0150452	-4.93338	-0.942504	-9.04886	-5.81686	-4.20421	-1.46613e-11	-24.9458	9.36782e-07	ncRNA	FBgn0042174	NO
2L_9788987	521	30	353	14	353	16	416	14	398	12	-1.16297e-35	-3.2473e-15	-4.32911e-18	-3.05299e-14	-7.35575e-12	-100	-33.3695	-100	-31.12	-25.6355	0	-100	0	ncRNA	FBgn0042174	NO
2L_9789012	558	18	349	5	369	8	439	13	412	13	-1.44789e-17	-0.000340528	-2.82806e-07	-1.24661e-12	-5.62805e-13	-100	-7.98518	-15.0785	-27.4106	-28.2059	0	-100	0	ncRNA	FBgn0042174	NO
2L_9789016	537	25	343	12	351	11	419	15	407	14	-1.08939e-27	-1.30779e-12	-3.61969e-11	-1.51758e-15	-2.2682e-14	-100	-27.3626	-24.042	-34.0977	-31.4187	0	-100	0	ncRNA	FBgn0042174	NO
2L_9789035	576	7	371	6	386	2	429	2	418	5	-6.43287e-05	-4.51827e-05	-0.147333	-0.176486	-0.000767266	-9.65154	-10.0048	-1.98782	-1.82146	-7.17306	-4.94049e-14	-30.6387	3.16142e-09	ncRNA	FBgn0042174	NO
2L_9789039	594	19	377	9	397	14	446	16	436	20	-2.17082e-18	-2.26564e-08	-1.61692e-14	-1.69628e-16	-2.45301e-22	-100	-17.6028	-31.7532	-36.0437	-100	0	-100	0	ncRNA	FBgn0042174	NO
2L_9789104	667	16	397	10	381	6	455	5	485	12	-8.22098e-14	-2.27221e-09	-5.23105e-05	-0.00111699	-7.11137e-11	-30.1302	-19.9025	-9.85834	-6.79768	-23.3667	0	-90.0554	4.9861e-35	ncRNA	FBgn0042174	NO
2L_9789173	825	11	428	6	415	3	567	7	688	12	-2.32935e-07	-9.87861e-05	-0.0338482	-5.83334e-05	-3.60047e-09	-15.2725	-9.2226	-3.40275	-9.74937	-19.4422	0	-57.0894	1.03275e-20	ncRNA	FBgn0042174	NO
2L_9789182	826	27	435	9	405	6	551	15	708	22	-1.01034e-25	-7.62836e-08	-7.31186e-05	-7.98282e-14	-8.76941e-21	-100	-16.3888	-9.52346	-30.1589	-100	0	-100	0	ncRNA	FBgn0042174	NO
2L_9789194	772	19	423	4	405	6	504	10	679	18	-2.54807e-16	-0.0059267	-7.31186e-05	-2.15362e-08	-4.30054e-16	-36.0437	-5.13125	-9.52346	-17.6535	-35.3505	0	-100	5.90298e-41	ncRNA	FBgn0042174	NO
2L_9789941	685	38	409	9	372	12	475	15	464	13	-4.08284e-44	-4.53019e-08	-3.36349e-12	-9.40608e-15	-2.48801e-12	-100	-16.9099	-26.418	-32.2941	-26.7195	0	-100	0	ncRNA	FBgn0042174	NO
2L_9789948	671	38	398	11	372	11	472	20	454	12	-1.86392e-44	-1.36776e-10	-6.70264e-11	-1.17163e-21	-3.34446e-11	-100	-22.7127	-23.4259	-100	-24.1211	0	-100	0	ncRNA	FBgn0042174	NO
2L_9790038	692	24	367	5	371	7	487	8	534	12	-1.22493e-23	-0.000427809	-3.90015e-06	-2.22836e-06	-2.12001e-10	-100	-7.75705	-12.4545	-13.0142	-22.2744	0	-100	0	ncRNA	FBgn0042174	NO
2L_9790095	723	23	365	3	339	6	482	3	550	3	-6.96457e-22	-0.0243278	-2.74135e-05	-0.0493447	-0.0682709	-100	-3.72828	-10.5045	-3.03349	-2.71821	0	-100	0	ncRNA	FBgn0042174	NO
2L_9790099	718	26	364	5	331	7	481	11	545	9	-5.97691e-26	-0.000412206	-1.84704e-06	-9.91713e-10	-5.00657e-07	-100	-7.79419	-13.2019	-20.7316	-14.5073	0	-100	0	ncRNA	FBgn0042174	NO
2L_9790274	1171	33	569	7	579	10	655	10	856	12	-4.92888e-29	-5.96245e-05	-7.78987e-08	-2.40609e-07	-3.90284e-08	-100	-9.72747	-16.3679	-15.2401	-17.059	0	-100	0	ncRNA	FBgn0042174	NO
2L_9790683	84	7	51	2	62	1	54	5	88	5	-1.47981e-10	-0.00338209	-0.103766	-3.86259e-08	-4.56381e-07	-22.6339	-5.69095	-2.31705	-17.0693	-14.5999	0	-62.3112	5.57688e-23	ncRNA	FBgn0042174	NO
2L_9959589	17	2	19	1	11	2	20	2	22	4	-0.000374075	-0.0317992	-0.000152278	-0.000520901	-5.58405e-08	-7.89124	-3.46417	-8.78988	-7.56021	-16.7008	0	-44.4063	3.32421e-15	Syn	FBgn0032170	NO
2L_9961137	125	6	110	1	82	0	99	0	125	2	-8.65019e-08	-0.1841	NA	NA	-0.019097	-16.2631	-1.78291	NA	NA	-3.96776	-2.75133e-10	-22.0138	1.75639e-05	Nonsyn	FBgn0032172	YES
2L_9961180	111	4	113	0	83	2	106	0	114	0	-4.0601e-05	NA	-0.00873648	NA	NA	-10.1117	NA	-4.74461	NA	NA	-3.53158e-07	-14.8564	0.0224633	Nonsyn	FBgn0032172	YES
2L_9961195	105	3	109	2	77	2	108	0	123	0	-0.000772	-0.0147287	-0.00755733	NA	NA	-7.16691	-4.22531	-4.88901	NA	NA	-8.4947e-08	-16.2812	0.00540857	Nonsyn	FBgn0032172	YES
2L_9961266	114	4	75	1	79	3	96	1	91	8	-4.5057e-05	-0.125523	-0.00033631	-0.160669	-4.59371e-12	-10.0076	-2.13737	-7.99765	-1.90767	-26.1063	0	-48.1566	7.81745e-17	Nonsyn	FBgn0032172	YES
2L_9961290	97	9	79	3	67	3	78	4	81	3	-1.28009e-13	-0.00033631	-0.000206792	-1.01044e-05	-0.000361953	-29.6867	-7.99765	-8.4839	-11.5025	-7.92418	0	-65.5949	2.09108e-24	Nonsyn	FBgn0032172	YES
2L_9961364	95	10	64	0	70	2	90	0	96	0	-1.51841e-15	NA	-0.00628191	NA	NA	-34.0977	NA	-5.07322	NA	NA	0	-39.171	6.23904e-13	Syn	FBgn0032172	YES
2L_9961489	98	4	82	2	77	1	90	0	105	5	-2.49158e-05	-0.00853451	-0.12887	NA	-1.09863e-06	-10.6	-4.7679	-2.11269	NA	-13.7214	-2.80886e-14	-31.2021	1.79994e-09	Nonsyn	FBgn0032172	YES
2L_9961536	132	7	108	2	113	1	112	1	110	4	-3.58962e-09	-0.0144725	-0.189121	-0.187448	-3.919e-05	-19.4452	-4.24273	-1.75844	-1.76652	-10.1471	-1.11022e-16	-37.36	3.81482e-12	Nonsyn	FBgn0032172	YES
2R_10042156	3356	4	1299	239	1485	14	2727	255	2413	413	-1.66554	0	-3.7237e-07	0	0	-0.209595	-100	-14.8034	-100	-100	0	-100	0	Syn	FBgn0085249	NO
2R_10042612	3603	12	1547	26	1658	4	2755	20	2024	12	-0.0207818	-9.38615e-18	-0.359429	-9.32675e-08	-0.0002109	-3.88405	-100	-1.19758	-16.1878	-8.46423	0	-100	0	Syn	FBgn0085249	NO
2R_10065897	41	2	34	1	23	0	22	0	29	4	-0.00219809	-0.0569038	NA	NA	-1.79619e-07	-6.12126	-2.89471	NA	NA	-15.5324	-2.18154e-11	-24.5484	1.39375e-06	Nonsyn	FBgn0033479	NO
2R_10107979	2056	126	1297	76	1295	54	1534	77	1950	107	-1.29244e-147	-2.68867e-88	-2.42901e-55	-2.83733e-84	-1.67627e-120	-100	-100	-100	-100	-100	0	-100	0	3UTR	FBgn0004907	NO
2R_10108180	1737	59	968	21	868	11	1155	27	1241	29	-3.54223e-55	-8.57986e-17	-3.82858e-07	-5.74341e-22	-1.79778e-23	-100	-36.7368	-14.7756	-100	-100	0	-100	0	3UTR	FBgn0004907	NO
2R_10108711	320	10	124	11	150	10	234	24	268	17	-2.87491e-10	-4.0665e-16	-1.61655e-13	-5.63442e-35	-1.33677e-21	-21.9698	-35.3505	-29.4534	-100	-100	0	-100	0	3UTR	FBgn0004907	NO
2R_10108800	266	97	138	78	157	76	203	119	238	93	-1.07839e-195	-1.73792e-177	-8.77495e-166	-1.1438e-272	-3.50225e-191	-100	-100	-100	-100	-100	0	-100	0	3UTR	FBgn0004907	NO
2R_10108801	270	73	139	59	156	59	206	94	241	80	-2.15039e-136	-1.26965e-124	-7.13706e-121	-2.11782e-201	-1.0109e-157	-100	-100	-100	-100	-100	0	-100	0	3UTR	FBgn0004907	NO
2R_10108802	282	50	145	37	166	35	222	64	247	54	-1.05008e-83	-6.76826e-69	-5.43399e-62	-7.17979e-122	-1.10232e-95	-100	-100	-100	-100	-100	0	-100	0	3UTR	FBgn0004907	NO
2R_10132408	290	20	213	2	233	5	291	6	221	12	-7.0773e-26	-0.0513683	-5.22275e-05	-1.16554e-05	-7.24212e-15	-100	-2.99431	-9.85993	-11.3597	-32.5624	0	-100	0	Nonsyn	FBgn0050011	NO
2R_10145141	23	0	21	4	25	0	15	0	19	0	NA	-4.57489e-08	NA	NA	NA	NA	-16.9001	NA	NA	NA	-4.57489e-08	-16.9001	0.0029137	Nonsyn	FBgn0033491	NO
2R_10245521	14	0	21	0	10	0	11	1	18	5	NA	NA	NA	-0.01841	-1.10028e-10	NA	NA	NA	-4.00405	-22.9303	-2.00706e-12	-26.9343	1.28331e-07	Nonsyn	FBgn0005619	NO
2R_10280880	48	2	28	3	32	1	38	3	21	0	-0.00300154	-1.48468e-05	-0.0535565	-3.77566e-05	NA	-5.81013	-11.1177	-2.95368	-10.1844	NA	-8.75966e-14	-30.0659	5.60476e-09	Nonsyn	FBgn0033504	YES
2R_10280883	48	19	28	8	30	10	38	17	21	7	-1.92721e-40	-1.84488e-16	-4.98365e-21	-1.7409e-37	-4.16577e-15	-100	-36.0437	-100	-100	-33.0992	0	-100	0	Nonsyn	FBgn0033504	YES
2R_10280888	46	2	27	2	30	1	40	0	21	0	-0.00275985	-0.00095504	-0.0502092	NA	NA	-5.89396	-6.95423	-3.01656	NA	NA	-1.28833e-07	-15.8647	0.00820062	Syn	FBgn0033504	YES
2R_10280896	40	5	29	0	33	0	41	1	17	0	-8.19488e-09	NA	NA	-0.0686193	NA	-18.6198	NA	NA	-2.7133	NA	-5.43467e-10	-21.3331	3.46874e-05	Nonsyn	FBgn0033504	YES
2R_10280905	48	1	29	3	31	0	45	1	20	0	-0.0803347	-1.65391e-05	NA	-0.0753138	NA	-2.56145	-11.0098	NA	-2.62351	NA	-9.26207e-08	-16.1948	0.00589707	Nonsyn	FBgn0033504	YES
2R_10280918	48	2	33	2	28	0	47	1	18	1	-0.00300154	-0.00142743	NA	-0.0786611	-0.0301255	-5.81013	-6.55259	NA	-2.58168	-3.51741	-9.59708e-09	-18.4618	0.000611766	Syn	FBgn0033504	YES
2R_10280988	79	37	40	5	42	11	73	30	35	12	-7.8987e-81	-8.19488e-09	-1.16718e-21	-1.30086e-63	-3.85086e-25	-100	-18.6198	-100	-100	-100	0	-100	0	Nonsyn	FBgn0033504	YES
2R_10324236	30	6	33	3	16	2	35	1	26	6	-1.2545e-11	-2.45723e-05	-0.000330426	-0.0585774	-4.89215e-12	-25.1017	-10.6139	-8.01529	-2.86655	-26.0434	0	-72.6408	1.82215e-27	Nonsyn	FBgn0261698	NO
2R_10611461	58	3	38	1	40	3	52	3	90	1	-0.000134697	-0.0635983	-4.4109e-05	-9.7198e-05	-0.150628	-8.91255	-2.7868	-10.0289	-9.23881	-1.96731	-4.996e-15	-32.9343	3.18518e-10	Syn	FBgn0263102	NO
2R_10611464	59	4	37	4	38	2	54	5	86	2	-3.30674e-06	-4.94159e-07	-0.00189046	-3.86259e-08	-0.00935534	-12.6195	-14.5204	-6.27188	-17.0693	-4.67648	0	-55.1577	7.12621e-20	Syn	FBgn0263102	NO
2R_10612995	90	4	51	0	70	1	75	2	315	4	-1.78132e-05	NA	-0.117155	-0.00718181	-0.00208534	-10.9356	NA	-2.20226	-4.93979	-6.17386	-2.93567e-11	-24.2515	1.87534e-06	Nonsyn	FBgn0263102	NO
2R_10756051	369	18	120	5	143	3	141	3	379	20	-9.88611e-21	-2.12364e-06	-0.00187561	-0.00180186	-1.52315e-23	-100	-13.0624	-6.27976	-6.31983	-100	0	-100	0	Nonsyn	FBgn0053144	YES
2R_11344557	11845	152	6349	0	13822	0	9101	4	11898	1	-1.37659e-79	NA	NA	-8.64881	-19.913	-100	NA	NA	-0.000175351	-2.24856e-09	0	-100	0	Nonsyn	FBgn0003863	NO
2R_11447606	107	12	72	8	58	6	96	11	70	6	-1.02357e-18	-6.65468e-13	-8.21515e-10	-2.21358e-17	-2.61588e-09	-100	-28.0383	-20.9199	-100	-19.7617	0	-100	0	Syn	FBgn0260499	NO
2R_11447612	126	19	75	11	59	9	102	10	74	6	-2.34525e-31	-1.2697e-18	-1.19174e-15	-3.1669e-15	-3.67482e-09	-100	-100	-34.3389	-33.3695	-19.4218	0	-100	0	Syn	FBgn0260499	NO
2R_11447617	125	111	69	58	53	45	91	80	77	62	-7.31493e-291	-1.60122e-149	-9.78026e-117	-3.39705e-209	-2.40612e-157	-100	-100	-100	-100	-100	0	-100	0	Nonsyn	FBgn0260499	NO
2R_11447621	131	17	68	17	57	12	101	19	81	10	-4.88992e-27	-2.5931e-32	-3.15498e-22	-2.50191e-33	-2.88326e-16	-100	-100	-100	-100	-35.6382	0	-100	0	Syn	FBgn0260499	NO
2R_11447935	145	15	66	6	97	0	131	8	97	0	-1.73551e-22	-1.82312e-09	NA	-8.81089e-11	NA	-100	-20.1227	NA	-23.1524	NA	0	-100	0	3UTR	FBgn0260499	NO
2R_11447987	177	63	88	32	107	0	178	55	105	1	-6.7299e-127	-1.26578e-65	NA	-6.31471e-107	-0.175732	-100	-100	NA	-100	-1.82537	0	-100	0	3UTR	FBgn0260499	NO
2R_11450202	244	16	124	4	128	3	240	13	189	11	-1.19199e-20	-6.25083e-05	-0.00136665	-5.68365e-16	-4.45601e-14	-100	-9.68024	-6.59608	-35.1274	-30.7428	0	-100	0	3UTR	FBgn0260499	NO
2R_11450317	216	114	105	58	122	72	176	98	161	92	-9.8876e-254	-1.47196e-131	-5.83632e-166	-1.24519e-221	-1.11196e-209	-100	-100	-100	-100	-100	0	-100	0	3UTR	FBgn0260499	NO
2R_11450318	217	103	105	52	123	67	177	86	162	74	-7.14261e-223	-1.17532e-114	-3.9043e-151	-1.47049e-187	-5.79358e-159	-100	-100	-100	-100	-100	0	-100	0	3UTR	FBgn0260499	NO
2R_11450690	189	8	124	3	101	6	147	4	162	7	-1.62414e-09	-0.00124764	-2.41875e-08	-0.000120672	-1.48529e-08	-20.2383	-6.68712	-17.5374	-9.02249	-18.0251	0	-71.5104	5.64278e-27	3UTR	FBgn0260499	NO
2R_11450850	221	23	148	4	96	5	184	13	155	12	-9.80748e-34	-0.00012386	-7.04197e-07	-1.76803e-17	-9.94668e-17	-100	-8.99642	-14.1662	-100	-36.7368	0	-100	0	3UTR	FBgn0260499	NO
2R_11450933	202	5	136	8	98	2	185	6	175	7	-2.65205e-05	-1.18983e-10	-0.012022	-8.68398e-07	-2.52656e-08	-10.5376	-22.852	-4.42702	-13.9566	-17.4938	0	-69.2671	5.31732e-26	3UTR	FBgn0260499	NO
2R_11871099	50	13	16	4	19	4	14	3	37	16	-2.67901e-25	-1.40053e-08	-2.97072e-08	-1.67883e-06	-4.6579e-35	-100	-18.0838	-17.3319	-13.2974	-100	0	-100	0	Nonsyn	FBgn0033661	NO
2R_12167808	1843	14	1367	8	1486	3	1746	9	1895	11	-4.46428e-06	-0.00247223	-0.602256	-0.00316996	-0.000452482	-12.3194	-6.00387	-0.793133	-5.75562	-7.70099	-7.10543e-15	-32.573	4.57096e-10	Nonsyn	FBgn0014184	NO
2R_12188885	86	3	50	2	94	0	68	1	24	0	-0.000431474	-0.00325285	NA	-0.113808	NA	-7.74852	-5.72985	NA	-2.22961	NA	-1.50699e-07	-15.708	0.00959111	Nonsyn	FBgn0033696	NO
2R_12303114	449	1	1230	37	642	3	634	0	1292	138	-0.751465	-2.33659e-33	-0.0989015	NA	-1.58531e-195	-0.638044	-100	-2.36267	NA	-100	0	-100	0	Syn	FBgn0061197	NO
2R_12423867	233	10	160	1	178	0	240	3	234	0	-1.30201e-11	-0.267782	NA	-0.00795778	NA	-25.0645	-1.44849	NA	-4.83758	NA	-2.42029e-14	-31.3506	1.55156e-09	Nonsyn	FBgn0033734	NO
2R_12423946	140	11	78	0	91	0	110	0	136	1	-1.59077e-15	NA	NA	NA	-0.227615	-34.0977	NA	NA	NA	-1.59175	-3.33067e-16	-35.6895	2.02673e-11	Syn	FBgn0033734	NO
2R_12448560	117	1	47	0	48	0	70	3	105	2	-0.195816	NA	NA	-0.000235417	-0.013716	-1.72689	NA	NA	-8.35427	-4.29604	-5.70241e-07	-14.3772	0.0362553	Nonsyn	FBgn0033739	YES
2R_12448567	111	2	47	0	48	0	70	4	93	0	-0.0152471	NA	NA	-6.5647e-06	NA	-4.19098	NA	NA	-11.9338	NA	-9.93333e-08	-16.1248	0.00632415	Nonsyn	FBgn0033739	YES
2R_12448572	115	10	47	1	50	2	72	7	93	3	-1.08655e-14	-0.0786611	-0.00325285	-4.89804e-11	-0.000542384	-32.1518	-2.58168	-5.72985	-23.7396	-7.51981	0	-71.7228	4.56323e-27	Nonsyn	FBgn0033739	YES
2R_12448654	87	13	38	4	46	5	53	11	49	2	-7.29368e-22	-5.51558e-07	-1.69294e-08	-2.04363e-20	-0.003126	-100	-14.4105	-17.8942	-100	-5.76956	0	-100	0	Nonsyn	FBgn0033739	YES
2R_12448686	86	31	52	15	51	10	63	18	54	17	-1.77475e-63	-9.45552e-30	-2.05286e-18	-2.52046e-35	-2.78097e-34	-100	-100	-100	-100	-100	0	-100	0	Nonsyn	FBgn0033739	YES
2R_12448723	95	7	62	6	41	3	74	13	49	4	-3.55265e-10	-1.2406e-09	-4.75319e-05	-7.61187e-23	-1.56008e-06	-21.7582	-20.5077	-9.95413	-100	-13.3708	0	-100	0	Nonsyn	FBgn0033739	YES
2R_12448777	90	5	43	1	38	2	67	1	54	0	-5.10569e-07	-0.0719665	-0.00189046	-0.112134	NA	-14.4877	-2.66732	-6.27188	-2.2436	NA	-7.10265e-12	-25.6705	4.53954e-07	Nonsyn	FBgn0033739	YES
2R_12448779	88	27	43	9	36	9	66	15	53	11	-3.25187e-53	-5.47866e-17	-9.24317e-18	-5.53945e-28	-2.04363e-20	-100	-100	-100	-100	-100	0	-100	0	Nonsyn	FBgn0033739	YES
2R_12448834	88	9	51	0	46	2	57	4	53	4	-5.18738e-14	NA	-0.00275985	-2.87763e-06	-2.14464e-06	-30.5905	NA	-5.89396	-12.7585	-13.0525	0	-62.2955	5.66502e-23	Nonsyn	FBgn0033739	YES
2R_12448894	89	3	50	3	50	0	59	1	51	1	-0.00047702	-8.64181e-05	NA	-0.0987448	-0.0853557	-7.64819	-9.35636	NA	-2.36418	-2.5033	-3.17028e-10	-21.872	2.02371e-05	Nonsyn	FBgn0033739	YES
2R_12448930	75	8	45	1	46	3	53	5	49	8	-9.33846e-13	-0.0753138	-6.72648e-05	-3.50983e-08	-2.59459e-14	-27.6995	-2.62351	-9.60691	-17.1651	-31.2815	0	-88.3765	2.67222e-34	Nonsyn	FBgn0033739	YES
2R_12448986	58	7	34	2	33	4	48	4	39	2	-1.02041e-11	-0.00151503	-3.07811e-07	-1.43464e-06	-0.00199053	-25.3082	-6.49308	-14.9938	-13.4546	-6.22035	0	-66.47	8.71652e-25	Nonsyn	FBgn0033739	YES
2R_12757212	2495	56	1291	25	1291	20	1685	35	2617	51	-7.55447e-43	-1.51371e-18	-2.27237e-13	-2.58887e-26	-2.91688e-36	-100	-100	-29.1127	-100	-100	0	-100	0	Nonsyn	FBgn0011227	NO
2R_12757213	2528	27	1308	12	1300	21	1704	23	2642	22	-1.14452e-13	-3.25628e-06	-2.61725e-14	-6.52327e-14	-1.96279e-09	-29.7985	-12.6349	-31.273	-30.3601	-20.0489	0	-100	8.05249e-50	Nonsyn	FBgn0011227	NO
2R_12758582	76	17	51	8	56	11	66	16	78	17	-2.1773e-31	-3.65258e-14	-3.97388e-20	-2.95639e-30	-3.56165e-31	-100	-30.9407	-100	-100	-100	0	-100	0	Nonsyn	FBgn0020930	YES
2R_12853362	44	0	20	0	35	0	45	13	31	0	NA	NA	NA	-5.55457e-26	NA	NA	NA	NA	-100	NA	0	-100	0	Nonsyn	FBgn0033777	NO
2R_12921246	625	92	256	29	285	28	302	40	507	72	-1.67643e-144	-3.11013e-43	-5.34669e-40	-7.25702e-62	-2.74756e-112	-100	-100	-100	-100	-100	0	-100	0	Syn	FBgn0010488	NO
2R_12921325	574	51	291	32	287	39	339	50	498	43	-3.42807e-69	-4.15871e-47	-8.04711e-61	-2.15812e-79	-4.65089e-58	-100	-100	-100	-100	-100	0	-100	0	Nonsyn	FBgn0010488	NO
2R_12921326	576	30	292	15	283	18	342	28	495	17	-2.34628e-34	-7.35064e-18	-8.37608e-23	-1.01683e-37	-4.02628e-17	-100	-100	-100	-100	-100	0	-100	0	Nonsyn	FBgn0010488	NO
2R_12929880	86	4	28	0	82	1	92	1	68	0	-1.48832e-05	NA	-0.137239	-0.153975	NA	-11.1153	NA	-2.05387	-1.94697	NA	-2.72366e-07	-15.1161	0.0173277	Syn	FBgn0033782	NO
2R_13177240	77	9	51	0	74	1	96	2	73	3	-1.48911e-14	NA	-0.123849	-0.0115566	-0.000266487	-31.839	NA	-2.14997	-4.46627	-8.23032	0	-46.6855	3.40354e-16	3UTR	FBgn0033802	NO
2R_13177308	89	24	50	7	71	5	91	13	82	26	-6.64475e-46	-3.42971e-12	-1.55304e-07	-1.35814e-21	-9.68535e-52	-100	-26.3985	-15.6779	-100	-100	0	-100	0	3UTR	FBgn0033802	NO
2R_13177407	62	1	46	1	47	1	64	1	68	3	-0.103766	-0.0769875	-0.0786611	-0.107113	-0.000216067	-2.31705	-2.60236	-2.58168	-2.28695	-8.44003	-1.21241e-08	-18.2281	0.000772692	Syn	FBgn0033802	NO
2R_13491858	188	17	142	5	118	1	195	12	158	3	-2.91458e-24	-4.84284e-06	-0.19749	-1.61074e-15	-0.00248909	-100	-12.238	-1.71919	-34.0288	-5.99708	0	-100	0	Nonsyn	FBgn0033844	NO
2R_13517261	23	2	16	1	35	6	13	1	19	3	-0.000691368	-0.0267782	-3.40484e-11	-0.0217573	-4.44126e-06	-7.27718	-3.63352	-24.1032	-3.83866	-12.3246	0	-51.1772	3.81403e-18	3UTR	FBgn0033848	NO
2R_13517274	22	12	16	4	35	12	16	6	18	5	-3.04469e-28	-1.40053e-08	-3.85086e-25	-1.72619e-13	-1.10028e-10	-100	-18.0838	-100	-29.3876	-22.9303	0	-100	0	3UTR	FBgn0033848	NO
2R_13517347	25	6	12	2	25	11	15	3	16	2	-3.76859e-12	-0.000182532	-1.2475e-24	-2.0959e-06	-0.000330426	-26.3043	-8.60867	-100	-13.0755	-8.01529	0	-100	0	3UTR	FBgn0033848	NO
2R_13662038	637	0	288	2	224	0	267	5	712	8	NA	-0.0883379	NA	-9.9016e-05	-3.40347e-05	NA	-2.47043	NA	-9.22028	-10.2881	-2.84908e-10	-21.9789	1.81877e-05	Syn	FBgn0033862	NO
2R_13662044	650	0	299	2	226	0	273	4	727	8	NA	-0.0943952	NA	-0.00123916	-3.93697e-05	NA	-2.40709	NA	-6.69394	-10.1425	-4.39162e-09	-19.2436	0.000280031	Syn	FBgn0033862	NO
2R_13662290	754	3	343	2	166	0	369	7	761	5	-0.143678	-0.120096	NA	-3.76508e-06	-0.00977657	-2.01116	-2.17891	NA	-12.4897	-4.63265	-5.54773e-10	-21.3125	3.54078e-05	Syn	FBgn0033862	NO
2R_13662335	617	2	344	0	69	4	329	4	673	3	-0.322877	NA	-6.19784e-06	-0.00243872	-0.11049	-1.28758	NA	-11.9913	-6.0175	-2.25757	-4.35745e-10	-21.554	2.78132e-05	Syn	FBgn0033862	NO
2R_13662341	625	2	155	0	65	10	326	0	646	1	-0.329698	NA	-2.81545e-17	NA	-1.08117	-1.2699	NA	-100	NA	-0.414301	0	-100	0	Syn	FBgn0033862	NO
2R_13662371	766	3	437	2	237	0	379	2	478	20	-0.148944	-0.182108	NA	-0.142764	-1.50183e-21	-1.97773	-1.79283	NA	-2.01709	-100	0	-100	0	Syn	FBgn0033862	NO
2R_13662389	913	2	491	1	331	15	386	1	517	280	-0.600086	-0.821758	-4.73666e-17	-0.646025	0	-0.795766	-0.579208	-100	-0.7426	-100	0	-100	0	Syn	FBgn0033862	NO
2R_13662398	951	6	500	0	355	0	396	12	564	47	-0.00583875	NA	NA	-6.93966e-12	-1.4735e-62	-5.14616	NA	NA	-25.6938	-100	0	-100	0	Syn	FBgn0033862	NO
2R_13662425	951	9	450	1	404	1	382	5	600	13	-4.22321e-05	-0.753138	-0.676151	-0.000512601	-5.92261e-11	-10.0724	-0.636552	-0.710437	-7.57627	-23.5497	0	-42.5453	2.13697e-14	Syn	FBgn0033862	NO
2R_13662449	914	1	411	1	382	26	357	0	726	0	-1.52971	-0.687866	-5.09014e-33	NA	NA	-0.244111	-0.698456	-100	NA	NA	0	-100	0	Syn	FBgn0033862	NO
2R_13668908	73	0	33	0	66	0	28	0	50	28	NA	NA	NA	NA	-1.53142e-64	NA	NA	NA	NA	-100	0	-100	0	Nonsyn	FBgn0033864	NO
2R_13668916	73	0	34	0	64	0	52	0	29	4	NA	NA	NA	NA	-1.79619e-07	NA	NA	NA	NA	-15.5324	-1.79619e-07	-15.5324	0.0114302	Syn	FBgn0033864	NO
2R_13809543	62	3	14	0	16	0	21	3	26	0	-0.000164277	NA	NA	-6.08059e-06	NA	-8.71404	NA	NA	-12.0104	NA	-9.98814e-10	-20.7245	6.37313e-05	Syn	FBgn0261041	YES
2R_13809607	67	26	17	8	21	7	32	16	32	8	-1.61799e-54	-1.46677e-18	-4.16577e-15	-2.19164e-36	-6.20633e-16	-100	-100	-33.0992	-100	-34.945	0	-100	0	Nonsyn	FBgn0261041	YES
2R_13809962	54	25	24	6	28	17	26	14	36	10	-6.14239e-55	-2.86824e-12	-1.31961e-40	-1.26741e-32	-4.17797e-20	-100	-26.5773	-100	-100	-100	0	-100	0	Nonsyn	FBgn0261041	YES
2R_13810002	37	2	17	0	28	1	23	0	33	3	-0.00179286	NA	-0.0468619	NA	-2.45723e-05	-6.32484	NA	-3.08389	NA	-10.6139	-2.01503e-09	-20.0226	0.000128537	Nonsyn	FBgn0261041	YES
2R_13810199	35	6	10	5	10	5	12	4	11	3	-3.40484e-11	-3.2724e-12	-3.2724e-12	-3.82957e-09	-7.63874e-07	-24.1032	-26.4455	-26.4455	-19.3805	-14.0849	0	-100	6.86264e-44	Nonsyn	FBgn0261041	YES
2R_13817109	68	13	22	3	22	5	35	13	39	17	-2.30287e-23	-7.03187e-06	-3.36294e-10	-1.14084e-27	-3.08126e-37	-100	-11.8651	-21.813	-100	-100	0	-100	0	Nonsyn	FBgn0261041	YES
2R_13817124	59	3	24	0	21	0	31	5	42	4	-0.000141736	NA	NA	-2.14278e-09	-8.31902e-07	-8.86162	NA	NA	-19.9612	-13.9996	0	-42.8223	1.61989e-14	Nonsyn	FBgn0261041	YES
2R_13817377	71	5	23	0	21	1	33	1	46	4	-1.55304e-07	NA	-0.0351465	-0.0552301	-1.20638e-06	-15.6779	NA	-3.36575	-2.92373	-13.6279	-3.33067e-16	-35.5953	2.22695e-11	Nonsyn	FBgn0261041	YES
2R_13817379	70	55	23	16	21	17	32	26	46	39	-1.34571e-138	-9.06644e-40	-3.71876e-44	-5.73839e-67	-2.7055e-101	-100	-100	-100	-100	-100	0	-100	0	Nonsyn	FBgn0261041	YES
2R_13880374	86	0	40	3	45	2	60	5	14	0	NA	-4.4109e-05	-0.00264263	-6.61506e-08	NA	NA	-10.0289	-5.9373	-16.5313	NA	-7.66054e-15	-32.4975	4.92935e-10	Nonsyn	FBgn0013733	YES
2R_13885390	28	1	19	0	17	0	28	3	13	0	-0.0468619	NA	NA	-1.48468e-05	NA	-3.08389	NA	NA	-11.1177	NA	-6.79693e-07	-14.2016	0.0432013	Nonsyn	FBgn0013733	YES
2R_13969077	96	5	90	9	82	8	99	10	103	10	-7.04197e-07	-6.39291e-14	-1.95242e-12	-2.32683e-15	-3.5021e-15	-14.1662	-30.3807	-26.9619	-33.6923	-33.2711	0	-100	4.68672e-56	Syn	FBgn0020766	NO
2R_14058045	69	4	25	0	28	1	52	2	48	4	-6.19784e-06	NA	-0.0468619	-0.00351371	-1.43464e-06	-11.9913	NA	-3.08389	-5.65284	-13.4546	-1.44329e-15	-34.1826	9.14323e-11	3UTR	FBgn0002643	NO
2R_14062507	29	6	23	3	32	5	35	9	33	1	-1.00504e-11	-8.07653e-06	-2.53605e-09	-6.94283e-18	-0.0552301	-25.3234	-11.7266	-19.7927	-100	-2.92373	0	-100	0	Nonsyn	FBgn0040752	YES
2R_14062651	27	6	17	7	34	13	22	4	34	11	-6.28089e-12	-7.00822e-16	-7.18213e-28	-5.58405e-08	-7.89732e-23	-25.7935	-34.945	-100	-16.7008	-100	0	-100	0	Nonsyn	FBgn0040752	YES
2R_14062758	25	3	30	4	21	1	21	3	19	1	-1.04628e-05	-2.06976e-07	-0.0351465	-6.08059e-06	-0.0317992	-11.4677	-15.3907	-3.36575	-12.0104	-3.46417	0	-45.6987	9.1296e-16	Syn	FBgn0040752	YES
2R_14063109	46	1	46	0	48	0	62	1	51	3	-0.0769875	NA	NA	-0.103766	-9.17048e-05	-2.60236	NA	NA	-2.31705	-9.29698	-6.69727e-07	-14.2164	0.0425692	Syn	FBgn0040752	YES
2R_14215583	5784	16	4245	14	5462	28	4249	10	5136	9	-0.0388884	-0.0142972	-3.93552e-07	-0.198671	-0.671613	-3.26644	-4.25483	-14.7481	-1.7138	-0.715156	-1.87791e-11	-24.6983	1.19977e-06	Nonsyn	FBgn0033912	NO
2R_14215638	10203	36	6703	19	8764	25	6796	19	9402	19	-4.22747e-05	-0.0210519	-0.00857129	-0.0237976	-0.267713	-10.0713	-3.87127	-4.76362	-3.75004	-1.44871	-4.15139e-11	-23.905	2.65162e-06	Nonsyn	FBgn0033912	NO
2R_14294117	42	0	24	0	18	1	34	0	35	4	NA	NA	-0.0301255	NA	-3.92814e-07	NA	NA	-3.51741	NA	-14.7499	-1.16573e-08	-18.2673	0.000742964	Nonsyn	FBgn0263397	YES
2R_14297994	156	27	69	10	86	6	104	10	94	21	-1.19762e-45	-5.31545e-17	-9.16765e-09	-3.86878e-15	-2.0718e-38	-100	-100	-18.5076	-33.1815	-100	0	-100	0	Nonsyn	FBgn0263397	YES
2R_14298389	147	8	81	7	121	10	108	6	160	16	-2.21595e-10	-1.14105e-10	-1.82757e-14	-3.61568e-08	-1.21014e-23	-22.2302	-22.8939	-31.6309	-17.1354	-100	0	-100	0	Nonsyn	FBgn0263397	YES
2R_14355520	36	15	21	11	48	21	42	15	69	20	-1.20466e-32	-9.93231e-26	-1.04502e-45	-2.11486e-31	-3.12708e-39	-100	-100	-100	-100	-100	0	-100	0	3UTR	FBgn0033924	NO
2R_14355589	41	8	27	4	28	5	61	17	61	5	-5.56289e-15	-1.33079e-07	-1.24462e-09	-3.13124e-33	-7.19567e-08	-32.8248	-15.8323	-20.5044	-100	-16.4472	0	-100	0	3UTR	FBgn0033924	NO
2R_14507800	29	1	13	0	24	2	17	1	23	1	-0.0485356	NA	-0.000753405	-0.0284519	-0.0384937	-3.04963	NA	-7.19128	-3.57373	-3.27644	-3.7795e-08	-17.0911	0.00240739	Nonsyn	FBgn0261823	NO
2R_14508015	50	0	26	2	32	0	37	4	29	0	NA	-0.000885249	NA	-4.94159e-07	NA	NA	-7.03008	NA	-14.5204	NA	-4.3726e-10	-21.5505	2.79094e-05	Syn	FBgn0261823	NO
2R_14508105	79	8	15	0	42	4	42	4	48	1	-1.43551e-12	NA	-8.31902e-07	-8.31902e-07	-0.0803347	-27.2695	NA	-13.9996	-13.9996	-2.56145	0	-57.83	4.92461e-21	Syn	FBgn0261823	NO
2R_14610117	49	4	17	0	15	1	35	2	34	3	-1.56008e-06	NA	-0.0251046	-0.00160514	-2.69165e-05	-13.3708	NA	-3.69723	-6.43535	-10.5228	-1.66533e-15	-34.0261	1.06917e-10	Nonsyn	FBgn0026427	NO
2R_14610121	52	4	17	0	13	1	35	2	34	3	-1.98543e-06	NA	-0.0217573	-0.00160514	-2.69165e-05	-13.1297	NA	-3.83866	-6.43535	-10.5228	-1.88738e-15	-33.9265	1.18119e-10	Syn	FBgn0026427	NO
2R_14740426	59	4	35	2	44	4	58	5	60	10	-3.30674e-06	-0.00160514	-1.00626e-06	-5.56539e-08	-1.19481e-17	-12.6195	-6.43535	-13.8093	-16.7041	-100	0	-100	0	3UTR	FBgn0033958	YES
2R_14741592	31	21	30	19	27	16	35	13	45	32	-2.13428e-51	-9.38625e-46	-4.79142e-38	-1.14084e-27	-9.99446e-79	-100	-100	-100	-100	-100	0	-100	0	Nonsyn	FBgn0033958	YES
2R_14742174	41	1	31	3	24	0	40	5	30	1	-0.0686193	-2.02949e-05	NA	-8.19488e-09	-0.0502092	-2.7133	-10.8052	NA	-18.6198	-3.01656	-5.55112e-16	-35.1548	3.45935e-11	Nonsyn	FBgn0033958	YES
2R_14742210	44	16	29	6	31	4	44	13	32	12	-1.49097e-33	-1.00504e-11	-2.37321e-07	-3.95606e-26	-1.04684e-25	-100	-25.3234	-15.2539	-100	-100	0	-100	0	Nonsyn	FBgn0033958	YES
2R_14742216	46	4	31	1	34	2	45	1	33	0	-1.20638e-06	-0.0518829	-0.00151503	-0.0753138	NA	-13.6279	-2.9846	-6.49308	-2.62351	NA	-6.69897e-12	-25.7291	4.28164e-07	Nonsyn	FBgn0033958	YES
2R_14742223	49	15	30	6	37	10	48	22	34	4	-3.34009e-30	-1.2545e-11	-5.71666e-20	-2.14794e-48	-3.48386e-07	-100	-25.1017	-100	-100	-14.87	0	-100	0	Syn	FBgn0033958	YES
2R_14761511	106	10	81	9	79	7	101	9	109	7	-4.70711e-15	-2.39372e-14	-9.54013e-11	-1.8593e-13	-9.38584e-10	-32.9991	-31.3615	-23.0729	-29.3132	-20.7866	0	-100	1.19824e-55	3UTR	FBgn0020767	NO
2R_14762018	61	18	51	10	46	5	48	11	53	10	-1.28171e-35	-2.05286e-18	-1.69294e-08	-6.1046e-21	-3.1232e-18	-100	-100	-17.8942	-100	-100	0	-100	0	Syn	FBgn0020767	NO
2R_15145238	443	0	165	0	208	0	297	0	545	233	NA	NA	NA	NA	0	NA	NA	NA	NA	-100	0	-100	0	Nonsyn	FBgn0262954	NO
2R_15145242	534	6	192	2	245	1	334	0	604	3	-0.000323104	-0.0424898	-0.410042	NA	-0.0855602	-8.0377	-3.17966	-1.08952	NA	-2.50101	-3.70693e-07	-14.8079	0.0235776	Nonsyn	FBgn0262954	NO
2R_15264036	59	0	30	0	44	0	42	4	33	2	NA	NA	NA	-8.31902e-07	-0.00142743	NA	NA	NA	-13.9996	-6.55259	-1.18664e-09	-20.5521	7.57086e-05	Nonsyn	FBgn0265194	YES
2R_15264046	63	15	43	7	52	8	56	14	34	12	-2.53285e-28	-1.11786e-12	-4.31028e-14	-7.26907e-27	-2.53448e-25	-100	-27.5196	-30.7758	-100	-100	0	-100	0	Nonsyn	FBgn0265194	YES
2R_15264051	69	15	48	6	54	7	53	8	30	9	-1.16462e-27	-2.52664e-10	-6.04559e-12	-5.06901e-14	-1.41745e-18	-100	-22.099	-25.8317	-30.6121	-100	0	-100	0	Nonsyn	FBgn0265194	YES
2R_15264096	42	14	37	8	40	12	50	14	20	8	-6.76582e-29	-2.2612e-15	-2.55841e-24	-1.18549e-27	-7.56669e-18	-100	-33.7411	-100	-100	-100	0	-100	0	Nonsyn	FBgn0265194	YES
2R_15264107	45	4	40	1	41	0	53	0	29	1	-1.10295e-06	-0.0669456	NA	NA	-0.0485356	-13.7175	-2.73716	NA	NA	-3.04963	-3.38366e-09	-19.5043	0.000215786	Syn	FBgn0265194	YES
2R_15264217	57	4	47	1	47	1	40	5	33	5	-2.87763e-06	-0.0786611	-0.0786611	-8.19488e-09	-2.98476e-09	-12.7585	-2.58168	-2.58168	-18.6198	-19.6297	0	-56.1714	2.5861e-20	Nonsyn	FBgn0265194	YES
2R_15264598	66	5	31	0	40	2	35	1	48	7	-1.07345e-07	NA	-0.00209308	-0.0585774	-2.5356e-12	-16.0472	NA	-6.17016	-2.86655	-26.7006	0	-51.7845	2.07804e-18	Nonsyn	FBgn0265194	YES
2R_15264743	112	21	53	10	69	7	58	11	63	15	-1.20861e-36	-3.1232e-18	-3.60307e-11	-6.05801e-20	-2.53285e-28	-100	-100	-24.0467	-100	-100	0	-100	0	Nonsyn	FBgn0265194	YES
2R_15415679	120	43	37	2	33	9	90	7	63	7	-2.68836e-87	-0.00179286	-3.80374e-18	-2.4197e-10	-1.86398e-11	-100	-6.32484	-100	-22.1422	-24.7057	0	-100	0	5UTR	FBgn0263980	NO
2R_15416679	163	0	53	1	39	0	120	5	97	0	NA	-0.0887029	NA	-2.12364e-06	NA	NA	-2.46649	NA	-13.0624	NA	-1.8026e-07	-15.5289	0.0114706	Nonsyn	FBgn0263980	NO
2R_15416768	117	2	38	0	38	1	67	2	73	2	-0.0168501	NA	-0.0635983	-0.00576888	-0.00681516	-4.09181	NA	-2.7868	-5.15816	-4.99201	-4.02248e-08	-17.0288	0.00256204	Syn	FBgn0263980	NO
2R_15518646	76	7	64	1	75	0	77	3	98	10	-7.22662e-11	-0.107113	NA	-0.000311868	-2.09497e-15	-23.3507	-2.28695	NA	-8.07309	-33.7924	0	-67.5031	3.10275e-25	Nonsyn	FBgn0019968	YES
2R_15518706	98	1	58	0	60	0	58	4	90	0	-0.164017	NA	NA	-3.08667e-06	NA	-1.88867	NA	NA	-12.6884	NA	-4.66927e-07	-14.5771	0.0296937	Nonsyn	FBgn0019968	YES
2R_15518712	100	17	59	8	56	7	56	13	88	13	-3.6471e-29	-1.25695e-13	-7.89372e-12	-1.41355e-24	-8.54464e-22	-100	-29.7051	-25.565	-100	-100	0	-100	0	Nonsyn	FBgn0019968	YES
2R_15765299	424	158	182	46	117	31	293	149	353	12	-1.94276493257695e-319	-4.91799e-85	-1.44935e-58	0	-1.82827e-12	-100	-100	-100	-100	-27.0276	0	-100	0	Syn	FBgn0265991	NO
2R_15768443	175	2	99	5	57	0	88	0	122	0	-0.0358197	-8.20575e-07	NA	NA	NA	-3.34711	-14.0133	NA	NA	NA	-2.88725e-08	-17.3604	0.00183935	Syn	FBgn0265991	NO
2R_15871731	25	1	21	0	11	2	33	1	22	0	-0.041841	NA	-0.000152278	-0.0552301	NA	-3.19473	NA	-8.78988	-2.92373	NA	-3.35266e-07	-14.9083	0.0213259	Nonsyn	FBgn0264089	NO
2R_15871835	15	4	13	4	14	3	21	4	10	3	-1.0518e-08	-5.52421e-09	-1.67883e-06	-4.57489e-08	-5.56242e-07	-18.3702	-19.0141	-13.2974	-16.9001	-14.4021	0	-81.9839	1.59617e-31	Nonsyn	FBgn0264089	NO
2R_15871876	20	5	17	4	16	3	22	4	17	5	-1.98544e-10	-1.82901e-08	-2.57634e-06	-5.58405e-08	-7.95753e-11	-22.34	-17.8169	-12.8691	-16.7008	-23.2543	0	-92.9811	2.67401e-36	Syn	FBgn0264089	NO
2R_15871913	22	3	21	1	21	1	32	2	28	1	-7.03187e-06	-0.0351465	-0.0351465	-0.00134235	-0.0468619	-11.8651	-3.36575	-3.36575	-6.614	-3.08389	-5.15032e-13	-28.2945	3.29408e-08	Nonsyn	FBgn0264089	NO
2R_15871916	22	4	21	5	19	4	31	6	28	6	-5.58405e-08	-2.60226e-10	-2.97072e-08	-1.55335e-11	-7.98241e-12	-16.7008	-22.0695	-17.3319	-24.888	-25.5538	0	-100	3.44379e-42	Nonsyn	FBgn0264089	NO
2R_15872344	42	3	24	0	27	0	27	0	19	2	-5.11243e-05	NA	NA	NA	-0.00046932	-9.88128	NA	NA	NA	-7.66446	-2.39874e-08	-17.5457	0.00152834	Syn	FBgn0264089	NO
2R_15872366	36	16	19	12	18	10	30	12	18	7	-2.64784e-35	-2.38351e-29	-7.39197e-24	-4.02247e-26	-1.14512e-15	-100	-100	-100	-100	-34.4342	0	-100	0	Nonsyn	FBgn0264089	NO
2R_15872367	36	6	19	1	18	0	29	1	17	0	-4.07995e-11	-0.0317992	NA	-0.0485356	NA	-23.9223	-3.46417	NA	-3.04963	NA	-6.05072e-14	-30.4361	3.87103e-09	Nonsyn	FBgn0264089	NO
2R_15872651	29	3	21	1	29	1	22	0	18	0	-1.65391e-05	-0.0351465	-0.0485356	NA	NA	-11.0098	-3.36575	-3.04963	NA	NA	-2.7061e-08	-17.4252	0.00172403	Nonsyn	FBgn0264089	NO
2R_16082133	84	9	48	2	58	5	88	0	88	0	-3.36254e-14	-0.00300154	-5.56539e-08	NA	NA	-31.0231	-5.81013	-16.7041	NA	NA	0	-53.5373	3.60182e-19	3UTR	FBgn0034072	NO
2R_16112694	296	0	105	7	194	0	225	10	186	23	NA	-7.21153e-10	NA	-9.22747e-12	-1.55797e-35	NA	-21.0502	NA	-25.4088	-100	0	-100	0	Nonsyn	FBgn0034075	NO
2R_16195129	39	0	20	3	12	0	26	1	16	0	NA	-5.21847e-06	NA	-0.0435147	NA	NA	-12.1633	NA	-3.15634	NA	-2.2221e-07	-15.3196	0.0141381	Nonsyn	FBgn0262166	NO
2R_16867378	48	1	71	0	31	1	43	3	40	1	-0.0803347	NA	-0.0518829	-5.489e-05	-0.0669456	-2.56145	NA	-2.9846	-9.81021	-2.73716	-1.38717e-08	-18.0934	0.000884002	Nonsyn	FBgn0014870	NO
2R_16948960	31	2	12	1	14	1	34	1	24	2	-0.0012598	-0.0200837	-0.023431	-0.0569038	-0.000753405	-6.67743	-3.91787	-3.76539	-2.89471	-7.19128	-2.41512e-11	-24.4467	1.54295e-06	Nonsyn	FBgn0085444	NO
2R_17009561	34	5	13	0	16	0	36	0	24	2	-3.4945e-09	NA	NA	NA	-0.000753405	-19.4721	NA	NA	NA	-7.19128	-2.63178e-12	-26.6634	1.6826e-07	Nonsyn	FBgn0034180	NO
2R_17012708	169	0	64	0	96	0	156	19	281	8	NA	NA	NA	-1.72309e-29	-3.55587e-08	NA	NA	NA	-100	-17.1521	0	-100	0	Nonsyn	FBgn0034180	NO
2R_17017628	227	7	147	1	156	0	147	3	166	2	-1.48845e-07	-0.246025	NA	-0.00202869	-0.0324834	-15.7204	-1.52281	NA	-6.20138	-3.44322	-2.10276e-12	-26.8878	1.34446e-07	Nonsyn	FBgn0034181	NO
2R_17072211	65	0	40	18	65	0	45	9	32	16	NA	-1.1449e-39	NA	-8.58344e-17	-2.19164e-36	NA	-100	NA	-36.7368	-100	0	-100	0	Syn	FBgn0050460	NO
2R_17138136	42	0	99	19	329	0	336	1	182	2	NA	-1.65055e-33	NA	-0.562343	-0.0385086	NA	-100	NA	-0.843673	-3.27606	0	-100	0	Syn	FBgn0034200	NO
2R_17138234	54	0	135	2	298	0	318	0	334	11	NA	-0.0220781	NA	NA	-2.13428e-11	NA	-3.82419	NA	NA	-24.5703	-4.66072e-13	-28.3945	2.98059e-08	Nonsyn	FBgn0034200	NO
2R_17364649	29	1	22	2	22	3	34	4	28	4	-0.0485356	-0.000631933	-7.03187e-06	-3.48386e-07	-1.55051e-07	-3.04963	-7.36704	-11.8651	-14.87	-15.6795	0	-52.8312	7.29698e-19	3UTR	FBgn0265487	YES
2R_17364669	38	0	29	1	23	3	39	2	32	2	NA	-0.0485356	-8.07653e-06	-0.00199053	-0.00134235	NA	-3.04963	-11.7266	-6.22035	-6.614	-1.02074e-12	-27.6105	6.52729e-08	3UTR	FBgn0265487	YES
2R_17878043	52	21	20	10	31	3	40	9	61	18	-8.93411e-45	-3.11157e-23	-2.02949e-05	-2.66856e-17	-1.28171e-35	-100	-100	-10.8052	-100	-100	0	-100	0	Syn	FBgn0050325	NO
2R_18163355	26	5	32	1	27	1	38	2	19	1	-8.35362e-10	-0.0535565	-0.0451883	-0.00189046	-0.0317992	-20.9032	-2.95368	-3.11943	-6.27188	-3.46417	-1.11022e-16	-36.7123	7.2893e-12	Nonsyn	FBgn0034308	YES
2R_18163422	40	7	25	1	23	2	38	1	43	5	-6.49595e-13	-0.041841	-0.000691368	-0.0635983	-1.19383e-08	-28.0624	-3.19473	-7.27718	-2.7868	-18.2435	0	-59.5647	8.69139e-22	Nonsyn	FBgn0034308	YES
2R_18163489	44	6	31	0	35	0	52	1	49	4	-1.46178e-10	NA	NA	-0.0870293	-1.56008e-06	-22.6462	NA	NA	-2.48471	-13.3708	0	-38.5017	1.21831e-12	Syn	FBgn0034308	YES
2R_18425037	69	2	70	1	66	2	74	0	97	1	-0.00610864	-0.117155	-0.0056024	NA	-0.162343	-5.1011	-2.20226	-5.18736	NA	-1.89812	-5.63643e-07	-14.3888	0.0358364	Syn	FBgn0034345	NO
2R_18524899	93	14	58	5	37	2	81	4	56	0	-1.75311e-23	-5.56539e-08	-0.00179286	-1.17385e-05	NA	-100	-16.7041	-6.32484	-11.3526	NA	0	-100	0	3UTR	FBgn0262476	NO
2R_18840351	51	3	23	0	29	2	36	2	47	2	-9.17048e-05	NA	-0.00110232	-0.00169775	-0.00287949	-9.29698	NA	-6.81089	-6.3793	-5.85158	-4.92717e-13	-28.3388	3.1514e-08	Syn	FBgn0034400	NO
2R_18973853	39	0	38	0	12	0	34	0	40	4	NA	NA	NA	NA	-6.81059e-07	NA	NA	NA	NA	-14.1996	-6.81059e-07	-14.1996	0.0432874	Nonsyn	FBgn0267351	NO
2R_18998443	89	4	23	1	25	0	27	1	31	0	-1.70442e-05	-0.0384937	NA	-0.0451883	NA	-10.9797	-3.27644	NA	-3.11943	NA	-2.84369e-08	-17.3756	0.00181163	Nonsyn	FBgn0265356	YES
2R_18998450	91	3	22	1	25	1	29	3	29	3	-0.00050903	-0.0368201	-0.041841	-1.65391e-05	-1.65391e-05	-7.58326	-3.32007	-3.19473	-11.0098	-11.0098	-2.22045e-16	-36.1176	1.32103e-11	Syn	FBgn0265356	YES
2R_19005932	240	2	159	0	94	1	201	0	185	6	-0.0637668	NA	-0.157322	NA	-8.68398e-07	-2.78424	NA	-1.92709	NA	-13.9566	-7.80936e-09	-18.6679	0.000497862	Nonsyn	FBgn0265356	YES
2R_19006082	202	106	150	35	85	27	161	49	145	68	-1.12286e-235	-1.02499e-63	-1.07169e-53	-4.59817e-95	-3.00936e-147	-100	-100	-100	-100	-100	0	-100	0	Nonsyn	FBgn0265356	YES
2R_19223379	14	4	14	0	11	1	12	1	16	2	-7.72355e-09	NA	-0.01841	-0.0200837	-0.000330426	-18.679	NA	-4.00405	-3.91787	-8.01529	-8.88178e-16	-34.6162	5.92695e-11	Nonsyn	FBgn0263395	NO
2R_19223636	25	11	14	2	16	2	27	9	16	7	-1.2475e-24	-0.000251122	-0.000330426	-4.6644e-19	-4.12852e-16	-100	-8.2897	-8.01529	-100	-35.3505	0	-100	0	Syn	FBgn0263395	NO
2R_19225658	82	12	65	2	46	2	64	3	85	10	-3.55568e-20	-0.00543819	-0.00275985	-0.000180524	-4.77403e-16	-100	-5.21703	-5.89396	-8.61974	-35.3505	0	-100	0	Nonsyn	FBgn0263395	NO
2R_19239925	167	5	98	3	141	5	117	7	183	9	-1.06381e-05	-0.0006318	-4.6788e-06	-1.54406e-09	-4.08821e-11	-11.4511	-7.36725	-12.2725	-20.2888	-23.9203	0	-75.3	1.27585e-28	Syn	FBgn0010434	NO
2R_19303685	104	7	62	3	54	1	53	4	94	5	-6.7406e-10	-0.000164277	-0.0903766	-2.14464e-06	-6.34147e-07	-21.1177	-8.71404	-2.44862	-13.0525	-14.271	0	-59.6039	8.35716e-22	3UTR	FBgn0086358	NO
2R_19394303	1358	13	797	3	689	12	996	5	506	4	-8.1066e-07	-0.162954	-3.65867e-09	-0.0277384	-0.0109453	-14.0254	-1.89466	-19.4262	-3.59877	-4.52032	0	-43.4653	8.51702e-15	Syn	FBgn0261439	NO
2R_19483849	275	6	205	1	173	3	177	3	257	1	-8.46695e-06	-0.343096	-0.00321385	-0.00342671	-0.430126	-11.6793	-1.23639	-5.74189	-5.67787	-1.05104	-9.43545e-12	-25.3865	6.02956e-07	Nonsyn	FBgn0260934	NO
2R_20242205	27	2	14	2	18	0	23	0	25	1	-0.00095504	-0.000251122	NA	NA	-0.041841	-6.95423	-8.2897	NA	NA	-3.19473	-9.82184e-09	-18.4387	0.000626083	Nonsyn	FBgn0034487	NO
2R_21144553	531	1	493	2	292	2	522	7	678	3	-0.888703	-0.223089	-0.0905229	-3.47824e-05	-0.112418	-0.529649	-1.60966	-2.44707	-10.2664	-2.24122	-3.76848e-08	-17.094	0.00240041	Nonsyn	FBgn0021872	NO
2R_21144564	549	9	526	6	492	4	553	13	675	3	-5.31791e-07	-0.000298343	-0.00995454	-2.18109e-11	-0.111259	-14.447	-8.11741	-4.6147	-24.5486	-2.25101	0	-53.9787	2.31644e-19	Nonsyn	FBgn0021872	NO
2R_21145178	741	22	625	18	552	11	645	27	728	12	-2.30031e-20	-1.03317e-16	-4.10736e-09	-1.50556e-28	-6.70713e-09	-100	-36.7368	-19.3105	-100	-18.8201	0	-100	0	Syn	FBgn0021872	NO
2R_21153965	105	0	81	0	59	0	81	0	18	8	NA	NA	NA	NA	-2.63626e-18	NA	NA	NA	NA	-100	0	-100	0	Nonsyn	FBgn0050389	NO
2R_21155127	39	0	47	0	28	0	42	20	30	0	NA	NA	NA	-1.45056e-44	NA	NA	NA	NA	-100	NA	0	-100	0	Syn	FBgn0050389	NO
2R_21315686	186	63	103	39	120	45	152	33	124	42	-3.0396e-125	-1.76222e-80	-2.2289e-92	-5.22077e-59	-4.71518e-84	-100	-100	-100	-100	-100	0	-100	0	Nonsyn	FBgn0034618	YES
2R_21315687	187	7	101	2	120	1	151	3	122	4	-3.9809e-08	-0.0127357	-0.200837	-0.00218935	-5.86804e-05	-17.0392	-4.36971	-1.704	-6.12525	-9.74343	0	-38.9816	7.53982e-13	Nonsyn	FBgn0034618	YES
2R_21315732	213	10	116	1	122	1	147	0	147	6	-5.36934e-12	-0.194142	-0.204184	NA	-2.25859e-07	-25.9503	-1.73467	-1.68909	NA	-15.3034	0	-44.6774	2.53481e-15	Nonsyn	FBgn0034618	YES
2R_21590476	66	7	38	6	45	4	30	1	86	0	-2.61227e-11	-5.76613e-11	-1.10295e-06	-0.0502092	NA	-24.3682	-23.5764	-13.7175	-3.01656	NA	0	-64.6787	5.22674e-24	Syn	FBgn0053225	NO
2R_21620849	50	13	26	5	45	23	32	12	42	21	-2.67901e-25	-8.35362e-10	-5.43376e-52	-1.04684e-25	-2.54505e-47	-100	-20.9032	-100	-100	-100	0	-100	0	Nonsyn	FBgn0016641	NO
2R_21620870	26	0	25	0	45	4	28	2	48	8	NA	NA	-1.10295e-06	-0.0010274	-2.17421e-14	NA	NA	-13.7175	-6.88124	-31.4587	0	-52.0574	1.5818e-18	Nonsyn	FBgn0016641	NO
2R_21621075	36	12	16	6	23	5	32	10	33	15	-5.76738e-25	-1.72619e-13	-4.2911e-10	-1.06683e-20	-2.25457e-33	-100	-29.3876	-21.5693	-100	-100	0	-100	0	Nonsyn	FBgn0016641	NO
2R_21621076	36	0	17	4	23	1	32	2	33	6	NA	-1.82901e-08	-0.0384937	-0.00134235	-2.32997e-11	NA	-17.8169	-3.27644	-6.614	-24.4826	0	-52.1899	1.38555e-18	Syn	FBgn0016641	NO
2R_21766030	221	0	263	0	150	0	244	0	222	49	NA	NA	NA	NA	-3.28381e-87	NA	NA	NA	NA	-100	0	-100	0	Syn	FBgn0050395	NO
2R_21766892	179	0	302	81	148	0	249	1	232	37	NA	-8.0656e-151	NA	-0.416736	-1.55094e-60	NA	-100	NA	-1.07644	-100	0	-100	0	Syn	FBgn0050395	NO
2R_22391510	165	79	108	48	143	46	142	57	130	67	-9.48972e-172	-6.07629e-103	-1.16141e-90	-1.09746e-118	-7.36904e-149	-100	-100	-100	-100	-100	0	-100	0	Nonsyn	FBgn0034723	YES
2R_22391518	162	2	111	3	151	0	150	1	140	3	-0.0310451	-0.000906751	NA	-0.251046	-0.00176568	-3.4878	-7.0061	NA	-1.50502	-6.3401	-1.0851e-08	-18.339	0.000691652	Nonsyn	FBgn0034723	YES
2R_22391534	184	2	133	6	157	0	181	2	149	0	-0.0392918	-1.25008e-07	NA	-0.0381195	NA	-3.25632	-15.8949	NA	-3.28603	NA	-1.80149e-10	-22.4372	1.15014e-05	Nonsyn	FBgn0034723	YES
2R_22407104	69	2	55	0	59	1	79	0	86	5	-0.00610864	NA	-0.0987448	NA	-4.06841e-07	-5.1011	NA	-2.36418	NA	-14.7148	-2.32966e-10	-22.1801	1.48725e-05	Nonsyn	FBgn0034725	NO
2R_22564168	106	5	59	4	67	1	65	3	84	6	-1.15142e-06	-3.30674e-06	-0.112134	-0.000189023	-7.94878e-09	-13.6745	-12.6195	-2.2436	-8.57373	-18.6502	0	-55.7617	3.89557e-20	Syn	FBgn0260866	NO
2R_22564373	77	11	43	3	50	6	66	13	71	5	-1.7267e-18	-5.489e-05	-3.26245e-10	-1.50589e-23	-1.55304e-07	-100	-9.81021	-21.8434	-100	-15.6779	0	-100	0	Nonsyn	FBgn0260866	NO
2R_22564377	78	13	45	3	51	6	66	12	69	7	-1.59378e-22	-6.29565e-05	-3.69215e-10	-2.16564e-21	-3.60307e-11	-100	-9.6731	-21.7196	-100	-24.0467	0	-100	0	Nonsyn	FBgn0260866	NO
2R_22636476	54	4	29	0	26	0	39	1	68	0	-2.31312e-06	NA	NA	-0.065272	NA	-12.9769	NA	NA	-2.76165	NA	-1.4616e-07	-15.7386	0.00930249	Nonsyn	FBgn0019949	NO
2R_22636527	40	4	26	0	25	0	35	0	62	0	-6.81059e-07	NA	NA	NA	NA	-14.1996	NA	NA	NA	NA	-6.81059e-07	-14.1996	0.0432874	Nonsyn	FBgn0019949	NO
2R_22668168	168	6	117	1	101	0	122	1	168	1	-4.94811e-07	-0.195816	NA	-0.204184	-0.281172	-14.5191	-1.72689	NA	-1.68909	-1.40608	-3.98331e-09	-19.3412	0.000254012	Nonsyn	FBgn0050269	NO
2R_22818936	147	2	60	3	62	2	61	2	146	4	-0.0259012	-0.00014901	-0.00495929	-0.00480426	-0.000117544	-3.66639	-8.81157	-5.30897	-5.34065	-9.04875	-1.06581e-14	-32.1763	6.79583e-10	Syn	FBgn0050271	NO
2R_22930694	273	6	149	0	136	2	167	3	280	3	-8.12393e-06	NA	-0.0223865	-0.00291019	-0.0120779	-11.7207	NA	-3.81047	-5.84099	-4.42241	-6.2742e-12	-25.7946	4.01021e-07	Syn	FBgn0261564	NO
2R_23491269	35	5	13	2	15	4	24	6	21	8	-4.07124e-09	-0.000215483	-1.0518e-08	-2.86824e-12	-1.2205e-17	-19.3193	-8.44273	-18.3702	-26.5773	-100	0	-100	0	3UTR	FBgn0264339	NO
2R_23673271	33	1	15	0	19	0	31	0	21	3	-0.0552301	NA	NA	NA	-6.08059e-06	-2.92373	NA	NA	NA	-12.0104	-3.26725e-07	-14.9341	0.020783	Syn	FBgn0266377	NO
2R_23673348	47	4	13	0	19	0	37	2	31	0	-1.31685e-06	NA	NA	-0.00179286	NA	-13.5403	NA	NA	-6.32484	NA	-2.3588e-09	-19.8651	0.000150452	Nonsyn	FBgn0266377	NO
2R_23708009	188	1	150	0	149	10	105	0	220	0	-0.314644	NA	-1.51107e-13	NA	NA	-1.30951	NA	-29.5208	NA	NA	-4.07452e-14	-30.8303	2.6102e-09	Nonsyn	FBgn0002174	NO
2R_23845219	536	0	323	0	264	78	307	0	498	0	NA	NA	-4.02593e-149	NA	NA	NA	NA	-100	NA	NA	0	-100	0	Nonsyn	FBgn0034914	NO
2R_23845239	498	1	307	0	230	107	294	0	453	0	-0.833473	NA	-3.31943e-230	NA	NA	-0.570111	NA	-100	NA	NA	0	-100	0	Syn	FBgn0034914	NO
2R_24006102	132	3	39	0	34	1	72	3	48	0	-0.00149256	NA	-0.0569038	-0.000255853	NA	-6.50801	NA	-2.89471	-8.27104	NA	-2.1105e-08	-17.6738	0.00134477	Nonsyn	FBgn0053519	YES
2R_24009887	104	5	25	0	19	0	63	0	37	1	-1.04777e-06	NA	NA	NA	-0.0619247	-13.7688	NA	NA	NA	-2.81264	-6.29148e-08	-16.5815	0.00400648	Syn	FBgn0053519	YES
2R_24050977	36	19	16	7	15	6	24	14	12	6	-1.46323e-43	-4.12852e-16	-1.08042e-13	-2.58187e-33	-2.00321e-14	-100	-35.3505	-29.8564	-100	-31.5438	0	-100	0	Nonsyn	FBgn0003353	YES
2R_24050992	40	3	16	2	18	4	28	4	19	1	-4.4109e-05	-0.000330426	-2.34844e-08	-1.55051e-07	-0.0317992	-10.0289	-8.01529	-17.5669	-15.6795	-3.46417	0	-54.7548	1.06615e-19	Syn	FBgn0003353	YES
2R_24051555	16	3	20	4	20	3	19	2	25	3	-2.57634e-06	-3.70844e-08	-5.21847e-06	-0.00046932	-1.04628e-05	-12.8691	-17.1101	-12.1633	-7.66446	-11.4677	0	-61.2747	1.57227e-22	Nonsyn	FBgn0003353	YES
2R_24512316	209	15	134	3	111	5	136	9	159	11	-4.78247e-20	-0.00155815	-1.44611e-06	-2.82717e-12	-6.58154e-15	-100	-6.46504	-13.4466	-26.5917	-32.6593	0	-100	0	Nonsyn	FBgn0019886	NO
2R_24512318	212	26	135	7	115	7	144	16	169	19	-7.25303e-40	-4.1981e-09	-1.36807e-09	-2.10275e-24	-8.46216e-29	-100	-19.2886	-20.4099	-100	-100	0	-100	0	Syn	FBgn0019886	NO
2R_24512319	212	0	134	0	114	3	146	5	170	1	NA	NA	-0.000979361	-5.5446e-06	-0.284519	NA	NA	-6.9291	-12.1027	-1.39584	-1.34398e-09	-20.4276	8.57457e-05	Nonsyn	FBgn0019886	NO
2R_24882682	263	7	126	4	154	7	206	4	159	3	-4.00941e-07	-6.6515e-05	-1.04692e-08	-0.00043557	-0.00253387	-14.7295	-9.61812	-18.3748	-7.73907	-5.97927	0	-56.4407	1.97554e-20	5UTR	FBgn0085442	NO
2R_24882751	187	31	90	4	108	7	124	6	148	8	-1.51547e-51	-1.78132e-05	-8.79592e-10	-8.24676e-08	-2.33911e-10	-100	-10.9356	-20.8516	-16.3109	-22.1761	0	-100	0	5UTR	FBgn0085442	NO
2R_24885850	97	9	61	3	41	4	94	10	77	9	-1.28009e-13	-0.000156522	-7.53679e-07	-1.36065e-15	-1.48911e-14	-29.6867	-8.76239	-14.0983	-34.2519	-31.839	0	-100	1.92577e-47	Syn	FBgn0085442	NO
2R_24912848	55	31	26	14	19	5	38	19	20	9	-2.00133e-71	-1.26741e-32	-1.49115e-10	-5.99639e-43	-1.68928e-20	-100	-100	-22.6263	-100	-100	0	-100	0	Nonsyn	FBgn0085434	NO
2R_24914689	54	15	24	1	23	6	42	10	29	2	-1.82031e-29	-0.0401674	-2.15426e-12	-2.39658e-19	-0.00110232	-100	-3.23472	-26.8636	-100	-6.81089	0	-100	0	Syn	FBgn0085434	NO
2R_24914702	49	34	19	11	18	16	35	29	23	11	-6.01187e-83	-2.13489e-26	-5.70301e-43	-4.80631e-75	-3.79572e-25	-100	-100	-100	-100	-100	0	-100	0	Nonsyn	FBgn0085434	NO
2R_24914792	34	4	15	0	16	2	20	5	14	0	-3.48386e-07	NA	-0.000330426	-1.98544e-10	NA	-14.87	NA	-8.01529	-22.34	NA	0	-45.2253	1.46571e-15	Nonsyn	FBgn0085434	NO
2R_24914794	32	24	15	12	16	13	19	12	14	9	-2.3743e-60	-2.16563e-31	-4.45705e-34	-2.38351e-29	-2.03181e-22	-100	-100	-100	-100	-100	0	-100	0	Nonsyn	FBgn0085434	NO
2R_24914829	29	2	15	1	22	3	20	1	10	1	-0.00110232	-0.0251046	-7.03187e-06	-0.0334728	-0.0167364	-6.81089	-3.69723	-11.8651	-3.41371	-4.09853	-1.04916e-13	-29.8854	6.71322e-09	Nonsyn	FBgn0085434	NO
2R_24914859	32	1	14	1	21	1	20	1	10	2	-0.0535565	-0.023431	-0.0351465	-0.0334728	-0.000124728	-2.95368	-3.76539	-3.36575	-3.41371	-8.98944	-1.71238e-10	-22.488	1.09327e-05	Nonsyn	FBgn0085434	NO
2R_24914865	32	22	11	7	18	12	19	11	11	4	-5.19115e-54	-1.19967e-17	-8.79492e-30	-2.13489e-26	-2.55647e-09	-100	-100	-100	-100	-19.7846	0	-100	0	Nonsyn	FBgn0085434	NO
2R_24919093	112	10	47	18	51	13	67	17	66	6	-8.28721e-15	-4.56246e-38	-3.58994e-25	-1.9479e-32	-1.82312e-09	-32.4193	-100	-100	-100	-20.1227	0	-100	0	3UTR	FBgn0085434	NO
2R_24920153	185	5	77	8	76	2	91	11	92	7	-1.74137e-05	-1.16126e-12	-0.00736847	-1.19703e-17	-2.82893e-10	-10.9583	-27.4815	-4.91423	-100	-21.986	0	-100	0	3UTR	FBgn0085434	NO
2R_24995597	108	5	90	7	131	10	103	14	57	5	-1.26298e-06	-2.4197e-10	-4.10321e-14	-8.00735e-23	-5.0927e-08	-13.582	-22.1422	-30.8233	-100	-16.7929	0	-100	0	Nonsyn	FBgn0265434	YES
2R_24995598	107	1	92	1	130	0	103	5	57	0	-0.17908	-0.153975	NA	-9.98784e-07	NA	-1.80813	-1.94697	NA	-13.8167	NA	-2.33698e-08	-17.5718	0.00148901	Nonsyn	FBgn0265434	YES
2R_24995857	99	14	95	10	116	10	103	16	76	4	-4.44972e-23	-1.51841e-15	-1.18725e-14	-7.32156e-27	-9.11254e-06	-100	-34.0977	-32.064	-100	-11.6059	0	-100	0	Nonsyn	FBgn0265434	YES
2R_24995964	136	3	88	2	114	0	117	1	114	1	-0.00162552	-0.00977864	NA	-0.195816	-0.190795	-6.42274	-4.63244	NA	-1.72689	-1.75044	-4.88217e-07	-14.5325	0.0310457	Nonsyn	FBgn0265434	YES
2R_25176108	3184	857	5028	25	5939	40	7142	42	4201	25	0	-2.69095e-06	-5.52987e-13	-1.04089e-11	-1.10477e-07	-100	-12.8256	-28.2234	-25.2884	-16.0185	0	-100	0	Nonsyn	FBgn0004181	NO
2R_25176370	7815	15	5743	11	2390	14	7261	17	5644	8	-0.403176	-0.458024	-7.42087e-05	-0.115419	-1.29128	-1.10321	-1.00112	-9.50867	-2.21634	-0.32147	-7.15131e-07	-14.1508	0.0454466	Nonsyn	FBgn0004181	NO
2R_25176385	10424	5315	7168	3879	9182	4938	9180	4981	7602	3882	0	0	0	0	0	-100	-100	-100	-100	-100	0	-100	0	Nonsyn	FBgn0004181	NO
2R_4014568	45	0	38	0	58	12	56	0	39	0	NA	NA	-3.97188e-22	NA	NA	NA	NA	-100	NA	NA	0	-100	0	Nonsyn	FBgn0046706	NO
2R_4757502	81	0	22	0	80	1	85	0	97	5	NA	NA	-0.133891	NA	-7.41438e-07	NA	NA	-2.07693	NA	-14.1147	-9.29131e-08	-16.1916	0.00591559	Syn	FBgn0039994	NO
2R_4787619	146	7	77	1	98	2	81	0	99	7	-7.23545e-09	-0.12887	-0.012022	NA	-4.75835e-10	-18.7443	-2.11269	-4.42702	NA	-21.4659	0	-46.7499	3.19128e-16	Nonsyn	FBgn0250830	NO
2R_4787711	125	9	76	1	39	2	53	3	91	7	-1.31309e-12	-0.127197	-0.00199053	-0.000102902	-2.61751e-10	-27.3587	-2.12495	-6.22035	-9.18179	-22.0636	0	-66.9494	5.39732e-25	Syn	FBgn0250830	NO
2R_5329331	177	5	82	2	137	4	212	5	200	11	-1.40808e-05	-0.00853451	-9.19743e-05	-3.33832e-05	-8.3003e-14	-11.1707	-4.7679	-9.29405	-10.3075	-30.1194	0	-65.6595	1.96034e-24	3UTR	FBgn0261403	NO
2R_6625845	2349	122	2028	122	1771	84	1981	117	2522	158	-3.17339e-134	-5.28521e-142	-1.0161e-89	-2.52177e-135	-3.9805e-186	-100	-100	-100	-100	-100	0	-100	0	3UTR	FBgn0262736	NO
2R_6725344	148	51	64	19	72	16	95	31	86	18	-3.57209e-102	-1.41945e-37	-1.40925e-29	-7.46213e-62	-1.4324e-32	-100	-100	-100	-100	-100	0	-100	0	Nonsyn	FBgn0010482	YES
2R_6733080	118	49	65	9	71	15	112	14	52	10	-3.51356e-103	-3.0045e-15	-1.87338e-27	-2.75682e-22	-2.53777e-18	-100	-33.441	-100	-100	-100	0	-100	0	Nonsyn	FBgn0010482	YES
2R_6733220	180	24	91	2	94	3	146	8	86	4	-7.71306e-38	-0.0104296	-0.000559573	-2.09847e-10	-1.48832e-05	-100	-4.56832	-7.48862	-22.2846	-11.1153	0	-100	0	Syn	FBgn0010482	YES
2R_6744113	191	7	153	0	121	1	115	0	168	3	-4.60083e-08	NA	-0.202511	NA	-0.00295951	-16.8944	NA	-1.69651	NA	-5.82421	-2.49246e-11	-24.4152	1.59233e-06	Nonsyn	FBgn0028579	NO
2R_6817728	17	1	11	4	10	1	14	2	24	8	-0.0284519	-2.55647e-09	-0.0167364	-0.000251122	-4.39158e-17	-3.57373	-19.7846	-4.09853	-8.2897	-100	0	-100	0	3UTR	FBgn0265003	NO
2R_6927453	30	5	14	0	18	1	25	0	29	3	-1.79967e-09	NA	-0.0301255	NA	-1.65391e-05	-20.1357	NA	-3.51741	NA	-11.0098	-8.88178e-16	-34.6629	5.65689e-11	Nonsyn	FBgn0053558	NO
2R_6927455	28	7	14	1	18	0	23	0	27	3	-4.19862e-14	-0.023431	NA	NA	-1.32726e-05	-30.8019	-3.76539	NA	NA	-11.2298	0	-45.7971	8.27404e-16	Nonsyn	FBgn0053558	NO
2R_6927456	29	3	13	0	17	0	23	0	27	1	-1.65391e-05	NA	NA	NA	-0.0451883	-11.0098	NA	NA	NA	-3.11943	-7.30735e-07	-14.1292	0.0464367	Nonsyn	FBgn0053558	NO
2R_6931933	30	5	22	5	19	3	21	2	22	7	-1.79967e-09	-3.36294e-10	-4.44126e-06	-0.000575108	-6.10086e-15	-20.1357	-21.813	-12.3246	-7.46124	-32.7295	0	-94.464	6.06999e-37	Nonsyn	FBgn0053558	NO
2R_6931937	30	1	21	1	19	0	21	0	21	3	-0.0502092	-0.0351465	NA	NA	-6.08059e-06	-3.01656	-3.36575	NA	NA	-12.0104	-1.02835e-08	-18.3927	0.000655504	Syn	FBgn0053558	NO
2R_6932293	61	4	29	0	44	0	42	0	42	2	-3.78146e-06	NA	NA	NA	-0.00230556	-12.4854	NA	NA	NA	-6.07358	-8.70832e-09	-18.559	0.00055513	Nonsyn	FBgn0053558	NO
2R_6932294	62	16	29	3	43	3	42	4	42	12	-9.5066e-31	-1.65391e-05	-5.489e-05	-8.31902e-07	-5.04827e-24	-100	-11.0098	-9.81021	-13.9996	-100	0	-100	0	Syn	FBgn0053558	NO
2R_6932323	59	17	32	4	47	7	43	5	41	10	-1.62379e-33	-2.70862e-07	-2.16899e-12	-1.19383e-08	-1.82875e-19	-100	-15.1217	-26.8567	-18.2435	-100	0	-100	0	Nonsyn	FBgn0053558	NO
2R_6933271	76	1	39	0	43	1	54	0	48	3	-0.127197	NA	-0.0719665	NA	-7.64501e-05	-2.12495	NA	-2.66732	NA	-9.47891	-6.34025e-07	-14.2712	0.0403024	Nonsyn	FBgn0053558	NO
2R_7041639	206	0	166	0	200	0	246	0	305	13	NA	NA	NA	NA	-1.24466e-14	NA	NA	NA	NA	-32.0183	-1.24345e-14	-32.0183	7.9587e-10	Nonsyn	FBgn0033132	NO
2R_7501178	135	6	69	3	53	1	75	5	92	5	-1.36564e-07	-0.000225608	-0.0887029	-2.04731e-07	-5.69717e-07	-15.8065	-8.39683	-2.46649	-15.4016	-14.3781	0	-56.4495	1.95839e-20	Nonsyn	FBgn0261397	YES
2R_7502188	153	11	85	5	66	2	78	9	133	10	-4.2893e-15	-3.8372e-07	-0.0056024	-1.68081e-14	-4.78592e-14	-33.0732	-14.7734	-5.18736	-31.7195	-30.6707	0	-100	4.7912e-46	Nonsyn	FBgn0261397	YES
2R_7502199	110	5	70	3	55	2	61	3	108	2	-1.38289e-06	-0.000235417	-0.00392278	-0.000156522	-0.0144725	-13.4913	-8.35427	-5.54291	-8.76239	-4.24273	0	-40.3936	1.8372e-13	Nonsyn	FBgn0261397	YES
2R_7579706	179	26	127	8	110	10	136	15	202	14	-6.89248e-42	-6.86776e-11	-6.88824e-15	-6.39372e-23	-1.35859e-18	-100	-23.4016	-32.6097	-100	-100	0	-100	0	Nonsyn	FBgn0033194	YES
2R_7647547	46	2	56	0	34	1	69	0	57	2	-0.00275985	NA	-0.0569038	NA	-0.00420727	-5.89396	NA	-2.89471	NA	-5.47304	-6.40056e-07	-14.2617	0.0406845	Syn	FBgn0263077	NO
2R_7741021	463	4	264	4	308	1	299	9	411	7	-0.00809341	-0.00109568	-0.515481	-3.08254e-09	-7.57842e-06	-4.82075	-6.81693	-0.909348	-19.5975	-11.7902	0	-43.9347	5.32644e-15	Nonsyn	FBgn0050497	YES
2R_7813863	322	67	184	27	203	57	229	54	299	87	-1.07449e-116	-1.44802e-43	-5.73982e-108	-1.11443e-97	-1.92451e-165	-100	-100	-100	-100	-100	0	-100	0	Nonsyn	FBgn0033226	YES
2R_8100701	67	10	52	4	48	3	61	2	65	7	-3.8885e-17	-1.98543e-06	-7.64501e-05	-0.00480426	-2.33862e-11	-100	-13.1297	-9.47891	-5.34065	-24.4789	0	-100	0	Nonsyn	FBgn0033259	YES
2R_8104695	84	0	63	0	66	0	43	13	75	0	NA	NA	NA	-2.79156e-26	NA	NA	NA	NA	-100	NA	0	-100	0	Nonsyn	FBgn0033260	NO
2R_8471132	638	8	242	5	147	2	289	4	836	23	-1.56968e-05	-6.24457e-05	-0.0259012	-0.00152584	-1.72135e-20	-11.0621	-9.68125	-3.66639	-6.48597	-100	0	-100	0	Nonsyn	FBgn0033296	NO
2R_8753705	50	1	50	3	46	2	68	6	73	0	-0.083682	-8.64181e-05	-0.00275985	-2.18995e-09	NA	-2.52228	-9.35636	-5.89396	-19.9394	NA	0	-37.712	2.68315e-12	Nonsyn	FBgn0027585	NO
2R_8876533	72	5	30	4	29	0	49	4	48	3	-1.66662e-07	-2.06976e-07	NA	-1.56008e-06	-7.64501e-05	-15.6073	-15.3907	NA	-13.3708	-9.47891	0	-53.8476	2.6409e-19	Nonsyn	FBgn0011286	YES
2R_8876790	71	1	21	1	19	0	53	2	45	6	-0.118828	-0.0351465	NA	-0.0036477	-1.68425e-10	-2.1889	-3.36575	NA	-5.61548	-22.5045	-2.33147e-15	-33.6747	1.51929e-10	Nonsyn	FBgn0011286	YES
2R_8877577	71	6	20	0	27	1	42	0	30	4	-2.85326e-09	NA	-0.0451883	NA	-2.06976e-07	-19.6748	NA	-3.11943	NA	-15.3907	0	-38.1849	1.67225e-12	Nonsyn	FBgn0011286	YES
2R_8883690	83	18	25	1	35	3	90	5	69	13	-7.04793e-33	-0.041841	-2.94032e-05	-5.10569e-07	-2.83307e-23	-100	-3.19473	-10.4344	-14.4877	-100	0	-100	0	Syn	FBgn0011286	YES
2R_8883741	87	4	44	0	38	1	107	5	89	4	-1.55797e-05	NA	-0.0635983	-1.20619e-06	-1.70442e-05	-11.0695	NA	-2.7868	-13.628	-10.9797	0	-38.4641	1.26494e-12	Syn	FBgn0011286	YES
2R_8883742	89	5	44	2	37	1	106	5	91	2	-4.82875e-07	-0.00252784	-0.0619247	-1.15142e-06	-0.0104296	-14.5435	-5.98165	-2.81264	-13.6745	-4.56832	0	-41.5806	5.6065e-14	Nonsyn	FBgn0011286	YES
2R_8883745	92	47	44	17	37	12	106	37	89	30	-1.16763e-104	-4.1124e-36	-8.52255e-25	-7.95194e-75	-2.03928e-60	-100	-100	-100	-100	-100	0	-100	0	Nonsyn	FBgn0011286	YES
2R_8885231	99	14	50	7	52	7	91	21	74	11	-4.44972e-23	-3.42971e-12	-4.58032e-12	-9.65926e-39	-1.08514e-18	-100	-26.3985	-26.1092	-100	-100	0	-100	0	Nonsyn	FBgn0011286	YES
2R_8885377	68	17	50	8	54	8	79	16	75	12	-2.5931e-32	-3.08421e-14	-5.94174e-14	-7.30253e-29	-1.13336e-20	-100	-31.1092	-30.4545	-100	-100	0	-100	0	Nonsyn	FBgn0011286	YES
2R_8885384	71	3	49	1	48	1	82	1	70	3	-0.000245497	-0.0820084	-0.0803347	-0.137239	-0.000235417	-8.31235	-2.54166	-2.56145	-2.05387	-8.35427	-4.50343e-11	-23.8236	2.87639e-06	Nonsyn	FBgn0011286	YES
2R_8903673	462	71	262	24	278	28	328	39	398	1	-2.33944e-113	-9.28655e-34	-2.60058e-40	-1.95626e-58	-0.666109	-100	-100	-100	-100	-0.720937	0	-100	0	3UTR	FBgn0004921	NO
2R_8903674	463	61	260	22	276	44	330	51	398	2	-2.70457e-93	-2.68451e-30	-1.15374e-71	-4.70074e-82	-0.155283	-100	-100	-100	-100	-1.93914	0	-100	0	3UTR	FBgn0004921	NO
2R_8903680	456	137	259	48	252	52	338	58	416	0	-1.04621e-261	-1.96605e-81	-9.46335e-91	-6.33111e-96	NA	-100	-100	-100	-100	NA	0	-100	0	3UTR	FBgn0004921	NO
2R_9104865	28	1	13	1	27	2	16	0	30	2	-0.0468619	-0.0217573	-0.00095504	NA	-0.00117979	-3.08389	-3.83866	-6.95423	NA	-6.74301	-1.10901e-09	-20.6198	7.07605e-05	Nonsyn	FBgn0015838	NO
2R_9104875	30	4	13	1	26	4	17	0	29	5	-2.06976e-07	-0.0217573	-1.13515e-07	NA	-1.50182e-09	-15.3907	-3.83866	-15.9913	NA	-20.3166	0	-55.5372	4.87553e-20	Syn	FBgn0015838	NO
2R_9229645	65	3	49	1	26	0	53	1	58	1	-0.000189023	-0.0820084	NA	-0.0887029	-0.0970712	-8.57373	-2.54166	NA	-2.46649	-2.38045	-1.16855e-07	-15.9623	0.00743875	Nonsyn	FBgn0010114	YES
2R_9229651	61	7	50	6	25	3	50	0	52	6	-1.47411e-11	-3.26245e-10	-1.04628e-05	NA	-4.16776e-10	-24.9404	-21.8434	-11.4677	NA	-21.5985	0	-79.8499	1.34846e-30	Nonsyn	FBgn0010114	YES
2R_9229669	85	8	62	2	31	1	63	6	63	8	-2.62451e-12	-0.00495929	-0.0518829	-1.36923e-09	-2.18229e-13	-26.6661	-5.30897	-2.9846	-20.409	-29.153	0	-84.5218	1.26163e-32	Nonsyn	FBgn0010114	YES
2R_9229686	88	4	69	2	38	1	79	2	60	3	-1.62999e-05	-0.00610864	-0.0635983	-0.00794164	-0.00014901	-11.0244	-5.1011	-2.7868	-4.8396	-8.81157	-7.21645e-15	-32.5634	4.61488e-10	Syn	FBgn0010114	YES
2R_9229687	87	3	68	2	37	1	79	2	59	2	-0.000446331	-0.00593763	-0.0619247	-0.00794164	-0.00450112	-7.71467	-5.12941	-2.81264	-4.8396	-5.40568	-5.63505e-12	-25.902	3.60184e-07	Nonsyn	FBgn0010114	YES
2R_9229804	64	20	58	22	40	16	59	9	71	21	-5.34828e-40	-4.33927e-46	-2.263e-34	-1.19174e-15	-2.47077e-41	-100	-100	-100	-34.3389	-100	0	-100	0	Nonsyn	FBgn0010114	YES
2R_9229805	65	1	58	3	41	0	58	1	71	2	-0.108787	-0.000134697	NA	-0.0970712	-0.00645742	-2.27227	-8.91255	NA	-2.38045	-5.04575	-8.26674e-09	-18.611	0.000527005	Nonsyn	FBgn0010114	YES
2R_9229909	61	12	40	2	40	5	54	7	70	9	-7.72293e-22	-0.00209308	-8.19488e-09	-6.04559e-12	-6.06658e-15	-100	-6.17016	-18.6198	-25.8317	-32.7295	0	-100	0	Nonsyn	FBgn0010114	YES
2R_9229929	62	2	42	1	41	0	58	0	73	4	-0.00495929	-0.0702929	NA	NA	-7.76173e-06	-5.30897	-2.69003	NA	NA	-11.7663	-2.60638e-09	-19.7653	0.00016623	Syn	FBgn0010114	YES
2R_9229931	62	1	41	1	42	2	57	1	74	1	-0.103766	-0.0686193	-0.00230556	-0.0953975	-0.123849	-2.31705	-2.7133	-6.07358	-2.39702	-2.14997	-1.59547e-07	-15.6509	0.0101535	Nonsyn	FBgn0010114	YES
2R_9229936	58	33	40	13	42	13	58	17	78	29	-3.91801e-76	-9.2267e-27	-1.95063e-26	-1.15774e-33	-5.81576e-60	-100	-100	-100	-100	-100	0	-100	0	Nonsyn	FBgn0010114	YES
2R_9234514	134	55	72	33	71	39	100	37	95	41	-2.94589e-115	-7.58707e-72	-7.68924e-89	-5.64289e-76	-1.75102e-87	-100	-100	-100	-100	-100	0	-100	0	Nonsyn	FBgn0010114	YES
2R_9234519	120	79	73	42	67	40	91	40	95	65	-9.13073e-188	-8.79349e-97	-3.35837e-93	-8.4038e-86	-1.46912e-156	-100	-100	-100	-100	-100	0	-100	0	Nonsyn	FBgn0010114	YES
2R_9234542	93	1	56	0	55	1	84	1	71	3	-0.155649	NA	-0.0920502	-0.140586	-0.000245497	-1.93697	NA	-2.43109	-2.03141	-8.31235	-4.08074e-07	-14.7118	0.0259527	Syn	FBgn0010114	YES
2R_9234745	102	4	39	4	50	1	70	1	102	3	-2.91559e-05	-6.13773e-07	-0.083682	-0.117155	-0.00070972	-10.4429	-14.3036	-2.52228	-2.20226	-7.251	-1.11022e-16	-36.722	7.2188e-12	Nonsyn	FBgn0010114	YES
2R_9242383	40	2	20	2	56	8	33	2	50	0	-0.00209308	-0.000520901	-8.08787e-14	-0.00142743	NA	-6.17016	-7.56021	-30.1465	-6.55259	NA	0	-50.4295	8.05525e-18	Syn	FBgn0033397	NO
2R_9311068	43	4	17	0	20	1	34	5	39	0	-9.16001e-07	NA	-0.0334728	-3.4945e-09	NA	-13.9032	NA	-3.41371	-19.4721	NA	-1.11022e-16	-36.789	6.75129e-12	3UTR	FBgn0033403	YES
2R_9312093	30	4	10	0	11	1	15	4	12	2	-2.06976e-07	NA	-0.01841	-1.0518e-08	-0.000182532	-15.3907	NA	-4.00405	-18.3702	-8.60867	0	-46.3736	4.64922e-16	3UTR	FBgn0033403	YES
2R_9312094	30	8	10	0	11	0	15	1	12	4	-3.46381e-16	NA	NA	-0.0251046	-3.82957e-09	-35.6382	NA	NA	-3.69723	-19.3805	0	-58.7159	2.03079e-21	3UTR	FBgn0033403	YES
2R_9312117	42	7	16	3	13	0	16	2	16	0	-9.37256e-13	-2.57634e-06	NA	-0.000330426	NA	-27.6958	-12.8691	NA	-8.01529	NA	0	-48.5803	5.11798e-17	3UTR	FBgn0033403	YES
2R_9534159	29	15	24	8	17	0	15	3	20	4	-1.69658e-34	-4.39158e-17	NA	-2.0959e-06	-3.70844e-08	-100	-100	NA	-13.0755	-17.1101	0	-100	0	Nonsyn	FBgn0259246	YES
2R_9534783	36	3	13	1	12	0	25	4	27	0	-3.20361e-05	-0.0217573	NA	-9.61797e-08	NA	-10.3487	-3.83866	NA	-16.157	NA	-6.62803e-14	-30.3444	4.24291e-09	Nonsyn	FBgn0259246	YES
2R_9534847	44	10	18	2	11	0	26	1	25	2	-4.02902e-19	-0.000420376	NA	-0.0435147	-0.000818035	-100	-7.77457	NA	-3.15634	-7.10901	0	-100	0	Nonsyn	FBgn0259246	YES
2R_9534930	40	16	17	3	18	3	27	5	18	5	-2.263e-34	-3.1245e-06	-3.7447e-06	-1.02379e-09	-1.10028e-10	-100	-12.6762	-12.4952	-20.6998	-22.9303	0	-100	0	Nonsyn	FBgn0259246	YES
2R_9534931	40	2	17	1	18	0	27	2	19	1	-0.00209308	-0.0284519	NA	-0.00095504	-0.0317992	-6.17016	-3.57373	NA	-6.95423	-3.46417	-1.75236e-09	-20.1623	0.000111786	Nonsyn	FBgn0259246	YES
2R_9534943	41	9	16	1	19	0	27	1	20	4	-3.41395e-17	-0.0267782	NA	-0.0451883	-3.70844e-08	-100	-3.63352	NA	-3.11943	-17.1101	0	-100	0	Nonsyn	FBgn0259246	YES
2R_9723563	169	10	84	2	106	4	165	4	138	7	-5.36134e-13	-0.00894061	-3.3902e-05	-0.000187878	-4.89198e-09	-28.2544	-4.72162	-10.2921	-8.57981	-19.1357	0	-70.9836	9.55627e-27	Syn	FBgn0259678	NO
2R_9723564	169	36	83	7	107	6	165	12	137	16	-6.79385e-64	-1.35848e-10	-3.4197e-08	-2.13099e-16	-9.148e-25	-100	-22.7195	-17.1911	-36.0437	-100	0	-100	0	Nonsyn	FBgn0259678	NO
2R_9723567	162	13	80	1	100	2	169	2	134	5	-3.28927e-18	-0.133891	-0.0124958	-0.0335802	-3.64867e-06	-100	-2.07693	-4.38861	-3.41056	-12.5211	0	-100	0	Nonsyn	FBgn0259678	NO
2R_9761819	272	4	80	2	99	0	288	3	174	0	-0.0012226	-0.00813709	NA	-0.0130249	NA	-6.70739	-4.81539	NA	-4.3474	NA	-1.28136e-07	-15.8702	0.00815651	Nonsyn	FBgn0005614	NO
2R_9879607	150	0	98	1	87	5	108	2	118	0	NA	-0.164017	-4.31049e-07	-0.0144725	NA	NA	-1.88867	-14.657	-4.24273	NA	-9.36893e-10	-20.7885	5.97813e-05	Nonsyn	FBgn0033460	NO
2R_9884160	317	23	148	6	154	16	158	9	232	18	-4.87444e-30	-2.35066e-07	-6.42326e-24	-1.09575e-11	-2.24204e-24	-100	-15.2634	-100	-25.237	-100	0	-100	0	Nonsyn	FBgn0033463	YES
2R_9884161	318	15	148	0	153	8	158	2	233	8	-2.61514e-17	NA	-3.0482e-10	-0.0296346	-8.3543e-09	-100	NA	-21.9113	-3.53359	-18.6005	0	-100	0	Nonsyn	FBgn0033463	YES
3L_1027109	54	7	28	2	30	3	26	5	25	5	-6.04559e-12	-0.0010274	-1.83538e-05	-8.35362e-10	-6.75657e-10	-25.8317	-6.88124	-10.9057	-20.9032	-21.1153	0	-85.6371	4.13585e-33	Nonsyn	FBgn0024277	YES
3L_10691978	104	9	40	4	83	4	106	6	141	13	-2.43516e-13	-6.81059e-07	-1.29308e-05	-3.23256e-08	-5.18121e-19	-29.0438	-14.1996	-11.2559	-17.2474	-100	0	-100	0	3UTR	FBgn0036099	NO
3L_11038040	335	64	165	7	206	11	252	15	238	29	-6.31352e-109	-1.68556e-08	-1.14794e-13	-8.09264e-19	-3.39396e-44	-100	-17.8986	-29.7956	-100	-100	0	-100	0	Nonsyn	FBgn0263776	YES
3L_11225150	104	30	70	20	54	22	68	6	56	11	-5.20598e-58	-4.37093e-39	-6.06328e-47	-2.18995e-09	-3.97388e-20	-100	-100	-100	-19.9394	-100	0	-100	0	Nonsyn	FBgn0261553	YES
3L_11225278	241	19	84	2	108	5	95	1	163	8	-8.83762e-26	-0.00894061	-1.26298e-06	-0.158996	-5.04205e-10	-100	-4.72162	-13.582	-1.91732	-21.408	0	-100	0	Nonsyn	FBgn0261553	YES
3L_11225485	122	5	63	5	82	10	83	2	90	2	-2.30344e-06	-8.47797e-08	-3.27873e-16	-0.00873648	-0.0102105	-12.9811	-16.2832	-35.6382	-4.74461	-4.58944	0	-74.2366	3.69494e-28	Nonsyn	FBgn0261553	YES
3L_11434767	104	0	131	1	105	5	118	0	126	0	NA	-0.219247	-1.09863e-06	NA	NA	NA	-1.62518	-13.7214	NA	NA	-2.16295e-07	-15.3466	0.013762	Nonsyn	FBgn0036158	NO
3L_11643510	35	3	39	1	32	2	85	0	39	1	-2.94032e-05	-0.065272	-0.00134235	NA	-0.065272	-10.4344	-2.76165	-6.614	NA	-2.76165	-1.5748e-10	-22.5717	1.00548e-05	Nonsyn	FBgn0036186	NO
3L_11692132	22	0	18	0	20	0	32	0	42	33	NA	NA	NA	NA	-1.0274e-83	NA	NA	NA	NA	-100	0	-100	0	Syn	FBgn0036193	NO
3L_11768547	332	0	362	0	394	0	476	0	273	7	NA	NA	NA	NA	-5.14636e-07	NA	NA	NA	NA	-14.4798	-5.14636e-07	-14.4798	0.0327237	Nonsyn	FBgn0036203	NO
3L_11770663	203	0	140	0	129	0	183	0	190	46	NA	NA	NA	NA	-4.68077e-84	NA	NA	NA	NA	-100	0	-100	0	Syn	FBgn0036203	NO
3L_11818181	804	0	599	0	439	1	698	2	1057	11	NA	NA	-0.734728	-0.393852	-2.53865e-06	NA	NA	-0.653226	-1.12225	-12.8839	-4.30054e-07	-14.6594	0.0273501	Nonsyn	FBgn0036211	NO
3L_12767037	27	4	18	0	21	0	32	0	23	1	-1.33079e-07	NA	NA	NA	-0.0384937	-15.8323	NA	NA	NA	-3.27644	-5.02536e-09	-19.1088	0.000320422	Nonsyn	FBgn0052113	NO
3L_13020448	147	30	162	18	171	23	261	40	168	22	-6.78558e-53	-2.88003e-27	-2.02523e-36	-1.44681e-64	-1.23805e-34	-100	-100	-100	-100	-100	0	-100	0	Nonsyn	FBgn0036337	YES
3L_13038438	28	5	39	6	13	3	31	8	38	14	-1.24462e-09	-6.80476e-11	-1.32073e-06	-4.66167e-16	-1.2454e-29	-20.5044	-23.4108	-13.5373	-35.3505	-100	0	-100	0	Nonsyn	FBgn0036340	YES
3L_13415551	83	3	43	2	48	0	69	6	67	0	-0.000388821	-0.00241548	NA	-2.39509e-09	NA	-7.85259	-6.02706	NA	-19.8498	NA	-2.22045e-15	-33.7295	1.43826e-10	Nonsyn	FBgn0260049	NO
3L_13418074	16	3	17	0	10	2	13	1	19	3	-2.57634e-06	NA	-0.000124728	-0.0217573	-4.44126e-06	-12.8691	NA	-8.98944	-3.83866	-12.3246	0	-38.0218	1.96836e-12	Nonsyn	FBgn0052121	NO
3L_13418107	10	7	14	8	10	2	13	6	16	8	-4.36883e-18	-1.81999e-19	-0.000124728	-3.71492e-14	-7.7768e-19	-100	-100	-8.98944	-30.9227	-100	0	-100	0	Nonsyn	FBgn0052121	NO
3L_13484776	42	0	39	0	42	0	23	0	38	4	NA	NA	NA	NA	-5.51558e-07	NA	NA	NA	NA	-14.4105	-5.51558e-07	-14.4105	0.0350692	Syn	FBgn0036372	NO
3L_13929952	51	12	33	3	31	4	35	4	39	11	-7.1474e-23	-2.45723e-05	-2.37321e-07	-3.92814e-07	-4.59117e-22	-100	-10.6139	-15.2539	-14.7499	-100	0	-100	0	Nonsyn	FBgn0001108	YES
3L_14013174	26	2	14	0	17	0	26	0	11	2	-0.000885249	NA	NA	NA	-0.000152278	-7.03008	NA	NA	NA	-8.78988	-1.34734e-07	-15.82	0.00857566	Syn	FBgn0036398	NO
3L_14785982	233	7	68	0	64	1	106	0	127	0	-1.77543e-07	NA	-0.107113	NA	NA	-15.5441	NA	-2.28695	NA	NA	-1.80341e-08	-17.831	0.00114917	Nonsyn	FBgn0036449	NO
3L_14799026	60	6	38	0	32	0	52	0	62	0	-1.01322e-09	NA	NA	NA	NA	-20.7101	NA	NA	NA	NA	-1.01322e-09	-20.7101	6.46497e-05	Nonsyn	FBgn0036451	YES
3L_14799030	60	7	39	0	31	1	55	6	66	7	-1.30686e-11	NA	-0.0518829	-5.90927e-10	-2.61227e-11	-25.0608	NA	-2.9846	-21.2493	-24.3682	0	-73.663	6.55705e-28	Nonsyn	FBgn0036451	YES
3L_1497760	154	3	84	1	109	4	124	4	124	1	-0.00231488	-0.140586	-3.78151e-05	-6.25083e-05	-0.207531	-6.06955	-2.03141	-10.1828	-9.68024	-1.67444	-1.34337e-13	-29.6385	8.59304e-09	Nonsyn	FBgn0028577	NO
3L_1497942	225	5	121	0	112	1	136	6	177	0	-4.42751e-05	NA	-0.187448	-1.42663e-07	NA	-10.0251	NA	-1.76652	-15.7628	NA	-1.07958e-12	-27.5544	6.90376e-08	Nonsyn	FBgn0028577	NO
3L_1498050	193	6	106	7	119	7	103	4	157	18	-1.11062e-06	-7.71017e-10	-1.73894e-09	-3.02936e-05	-1.59829e-27	-13.7106	-20.9833	-20.17	-10.4046	-100	0	-100	0	Syn	FBgn0028577	NO
3L_15893762	11	9	20	0	13	0	27	0	15	11	-5.60717e-24	NA	NA	NA	-3.87931e-28	-100	NA	NA	NA	-100	0	-100	0	5UTR	FBgn0264908	NO
3L_15993527	116	4	61	1	79	4	132	1	69	0	-4.82195e-05	-0.102092	-1.06292e-05	-0.220921	NA	-9.93977	-2.33249	-11.4519	-1.61838	NA	-9.85978e-12	-25.3426	6.3006e-07	3UTR	FBgn0036556	NO
3L_16077797	422	6	75	0	238	3	273	1	296	2	-9.14906e-05	NA	-0.00777807	-0.456904	-0.0927281	-9.29932	NA	-4.86033	-1.00305	-2.42409	-2.30225e-08	-17.5868	0.0014669	Syn	FBgn0005536	NO
3L_16110905	105	3	74	0	57	1	90	3	91	3	-0.000772	NA	-0.0953975	-0.000492859	-0.00050903	-7.16691	NA	-2.39702	-7.61553	-7.58326	-1.76069e-11	-24.7627	1.12491e-06	Nonsyn	FBgn0263603	NO
3L_16110937	102	2	64	2	64	1	93	8	100	1	-0.0129777	-0.00527627	-0.107113	-5.4884e-12	-0.167364	-4.351	-5.24717	-2.28695	-25.9284	-1.8701	0	-39.6836	3.73684e-13	Syn	FBgn0263603	NO
3L_16111589	114	9	60	1	61	4	50	1	51	6	-5.65921e-13	-0.100418	-3.78146e-06	-0.083682	-3.69215e-10	-28.2004	-2.3482	-12.4854	-2.52228	-21.7196	0	-67.2759	3.89393e-25	Nonsyn	FBgn0263603	NO
3L_1616722	857	0	244	0	182	0	386	0	770	496	NA	NA	NA	NA	0	NA	NA	NA	NA	-100	0	-100	0	Syn	FBgn0035240	NO
3L_1631054	325	6	203	12	183	17	324	29	287	13	-2.16701e-05	-2.61354e-15	-1.81912e-24	-3.68819e-40	-5.70913e-15	-10.7396	-33.5587	-100	-100	-32.805	0	-100	0	3UTR	FBgn0013342	NO
3L_16414455	317	1	189	4	232	4	259	3	358	0	-0.530544	-0.000314799	-0.000679356	-0.0097886	NA	-0.887423	-8.06373	-7.2947	-4.63143	NA	-8.57251e-10	-20.8773	5.47012e-05	Nonsyn	FBgn0028399	NO
3L_16799608	116	1	76	0	180	2	187	0	143	4	-0.194142	NA	-0.0377321	NA	-0.000108513	-1.73467	NA	-3.29605	NA	-9.12869	-7.09e-07	-14.1594	0.0450576	Nonsyn	FBgn0036663	NO
3L_16900742	637	4	246	0	216	1	432	3	499	5	-0.0234098	NA	-0.361506	-0.0374827	-0.00167244	-3.76628	NA	-1.19279	-3.30256	-6.39431	-4.31526e-07	-14.6559	0.0274433	Syn	FBgn0261565	NO
3L_16900745	657	4	251	0	216	1	441	3	510	6	-0.0258574	NA	-0.361506	-0.0394887	-0.000253294	-3.66806	NA	-1.19279	-3.25142	-8.28108	-7.59377e-08	-16.3934	0.00483526	Syn	FBgn0261565	NO
3L_16993056	108	0	79	0	75	0	127	0	120	47	NA	NA	NA	NA	-1.60509e-97	NA	NA	NA	NA	-100	0	-100	0	Syn	FBgn0261547	NO
3L_17018692	45	4	23	0	19	1	22	1	46	5	-1.10295e-06	NA	-0.0317992	-0.0368201	-1.69294e-08	-13.7175	NA	-3.46417	-3.32007	-17.8942	0	-38.396	1.35409e-12	Nonsyn	FBgn0036686	NO
3L_17435794	296	3	140	5	159	7	116	1	308	3	-0.0140139	-4.51915e-06	-1.30555e-08	-0.194142	-0.0155768	-4.2747	-12.3072	-18.1541	-1.73467	-4.16975	0	-40.6404	1.43553e-13	Nonsyn	FBgn0036723	NO
3L_1781211	259	16	214	7	246	5	258	5	245	9	-3.1152e-20	-9.98126e-08	-6.74526e-05	-8.43457e-05	-5.41709e-10	-100	-16.12	-9.60412	-9.38063	-21.3363	0	-100	0	Nonsyn	FBgn0250789	YES
3L_1781407	233	4	197	0	98	0	268	1	266	4	-0.000690314	NA	NA	-0.448536	-0.0011265	-7.27871	NA	NA	-1.01767	-6.7892	-2.80813e-07	-15.0856	0.0178642	Nonsyn	FBgn0250789	YES
3L_1781408	223	17	184	4	195	4	253	11	258	17	-5.66517e-23	-0.000284412	-0.000354251	-1.07819e-12	-6.97011e-22	-100	-8.16523	-7.94568	-27.5558	-100	0	-100	0	Nonsyn	FBgn0250789	YES
3L_1781521	161	3	91	3	153	2	167	0	166	3	-0.00262493	-0.00050903	-0.0279109	NA	-0.00286138	-5.94401	-7.58326	-3.59266	NA	-5.85788	-1.04921e-10	-22.9778	6.69942e-06	Nonsyn	FBgn0250789	YES
3L_1782670	239	43	167	18	210	33	213	42	195	42	-1.60241e-72	-5.09108e-27	-6.10213e-54	-1.04541e-72	-1.71187e-74	-100	-100	-100	-100	-100	0	-100	0	Nonsyn	FBgn0250789	YES
3L_1822479	53	3	27	2	22	0	35	0	33	0	-0.000102902	-0.00095504	NA	NA	NA	-9.18179	-6.95423	NA	NA	NA	-9.82231e-08	-16.136	0.00625357	Nonsyn	FBgn0027790	NO
3L_1859290	275	6	109	4	149	5	201	6	257	5	-8.46695e-06	-3.78151e-05	-6.12128e-06	-1.40544e-06	-8.28252e-05	-11.6793	-10.1828	-12.0037	-13.4752	-9.39882	0	-56.7399	1.46482e-20	3UTR	FBgn0004636	NO
3L_18666027	41	0	32	5	46	0	44	8	51	0	NA	-2.53605e-09	NA	-1.02727e-14	NA	NA	-19.7927	NA	-32.2042	NA	0	-51.9969	1.68052e-18	Nonsyn	FBgn0036801	NO
3L_18666037	45	0	38	5	48	0	43	7	49	0	NA	-6.26866e-09	NA	-1.11786e-12	NA	NA	-18.8877	NA	-27.5196	NA	0	-46.4073	4.49519e-16	Nonsyn	FBgn0036801	NO
3L_18880511	363	5	171	0	149	1	225	1	203	3	-0.000407102	NA	-0.249372	-0.376569	-0.0050211	-7.80665	NA	-1.5109	-1.15904	-5.29662	-1.41183e-07	-15.7732	0.00898602	Nonsyn	FBgn0036821	NO
3L_18899506	5769	27	3440	8	4196	4	2124	6	3352	14	-3.31686e-06	-0.251761	-2.51671	-0.161519	-0.00198052	-12.6165	-1.50252	-0.0841693	-1.90281	-6.22538	-2.00267e-10	-22.3314	1.27854e-05	Nonsyn	FBgn0036825	NO
3L_19283200	232	63	135	21	177	31	222	32	214	44	-4.34735e-118	-8.43803e-35	-2.39244e-52	-4.51877e-51	-5.66177e-77	-100	-100	-100	-100	-100	0	-100	0	3UTR	FBgn0036862	NO
3L_19283258	176	5	94	1	132	0	164	3	86	2	-1.3702e-05	-0.157322	NA	-0.00276528	-0.00935534	-11.198	-1.92709	NA	-5.89199	-4.67648	-5.12893e-11	-23.6935	3.27575e-06	Nonsyn	FBgn0036862	NO
3L_19283264	176	107	93	58	137	85	167	97	183	123	-6.57289e-248	-4.01945e-136	-1.935e-198	-5.31147e-222	-3.16992e-293	-100	-100	-100	-100	-100	0	-100	0	Nonsyn	FBgn0036862	NO
3L_19283265	176	31	95	21	139	23	169	23	189	32	-1.97663e-52	-2.6555e-38	-1.24445e-38	-1.52055e-36	-1.78897e-53	-100	-100	-100	-100	-100	0	-100	0	Syn	FBgn0036862	NO
3L_19283331	194	6	86	2	123	1	156	0	158	1	-1.14443e-06	-0.00935534	-0.205858	NA	-0.264435	-13.6806	-4.67648	-1.68173	NA	-1.45946	-4.60696e-10	-21.4983	2.94048e-05	Syn	FBgn0036862	NO
3L_19689767	245	23	129	10	140	0	220	22	399	0	-1.13957e-32	-3.5091e-14	NA	-6.10743e-32	NA	-100	-30.9811	NA	-100	NA	0	-100	0	3UTR	FBgn0004623	NO
3L_1970555	167	0	58	0	37	0	55	0	181	9	NA	NA	NA	NA	-3.70605e-11	NA	NA	NA	NA	-24.0185	-3.70605e-11	-24.0185	2.36735e-06	Syn	FBgn0035299	NO
3L_20189032	546	0	470	0	566	0	796	0	725	10	NA	NA	NA	NA	-6.01681e-07	NA	NA	NA	NA	-14.3235	-6.01681e-07	-14.3235	0.0382506	Nonsyn	FBgn0036945	NO
3L_20379678	70	11	38	1	52	2	41	3	45	3	-5.65219e-19	-0.0635983	-0.00351371	-4.75319e-05	-6.29565e-05	-100	-2.7868	-5.65284	-9.95413	-9.6731	0	-100	0	Syn	FBgn0036980	NO
3L_20379745	102	5	62	0	55	0	60	3	55	1	-9.5162e-07	NA	NA	-0.00014901	-0.0920502	-13.8651	NA	NA	-8.81157	-2.43109	-1.24691e-11	-25.1078	7.96765e-07	Nonsyn	FBgn0036980	NO
3L_20379757	97	6	78	3	64	1	61	0	71	1	-1.89677e-08	-0.00032394	-0.107113	NA	-0.118828	-17.7805	-8.03511	-2.28695	NA	-2.1889	-6.99441e-14	-30.2915	4.47319e-09	Nonsyn	FBgn0036980	NO
3L_2039782	344	60	270	31	276	41	338	41	205	6	-1.23695e-99	-2.71296e-46	-1.52364e-65	-1.01693e-61	-1.57517e-06	-100	-100	-100	-100	-13.3612	0	-100	0	3UTR	FBgn0086906	NO
3L_2039908	479	136	470	102	457	133	481	87	663	58	-6.93514e-256	-8.66446e-179	-5.90502e-252	-3.68149e-145	-4.78848e-78	-100	-100	-100	-100	-100	0	-100	0	3UTR	FBgn0086906	NO
3L_2039918	467	225	478	187	463	209	457	153	648	236	0	0	0	-1.18127e-300	0	-100	-100	-100	-100	-100	0	-100	0	3UTR	FBgn0086906	NO
3L_2039919	474	53	483	45	473	58	474	30	652	34	-2.5581e-77	-3.29636e-62	-6.95564e-87	-6.75107e-37	-9.77228e-39	-100	-100	-100	-100	-100	0	-100	0	3UTR	FBgn0086906	NO
3L_2040935	494	1	341	2	377	3	414	5	510	1	-0.826778	-0.118879	-0.0264541	-0.000735087	-0.853557	-0.575286	-2.1885	-3.64554	-7.21589	-0.554947	-6.94434e-07	-14.1802	0.0441341	Nonsyn	FBgn0086906	NO
3L_20439447	1635	9	984	2	979	4	456	1	1537	9	-0.00205971	-0.672967	-0.0875757	-0.76318	-0.0013605	-6.18622	-0.713743	-2.47872	-0.6277	-6.60058	-6.1332e-08	-16.607	0.00390575	Nonsyn	FBgn0036992	NO
3L_20523500	49	4	44	1	31	1	58	5	82	5	-1.56008e-06	-0.0736402	-0.0518829	-5.56539e-08	-3.20525e-07	-13.3708	-2.64516	-2.9846	-16.7041	-14.9533	0	-50.6579	6.40999e-18	Nonsyn	FBgn0037010	YES
3L_21203253	35	5	24	2	19	1	16	4	14	1	-4.07124e-09	-0.000753405	-0.0317992	-1.40053e-08	-0.023431	-19.3193	-7.19128	-3.46417	-18.0838	-3.76539	0	-51.824	1.99761e-18	Nonsyn	FBgn0037057	NO
3L_21207897	130	18	57	1	67	7	94	9	133	8	-4.4789e-29	-0.0953975	-2.91277e-11	-9.57052e-14	-9.95003e-11	-100	-2.39702	-24.2593	-29.9775	-23.0309	0	-100	0	3UTR	FBgn0037057	NO
3L_2125484	286	20	160	5	118	6	183	6	204	11	-5.3435e-26	-8.64836e-06	-6.13783e-08	-8.15157e-07	-1.03148e-13	-100	-11.6581	-16.6062	-14.0199	-29.9027	0	-100	0	Nonsyn	FBgn0052311	YES
3L_2125496	331	28	181	8	102	1	201	12	188	20	-3.98602e-38	-1.15501e-09	-0.170711	-2.32011e-15	-9.81349e-30	-100	-20.5792	-1.85192	-33.6923	-100	0	-100	0	Nonsyn	FBgn0052311	YES
3L_2126093	285	66	163	22	131	12	189	33	236	38	-2.05259e-118	-6.12995e-35	-1.26243e-17	-1.42525e-55	-2.68568e-62	-100	-100	-100	-100	-100	0	-100	0	Nonsyn	FBgn0052311	YES
3L_21333937	13	9	21	8	18	12	13	7	20	14	-7.2674e-23	-1.2205e-17	-8.79492e-30	-6.22005e-17	-5.13449e-35	-100	-100	-100	-36.7368	-100	0	-100	0	Nonsyn	FBgn0086913	YES
3L_2134648	121	1	47	1	53	0	80	2	47	3	-0.202511	-0.0786611	NA	-0.00813709	-7.17615e-05	-1.69651	-2.58168	NA	-4.81539	-9.5422	-8.06463e-09	-18.6358	0.000514128	Nonsyn	FBgn0052311	YES
3L_2134649	121	13	46	4	52	1	80	7	48	11	-6.6348e-20	-1.20638e-06	-0.0870293	-1.04397e-10	-6.1046e-21	-100	-13.6279	-2.48471	-22.9828	-100	0	-100	0	Nonsyn	FBgn0052311	YES
3L_21351610	229	2	130	2	116	3	106	1	184	3	-0.058586	-0.0205639	-0.00102975	-0.177406	-0.00381963	-2.86641	-3.89448	-6.87895	-1.81671	-5.56951	-7.38752e-10	-21.0261	4.71449e-05	Nonsyn	FBgn0052436	NO
3L_2158675	27	2	10	1	19	0	11	0	21	1	-0.00095504	-0.0167364	NA	NA	-0.0351465	-6.95423	-4.09853	NA	NA	-3.36575	-5.47166e-07	-14.4185	0.0347905	Nonsyn	FBgn0035308	NO
3L_21834095	72	0	44	0	23	4	61	0	75	0	NA	NA	-6.75061e-08	NA	NA	NA	NA	-16.511	NA	NA	-6.75061e-08	-16.511	0.00429872	Nonsyn	FBgn0037137	NO
3L_22273143	320	15	197	13	276	38	312	32	382	21	-2.87013e-17	-4.33377e-17	-1.55901e-59	-4.22797e-46	-5.13829e-25	-100	-100	-100	-100	-100	0	-100	0	3UTR	FBgn0004179	NO
3L_22273144	337	4	206	4	293	15	334	18	403	8	-0.00265811	-0.00043557	-7.73513e-18	-1.66161e-21	-5.47937e-07	-5.93147	-7.73907	-100	-100	-14.4171	0	-100	0	3UTR	FBgn0004179	NO
3L_22279422	230	7	95	1	118	0	120	1	178	1	-1.62662e-07	-0.158996	NA	-0.200837	-0.297908	-15.6316	-1.91732	NA	-1.704	-1.35623	-1.12089e-09	-20.6091	7.15171e-05	Nonsyn	FBgn0025702	NO
3L_226141	1382	71	870	17	991	25	1069	22	972	39	-1.46766e-78	-3.66656e-13	-3.06755e-21	-4.76586e-17	-8.34924e-40	-100	-28.6342	-100	-100	-100	0	-100	0	ncRNA	FBgn0262109	NO
3L_23284372	29	1	14	2	25	5	30	8	27	8	-0.0485356	-0.000251122	-6.75657e-10	-3.46381e-16	-1.31973e-16	-3.04963	-8.2897	-21.1153	-35.6382	-36.7368	0	-100	1.91215e-41	3UTR	FBgn0266347	NO
3L_23286473	28	10	30	4	22	1	23	0	25	0	-2.1834e-21	-2.06976e-07	-0.0368201	NA	NA	-100	-15.3907	-3.32007	NA	NA	0	-100	0	3UTR	FBgn0266347	NO
3L_23286550	45	6	29	0	26	5	31	10	49	8	-1.68425e-10	NA	-8.35362e-10	-7.34564e-21	-2.59459e-14	-22.5045	NA	-20.9032	-100	-31.2815	0	-100	0	3UTR	FBgn0266347	NO
3L_23286711	40	2	26	0	33	7	48	1	49	5	-0.00209308	NA	-1.50383e-13	-0.0803347	-2.34527e-08	-6.17016	NA	-29.5252	-2.56145	-17.5683	0	-55.8251	3.656e-20	3UTR	FBgn0266347	NO
3L_2404838	61	1	27	0	34	0	32	3	31	1	-0.102092	NA	NA	-2.23664e-05	-0.0518829	-2.33249	NA	NA	-10.708	-2.9846	-1.09751e-07	-16.0251	0.00698709	Nonsyn	FBgn0266696	NO
3L_2526592	74	0	97	0	112	0	95	0	138	94	NA	NA	NA	NA	-2.17488e-225	NA	NA	NA	NA	-100	0	-100	0	Syn	FBgn0260480	NO
3L_2558346	79	3	38	0	59	0	57	1	54	2	-0.00033631	NA	NA	-0.0953975	-0.00378406	-7.99765	NA	NA	-2.39702	-5.57885	-1.15555e-07	-15.9735	0.00735637	Nonsyn	FBgn0010909	NO
3L_262100	248	0	146	0	143	0	166	6	193	0	NA	NA	NA	-4.61312e-07	NA	NA	NA	NA	-14.5892	NA	-4.61312e-07	-14.5892	0.0293371	Nonsyn	FBgn0035121	NO
3L_2660512	127	0	69	0	65	0	89	0	159	83	NA	NA	NA	NA	-1.19406e-184	NA	NA	NA	NA	-100	0	-100	0	Syn	FBgn0053233	NO
3L_2924756	56	2	16	1	16	0	29	2	23	2	-0.00406386	-0.0267782	NA	-0.00110232	-0.000691368	-5.50765	-3.63352	NA	-6.81089	-7.27718	-8.1595e-11	-23.2293	5.21049e-06	Syn	FBgn0262593	NO
3L_2924789	63	6	12	2	16	1	23	3	29	0	-1.36923e-09	-0.000182532	-0.0267782	-8.07653e-06	NA	-20.409	-8.60867	-3.63352	-11.7266	NA	0	-44.3778	3.42028e-15	Syn	FBgn0262593	NO
3L_2924790	65	14	12	1	16	0	23	1	29	4	-7.5313e-26	-0.0200837	NA	-0.0384937	-1.79619e-07	-100	-3.91787	NA	-3.27644	-15.5324	0	-100	0	Nonsyn	FBgn0262593	NO
3L_2924889	34	2	12	1	15	3	27	1	15	1	-0.00151503	-0.0200837	-2.0959e-06	-0.0451883	-0.0251046	-6.49308	-3.91787	-13.0755	-3.11943	-3.69723	-6.90559e-14	-30.3031	4.42148e-09	Nonsyn	FBgn0262593	NO
3L_2925090	36	21	18	7	17	6	13	6	14	5	-2.65803e-49	-1.14512e-15	-2.66392e-13	-3.71492e-14	-2.58528e-11	-100	-34.4342	-28.954	-30.9227	-24.3786	0	-100	0	Nonsyn	FBgn0262593	NO
3L_2925255	30	23	13	10	14	11	40	32	17	14	-2.75253e-58	-4.86824e-26	-1.03607e-28	-1.06139e-81	-9.05018e-37	-100	-100	-100	-100	-100	0	-100	0	Nonsyn	FBgn0262593	NO
3L_2925287	33	4	14	1	17	2	36	1	23	2	-3.07811e-07	-0.023431	-0.000374075	-0.0602511	-0.000691368	-14.9938	-3.76539	-7.89124	-2.83921	-7.27718	-1.11022e-16	-36.7668	6.90294e-12	Syn	FBgn0262593	NO
3L_2940825	79	13	33	1	36	1	48	1	61	9	-1.90474e-22	-0.0552301	-0.0602511	-0.0803347	-1.63977e-15	-100	-2.92373	-2.83921	-2.56145	-34.0288	0	-100	0	Nonsyn	FBgn0262593	NO
3L_2940919	80	18	32	7	35	5	50	9	36	2	-3.36654e-33	-1.18657e-13	-4.07124e-09	-2.40858e-16	-0.00169775	-100	-29.7623	-19.3193	-36.0437	-6.3793	0	-100	0	Nonsyn	FBgn0262593	NO
3L_2941131	58	43	30	23	27	11	39	22	27	18	-1.1607e-106	-2.75253e-58	-3.63777e-24	-4.05981e-51	-4.83126e-44	-100	-100	-100	-100	-100	0	-100	0	Syn	FBgn0262593	NO
3L_2941132	60	53	30	24	26	19	39	27	28	23	-2.61014e-139	-1.34464e-61	-1.13747e-47	-4.10131e-66	-1.33308e-59	-100	-100	-100	-100	-100	0	-100	0	Nonsyn	FBgn0262593	NO
3L_2941291	93	5	32	1	34	0	83	1	58	0	-6.01251e-07	-0.0535565	NA	-0.138912	NA	-14.3243	-2.95368	NA	-2.04257	NA	-4.06645e-09	-19.3205	0.000259309	Nonsyn	FBgn0262593	NO
3L_2941292	90	5	32	1	34	0	81	1	57	2	-5.10569e-07	-0.0535565	NA	-0.135565	-0.00420727	-14.4877	-2.95368	NA	-2.06532	-5.47304	-1.41716e-11	-24.9798	9.05522e-07	Nonsyn	FBgn0262593	NO
3L_2941293	95	5	35	1	35	0	81	1	57	0	-6.68448e-07	-0.0585774	NA	-0.135565	NA	-14.2183	-2.86655	NA	-2.06532	NA	-4.8215e-09	-19.1502	0.000307438	Syn	FBgn0262593	NO
3L_2941311	90	8	37	3	32	12	75	14	61	5	-4.19609e-12	-3.48193e-05	-1.04684e-25	-6.81571e-25	-7.19567e-08	-26.1969	-10.2654	-100	-100	-16.4472	0	-100	0	Syn	FBgn0262593	NO
3L_2941312	91	78	37	33	32	28	75	63	61	49	-4.90529e-202	-1.53419e-87	-6.38821e-74	-2.99418e-162	-1.49333e-124	-100	-100	-100	-100	-100	0	-100	0	Nonsyn	FBgn0262593	NO
3L_2941314	93	4	39	0	34	2	76	0	62	0	-2.02735e-05	NA	-0.00151503	NA	NA	-10.8062	NA	-6.49308	NA	NA	-3.06913e-08	-17.2993	0.00195519	Syn	FBgn0262593	NO
3L_2941390	112	5	50	0	45	1	54	0	64	0	-1.51159e-06	NA	-0.0753138	NA	NA	-13.4024	NA	-2.62351	NA	NA	-1.09662e-07	-16.0259	0.00698152	Nonsyn	FBgn0262593	NO
3L_2941396	107	34	45	21	46	26	53	33	65	24	-3.22709e-67	-1.77577e-46	-3.47214e-60	-4.58e-78	-8.50669e-50	-100	-100	-100	-100	-100	0	-100	0	Nonsyn	FBgn0262593	NO
3L_2941425	100	59	40	18	48	26	53	31	71	37	-2.81111e-136	-1.1449e-39	-1.69003e-59	-3.73172e-72	-3.6204e-83	-100	-100	-100	-100	-100	0	-100	0	Syn	FBgn0262593	NO
3L_3086223	81	7	58	4	81	5	69	5	68	9	-1.14105e-10	-3.08667e-06	-3.01399e-07	-1.34429e-07	-4.61089e-15	-22.8939	-12.6884	-15.0148	-15.8222	-32.9991	0	-99.4185	4.2807e-39	Nonsyn	FBgn0035397	YES
3L_3145932	59	0	64	19	62	0	65	0	73	0	NA	-1.41945e-37	NA	NA	NA	NA	-100	NA	NA	NA	0	-100	0	Nonsyn	FBgn0035402	NO
3L_3359345	48	5	46	4	49	1	63	2	29	1	-2.10889e-08	-1.20638e-06	-0.0820084	-0.00511663	-0.0485356	-17.6745	-13.6279	-2.54166	-5.27782	-3.04963	0	-42.1715	3.10529e-14	Nonsyn	FBgn0004167	YES
3L_3371827	47	5	28	4	20	1	29	3	47	14	-1.89185e-08	-1.55051e-07	-0.0334728	-1.65391e-05	-4.33884e-28	-17.7831	-15.6795	-3.41371	-11.0098	-100	0	-100	0	Nonsyn	FBgn0027616	NO
3L_3371838	47	5	26	1	19	0	24	1	45	2	-1.89185e-08	-0.0435147	NA	-0.0401674	-0.00264263	-17.7831	-3.15634	NA	-3.23472	-5.9373	-8.37108e-14	-30.1115	5.35519e-09	Syn	FBgn0027616	NO
3L_3371858	44	18	18	7	20	7	20	4	49	30	-1.03304e-38	-1.14512e-15	-2.78125e-15	-3.70844e-08	-9.14009e-71	-100	-34.4342	-33.5179	-17.1101	-100	0	-100	0	Nonsyn	FBgn0027616	NO
3L_3371901	62	21	26	5	26	10	45	11	88	40	-8.43248e-43	-8.35362e-10	-8.86449e-22	-2.75506e-21	-1.44766e-86	-100	-20.9032	-100	-100	-100	0	-100	0	Syn	FBgn0027616	NO
3L_3371976	97	20	39	2	44	7	61	12	89	3	-7.04344e-36	-0.00199053	-1.32741e-12	-7.72293e-22	-0.00047702	-100	-6.22035	-27.3478	-100	-7.64819	0	-100	0	Syn	FBgn0027616	NO
3L_3372078	63	5	22	0	37	1	41	3	78	2	-8.47797e-08	NA	-0.0619247	-4.75319e-05	-0.00774839	-16.2832	NA	-2.81264	-9.95413	-4.86414	-1.88738e-15	-33.9141	1.19584e-10	Syn	FBgn0027616	NO
3L_4323551	132	4	66	1	105	3	84	3	93	1	-7.9658e-05	-0.11046	-0.000772	-0.000402722	-0.155649	-9.43781	-2.25782	-7.16691	-7.81746	-1.93697	-3.73035e-13	-28.617	2.38613e-08	3UTR	FBgn0035533	NO
3L_4323563	119	11	66	5	84	10	68	4	84	5	-2.55466e-16	-1.07345e-07	-4.21879e-16	-5.84633e-06	-3.61651e-07	-36.0437	-16.0472	-35.3505	-12.0497	-14.8326	0	-100	1.44006e-45	3UTR	FBgn0035533	NO
3L_4369170	139	0	53	5	56	3	89	1	103	2	NA	-3.50983e-08	-0.000121309	-0.148954	-0.0132218	NA	-17.1651	-9.01723	-1.97767	-4.3325	-7.77156e-15	-32.4925	4.95393e-10	Syn	FBgn0035538	NO
3L_4369184	118	97	49	38	53	32	86	61	95	68	-4.20781e-247	-8.74971e-96	-4.29705e-75	-1.23453e-148	-5.59291e-166	-100	-100	-100	-100	-100	0	-100	0	Nonsyn	FBgn0035538	NO
3L_4369185	118	62	49	13	53	16	88	32	96	41	-1.33466e-138	-1.98555e-25	-5.2365e-32	-1.26578e-65	-3.05133e-87	-100	-100	-100	-100	-100	0	-100	0	Syn	FBgn0035538	NO
3L_4369189	133	4	51	0	62	0	95	5	106	0	-8.20191e-05	NA	NA	-6.68448e-07	NA	-9.4086	NA	NA	-14.2183	NA	-5.48233e-11	-23.6269	3.50134e-06	Nonsyn	FBgn0035538	NO
3L_4369194	138	3	49	1	60	3	103	3	108	0	-0.00169469	-0.0820084	-0.00014901	-0.00073011	NA	-6.3811	-2.54166	-8.81157	-7.22268	NA	-1.4498e-11	-24.957	9.26364e-07	Syn	FBgn0035538	NO
3L_4369207	128	16	45	7	58	4	91	9	90	4	-2.92598e-25	-1.56963e-12	-3.08667e-06	-7.08391e-14	-1.78132e-05	-100	-27.1802	-12.6884	-30.2785	-10.9356	0	-100	0	Nonsyn	FBgn0035538	NO
3L_4369208	128	15	45	6	58	3	91	8	91	4	-2.47534e-23	-1.68425e-10	-0.000134697	-4.59371e-12	-1.86074e-05	-100	-22.5045	-8.91255	-26.1063	-10.892	0	-100	0	Nonsyn	FBgn0035538	NO
3L_4369213	130	14	46	8	61	2	87	10	96	7	-2.43901e-21	-1.50792e-14	-0.00480426	-6.08525e-16	-3.82648e-10	-100	-31.8241	-5.34065	-35.1274	-21.6839	0	-100	0	Nonsyn	FBgn0035538	NO
3L_4369422	96	20	45	20	48	17	97	27	59	14	-5.6001e-36	-8.90663e-44	-2.52709e-35	-7.04312e-52	-1.65755e-26	-100	-100	-100	-100	-100	0	-100	0	Syn	FBgn0035538	NO
3L_4369445	78	14	41	7	39	4	84	15	59	10	-1.23869e-24	-7.8219e-13	-6.13773e-07	-2.97203e-26	-9.97191e-18	-100	-27.8767	-14.3036	-100	-100	0	-100	0	Nonsyn	FBgn0035538	NO
3L_4369455	80	6	48	2	45	7	92	10	66	1	-5.91004e-09	-0.00300154	-1.56963e-12	-1.08846e-15	-0.11046	-18.9466	-5.81013	-27.1802	-34.4342	-2.25782	0	-88.629	2.07608e-34	Syn	FBgn0035538	NO
3L_4369459	73	9	47	18	41	13	83	23	62	10	-9.0154e-15	-4.56246e-38	-1.34895e-26	-2.27782e-44	-1.69874e-17	-32.3424	-100	-100	-100	-100	0	-100	0	Nonsyn	FBgn0035538	NO
3L_4369460	69	1	47	5	41	1	83	3	62	2	-0.115481	-1.89185e-08	-0.0686193	-0.000388821	-0.00495929	-2.21583	-17.7831	-2.7133	-7.85259	-5.30897	-2.22045e-16	-35.8738	1.68571e-11	Nonsyn	FBgn0035538	NO
3L_4432483	98	1	58	3	63	9	83	3	89	0	-0.164017	-0.000134697	-2.23119e-15	-0.000388821	NA	-1.88867	-8.91255	-33.7411	-7.85259	NA	0	-52.3949	1.12882e-18	Syn	FBgn0000038	NO
3L_4432486	98	62	58	38	63	39	77	55	84	48	-5.30533e-146	-5.4666e-91	-7.7018e-92	-1.87585e-134	-3.53713e-110	-100	-100	-100	-100	-100	0	-100	0	Syn	FBgn0000038	NO
3L_4432487	98	79	58	50	62	48	77	64	84	73	-3.66949e-200	-2.76577e-130	-1.48578e-120	-3.51592e-164	-3.64616e-190	-100	-100	-100	-100	-100	0	-100	0	Nonsyn	FBgn0000038	NO
3L_4433319	222	90	99	42	99	38	109	52	177	59	-6.77557e-187	-3.56999e-89	-9.73049e-79	-1.64446e-113	-6.63791e-117	-100	-100	-100	-100	-100	0	-100	0	Syn	FBgn0000038	NO
3L_4437744	162	0	57	7	50	0	92	0	111	0	NA	-8.98569e-12	NA	NA	NA	NA	-25.4354	NA	NA	NA	-8.9857e-12	-25.4354	5.74231e-07	Syn	FBgn0035544	NO
3L_4586714	93	22	38	3	41	9	63	11	60	10	-8.83154e-41	-3.77566e-05	-3.41395e-17	-1.62587e-19	-1.19481e-17	-100	-10.1844	-100	-100	-100	0	-100	0	Syn	FBgn0260657	NO
3L_4586715	95	72	38	28	41	33	60	44	61	43	-7.50992e-179	-8.31698e-70	-2.20516e-84	-9.7439e-109	-5.09425e-105	-100	-100	-100	-100	-100	0	-100	0	Nonsyn	FBgn0260657	NO
3L_4586716	99	2	38	2	42	1	62	1	62	0	-0.0122579	-0.00189046	-0.0702929	-0.103766	NA	-4.40771	-6.27188	-2.69003	-2.31705	NA	-1.53945e-07	-15.6867	0.00979736	Nonsyn	FBgn0260657	NO
3L_4586718	95	4	39	0	42	2	60	0	61	0	-2.20465e-05	NA	-0.00230556	NA	NA	-10.7224	NA	-6.07358	NA	NA	-5.07704e-08	-16.796	0.00323342	Nonsyn	FBgn0260657	NO
3L_4590437	57	19	40	11	38	17	61	23	34	13	-1.0485e-38	-6.32295e-22	-1.7409e-37	-4.82942e-48	-7.18213e-28	-100	-100	-100	-100	-100	0	-100	0	3UTR	FBgn0260657	NO
3L_4590448	63	19	38	6	37	6	56	7	36	2	-9.99636e-38	-5.76613e-11	-4.86265e-11	-7.89372e-12	-0.00169775	-100	-23.5764	-23.7469	-25.565	-6.3793	0	-100	0	3UTR	FBgn0260657	NO
3L_4590461	62	10	36	2	36	16	54	21	40	3	-1.69874e-17	-0.00169775	-2.64784e-35	-2.41362e-44	-4.4109e-05	-100	-6.3793	-100	-100	-10.0289	0	-100	0	3UTR	FBgn0260657	NO
3L_4590480	61	0	31	1	40	1	53	2	40	1	NA	-0.0518829	-0.0669456	-0.0036477	-0.0669456	NA	-2.9846	-2.73716	-5.61548	-2.73716	-7.71909e-07	-14.0744	0.0490517	3UTR	FBgn0260657	NO
3L_4590484	73	23	37	3	51	10	60	17	47	3	-7.1746e-46	-3.48193e-05	-2.05286e-18	-2.26217e-33	-7.17615e-05	-100	-10.2654	-100	-100	-9.5422	0	-100	0	3UTR	FBgn0260657	NO
3L_4590648	112	7	46	3	56	5	72	4	89	8	-1.13617e-09	-6.72648e-05	-4.65244e-08	-7.34622e-06	-3.82879e-12	-20.5956	-9.60691	-16.8833	-11.8213	-26.2885	0	-85.1956	6.43138e-33	3UTR	FBgn0260657	NO
3L_4590685	104	63	42	27	54	32	64	39	85	39	-1.69676e-146	-1.0298e-64	-1.05302e-74	-1.96845e-91	-1.19043e-84	-100	-100	-100	-100	-100	0	-100	0	3UTR	FBgn0260657	NO
3L_4590704	120	27	49	10	63	11	71	17	98	14	-4.88716e-49	-1.32429e-18	-1.62587e-19	-5.94694e-32	-3.82643e-23	-100	-100	-100	-100	-100	0	-100	0	3UTR	FBgn0260657	NO
3L_4590708	115	72	49	24	64	41	72	41	93	33	-8.80412e-169	-1.38829e-53	-2.02035e-97	-3.02553e-94	-3.39565e-67	-100	-100	-100	-100	-100	0	-100	0	3UTR	FBgn0260657	NO
3L_4590709	116	100	49	36	64	54	72	57	94	53	-3.61694e-259	-2.81095e-89	-1.70347e-139	-6.02658e-144	-4.85972e-121	-100	-100	-100	-100	-100	0	-100	0	3UTR	FBgn0260657	NO
3L_4591116	89	51	38	22	38	24	43	23	79	51	-4.67389e-117	-1.77249e-51	-2.16177e-57	-1.27195e-52	-4.41704e-121	-100	-100	-100	-100	-100	0	-100	0	3UTR	FBgn0260657	NO
3L_4591123	80	12	34	9	34	4	40	3	82	6	-2.59365e-20	-5.1653e-18	-3.48386e-07	-4.4109e-05	-6.86707e-09	-100	-100	-14.87	-10.0289	-18.7965	0	-100	0	3UTR	FBgn0260657	NO
3L_4591132	81	12	34	5	28	4	37	6	80	18	-3.04003e-20	-3.4945e-09	-1.55051e-07	-4.86265e-11	-3.36654e-33	-100	-19.4721	-15.6795	-23.7469	-100	0	-100	0	3UTR	FBgn0260657	NO
3L_4591179	99	22	42	5	53	5	57	10	77	14	-4.13398e-40	-1.05648e-08	-3.50983e-08	-6.87474e-18	-1.01795e-24	-100	-18.3657	-17.1651	-100	-100	0	-100	0	3UTR	FBgn0260657	NO
3L_4591222	134	16	53	7	69	3	71	14	98	5	-6.31389e-25	-5.26961e-12	-0.000225608	-2.94467e-25	-7.80215e-07	-100	-25.9691	-8.39683	-100	-14.0637	0	-100	0	3UTR	FBgn0260657	NO
3L_4591226	136	4	52	4	71	1	75	8	98	3	-8.94075e-05	-1.98543e-06	-0.118828	-9.33846e-13	-0.0006318	-9.32235	-13.1297	-2.1889	-27.6995	-7.36725	0	-59.7077	7.53331e-22	3UTR	FBgn0260657	NO
3L_4591259	100	9	40	3	58	2	70	6	83	8	-1.69617e-13	-4.4109e-05	-0.00435303	-2.61588e-09	-2.15747e-12	-29.4051	-10.0289	-5.43906	-19.7617	-26.8621	0	-91.4967	1.17981e-35	3UTR	FBgn0260657	NO
3L_4591369	73	3	26	3	53	9	78	10	69	10	-0.000266487	-1.18127e-05	-4.24111e-16	-1.94029e-16	-5.31545e-17	-8.23032	-11.3463	-35.3505	-36.0437	-100	0	-100	0	3UTR	FBgn0260657	NO
3L_4591744	89	1	47	4	47	3	71	1	80	2	-0.148954	-1.31685e-06	-7.17615e-05	-0.118828	-0.00813709	-1.97767	-13.5403	-9.5422	-2.1889	-4.81539	-1.18794e-14	-32.0644	7.60015e-10	3UTR	FBgn0260657	NO
3L_4648747	121	0	47	0	78	0	61	0	112	49	NA	NA	NA	NA	-1.29088e-104	NA	NA	NA	NA	-100	0	-100	0	Nonsyn	FBgn0052238	NO
3L_5160640	222	3	115	0	162	0	156	2	157	4	-0.00642776	NA	NA	-0.0289398	-0.000155355	-5.05034	NA	NA	-3.55697	-8.76987	-2.83911e-08	-17.3772	0.00180874	3UTR	FBgn0052423	NO
3L_5498371	76	33	39	10	39	9	35	15	59	19	-7.83646e-71	-1.04019e-19	-2.07125e-17	-7.03823e-33	-2.29268e-38	-100	-100	-100	-100	-100	0	-100	0	Nonsyn	FBgn0035608	NO
3L_598790	44	1	27	4	18	4	38	3	30	2	-0.0736402	-1.33079e-07	-2.34844e-08	-3.77566e-05	-0.00117979	-2.64516	-15.8323	-17.5669	-10.1844	-6.74301	0	-52.9718	6.34022e-19	3UTR	FBgn0035145	NO
3L_6260578	64	1	55	2	74	1	82	2	71	1	-0.107113	-0.00392278	-0.123849	-0.00853451	-0.118828	-2.28695	-5.54291	-2.14997	-4.7679	-2.1889	-4.41073e-08	-16.9366	0.00280919	Nonsyn	FBgn0001258	NO
3L_6567507	28	0	17	0	14	0	15	0	19	11	NA	NA	NA	NA	-2.13489e-26	NA	NA	NA	NA	-100	0	-100	0	Nonsyn	FBgn0263973	NO
3L_6949680	1231	88	600	50	616	30	801	90	1120	70	-1.3172e-109	-1.92951e-66	-1.73399e-33	-3.04521e-130	-1.94548e-83	-100	-100	-100	-100	-100	0	-100	0	3UTR	FBgn0035720	NO
3L_6949683	1255	39	616	43	630	30	821	46	1147	37	-1.33629e-35	-5.17553e-54	-3.38098e-33	-3.03323e-53	-1.93743e-34	-100	-100	-100	-100	-100	0	-100	0	3UTR	FBgn0035720	NO
3L_6949688	1304	138	632	69	645	52	864	110	1177	99	-5.98441e-195	-2.22192e-99	-2.89466e-68	-4.85205e-165	-3.35536e-130	-100	-100	-100	-100	-100	0	-100	0	3UTR	FBgn0035720	NO
3L_6949690	1326	149	632	83	647	59	884	148	1196	103	-2.21707e-214	-3.59363e-126	-1.86633e-80	-3.27476e-240	-1.81615e-136	-100	-100	-100	-100	-100	0	-100	0	3UTR	FBgn0035720	NO
3L_6950090	1116	15	719	5	601	10	923	9	1195	17	-1.44345e-09	-0.00777588	-1.09728e-07	-3.36014e-05	-5.06362e-11	-20.3562	-4.86061	-16.0253	-10.301	-23.7064	0	-75.2494	1.34198e-28	3UTR	FBgn0035720	NO
3L_6950103	1138	48	740	38	607	23	957	62	1228	51	-1.27901e-49	-7.60226e-43	-1.40275e-23	-4.42531e-75	-2.82326e-52	-100	-100	-100	-100	-100	0	-100	0	3UTR	FBgn0035720	NO
3L_6950110	1122	113	723	55	602	42	929	80	1215	126	-1.86591e-157	-1.09212e-70	-8.72031e-53	-2.088e-106	-5.18474e-177	-100	-100	-100	-100	-100	0	-100	0	3UTR	FBgn0035720	NO
3L_6950112	1129	223	714	121	600	98	925	130	1212	196	0	-1.9646e-197	-1.45572e-158	-1.28403e-200	-2.77796880722618e-314	-100	-100	-100	-100	-100	0	-100	0	3UTR	FBgn0035720	NO
3L_6950168	1147	57	663	18	558	13	796	30	1080	15	-1.32599e-62	-2.85556e-16	-2.43607e-11	-3.34147e-30	-9.30617e-10	-100	-35.6382	-24.438	-100	-20.7952	0	-100	0	3UTR	FBgn0035720	NO
3L_6954754	950	154	543	61	445	70	630	137	690	79	-1.55217e-247	-7.4578e-89	-1.50944e-112	-1.26479e-239	-3.17891e-115	-100	-100	-100	-100	-100	0	-100	0	Nonsyn	FBgn0035720	NO
3L_7162020	19	3	15	0	24	2	22	5	10	2	-4.44126e-06	NA	-0.000753405	-3.36294e-10	-0.000124728	-12.3246	NA	-7.19128	-21.813	-8.98944	0	-50.3183	9.00196e-18	3UTR	FBgn0265296	YES
3L_7386102	305	20	393	5	353	9	368	5	725	25	-1.95961e-25	-0.00058238	-1.29073e-08	-0.000433108	-1.69713e-24	-100	-7.44868	-18.1655	-7.74474	-100	0	-100	0	Nonsyn	FBgn0035776	NO
3L_7440098	45	3	20	2	78	0	29	3	62	0	-6.29565e-05	-0.000520901	NA	-1.65391e-05	NA	-9.6731	-7.56021	NA	-11.0098	NA	-5.42233e-13	-28.2431	3.46763e-08	Syn	FBgn0052382	NO
3L_7654672	338	41	171	18	214	13	200	26	237	14	-1.01693e-61	-7.92675e-27	-1.27929e-16	-1.4702e-40	-1.29147e-17	-100	-100	-36.7368	-100	-100	0	-100	0	UTR5	FBgn0035807	NO
3L_7666636	17	5	14	4	16	8	14	9	19	12	-7.95753e-11	-7.72355e-09	-7.7768e-19	-2.03181e-22	-2.38351e-29	-23.2543	-18.679	-100	-100	-100	0	-100	0	Nonsyn	FBgn0261788	YES
3L_7830703	35	0	24	0	25	0	98	9	50	5	NA	NA	NA	-1.40742e-13	-2.60224e-08	NA	NA	NA	-29.5916	-17.4643	0	-47.0559	2.35014e-16	Syn	FBgn0016694	NO
3L_7928680	62	14	46	8	43	10	47	8	38	14	-3.6075e-26	-1.50792e-14	-3.11808e-19	-1.81454e-14	-1.2454e-29	-100	-31.8241	-100	-31.6431	-100	0	-100	0	Nonsyn	FBgn0024187	YES
3L_7928801	115	9	73	0	56	0	97	0	111	1	-6.13049e-13	NA	NA	NA	-0.185774	-28.1203	NA	NA	NA	-1.77467	-1.03917e-13	-29.895	6.64946e-09	Syn	FBgn0024187	YES
3L_8355890	73	2	58	4	44	3	71	4	96	8	-0.00681516	-3.08667e-06	-5.88329e-05	-6.94735e-06	-7.11431e-12	-4.99201	-12.6884	-9.74084	-11.8772	-25.6689	0	-64.9673	3.91649e-24	Nonsyn	FBgn0035880	YES
3L_8467062	52	3	33	3	33	1	31	0	29	0	-9.7198e-05	-2.45723e-05	-0.0552301	NA	NA	-9.23881	-10.6139	-2.92373	NA	NA	-1.28326e-10	-22.7764	8.19361e-06	Syn	FBgn0010825	NO
3L_8509190	35	3	11	0	32	0	15	2	28	0	-2.94032e-05	NA	NA	-0.000289439	NA	-10.4344	NA	NA	-8.14771	NA	-8.50908e-09	-18.5821	0.000542445	Nonsyn	FBgn0035900	NO
3L_8564372	102	1	57	1	78	1	102	2	52	2	-0.170711	-0.0953975	-0.130544	-0.0129777	-0.00351371	-1.85192	-2.39702	-2.10061	-4.351	-5.65284	-7.90333e-08	-16.3534	0.00503221	Syn	FBgn0260442	NO
3L_8618195	3666	0	1517	0	2835	873	2736	846	4699	746	NA	NA	0	0	0	NA	NA	-100	-100	-100	0	-100	0	Syn	FBgn0035915	NO
3L_8618222	3496	1	3109	0	2565	674	2398	625	4381	576	-5.85105	NA	0	0	0	-0.00288103	NA	-100	-100	-100	0	-100	0	Syn	FBgn0035915	NO
3L_8620438	1494	0	1024	0	490	23	744	0	1483	0	NA	NA	-1.10935e-25	NA	NA	NA	NA	-100	NA	NA	0	-100	0	Nonsyn	FBgn0052351	NO
3L_8740020	559	57	269	17	226	5	411	37	383	31	-1.20294e-80	-1.4247e-21	-4.52143e-05	-7.00297e-51	-1.98045e-41	-100	-100	-10.0041	-100	-100	0	-100	0	Nonsyn	FBgn0003149	YES
3L_8740095	431	81	214	21	209	14	322	28	288	25	-9.46082e-137	-2.21455e-30	-2.19954e-18	-1.80692e-38	-1.68693e-34	-100	-100	-100	-100	-100	0	-100	0	Nonsyn	FBgn0003149	YES
3L_8740233	484	23	285	5	248	3	434	15	330	12	-8.3812e-26	-0.000134165	-0.00870124	-2.53479e-15	-8.32727e-13	-100	-8.9165	-4.74864	-33.6013	-27.814	0	-100	0	Nonsyn	FBgn0003149	YES
3L_9075306	158	1	116	4	175	3	123	3	77	3	-0.264435	-4.82195e-05	-0.00331923	-0.00121895	-0.000311868	-1.45946	-9.93977	-5.70968	-6.71037	-8.07309	-1.40998e-14	-31.8924	9.02643e-10	Syn	FBgn0023479	NO
3L_9141402	87	1	40	0	30	1	56	6	49	3	-0.145607	NA	-0.0502092	-6.60891e-10	-8.13344e-05	-1.99877	NA	-3.01656	-21.1374	-9.41698	-3.33067e-16	-35.5697	2.28447e-11	Syn	FBgn0263456	NO
3L_9147825	34	3	13	3	42	9	40	11	18	1	-2.69165e-05	-1.32073e-06	-4.33849e-17	-6.32295e-22	-0.0301255	-10.5228	-13.5373	-100	-100	-3.51741	0	-100	0	3UTR	FBgn0004244	NO
3L_9251084	39	0	17	1	47	1	16	0	43	3	NA	-0.0284519	-0.0786611	NA	-5.489e-05	NA	-3.57373	-2.58168	NA	-9.81021	-1.16472e-07	-15.9656	0.00741446	Nonsyn	FBgn0035971	NO
3L_9592109	59	0	26	0	40	0	54	0	32	24	NA	NA	NA	NA	-2.3743e-60	NA	NA	NA	NA	-100	0	-100	0	Syn	FBgn0261555	NO
3L_9635162	64	15	65	19	28	5	50	19	50	14	-3.30302e-28	-2.00255e-37	-1.24462e-09	-5.06095e-40	-1.18549e-27	-100	-100	-20.5044	-100	-100	0	-100	0	Nonsyn	FBgn0016081	YES
3L_9668926	61	6	33	0	30	1	37	4	31	3	-1.12215e-09	NA	-0.0502092	-4.94159e-07	-2.02949e-05	-20.608	NA	-3.01656	-14.5204	-10.8052	0	-48.9501	3.53577e-17	Nonsyn	FBgn0016081	YES
3L_9668976	49	5	28	1	24	2	29	7	24	2	-2.34527e-08	-0.0468619	-0.000753405	-5.52645e-14	-0.000753405	-17.5683	-3.08389	-7.19128	-30.5262	-7.19128	0	-65.5609	2.16338e-24	Nonsyn	FBgn0016081	YES
3L_9715928	677	0	878	0	867	1	1288	290	873	0	NA	NA	-1.45105	0	NA	NA	NA	-0.266997	-100	NA	0	-100	0	Syn	FBgn0045823	NO
3L_9833291	1538	235	1102	226	1443	329	1876	362	1250	178	0	0	0	0	-4.73344e-275	-100	-100	-100	-100	-100	0	-100	0	3UTR	FBgn0264489	NO
3L_9833294	1573	586	1140	448	1447	447	1891	570	1266	414	0	0	0	0	0	-100	-100	-100	-100	-100	0	-100	0	3UTR	FBgn0264489	NO
3L_9833300	1622	1028	1149	740	1443	796	1887	987	1295	749	0	0	0	0	0	-100	-100	-100	-100	-100	0	-100	0	3UTR	FBgn0264489	NO
3L_9833301	1587	1195	1133	917	1420	1100	1866	1400	1282	882	0	0	0	0	0	-100	-100	-100	-100	-100	0	-100	0	3UTR	FBgn0264489	NO
3L_9833306	1601	109	1135	84	1458	64	1927	96	1316	71	-5.62613e-133	-5.4161e-106	-1.1519e-66	-2.67256e-104	-4.61765e-80	-100	-100	-100	-100	-100	0	-100	0	3UTR	FBgn0264489	NO
3L_9833364	1755	168	1139	117	1605	209	2001	198	1461	151	-2.60773e-229	-5.29011e-164	-5.58984933869377e-314	-7.58107e-273	-1.62247e-211	-100	-100	-100	-100	-100	0	-100	0	3UTR	FBgn0264489	NO
3L_9833369	1721	1486	1101	969	1546	1309	1918	1650	1423	1226	0	0	0	0	0	-100	-100	-100	-100	-100	0	-100	0	3UTR	FBgn0264489	NO
3L_9833370	1741	261	1115	149	1569	143	1948	173	1433	264	0	-3.45248e-226	-2.46117e-192	-2.88474e-230	0	-100	-100	-100	-100	-100	0	-100	0	3UTR	FBgn0264489	NO
3L_9833459	1781	865	1074	431	1393	648	1731	751	1460	697	0	0	0	0	0	-100	-100	-100	-100	-100	0	-100	0	3UTR	FBgn0264489	NO
3L_9833484	1759	357	1152	215	1390	262	1795	332	1497	334	0	0	0	0	0	-100	-100	-100	-100	-100	0	-100	0	3UTR	FBgn0264489	NO
3L_9833487	1791	131	1161	84	1439	151	1842	147	1526	161	-1.46397e-163	-3.7383e-105	-1.49874e-212	-5.7754e-189	-6.85159e-227	-100	-100	-100	-100	-100	0	-100	0	3UTR	FBgn0264489	NO
3L_9867338	130	11	65	2	82	0	86	2	100	7	-6.92437e-16	-0.00543819	NA	-0.00935534	-5.10904e-10	-34.945	-5.21703	NA	-4.67648	-21.3948	0	-66.2334	1.10436e-24	Nonsyn	FBgn0027567	YES
3L_9867339	131	46	66	13	81	8	84	17	103	31	-8.8894e-93	-1.50589e-23	-1.76456e-12	-1.43702e-30	-1.46324e-60	-100	-100	-27.0631	-100	-100	0	-100	0	Nonsyn	FBgn0027567	YES
3L_9868373	261	4	122	3	153	0	186	1	205	3	-0.00105057	-0.00119068	NA	-0.311297	-0.00515934	-6.85895	-6.73382	NA	-1.31862	-5.26953	-1.72004e-09	-20.1809	0.000109726	Nonsyn	FBgn0027567	YES
3L_9892134	31	8	29	8	22	6	31	21	30	8	-4.66167e-16	-2.5439e-16	-1.59457e-12	-2.13428e-51	-3.46381e-16	-35.3505	-36.0437	-27.1644	-100	-35.6382	0	-100	0	Nonsyn	FBgn0025866	YES
3L_989897	36	7	16	2	21	1	32	1	30	0	-2.92564e-13	-0.000330426	-0.0351465	-0.0535565	NA	-28.8602	-8.01529	-3.36575	-2.95368	NA	0	-43.1949	1.11616e-14	Nonsyn	FBgn0264574	NO
3L_989963	31	9	16	3	16	4	20	0	19	0	-1.99431e-18	-2.57634e-06	-1.40053e-08	NA	NA	-100	-12.8691	-18.0838	NA	NA	0	-100	0	Nonsyn	FBgn0264574	NO
3L_991375	75	2	27	2	29	0	37	0	54	2	-0.00718181	-0.00095504	NA	NA	-0.00378406	-4.93979	-6.95423	NA	NA	-5.57885	-2.58004e-08	-17.4729	0.00164374	3UTR	FBgn0264574	NO
3L_991441	105	34	32	13	24	15	61	48	81	33	-1.50034e-67	-2.69687e-28	-2.88266e-36	-3.36049e-121	-1.1631e-69	-100	-100	-100	-100	-100	0	-100	0	3UTR	FBgn0264574	NO
3R_10157267	99	5	101	1	98	2	72	1	74	2	-8.20575e-07	-0.169038	-0.012022	-0.120502	-0.00699738	-14.0133	-1.86096	-4.42702	-2.17573	-4.96572	-1.20726e-12	-27.4427	7.71964e-08	Nonsyn	FBgn0086359	YES
3R_10164765	92	3	55	3	55	1	56	2	87	2	-0.000525538	-0.000114953	-0.0920502	-0.00406386	-0.00956592	-7.55135	-9.07104	-2.43109	-5.50765	-4.65433	-2.05058e-13	-29.2155	1.31166e-08	Nonsyn	FBgn0040238	NO
3R_10195421	42	2	22	0	17	0	29	1	27	3	-0.00230556	NA	NA	-0.0485356	-1.32726e-05	-6.07358	NA	NA	-3.04963	-11.2298	-1.44809e-09	-20.353	9.23864e-05	Nonsyn	FBgn0004575	NO
3R_10195423	43	19	21	3	17	9	29	12	23	7	-1.34727e-41	-6.08059e-06	-2.45608e-21	-2.41721e-26	-8.75715e-15	-100	-12.0104	-100	-100	-32.3674	0	-100	0	Nonsyn	FBgn0004575	NO
3R_10195983	25	7	13	3	15	1	16	5	19	5	-1.71207e-14	-1.32073e-06	-0.0251046	-5.62492e-11	-1.49115e-10	-31.6998	-13.5373	-3.69723	-23.6012	-22.6263	0	-95.1619	3.02054e-37	Syn	FBgn0004575	NO
3R_10195984	25	16	13	7	16	5	15	7	19	5	-7.53161e-39	-6.22005e-17	-5.62492e-11	-2.3257e-16	-1.49115e-10	-100	-36.7368	-23.6012	-36.0437	-22.6263	0	-100	0	Nonsyn	FBgn0004575	NO
3R_10245273	43	4	28	1	25	0	37	1	22	0	-9.16001e-07	-0.0468619	NA	-0.0619247	NA	-13.9032	-3.08389	NA	-2.81264	NA	-2.51806e-09	-19.7998	0.000160602	Nonsyn	FBgn0261928	NO
3R_10245424	31	8	17	3	19	2	38	8	12	2	-4.66167e-16	-3.1245e-06	-0.00046932	-2.85993e-15	-0.000182532	-35.3505	-12.6762	-7.66446	-33.4787	-8.60867	0	-97.7786	2.20652e-38	Syn	FBgn0261928	NO
3R_10245425	31	19	17	8	19	10	38	19	12	7	-2.42093e-45	-1.46677e-18	-1.55815e-23	-5.99639e-43	-2.875e-17	-100	-100	-100	-100	-100	0	-100	0	Nonsyn	FBgn0261928	NO
3R_10245436	38	3	18	2	20	0	37	2	13	0	-3.77566e-05	-0.000420376	NA	-0.00179286	NA	-10.1844	-7.77457	NA	-6.32484	NA	-2.84242e-11	-24.2838	1.81579e-06	Syn	FBgn0261928	NO
3R_10768515	228	25	99	9	93	11	141	5	182	14	-4.02972e-37	-1.54584e-13	-1.53725e-17	-4.6788e-06	-3.09138e-19	-100	-29.4983	-100	-12.2725	-100	0	-100	0	Nonsyn	FBgn0266446	YES
3R_10786816	75	4	52	1	70	0	52	1	89	0	-8.64445e-06	-0.0870293	NA	-0.0870293	NA	-11.6586	-2.48471	NA	-2.48471	NA	-6.00543e-08	-16.628	0.00382444	Nonsyn	FBgn0037834	NO
3R_11752177	429	8	153	3	218	2	374	6	428	8	-8.73247e-07	-0.00227255	-0.0535826	-4.72339e-05	-8.58228e-07	-13.951	-6.08799	-2.9532	-9.96042	-13.9684	0	-46.9211	2.68939e-16	3UTR	FBgn0017581	NO
3R_11753304	769	13	309	7	449	3	598	16	719	10	-1.18235e-09	-1.17297e-06	-0.0413195	-1.56314e-14	-5.58436e-07	-20.5558	-13.656	-3.20701	-31.788	-14.3981	0	-83.6049	3.15577e-32	Nonsyn	FBgn0017581	NO
3R_11753316	727	21	283	3	412	3	564	25	663	25	-2.86605e-19	-0.0124281	-0.0332278	-3.65535e-27	-1.92818e-25	-100	-4.394	-3.42094	-100	-100	0	-100	0	Nonsyn	FBgn0017581	NO
3R_11756078	1281	5	420	5	773	3	1014	9	1025	3	-0.0685221	-0.000783745	-0.152057	-6.86857e-05	-0.282928	-2.71466	-7.15182	-1.95857	-9.586	-1.40069	-1.23875e-10	-22.8117	7.90956e-06	Nonsyn	FBgn0017581	NO
3R_11799683	123	6	79	0	61	1	117	4	93	5	-7.85895e-08	NA	-0.102092	-4.986e-05	-6.01251e-07	-16.359	NA	-2.33249	-9.90632	-14.3243	0	-42.9221	1.46616e-14	Nonsyn	FBgn0051116	NO
3R_11801161	136	4	101	2	84	1	117	3	114	2	-8.94075e-05	-0.0127357	-0.140586	-0.00105555	-0.0160397	-9.32235	-4.36971	-2.03141	-6.85422	-4.1407	-2.4909e-12	-26.7184	1.59255e-07	Nonsyn	FBgn0051116	NO
3R_11801164	134	7	101	0	83	3	115	1	111	4	-3.98623e-09	NA	-0.000388821	-0.192469	-4.0601e-05	-19.3404	NA	-7.85259	-1.74251	-10.1117	0	-39.0473	7.06051e-13	Nonsyn	FBgn0051116	NO
3R_11801192	149	12	98	3	89	7	129	10	129	5	-6.13915e-17	-0.0006318	-2.23476e-10	-3.5091e-14	-3.02891e-06	-36.7368	-7.36725	-22.2217	-30.9811	-12.7073	0	-100	1.07141e-43	Nonsyn	FBgn0051116	NO
3R_11801272	136	4	71	3	85	0	120	4	102	2	-8.94075e-05	-0.000245497	NA	-5.50263e-05	-0.0129777	-9.32235	-8.31235	NA	-9.80773	-4.351	-1.55431e-14	-31.7934	9.96513e-10	Nonsyn	FBgn0051116	NO
3R_11995066	68	0	40	2	47	1	58	3	79	3	NA	-0.00209308	-0.0786611	-0.000134697	-0.00033631	NA	-6.17016	-2.58168	-8.91255	-7.99765	-7.16338e-12	-25.662	4.57825e-07	Nonsyn	FBgn0037976	NO
3R_12164347	47	21	32	3	25	5	66	4	70	10	-5.88765e-46	-2.23664e-05	-6.75657e-10	-5.18775e-06	-6.19194e-17	-100	-10.708	-21.1153	-12.1692	-36.7368	0	-100	0	Nonsyn	FBgn0261714	YES
3R_12164360	50	0	36	0	23	0	63	0	67	5	NA	NA	NA	NA	-1.15841e-07	NA	NA	NA	NA	-15.971	-1.15841e-07	-15.971	0.00737444	Syn	FBgn0261714	YES
3R_12164834	44	4	37	0	11	1	41	0	48	0	-1.00626e-06	NA	-0.01841	NA	NA	-13.8093	NA	-4.00405	NA	NA	-1.83557e-08	-17.8133	0.00116965	Syn	FBgn0261714	YES
3R_12220365	28	0	21	0	22	2	16	2	25	0	NA	NA	-0.000631933	-0.000330426	NA	NA	NA	-7.36704	-8.01529	NA	-2.08707e-07	-15.3823	0.0132796	Nonsyn	FBgn0037999	NO
3R_12281838	15	1	21	1	45	1	32	6	25	1	-0.0251046	-0.0351465	-0.0753138	-1.90907e-11	-0.041841	-3.69723	-3.36575	-2.62351	-24.6818	-3.19473	0	-37.563	3.11393e-12	Nonsyn	FBgn0003651	NO
3R_12422324	41	1	26	0	41	4	48	0	78	3	-0.0686193	NA	-7.53679e-07	NA	-0.00032394	-2.7133	NA	-14.0983	NA	-8.03511	-1.61887e-11	-24.8467	1.03434e-06	Nonsyn	FBgn0038042	NO
3R_12639855	36	0	48	0	24	0	43	0	34	25	NA	NA	NA	NA	-1.97668e-62	NA	NA	NA	NA	-100	0	-100	0	Nonsyn	FBgn0038069	NO
3R_12741284	29	0	16	0	12	0	25	0	20	4	NA	NA	NA	NA	-3.70844e-08	NA	NA	NA	NA	-17.1101	-3.70844e-08	-17.1101	0.00236227	Syn	FBgn0038082	NO
3R_13005776	37	6	37	0	27	0	53	0	53	0	-4.86265e-11	NA	NA	NA	NA	-23.7469	NA	NA	NA	NA	-4.86265e-11	-23.7469	3.10578e-06	Nonsyn	FBgn0038108	NO
3R_13227117	36	5	38	3	33	8	16	2	40	5	-4.72132e-09	-3.77566e-05	-8.18018e-16	-0.000330426	-8.19488e-09	-19.1712	-10.1844	-34.7909	-8.01529	-18.6198	0	-90.7815	2.41235e-35	3UTR	FBgn0000024	NO
3R_13384446	1820	8	855	4	1025	4	1083	4	1848	17	-0.0128783	-0.058674	-0.0999741	-0.116901	-3.13483e-08	-4.35865	-2.86495	-2.35241	-2.20431	-17.2781	-2.39919e-13	-29.0584	1.53463e-08	Nonsyn	FBgn0038145	NO
3R_13658838	161	4	116	1	113	2	93	1	23	0	-0.00017106	-0.194142	-0.0157735	-0.155649	NA	-8.67358	-1.73467	-4.1573	-1.93697	NA	-6.80844e-08	-16.5025	0.00433541	Nonsyn	FBgn0004237	NO
3R_13694905	20	4	11	0	17	0	15	0	11	0	-3.70844e-08	NA	NA	NA	NA	-17.1101	NA	NA	NA	NA	-3.70844e-08	-17.1101	0.00236227	Nonsyn	FBgn0038170	NO
3R_13776139	2067	0	350	0	576	0	353	0	1139	592	NA	NA	NA	NA	0	NA	NA	NA	NA	-100	0	-100	0	Nonsyn	FBgn0038181	NO
3R_13959045	454	10	218	0	218	1	340	2	667	4	-8.08952e-09	NA	-0.364854	-0.118272	-0.0271384	-18.6327	NA	-1.18515	-2.19332	-3.62034	-7.38543e-12	-25.6315	4.72011e-07	Nonsyn	FBgn0016672	YES
3R_13959840	98	8	96	0	69	0	121	2	172	4	-8.41799e-12	NA	NA	-0.0179581	-0.000220131	-25.5006	NA	NA	-4.02868	-8.4214	0	-37.9507	2.11336e-12	Nonsyn	FBgn0016672	YES
3R_13960260	139	2	93	2	72	2	115	1	217	0	-0.023323	-0.0108741	-0.00663517	-0.192469	NA	-3.76995	-4.5268	-5.01869	-1.74251	NA	-2.88677e-07	-15.058	0.0183642	Nonsyn	FBgn0016672	YES
3R_14148832	393	3	277	2	231	1	212	2	455	4	-0.0294447	-0.0824352	-0.386611	-0.05093	-0.0076239	-3.53993	-2.53668	-1.13742	-3.00266	-4.88028	-2.77633e-07	-15.097	0.0176622	Nonsyn	FBgn0038208	NO
3R_14314083	41	9	21	0	25	0	16	1	33	13	-3.41395e-17	NA	NA	-0.0267782	-4.44292e-28	-100	NA	NA	-3.63352	-100	0	-100	0	Nonsyn	FBgn0051321	NO
3R_14515442	25	2	16	1	11	0	19	4	15	1	-0.000818035	-0.0267782	NA	-2.97072e-08	-0.0251046	-7.10901	-3.63352	NA	-17.3319	-3.69723	-1.58762e-14	-31.7716	1.01844e-09	3UTR	FBgn0038237	YES
3R_14659859	56	8	31	2	71	0	36	1	52	5	-8.08787e-14	-0.0012598	NA	-0.0602511	-3.18314e-08	-30.1465	-6.67743	NA	-2.83921	-17.2628	0	-56.926	1.21614e-20	Syn	FBgn0038251	NO
3R_14696508	41	0	26	0	16	0	15	1	26	3	NA	NA	NA	-0.0251046	-1.18127e-05	NA	NA	NA	-3.69723	-11.3463	-2.92859e-07	-15.0436	0.01863	Nonsyn	FBgn0265140	NO
3R_14816787	37	4	29	0	25	0	38	0	34	2	-4.94159e-07	NA	NA	NA	-0.00151503	-14.5204	NA	NA	NA	-6.49308	-7.48099e-10	-21.0135	4.77407e-05	Nonsyn	FBgn0266756	YES
3R_15097165	67	3	82	9	76	10	113	3	165	2	-0.000206792	-2.68479e-14	-1.47634e-16	-0.000954763	-0.0321212	-8.4839	-31.2479	-36.7368	-6.95452	-3.45426	0	-86.8773	1.19658e-33	3UTR	FBgn0261859	NO
3R_15200759	44	0	19	1	18	3	31	0	34	3	NA	-0.0317992	-3.7447e-06	NA	-2.69165e-05	NA	-3.46417	-12.4952	NA	-10.5228	-3.1547e-12	-26.4821	2.01687e-07	Nonsyn	FBgn0260659	NO
3R_15200771	49	0	23	1	22	3	28	0	36	3	NA	-0.0384937	-7.03187e-06	NA	-3.20361e-05	NA	-3.27644	-11.8651	NA	-10.3487	-8.50664e-12	-25.4902	5.43637e-07	Nonsyn	FBgn0260659	NO
3R_15210790	30	4	10	1	16	1	13	0	17	3	-2.06976e-07	-0.0167364	-0.0267782	NA	-3.1245e-06	-15.3907	-4.09853	-3.63352	NA	-12.6762	-3.33067e-16	-35.799	1.81668e-11	Nonsyn	FBgn0038300	NO
3R_15296683	2756	898	1187	328	1074	183	1627	402	2003	467	0	0	-4.55671e-298	0	0	-100	-100	-100	-100	-100	0	-100	0	Nonsyn	FBgn0003721	YES
3R_15296695	2877	882	1200	310	1097	175	1671	407	2093	464	0	0	-1.0495e-279	0	0	-100	-100	-100	-100	-100	0	-100	0	Nonsyn	FBgn0003721	YES
3R_15324154	52	3	22	0	29	1	42	0	34	2	-9.7198e-05	NA	-0.0485356	NA	-0.00151503	-9.23881	NA	-3.04963	NA	-6.49308	-6.97095e-09	-18.7815	0.000444426	Nonsyn	FBgn0026441	NO
3R_15399446	43	33	20	6	17	10	25	12	33	20	-4.41067e-83	-8.30725e-13	-3.29032e-24	-2.43721e-27	-1.64157e-47	-100	-27.8164	-100	-100	-100	0	-100	0	Nonsyn	FBgn0262483	NO
3R_15413254	71	15	32	6	42	5	44	7	44	5	-1.87338e-27	-1.90907e-11	-1.05648e-08	-1.32741e-12	-1.34501e-08	-100	-24.6818	-18.3657	-27.3478	-18.1243	0	-100	0	Nonsyn	FBgn0041188	YES
3R_15413305	60	11	32	7	44	4	45	9	43	3	-9.09001e-20	-1.18657e-13	-1.00626e-06	-8.58344e-17	-5.489e-05	-100	-29.7623	-13.8093	-36.7368	-9.81021	0	-100	0	Nonsyn	FBgn0041188	YES
3R_15745434	102	3	59	2	44	1	44	0	103	4	-0.00070972	-0.00450112	-0.0736402	NA	-3.02936e-05	-7.251	-5.40568	-2.64516	NA	-10.4046	-6.85241e-12	-25.7064	4.37964e-07	Nonsyn	FBgn0038355	NO
3R_16018336	57	0	24	0	42	0	33	0	27	4	NA	NA	NA	NA	-1.33079e-07	NA	NA	NA	NA	-15.8323	-1.33079e-07	-15.8323	0.00847046	Nonsyn	FBgn0038391	NO
3R_16096661	25	0	23	0	17	0	34	0	31	4	NA	NA	NA	NA	-2.37321e-07	NA	NA	NA	NA	-15.2539	-2.37321e-07	-15.2539	0.0150991	Nonsyn	FBgn0026059	NO
3R_16096662	25	0	23	2	17	1	33	1	33	4	NA	-0.000691368	-0.0284519	-0.0552301	-3.07811e-07	NA	-7.27718	-3.57373	-2.92373	-14.9938	-3.20632e-13	-28.7684	2.05083e-08	Nonsyn	FBgn0026059	NO
3R_16096665	24	1	21	3	17	3	32	3	32	10	-0.0401674	-6.08059e-06	-3.1245e-06	-2.23664e-05	-1.06683e-20	-3.23472	-12.0104	-12.6762	-10.708	-100	0	-100	0	Nonsyn	FBgn0026059	NO
3R_16096668	26	7	19	7	17	3	32	8	33	12	-2.33941e-14	-1.81046e-15	-3.1245e-06	-6.20633e-16	-1.64249e-25	-31.3849	-33.9642	-12.6762	-34.945	-100	0	-100	0	Nonsyn	FBgn0026059	NO
3R_16097238	36	4	15	0	15	2	20	4	20	1	-4.41326e-07	NA	-0.000289439	-3.70844e-08	-0.0334728	-14.6335	NA	-8.14771	-17.1101	-3.41371	0	-43.305	9.99822e-15	Syn	FBgn0026059	NO
3R_16097251	30	3	14	0	20	2	24	2	18	2	-1.83538e-05	NA	-0.000520901	-0.000753405	-0.000420376	-10.9057	NA	-7.56021	-7.19128	-7.77457	-2.9976e-15	-33.4317	1.93701e-10	Nonsyn	FBgn0026059	NO
3R_16340328	264	7	129	5	210	3	226	12	258	15	-4.11263e-07	-3.02891e-06	-0.00551497	-9.4642e-15	-1.15258e-18	-14.704	-12.7073	-5.20305	-32.2941	-100	0	-100	0	3UTR	FBgn0040284	NO
3R_17108097	59	6	22	0	41	1	39	1	25	0	-9.13208e-10	NA	-0.0686193	-0.065272	NA	-20.8141	NA	-2.7133	-2.76165	NA	-3.82672e-12	-26.289	2.44641e-07	Nonsyn	FBgn0014141	NO
3R_17389031	76	8	55	3	97	0	106	0	93	0	-1.04216e-12	-0.000114953	NA	NA	NA	-27.5897	-9.07104	NA	NA	NA	-1.11022e-16	-36.6608	7.67482e-12	Syn	FBgn0262871	NO
3R_17389043	80	3	54	3	94	0	109	0	91	0	-0.00034898	-0.000108819	NA	NA	NA	-7.96067	-9.12588	NA	NA	NA	-3.79669e-08	-17.0866	0.0024183	Syn	FBgn0262871	NO
3R_17397550	79	5	23	0	48	1	35	0	67	1	-2.65858e-07	NA	-0.0803347	NA	-0.112134	-15.1403	NA	-2.56145	NA	-2.2436	-2.17691e-09	-19.9454	0.000138856	Nonsyn	FBgn0038504	YES
3R_17543884	132	2	86	0	94	6	120	5	109	5	-0.0211639	NA	-1.56959e-08	-2.12364e-06	-1.32187e-06	-3.86602	NA	-17.9699	-13.0624	-13.5365	0	-48.4347	5.91961e-17	Nonsyn	FBgn0025571	NO
3R_17543887	136	2	85	0	90	2	114	3	112	4	-0.0223865	NA	-0.0102105	-0.000979361	-4.20488e-05	-3.81047	NA	-4.58944	-6.9291	-10.0767	-9.25637e-12	-25.4057	5.91517e-07	Nonsyn	FBgn0025571	NO
3R_17544534	127	8	85	1	95	2	92	3	99	7	-6.86776e-11	-0.142259	-0.011327	-0.000525538	-4.75835e-10	-23.4016	-2.02039	-4.48622	-7.55135	-21.4659	0	-58.9255	1.64685e-21	Nonsyn	FBgn0025571	NO
3R_17544578	126	23	94	11	82	3	85	7	130	25	-1.07406e-39	-1.73832e-17	-0.000375232	-1.61026e-10	-1.24497e-43	-100	-100	-7.88815	-22.5495	-100	0	-100	0	Syn	FBgn0025571	NO
3R_17544586	110	7	83	0	75	0	72	0	123	3	-1.00091e-09	NA	NA	NA	-0.00121895	-20.7224	NA	NA	NA	-6.71037	-1.21936e-12	-27.4327	7.79667e-08	Nonsyn	FBgn0025571	NO
3R_17544733	82	3	65	1	60	1	81	1	75	1	-0.000375232	-0.108787	-0.100418	-0.135565	-0.125523	-7.88815	-2.27227	-2.3482	-2.06532	-2.13737	-5.52548e-08	-16.7113	0.0035189	Nonsyn	FBgn0025571	NO
3R_17544743	64	8	56	0	52	0	75	6	64	4	-2.49034e-13	NA	NA	-3.98865e-09	-4.58566e-06	-29.0212	NA	NA	-19.3398	-12.2926	0	-60.6536	2.92553e-22	Nonsyn	FBgn0025571	NO
3R_17662066	42	8	16	0	20	4	30	0	29	3	-6.8616e-15	NA	-3.70844e-08	NA	-1.65391e-05	-32.6097	NA	-17.1101	NA	-11.0098	0	-60.7295	2.71173e-22	Nonsyn	FBgn0038532	NO
3R_17662068	42	8	16	0	22	4	31	0	29	3	-6.8616e-15	NA	-5.58405e-08	NA	-1.65391e-05	-32.6097	NA	-16.7008	NA	-11.0098	0	-60.3202	4.08299e-22	Nonsyn	FBgn0038532	NO
3R_17770047	50	14	29	4	32	3	31	8	38	11	-1.18549e-27	-1.79619e-07	-2.23664e-05	-4.66167e-16	-3.30129e-22	-100	-15.5324	-10.708	-35.3505	-100	0	-100	0	3UTR	FBgn0262562	NO
3R_17881417	41	3	23	1	19	0	23	0	26	2	-4.75319e-05	-0.0384937	NA	NA	-0.000885249	-9.95413	-3.27644	NA	NA	-7.03008	-1.5882e-09	-20.2607	0.000101321	Syn	FBgn0053547	NO
3R_17881419	42	28	21	17	18	11	20	16	26	20	-9.23998e-68	-3.71876e-44	-9.00281e-27	-1.80027e-41	-6.66784e-51	-100	-100	-100	-100	-100	0	-100	0	Nonsyn	FBgn0053547	NO
3R_17881420	42	23	21	16	18	10	20	13	28	15	-5.92554e-53	-7.54925e-41	-7.39197e-24	-6.13161e-32	-8.20324e-35	-100	-100	-100	-100	-100	0	-100	0	Syn	FBgn0053547	NO
3R_18194475	59	5	26	1	42	3	56	3	38	1	-6.07225e-08	-0.0435147	-5.11243e-05	-0.000121309	-0.0635983	-16.617	-3.15634	-9.88128	-9.01723	-2.7868	0	-41.4586	6.33384e-14	3UTR	FBgn0011481	NO
3R_18217465	72	0	33	4	16	0	45	0	79	0	NA	-3.07811e-07	NA	NA	NA	NA	-14.9938	NA	NA	NA	-3.07811e-07	-14.9938	0.0195808	Nonsyn	FBgn0038581	NO
3R_18290939	68	0	46	0	44	0	48	6	75	0	NA	NA	NA	-2.52664e-10	NA	NA	NA	NA	-22.099	NA	-2.52664e-10	-22.099	1.61298e-05	Nonsyn	FBgn0010877	YES
3R_18907571	241	3	145	2	174	1	174	3	233	0	-0.00804855	-0.0252458	-0.291213	-0.00326627	NA	-4.82628	-3.69169	-1.37577	-5.72574	NA	-1.64642e-07	-15.6195	0.0104775	Nonsyn	FBgn0038659	NO
3R_18907574	236	10	139	14	170	13	159	17	227	10	-1.4767e-11	-6.44501e-21	-6.22605e-18	-1.53564e-25	-1.0069e-11	-24.9386	-100	-100	-100	-25.3216	0	-100	0	Nonsyn	FBgn0038659	NO
3R_18907583	238	1	142	2	178	2	183	2	262	4	-0.398326	-0.0242762	-0.0369621	-0.0388994	-0.00106546	-1.11304	-3.73037	-3.31629	-3.26616	-6.84488	-1.16175e-08	-18.2708	0.000740443	Nonsyn	FBgn0038659	NO
3R_18907586	210	2	130	1	161	0	174	0	243	5	-0.050058	-0.217573	NA	NA	-6.36696e-05	-3.0195	-1.63203	NA	NA	-9.66184	-6.07832e-07	-14.3134	0.0386411	Nonsyn	FBgn0038659	NO
3R_18907591	229	0	141	3	173	4	199	2	266	0	NA	-0.00180186	-0.000225044	-0.0453724	NA	NA	-6.31983	-8.39933	-3.11545	NA	-1.7969e-08	-17.8346	0.00114504	Nonsyn	FBgn0038659	NO
3R_18907652	226	90	135	63	164	68	200	91	262	84	-5.22499e-186	-2.30095e-136	-1.74403e-142	-7.05041e-195	-5.39734e-164	-100	-100	-100	-100	-100	0	-100	0	Nonsyn	FBgn0038659	NO
3R_18907675	247	98	136	54	158	61	232	95	274	81	-3.4826e-202	-3.33152e-112	-1.35255e-125	-1.04603e-197	-8.21686e-155	-100	-100	-100	-100	-100	0	-100	0	Nonsyn	FBgn0038659	NO
3R_18907676	252	23	138	6	160	19	233	21	282	9	-2.22089e-32	-1.55533e-07	-2.85351e-29	-1.39617e-29	-1.85339e-09	-100	-15.6764	-100	-100	-20.1063	0	-100	0	Nonsyn	FBgn0038659	NO
3R_18907798	157	3	98	8	89	2	128	5	153	3	-0.0024448	-8.41799e-12	-0.0099935	-2.91555e-06	-0.00227255	-6.01501	-25.5006	-4.61081	-12.7455	-6.08799	0	-54.9599	8.68431e-20	Nonsyn	FBgn0038659	NO
3R_18907799	156	40	95	33	88	23	129	45	155	35	-1.90915e-74	-7.99175e-67	-1.07172e-43	-1.22257e-90	-3.72648e-63	-100	-100	-100	-100	-100	0	-100	0	Nonsyn	FBgn0038659	NO
3R_18907978	241	1	139	3	160	4	134	0	263	4	-0.403347	-0.00172996	-0.000167031	NA	-0.00108049	-1.10286	-6.36052	-8.69742	NA	-6.83088	-1.03477e-10	-22.9917	6.60729e-06	Nonsyn	FBgn0038659	NO
3R_18907980	239	31	138	30	154	37	133	34	263	36	-5.1021e-48	-8.26445e-54	-8.54408e-68	-1.79674e-63	-2.16544e-56	-100	-100	-100	-100	-100	0	-100	0	Syn	FBgn0038659	NO
3R_18910005	75	6	67	7	45	7	86	5	79	8	-3.98865e-09	-2.91277e-11	-1.56963e-12	-4.06841e-07	-1.43551e-12	-19.3398	-24.2593	-27.1802	-14.7148	-27.2695	0	-100	6.85286e-45	3UTR	FBgn0038659	NO
3R_18910006	75	5	69	4	45	8	87	1	79	8	-2.04731e-07	-6.19784e-06	-1.24753e-14	-0.145607	-1.43551e-12	-15.4016	-11.9913	-32.0183	-1.99877	-27.2695	0	-88.6794	1.9739e-34	3UTR	FBgn0038659	NO
3R_18910153	90	77	68	51	50	39	88	74	105	84	-2.51432e-199	-1.06872e-126	-1.87583e-98	-2.10095e-190	-3.52593e-212	-100	-100	-100	-100	-100	0	-100	0	3UTR	FBgn0038659	NO
3R_18970679	161	6	78	6	130	0	137	8	104	4	-3.85615e-07	-5.06607e-09	NA	-1.26174e-10	-3.14635e-05	-14.7684	-19.1007	NA	-22.7934	-10.3667	0	-67.0292	4.98337e-25	Syn	FBgn0261262	NO
3R_18970685	158	1	74	3	124	1	139	3	106	0	-0.264435	-0.000277402	-0.207531	-0.00172996	NA	-1.45946	-8.19018	-1.67444	-6.36052	NA	-2.08771e-08	-17.6846	0.00133027	Syn	FBgn0261262	NO
3R_18970692	160	26	75	12	119	14	132	30	108	9	-3.0223e-43	-1.13336e-20	-6.71121e-22	-1.85857e-54	-3.44598e-13	-100	-100	-100	-100	-28.6964	0	-100	0	Nonsyn	FBgn0261262	NO
3R_18971312	203	150	79	61	147	114	156	128	89	53	0	-1.11724e-152	-2.11599e-284	0	-6.68944e-123	-100	-100	-100	-100	-100	0	-100	0	Nonsyn	FBgn0261262	NO
3R_19016384	26	3	13	0	14	0	16	0	14	1	-1.18127e-05	NA	NA	NA	-0.023431	-11.3463	NA	NA	NA	-3.76539	-2.73563e-07	-15.1117	0.0174036	Nonsyn	FBgn0026239	NO
3R_19140149	35	1	43	2	47	0	36	4	37	0	-0.0585774	-0.00241548	NA	-4.41326e-07	NA	-2.86655	-6.02706	NA	-14.6335	NA	-6.05774e-11	-23.5271	3.86866e-06	3UTR	FBgn0261285	NO
3R_19141001	59	4	46	3	44	3	60	6	49	2	-3.30674e-06	-6.72648e-05	-5.88329e-05	-1.01322e-09	-0.003126	-12.6195	-9.60691	-9.74084	-20.7101	-5.76956	0	-58.447	2.65737e-21	3UTR	FBgn0261285	NO
3R_19141002	60	2	46	2	44	2	61	5	49	3	-0.00465153	-0.00275985	-0.00252784	-7.19567e-08	-8.13344e-05	-5.37288	-5.89396	-5.98165	-16.4472	-9.41698	0	-43.1127	1.21178e-14	3UTR	FBgn0261285	NO
3R_19231096	63	3	35	3	36	7	53	11	71	10	-0.000172276	-2.94032e-05	-2.92564e-13	-2.04363e-20	-7.19606e-17	-8.6665	-10.4344	-28.8602	-100	-36.7368	0	-100	0	Nonsyn	FBgn0038693	NO
3R_19231097	62	20	34	12	36	10	52	20	67	27	-2.51767e-40	-2.53448e-25	-4.17797e-20	-3.50089e-42	-4.11486e-57	-100	-100	-100	-100	-100	0	-100	0	Nonsyn	FBgn0038693	NO
3R_19231100	59	3	35	4	34	0	51	3	66	8	-0.000141736	-3.92814e-07	NA	-9.17048e-05	-3.22198e-13	-8.86162	-14.7499	NA	-9.29698	-28.7636	0	-61.6722	1.05658e-22	Nonsyn	FBgn0038693	NO
3R_19231114	61	0	41	2	34	0	55	2	78	2	NA	-0.00219809	NA	-0.00392278	-0.00774839	NA	-6.12126	NA	-5.54291	-4.86414	-6.63501e-08	-16.5283	0.00422517	Nonsyn	FBgn0038693	NO
3R_19231124	61	4	42	3	33	4	56	4	81	13	-3.78146e-06	-5.11243e-05	-3.07811e-07	-2.67927e-06	-2.70071e-22	-12.4854	-9.88128	-14.9938	-12.83	-100	0	-100	0	Nonsyn	FBgn0038693	NO
3R_19238041	26	3	15	2	20	0	24	1	19	1	-1.18127e-05	-0.000289439	NA	-0.0401674	-0.0317992	-11.3463	-8.14771	NA	-3.23472	-3.46417	-4.21263e-12	-26.1929	2.69294e-07	Nonsyn	FBgn0038693	NO
3R_19238042	26	5	14	4	19	0	23	1	18	1	-8.35362e-10	-7.72355e-09	NA	-0.0384937	-0.0301255	-20.9032	-18.679	NA	-3.27644	-3.51741	0	-46.376	4.63798e-16	Syn	FBgn0038693	NO
3R_19238197	33	14	11	6	17	5	22	12	17	8	-1.06287e-30	-1.00304e-14	-7.95753e-11	-3.04469e-28	-1.46677e-18	-100	-32.237	-23.2543	-100	-100	0	-100	0	Nonsyn	FBgn0038693	NO
3R_19238845	20	3	19	6	17	8	15	1	18	4	-5.21847e-06	-5.82342e-13	-1.46677e-18	-0.0251046	-2.34844e-08	-12.1633	-28.1718	-100	-3.69723	-17.5669	0	-100	0	Nonsyn	FBgn0038693	NO
3R_19457170	79	0	46	1	61	4	92	5	102	0	NA	-0.0769875	-3.78146e-06	-5.69717e-07	NA	NA	-2.60236	-12.4854	-14.3781	NA	-1.5965e-13	-29.4659	1.02112e-08	Nonsyn	FBgn0051221	NO
3R_19462330	359	2	165	0	151	2	156	2	246	5	-0.129996	NA	-0.0272339	-0.0289398	-6.74526e-05	-2.10454	NA	-3.61688	-3.55697	-9.60412	-6.30126e-09	-18.8825	0.00040175	Nonsyn	FBgn0038708	NO
3R_19490652	177	0	141	0	99	0	87	26	130	47	NA	NA	NA	-5.96725e-51	-1.7294e-95	NA	NA	NA	-100	-100	0	-100	0	Syn	FBgn0038709	NO
3R_19639109	57	19	36	4	67	3	30	7	41	21	-1.0485e-38	-4.41326e-07	-0.000206792	-7.19787e-14	-1.27456e-47	-100	-14.6335	-8.4839	-30.2629	-100	0	-100	0	Nonsyn	FBgn0038721	NO
3R_19639117	49	12	31	0	63	1	27	3	32	11	-4.16675e-23	NA	-0.105439	-1.32726e-05	-3.57248e-23	-100	NA	-2.30188	-11.2298	-100	0	-100	0	Nonsyn	FBgn0038721	NO
3R_19753763	43	18	33	13	27	2	42	18	44	18	-6.114e-39	-4.44292e-28	-0.00095504	-3.56029e-39	-1.03304e-38	-100	-100	-6.95423	-100	-100	0	-100	0	Syn	FBgn0024963	NO
3R_19753764	43	25	33	19	27	18	43	26	43	30	-2.2597e-58	-1.40021e-44	-4.83126e-44	-2.62017e-61	-1.79072e-73	-100	-100	-100	-100	-100	0	-100	0	Nonsyn	FBgn0024963	NO
3R_19763634	84	44	52	21	51	25	73	29	68	23	-9.56886e-99	-8.93411e-45	-9.09244e-56	-5.29582e-61	-1.02019e-46	-100	-100	-100	-100	-100	0	-100	0	Nonsyn	FBgn0024963	NO
3R_19765659	54	2	52	0	62	1	58	3	54	0	-0.00378406	NA	-0.103766	-0.000134697	NA	-5.57885	NA	-2.31705	-8.91255	NA	-5.01396e-08	-16.8085	0.00319329	Nonsyn	FBgn0024963	NO
3R_19765660	53	26	51	26	62	20	58	22	58	22	-5.95929e-58	-1.52283e-58	-2.51767e-40	-4.33927e-46	-4.33927e-46	-100	-100	-100	-100	-100	0	-100	0	Nonsyn	FBgn0024963	NO
3R_19765665	60	1	58	2	64	4	64	0	69	0	-0.100418	-0.00435303	-4.58566e-06	NA	NA	-2.3482	-5.43906	-12.2926	NA	NA	-1.903e-09	-20.0798	0.000121392	Nonsyn	FBgn0024963	NO
3R_19883078	91	5	48	0	43	0	55	0	77	0	-5.39503e-07	NA	NA	NA	NA	-14.4326	NA	NA	NA	NA	-5.39503e-07	-14.4326	0.0343038	Nonsyn	FBgn0014006	NO
3R_19883093	92	6	51	0	44	0	55	3	77	1	-1.37854e-08	NA	NA	-0.000114953	-0.12887	-18.0997	NA	NA	-9.07104	-2.11269	-1.91624e-13	-29.2834	1.22554e-08	Nonsyn	FBgn0014006	NO
3R_19883174	55	2	46	0	50	0	43	1	45	2	-0.00392278	NA	NA	-0.0719665	-0.00264263	-5.54291	NA	NA	-2.66732	-5.9373	-7.17469e-07	-14.1475	0.0455944	Nonsyn	FBgn0014006	NO
3R_19887891	10304	24	7764	24	8553	34	12697	12	11328	28	-0.0734435	-0.00388853	-6.54163e-06	-4.47501	-0.030648	-2.64774	-5.55167	-11.9373	-0.0114555	-3.50047	-5.36435e-11	-23.6487	3.42605e-06	Nonsyn	FBgn0002940	NO
3R_20015979	3954	2	1593	536	1286	0	2251	3	1461	0	-4.58639	0	NA	-1.29286	NA	-0.0102418	-100	NA	-0.320871	NA	0	-100	0	Syn	FBgn0038762	NO
3R_20016027	4178	4	2272	2	1811	0	2044	21	3537	0	-2.4975	-2.23271	NA	-1.14253e-10	NA	-0.0858742	-0.113435	NA	-22.8926	NA	-9.36075e-11	-23.0919	5.9774e-06	Syn	FBgn0038762	NO
3R_20016097	453	8	2551	2	2051	2	2164	10	3697	6	-1.3074e-06	-2.60685	-1.94299	-0.00414276	-0.875364	-13.5475	-0.0766288	-0.154638	-5.48846	-0.539071	-2.50177e-09	-19.8063	0.000159565	Nonsyn	FBgn0038762	NO
3R_20046007	255	6	180	1	174	0	141	0	336	4	-5.51374e-06	-0.301255	NA	NA	-0.00262997	-12.1083	-1.34665	NA	NA	-5.9421	-3.7669e-09	-19.397	0.000240219	Nonsyn	FBgn0064119	NO
3R_20322199	244	19	160	8	145	6	156	16	193	13	-1.1229e-25	-4.35066e-10	-2.08331e-07	-7.95613e-24	-3.31147e-17	-100	-21.5555	-15.3841	-100	-100	0	-100	0	Nonsyn	FBgn0261550	YES
3R_20607379	33	2	42	2	37	2	20	2	31	3	-0.00142743	-0.00230556	-0.00179286	-0.000520901	-2.02949e-05	-6.55259	-6.07358	-6.32484	-7.56021	-10.8052	-1.11022e-16	-37.3164	3.98485e-12	Nonsyn	FBgn0023097	NO
3R_20800168	196	1	133	0	117	4	138	2	245	1	-0.328034	NA	-4.986e-05	-0.023009	-0.410042	-1.27418	NA	-9.90632	-3.78335	-1.08952	-1.06687e-07	-16.0534	0.00679224	Syn	FBgn0038826	NO
3R_20928750	98	0	69	0	53	0	35	4	19	6	NA	NA	NA	-3.92814e-07	-5.82342e-13	NA	NA	NA	-14.7499	-28.1718	0	-42.9217	1.46671e-14	Syn	FBgn0038842	NO
3R_20964328	805	160	592	69	720	79	618	94	596	106	-1.40966e-272	-1.9874e-101	-1.06731e-113	-4.90109e-149	-1.30484e-175	-100	-100	-100	-100	-100	0	-100	0	Nonsyn	FBgn0002921	YES
3R_20965037	1093	5	694	1	784	4	835	11	746	9	-0.0390651	-1.16151	-0.0450619	-2.62147e-07	-6.37259e-06	-3.26199	-0.375442	-3.12216	-15.1544	-11.9635	-1.88738e-15	-33.8775	1.24047e-10	Syn	FBgn0002921	YES
3R_20965039	1098	217	704	88	798	79	847	175	746	114	0	-1.14768e-131	-4.97223e-110	-3.26966e-301	-1.35416e-180	-100	-100	-100	-100	-100	0	-100	0	Nonsyn	FBgn0002921	YES
3R_20965077	1029	6	682	8	806	4	809	8	714	8	-0.00843054	-2.51599e-05	-0.0490543	-8.2421e-05	-3.4709e-05	-4.78011	-10.5903	-3.03925	-9.40371	-10.2685	0	-38.0819	1.85366e-12	Nonsyn	FBgn0002921	YES
3R_20978916	19	3	14	1	21	1	19	2	21	2	-4.44126e-06	-0.023431	-0.0351465	-0.00046932	-0.000575108	-12.3246	-3.76539	-3.36575	-7.66446	-7.46124	-9.99201e-16	-34.5814	6.13657e-11	5UTR	FBgn0013995	YES
3R_20993610	107	2	80	1	83	0	85	2	124	5	-0.0142183	-0.133891	NA	-0.0091469	-2.49499e-06	-4.26033	-2.07693	NA	-4.69891	-12.9012	-4.01905e-11	-23.9374	2.56717e-06	Nonsyn	FBgn0013995	YES
3R_20993616	101	11	81	3	80	7	86	4	113	21	-3.95902e-17	-0.000361953	-1.04397e-10	-1.48832e-05	-1.48212e-36	-100	-7.92418	-22.9828	-11.1153	-100	0	-100	0	Nonsyn	FBgn0013995	YES
3R_20993673	125	4	97	1	82	0	124	0	132	4	-6.4489e-05	-0.162343	NA	NA	-7.9658e-05	-9.64905	-1.89812	NA	NA	-9.43781	-7.69736e-10	-20.985	4.91207e-05	Nonsyn	FBgn0013995	YES
3R_20993721	137	8	92	4	94	3	116	2	132	6	-1.26174e-10	-1.94273e-05	-0.000559573	-0.016578	-1.19539e-07	-22.7934	-10.8488	-7.48862	-4.10796	-15.9396	0	-61.1784	1.73112e-22	Nonsyn	FBgn0013995	YES
3R_20993738	127	30	92	12	81	15	97	14	127	29	-5.04533e-55	-1.53332e-19	-1.64194e-26	-3.28492e-23	-9.22273e-53	-100	-100	-100	-100	-100	0	-100	0	Nonsyn	FBgn0013995	YES
3R_20993742	134	6	101	4	87	1	102	4	134	8	-1.30681e-07	-2.80499e-05	-0.145607	-2.91559e-05	-1.05661e-10	-15.8505	-10.4815	-1.99877	-10.4429	-22.9708	0	-61.7445	9.82902e-23	Nonsyn	FBgn0013995	YES
3R_20993841	133	52	77	10	84	11	99	18	123	38	-1.13843e-107	-1.69411e-16	-4.74876e-18	-2.31241e-31	-2.19423e-74	-100	-36.0437	-100	-100	-100	0	-100	0	Nonsyn	FBgn0013995	YES
3R_20993848	131	8	77	1	91	1	103	1	120	2	-8.81089e-11	-0.12887	-0.152301	-0.172385	-0.0176781	-23.1524	-2.11269	-1.95708	-1.84298	-4.04425	-4.21885e-15	-33.1095	2.67357e-10	Syn	FBgn0013995	YES
3R_20993853	136	28	83	10	95	6	104	11	121	21	-1.36054e-49	-3.72221e-16	-1.67301e-08	-5.53032e-17	-7.07521e-36	-100	-35.6382	-17.9061	-100	-100	0	-100	0	Nonsyn	FBgn0013995	YES
3R_20993874	151	5	97	0	104	0	101	0	128	2	-6.53109e-06	NA	NA	NA	-0.0199714	-11.9389	NA	NA	NA	-3.92342	-1.29141e-07	-15.8624	0.00822008	Nonsyn	FBgn0013995	YES
3R_21018558	58	10	27	2	26	2	41	0	37	0	-8.29435e-18	-0.00095504	-0.000885249	NA	NA	-100	-6.95423	-7.03008	NA	NA	0	-100	0	Nonsyn	FBgn0026056	YES
3R_21018584	68	15	28	0	23	1	53	9	43	2	-9.12869e-28	NA	-0.0384937	-4.24111e-16	-0.00241548	-100	NA	-3.27644	-35.3505	-6.02706	0	-100	0	Nonsyn	FBgn0026056	YES
3R_21018588	63	39	27	13	23	10	53	24	40	20	-7.7018e-92	-1.56939e-29	-1.91801e-22	-1.70066e-52	-3.90417e-45	-100	-100	-100	-100	-100	0	-100	0	Nonsyn	FBgn0026056	YES
3R_21018593	60	11	26	1	22	2	51	4	36	4	-9.09001e-20	-0.0435147	-0.000631933	-1.83515e-06	-4.41326e-07	-100	-3.15634	-7.36704	-13.2084	-14.6335	0	-100	0	Nonsyn	FBgn0026056	YES
3R_21018596	61	36	26	10	22	9	50	21	36	15	-9.23425e-84	-8.86449e-22	-4.98781e-20	-3.14303e-45	-1.20466e-32	-100	-100	-100	-100	-100	0	-100	0	Nonsyn	FBgn0026056	YES
3R_21018597	60	4	26	0	22	0	50	3	36	4	-3.53821e-06	NA	NA	-8.64181e-05	-4.41326e-07	-12.5519	NA	NA	-9.35636	-14.6335	-1.11022e-16	-36.5417	8.64468e-12	Nonsyn	FBgn0026056	YES
3R_21018660	59	26	23	6	25	7	52	25	37	11	-2.401e-56	-2.15426e-12	-1.71207e-14	-1.74832e-55	-2.34925e-22	-100	-26.8636	-31.6998	-100	-100	0	-100	0	Nonsyn	FBgn0026056	YES
3R_21018692	64	2	30	1	29	0	39	2	32	0	-0.00527627	-0.0502092	NA	-0.00199053	NA	-5.24717	-3.01656	NA	-6.22035	NA	-5.12442e-07	-14.4841	0.0325847	Nonsyn	FBgn0026056	YES
3R_21018693	63	29	30	15	29	12	40	24	32	20	-2.14937e-63	-3.38784e-34	-2.41721e-26	-1.40064e-56	-6.47709e-48	-100	-100	-100	-100	-100	0	-100	0	Nonsyn	FBgn0026056	YES
3R_21018789	54	6	29	1	19	2	25	0	15	0	-5.27217e-10	-0.0485356	-0.00046932	NA	NA	-21.3634	-3.04963	-7.66446	NA	NA	-1.17684e-14	-32.0775	7.50162e-10	Nonsyn	FBgn0026056	YES
3R_21018804	55	3	29	3	20	0	30	0	16	0	-0.000114953	-1.65391e-05	NA	NA	NA	-9.07104	-11.0098	NA	NA	NA	-1.90111e-09	-20.0808	0.000121273	Nonsyn	FBgn0026056	YES
3R_21020302	88	23	61	1	38	6	52	19	67	4	-1.07172e-43	-0.102092	-5.76613e-11	-1.26695e-39	-5.50977e-06	-100	-2.33249	-23.5764	-100	-12.109	0	-100	0	3UTR	FBgn0026056	YES
3R_21020304	87	3	62	3	38	3	54	7	69	2	-0.000446331	-0.000164277	-3.77566e-05	-6.04559e-12	-0.00610864	-7.71467	-8.71404	-10.1844	-25.8317	-5.1011	0	-57.5459	6.54294e-21	3UTR	FBgn0026056	YES
3R_21020308	81	8	59	0	37	2	54	8	68	4	-1.76456e-12	NA	-0.00179286	-5.94174e-14	-5.84633e-06	-27.0631	NA	-6.32484	-30.4545	-12.0497	0	-75.8922	7.05706e-29	3UTR	FBgn0026056	YES
3R_21020562	65	36	39	1	34	15	34	18	40	8	-2.6152e-82	-0.065272	-4.02816e-33	-2.24681e-41	-4.48411e-15	-100	-2.76165	-100	-100	-33.0479	0	-100	0	3UTR	FBgn0026056	YES
3R_21135161	67	2	52	2	32	0	37	1	74	7	-0.00576888	-0.00351371	NA	-0.0619247	-5.96607e-11	-5.15816	-5.65284	NA	-2.81264	-23.5423	-1.11022e-16	-37.166	4.6314e-12	Nonsyn	FBgn0038862	NO
3R_21228047	28	19	17	7	20	6	21	11	20	6	-1.19055e-46	-7.00822e-16	-8.30725e-13	-9.93231e-26	-8.30725e-13	-100	-34.945	-27.8164	-100	-27.8164	0	-100	0	Nonsyn	FBgn0038872	YES
3R_21228182	35	10	15	6	20	4	21	5	21	5	-3.02201e-20	-1.08042e-13	-3.70844e-08	-2.60226e-10	-2.60226e-10	-100	-29.8564	-17.1101	-22.0695	-22.0695	0	-100	0	Nonsyn	FBgn0038872	YES
3R_21297848	624	12	358	8	75	6	373	11	542	12	-1.21858e-09	-2.25098e-07	-3.98865e-09	-6.89577e-11	-2.50783e-10	-20.5256	-15.3067	-19.3398	-23.3975	-22.1064	0	-100	1.21722e-39	ncRNA	FBgn0001234	NO
3R_21297849	644	4	364	5	79	4	207	1	555	7	-0.0242492	-0.000412206	-1.06292e-05	-0.346444	-5.10576e-05	-3.73147	-7.79419	-11.4519	-1.22826	-9.88258	-1.55431e-15	-34.0884	1.00463e-10	ncRNA	FBgn0001234	NO
3R_21297998	508	4	341	5	80	10	323	3	431	3	-0.0110918	-0.000306388	-2.53115e-16	-0.0176657	-0.0372633	-4.50709	-8.09081	-36.0437	-4.04495	-3.30832	0	-55.9948	3.08545e-20	ncRNA	FBgn0001234	NO
3R_21342467	29	0	21	1	20	1	22	0	26	3	NA	-0.0351465	-0.0334728	NA	-1.18127e-05	NA	-3.36575	-3.41371	NA	-11.3463	-1.34296e-08	-18.1258	0.000855839	Syn	FBgn0038881	NO
3R_21348433	36	14	21	6	24	9	42	0	23	5	-4.90479e-30	-1.16135e-12	-1.30714e-19	NA	-4.2911e-10	-100	-27.4815	-100	NA	-21.5693	0	-100	0	Nonsyn	FBgn0038881	NO
3R_22021927	589	0	347	0	53	23	321	0	414	0	NA	NA	-8.12357e-50	NA	NA	NA	NA	-100	NA	NA	0	-100	0	Syn	FBgn0019960	NO
3R_22074525	173	3	144	1	129	8	163	6	122	7	-0.00321385	-0.241004	-7.7868e-11	-4.14565e-07	-2.07027e-09	-5.74189	-1.54102	-23.276	-14.696	-19.9956	0	-65.2505	2.95063e-24	Syn	FBgn0264491	NO
3R_22214117	93	9	79	6	50	0	49	0	78	0	-8.66722e-14	-5.47462e-09	NA	NA	NA	-30.0762	-19.0231	NA	NA	NA	0	-49.0994	3.04565e-17	Nonsyn	FBgn0038934	NO
3R_22214132	56	4	35	4	53	0	53	0	83	0	-2.67927e-06	-3.92814e-07	NA	NA	NA	-12.83	-14.7499	NA	NA	NA	-1.05249e-12	-27.5799	6.73012e-08	Nonsyn	FBgn0038934	NO
3R_22603208	51	3	39	2	18	1	38	0	32	0	-9.17048e-05	-0.00199053	-0.0301255	NA	NA	-9.29698	-6.22035	-3.51741	NA	NA	-5.41151e-09	-19.0347	0.000345032	Nonsyn	FBgn0051158	YES
3R_23848537	28	6	34	5	34	4	32	7	26	7	-7.98241e-12	-3.4945e-09	-3.48386e-07	-1.18657e-13	-2.33941e-14	-25.5538	-19.4721	-14.87	-29.7623	-31.3849	0	-100	1.73858e-48	Nonsyn	FBgn0085384	YES
3R_23849302	49	0	25	4	35	7	36	2	34	6	NA	-9.61797e-08	-2.36022e-13	-0.00169775	-2.8252e-11	NA	-16.157	-29.0748	-6.3793	-24.2899	0	-75.901	6.99512e-29	Nonsyn	FBgn0085384	YES
3R_23983504	89	7	60	6	64	2	59	4	62	13	-2.23476e-10	-1.01322e-09	-0.00527627	-3.30674e-06	-6.15648e-24	-22.2217	-20.7101	-5.24717	-12.6195	-100	0	-100	0	ncRNA	FBgn0051451	NO
3R_24101835	77	5	49	5	74	0	75	1	60	0	-2.33717e-07	-2.34527e-08	NA	-0.125523	NA	-15.2692	-17.5683	NA	-2.13737	NA	-6.66134e-16	-34.9748	4.14134e-11	Nonsyn	FBgn0053100	NO
3R_24103714	60	15	30	3	52	5	54	10	48	2	-1.10838e-28	-1.83538e-05	-3.18314e-08	-3.82719e-18	-0.00300154	-100	-10.9057	-17.2628	-100	-5.81013	0	-100	0	Nonsyn	FBgn0013343	YES
3R_24238891	32	11	15	0	23	6	30	0	12	0	-3.57248e-23	NA	-2.15426e-12	NA	NA	-100	NA	-26.8636	NA	NA	0	-100	0	Syn	FBgn0043884	NO
3R_24238894	33	11	15	0	22	5	33	0	12	0	-5.35051e-23	NA	-3.36294e-10	NA	NA	-100	NA	-21.813	NA	NA	0	-100	0	Syn	FBgn0043884	NO
3R_24311331	28	7	20	3	28	3	24	5	28	8	-4.19862e-14	-5.21847e-06	-1.48468e-05	-5.41279e-10	-1.84488e-16	-30.8019	-12.1633	-11.1177	-21.3371	-36.0437	0	-100	2.5144e-44	Nonsyn	FBgn0259685	YES
3R_24330630	30	0	17	0	21	0	20	0	35	4	NA	NA	NA	NA	-3.92814e-07	NA	NA	NA	NA	-14.7499	-3.92814e-07	-14.7499	0.0249834	Nonsyn	FBgn0039182	NO
3R_24511651	44	4	16	3	28	1	33	9	33	14	-1.00626e-06	-2.57634e-06	-0.0468619	-3.80374e-18	-1.06287e-30	-13.8093	-12.8691	-3.08389	-100	-100	0	-100	0	Syn	FBgn0004118	NO
3R_24511656	42	9	15	4	27	3	34	9	32	14	-4.33849e-17	-1.0518e-08	-1.32726e-05	-5.1653e-18	-6.12909e-31	-100	-18.3702	-11.2298	-100	-100	0	-100	0	Nonsyn	FBgn0004118	NO
3R_24514667	71	3	35	4	29	3	53	1	44	3	-0.000245497	-3.92814e-07	-1.65391e-05	-0.0887029	-5.88329e-05	-8.31235	-14.7499	-11.0098	-2.46649	-9.74084	0	-46.2794	5.10825e-16	Nonsyn	FBgn0004118	NO
3R_24674513	55	4	30	1	21	0	46	4	21	1	-2.49121e-06	-0.0502092	NA	-1.20638e-06	-0.0351465	-12.9027	-3.01656	NA	-13.6279	-3.36575	-5.10703e-15	-32.9129	3.25399e-10	Nonsyn	FBgn0003429	YES
3R_24675663	31	24	22	13	44	30	44	37	23	19	-5.94529e-61	-3.92224e-31	-5.61886e-73	-6.92682e-96	-1.53852e-49	-100	-100	-100	-100	-100	0	-100	0	Nonsyn	FBgn0003429	YES
3R_24675664	32	1	22	0	46	2	45	3	26	2	-0.0535565	NA	-0.00275985	-6.29565e-05	-0.000885249	-2.95368	NA	-5.89396	-9.6731	-7.03008	-8.00615e-12	-25.5508	5.11663e-07	Nonsyn	FBgn0003429	YES
3R_24691493	64	2	38	1	44	2	69	2	28	0	-0.00527627	-0.0635983	-0.00252784	-0.00610864	NA	-5.24717	-2.7868	-5.98165	-5.1011	NA	-4.98552e-09	-19.1167	0.000317887	Nonsyn	FBgn0003429	YES
3R_24706551	113	96	61	47	86	59	104	88	72	58	-1.68095e-247	-6.87875e-118	-2.29418e-142	-1.15523e-226	-2.61062e-147	-100	-100	-100	-100	-100	0	-100	0	Nonsyn	FBgn0003429	YES
3R_24707423	140	54	64	21	80	27	92	36	77	32	-2.38922e-111	-1.8766e-42	-1.50919e-54	-4.69372e-75	-5.99486e-68	-100	-100	-100	-100	-100	0	-100	0	3UTR	FBgn0003429	YES
3R_24707488	153	6	85	1	101	1	96	2	103	1	-2.85852e-07	-0.142259	-0.169038	-0.0115566	-0.172385	-15.0678	-2.02039	-1.86096	-4.46627	-1.84298	-1.07255e-11	-25.2584	6.85373e-07	3UTR	FBgn0003429	YES
3R_24707696	153	44	62	12	103	12	109	30	88	14	-2.92393e-84	-9.56165e-22	-6.35342e-19	-2.67687e-57	-7.662e-24	-100	-100	-100	-100	-100	0	-100	0	3UTR	FBgn0003429	YES
3R_24707890	174	27	67	12	122	11	117	16	127	20	-2.88151e-44	-2.63407e-21	-3.38471e-16	-6.4202e-26	-2.48928e-33	-100	-100	-35.6382	-100	-100	0	-100	0	3UTR	FBgn0003429	YES
3R_24708326	79	28	51	19	45	23	54	19	75	28	-3.1148e-57	-8.05308e-40	-5.43376e-52	-3.03741e-39	-5.21421e-58	-100	-100	-100	-100	-100	0	-100	0	3UTR	FBgn0003429	YES
3R_24708329	81	41	51	14	44	8	55	19	77	33	-2.84452e-91	-1.6315e-27	-1.02727e-14	-4.63311e-39	-1.36916e-70	-100	-100	-32.2042	-100	-100	0	-100	0	3UTR	FBgn0003429	YES
3R_24708330	83	45	50	23	43	25	56	27	77	35	-6.62522e-102	-1.4147e-50	-2.2597e-58	-7.53512e-60	-6.1064e-76	-100	-100	-100	-100	-100	0	-100	0	3UTR	FBgn0003429	YES
3R_24708356	90	30	49	5	44	16	64	22	85	25	-3.05397e-60	-2.34527e-08	-1.49097e-33	-6.14255e-45	-7.57745e-49	-100	-17.5683	-100	-100	-100	0	-100	0	3UTR	FBgn0003429	YES
3R_24866274	62	8	86	0	110	0	38	0	76	13	-1.90801e-13	NA	NA	NA	-1.10735e-22	-29.2873	NA	NA	NA	-100	0	-100	0	Syn	FBgn0013949	NO
3R_24873051	34	8	31	0	28	1	30	1	21	7	-1.06813e-15	NA	-0.0468619	-0.0502092	-4.16577e-15	-34.4342	NA	-3.08389	-3.01656	-33.0992	0	-73.6339	6.75042e-28	Nonsyn	FBgn0039240	NO
3R_24873053	63	8	32	0	27	1	26	1	35	7	-2.18229e-13	NA	-0.0451883	-0.0435147	-2.36022e-13	-29.153	NA	-3.11943	-3.15634	-29.0748	0	-64.5036	6.22698e-24	Nonsyn	FBgn0039240	NO
3R_25119711	29	3	27	0	17	0	25	0	30	2	-1.65391e-05	NA	NA	NA	-0.00117979	-11.0098	NA	NA	NA	-6.74301	-1.9501e-08	-17.7528	0.00124261	Nonsyn	FBgn0051510	NO
3R_25119717	30	3	25	0	18	0	26	0	30	3	-1.83538e-05	NA	NA	NA	-1.83538e-05	-10.9057	NA	NA	NA	-10.9057	-3.36857e-10	-21.8114	2.15026e-05	Nonsyn	FBgn0051510	NO
3R_25125269	380	14	248	13	276	8	278	8	409	17	-8.90294e-15	-8.69119e-16	-3.09729e-08	-3.2742e-08	-1.6947e-18	-32.3548	-34.6574	-17.2902	-17.2346	-100	0	-100	0	Syn	FBgn0046214	NO
3R_25246588	7210	36	6050	6	6312	13	6251	16	10429	41	-1.8599e-08	-2.77047	-0.306022	-0.0684314	-1.05121e-06	-17.8002	-0.0646796	-1.33321	-2.71594	-13.7656	-3.33067e-16	-35.6796	2.04692e-11	Nonsyn	FBgn0039300	NO
3R_25356961	52	1	40	3	50	0	37	1	36	1	-0.0870293	-4.4109e-05	NA	-0.0619247	-0.0602511	-2.48471	-10.0289	NA	-2.81264	-2.83921	-1.29079e-08	-18.1654	0.000822621	Nonsyn	FBgn0004509	YES
3R_25381898	76	6	56	1	68	0	97	0	76	0	-4.32434e-09	-0.0937239	NA	NA	NA	-19.259	-2.4139	NA	NA	NA	-3.86881e-10	-21.6729	2.4695e-05	Nonsyn	FBgn0039332	NO
3R_25487509	775	11	32	0	41	0	35	0	42	0	-1.258e-07	NA	NA	NA	NA	-15.8886	NA	NA	NA	NA	-1.258e-07	-15.8886	0.00800796	Nonsyn	FBgn0040212	NO
3R_25487613	497	11	15	0	35	1	27	0	23	0	-1.39229e-09	NA	-0.0585774	NA	NA	-20.3923	NA	-2.86655	NA	NA	-7.92141e-11	-23.2589	5.05853e-06	Syn	FBgn0040212	NO
3R_25678141	16	0	18	0	30	0	14	0	15	4	NA	NA	NA	NA	-1.0518e-08	NA	NA	NA	NA	-18.3702	-1.0518e-08	-18.3702	0.00067044	Nonsyn	FBgn0039355	NO
3R_25894870	39	6	32	0	30	0	34	0	111	0	-6.80476e-11	NA	NA	NA	NA	-23.4108	NA	NA	NA	NA	-6.80476e-11	-23.4108	4.34559e-06	Nonsyn	FBgn0039385	NO
3R_25965631	30	4	23	0	18	3	38	2	42	2	-2.06976e-07	NA	-3.7447e-06	-0.00189046	-0.00230556	-15.3907	NA	-12.4952	-6.27188	-6.07358	0	-40.2313	2.16099e-13	Nonsyn	FBgn0000206	YES
3R_25966222	81	10	25	3	21	0	60	1	102	0	-2.88326e-16	-1.04628e-05	NA	-0.100418	NA	-35.6382	-11.4677	NA	-2.3482	NA	0	-49.4541	2.13628e-17	Nonsyn	FBgn0000206	YES
3R_26424913	1007	15	2041	1	3640	3	3261	3	871	9	-3.62381e-10	-3.4159	-2.84635	-2.39547	-2.14877e-05	-21.7383	-0.0333984	-0.0598092	-0.0955535	-10.748	-6.43929e-15	-32.6751	4.12731e-10	Syn	FBgn0040606	NO
3R_26424925	949	3	1792	0	693	2	2745	4	804	10	-0.239765	NA	-0.389353	-1.11757	-1.51204e-06	-1.54558	NA	-1.13164	-0.396118	-13.4021	-6.99563e-08	-16.4754	0.00445454	Syn	FBgn0040606	NO
3R_27643914	218	26	143	11	158	21	155	16	183	11	-1.55373e-39	-2.01681e-15	-2.84286e-33	-7.15136e-24	-3.12256e-14	-100	-33.8464	-100	-100	-31.0984	0	-100	0	Syn	FBgn0266579	NO
3R_27658669	9827	23	3877	9	2583	9	4775	19	4013	11	-0.0753746	-0.231042	-0.0328793	-0.000628766	-0.0823937	-2.62274	-1.57845	-3.43131	-7.37207	-2.53716	-2.40839e-08	-17.5417	0.00153443	Nonsyn	FBgn0002772	NO
3R_27658672	10420	25	4131	10	2742	10	5076	9	7458	22	-0.0523307	-0.174506	-0.0192449	-0.645007	-0.00916373	-2.97622	-1.83178	-3.96011	-0.743723	-4.69708	-6.74753e-07	-14.2089	0.042888	Nonsyn	FBgn0002772	NO
3R_27669340	21	5	17	1	15	3	10	3	11	3	-2.60226e-10	-0.0284519	-2.0959e-06	-5.56242e-07	-7.63874e-07	-22.0695	-3.57373	-13.0755	-14.4021	-14.0849	0	-67.2057	4.17728e-25	Nonsyn	FBgn0039536	YES
3R_27673171	57	8	21	1	12	2	43	4	37	6	-9.39436e-14	-0.0351465	-0.000182532	-9.16001e-07	-4.86265e-11	-29.9963	-3.36575	-8.60867	-13.9032	-23.7469	0	-79.6208	1.69564e-30	Nonsyn	FBgn0039536	YES
3R_27673172	56	41	21	5	12	5	43	18	36	26	-2.26751e-101	-2.60226e-10	-1.02561e-11	-6.114e-39	-1.59928e-64	-100	-22.0695	-25.3032	-100	-100	0	-100	0	Nonsyn	FBgn0039536	YES
3R_27673288	45	2	26	0	18	0	25	2	24	2	-0.00264263	NA	NA	-0.000818035	-0.000753405	-5.9373	NA	NA	-7.10901	-7.19128	-1.62526e-09	-20.2376	0.000103683	Nonsyn	FBgn0039536	YES
3R_27673289	44	37	26	13	18	13	22	15	24	20	-6.92682e-96	-8.15023e-30	-6.79813e-33	-3.7718e-37	-3.08729e-52	-100	-100	-100	-100	-100	0	-100	0	Nonsyn	FBgn0039536	YES
3R_27674568	44	21	19	9	21	13	31	19	45	30	-9.48592e-47	-9.30502e-21	-1.60705e-31	-2.42093e-45	-1.68293e-72	-100	-100	-100	-100	-100	0	-100	0	Nonsyn	FBgn0039536	YES
3R_27674719	42	13	24	10	10	8	29	12	37	13	-1.95063e-26	-3.28302e-22	-2.74354e-21	-2.41721e-26	-2.74435e-27	-100	-100	-100	-100	-100	0	-100	0	Syn	FBgn0039536	YES
3R_27674862	47	6	24	1	21	0	34	2	39	0	-2.21398e-10	-0.0401674	NA	-0.00151503	NA	-22.2311	-3.23472	NA	-6.49308	NA	-1.32117e-14	-31.9589	8.44605e-10	Nonsyn	FBgn0039536	YES
3R_27674878	48	37	26	19	25	11	37	32	42	31	-4.05777e-93	-1.13747e-47	-1.2475e-24	-6.04536e-84	-3.51576e-77	-100	-100	-100	-100	-100	0	-100	0	Syn	FBgn0039536	YES
3R_27674907	46	26	25	15	25	7	32	17	35	18	-3.47214e-60	-7.19534e-36	-1.71207e-14	-3.45452e-39	-4.61845e-41	-100	-100	-31.6998	-100	-100	0	-100	0	Nonsyn	FBgn0039536	YES
3R_27675074	51	19	18	4	15	7	28	11	41	12	-8.05308e-40	-2.34844e-08	-2.3257e-16	-5.98244e-24	-3.61148e-24	-100	-17.5669	-36.0437	-100	-100	0	-100	0	Nonsyn	FBgn0039536	YES
3R_27676114	35	8	18	2	22	4	21	4	33	7	-1.38255e-15	-0.000420376	-5.58405e-08	-4.57489e-08	-1.50383e-13	-34.2519	-7.77457	-16.7008	-16.9001	-29.5252	0	-100	1.38447e-41	Nonsyn	FBgn0039536	YES
3R_27676160	21	4	13	2	16	3	14	2	18	2	-4.57489e-08	-0.000215483	-2.57634e-06	-0.000251122	-0.000420376	-16.9001	-8.44273	-12.8691	-8.2897	-7.77457	0	-54.2762	1.72039e-19	Nonsyn	FBgn0039536	YES
3R_27676232	29	20	17	4	17	4	22	4	22	8	-2.88667e-49	-1.82901e-08	-1.82901e-08	-5.58405e-08	-1.91507e-17	-100	-17.8169	-17.8169	-16.7008	-100	0	-100	0	Nonsyn	FBgn0039536	YES
3R_27676234	26	2	18	1	17	1	22	1	22	2	-0.000885249	-0.0301255	-0.0284519	-0.0368201	-0.000631933	-7.03008	-3.51741	-3.57373	-3.32007	-7.36704	-1.6822e-11	-24.8083	1.07478e-06	Nonsyn	FBgn0039536	YES
3R_27698264	197	0	150	0	185	0	196	2	177	7	NA	NA	NA	-0.0441274	-2.73157e-08	NA	NA	NA	-3.14266	-17.4158	-1.17916e-09	-20.5585	7.52331e-05	Syn	FBgn0086346	NO
3R_27917436	112	1	91	3	83	0	103	6	109	3	-0.187448	-0.00050903	NA	-2.72109e-08	-0.0008603	-1.76652	-7.58326	NA	-17.4196	-7.05866	-1.9984e-15	-33.8281	1.30325e-10	Syn	FBgn0039555	NO
3R_27923511	2286	8	1382	2	1672	2	1460	4	1833	16	-0.0420059	-1.11454	-1.46315	-0.261222	-1.57808e-07	-3.19087	-0.397595	-0.263322	-1.47015	-15.6619	-7.70615e-10	-20.9838	4.9176e-05	Nonsyn	FBgn0003279	NO
3R_27935219	48	20	27	3	17	1	23	5	64	19	-4.67992e-43	-1.32726e-05	-0.0284519	-4.2911e-10	-1.41945e-37	-100	-11.2298	-3.57373	-21.5693	-100	0	-100	0	Syn	FBgn0039559	NO
3R_28344465	115	0	69	0	63	0	126	0	70	32	NA	NA	NA	NA	-1.14418e-69	NA	NA	NA	NA	-100	0	-100	0	Nonsyn	FBgn0039581	NO
3R_28598794	101	11	74	7	50	1	79	4	85	10	-3.95902e-17	-5.96607e-11	-0.083682	-1.06292e-05	-4.77403e-16	-100	-23.5423	-2.52228	-11.4519	-35.3505	0	-100	0	Nonsyn	FBgn0026400	YES
3R_28816912	127	4	64	1	67	1	73	1	93	4	-6.85869e-05	-0.107113	-0.112134	-0.122176	-2.02735e-05	-9.58744	-2.28695	-2.2436	-2.16276	-10.8062	-1.72296e-12	-27.087	1.10167e-07	Nonsyn	FBgn0039600	YES
3R_28865434	22	0	16	0	26	0	22	4	19	0	NA	NA	NA	-5.58405e-08	NA	NA	NA	NA	-16.7008	NA	-5.58405e-08	-16.7008	0.00355615	Nonsyn	FBgn0264324	NO
3R_29731080	38	0	18	0	15	0	29	0	17	8	NA	NA	NA	NA	-1.46677e-18	NA	NA	NA	NA	-100	0	-100	0	Nonsyn	FBgn0039688	NO
3R_29733057	27	0	12	0	20	0	11	1	22	3	NA	NA	NA	-0.01841	-7.03187e-06	NA	NA	NA	-4.00405	-11.8651	-1.28272e-07	-15.8691	0.00816504	3UTR	FBgn0039688	NO
3R_29733908	50	1	19	0	20	0	37	1	49	3	-0.083682	NA	NA	-0.0619247	-8.13344e-05	-2.52228	NA	NA	-2.81264	-9.41698	-3.9204e-07	-14.7519	0.0249345	3UTR	FBgn0039688	NO
3R_29741418	44	3	75	2	71	2	74	4	84	8	-5.88329e-05	-0.00718181	-0.00645742	-8.19433e-06	-2.38103e-12	-9.74084	-4.93979	-5.04575	-11.7121	-26.7635	0	-58.202	3.39514e-21	Nonsyn	FBgn0039690	YES
3R_29792434	250	4	120	3	167	5	510	29	206	3	-0.000896288	-0.0011354	-1.06381e-05	-2.28296e-34	-0.00522932	-7.0177	-6.78134	-11.4511	-100	-5.25609	0	-100	0	Nonsyn	FBgn0001297	NO
3R_29930757	38	4	12	0	16	0	10	0	34	0	-5.51558e-07	NA	NA	NA	NA	-14.4105	NA	NA	NA	NA	-5.51558e-07	-14.4105	0.0350692	Nonsyn	FBgn0051040	NO
3R_30053159	56	6	41	0	41	0	35	0	53	0	-6.60891e-10	NA	NA	NA	NA	-21.1374	NA	NA	NA	NA	-6.60891e-10	-21.1374	4.21768e-05	Nonsyn	FBgn0039743	NO
3R_30420532	47	0	14	0	14	0	27	0	28	6	NA	NA	NA	NA	-7.98241e-12	NA	NA	NA	NA	-25.5538	-7.98239e-12	-25.5538	5.10155e-07	5UTR	FBgn0261704	NO
3R_30421839	51	1	26	0	30	0	26	1	53	3	-0.0853557	NA	NA	-0.0435147	-0.000102902	-2.5033	NA	NA	-3.15634	-9.18179	-3.58467e-07	-14.8414	0.0228007	Syn	FBgn0027544	NO
3R_30581498	99	1	75	0	60	3	58	0	54	3	-0.16569	NA	-0.00014901	NA	-0.000108819	-1.87934	NA	-8.81157	NA	-9.12588	-2.47559e-09	-19.8168	0.000157898	Syn	FBgn0039787	NO
3R_31046504	94	21	32	15	48	28	69	41	62	36	-2.0718e-38	-1.23169e-33	-2.89718e-65	-2.29151e-95	-2.19843e-83	-100	-100	-100	-100	-100	0	-100	0	3UTR	FBgn0010015	NO
3R_31601713	730	10	416	2	376	2	534	5	600	5	-6.39926e-07	-0.16748	-0.140822	-0.0022414	-0.0036794	-14.2619	-1.86946	-2.02984	-6.10178	-5.60684	-1.06581e-13	-29.8698	6.81851e-09	Syn	FBgn0039858	YES
3R_31601718	710	123	411	45	374	34	527	83	593	105	-6.08198e-202	-1.7671e-65	-4.87313e-47	-3.67918e-133	-9.44043e-174	-100	-100	-100	-100	-100	0	-100	0	Nonsyn	FBgn0039858	YES
3R_31601806	507	7	348	3	318	2	428	6	374	6	-2.8948e-05	-0.0214857	-0.105211	-9.87861e-05	-4.72339e-05	-10.45	-3.85109	-2.30393	-9.2226	-9.96042	-3.33067e-16	-35.7881	1.83652e-11	Syn	FBgn0039858	YES
3R_31601828	580	34	399	18	361	11	481	36	428	33	-1.83983e-40	-3.97563e-20	-4.87706e-11	-1.34112e-46	-2.75028e-43	-100	-100	-23.7439	-100	-100	0	-100	0	Nonsyn	FBgn0039858	YES
3R_31601870	557	10	398	1	379	2	490	6	418	3	-5.44973e-08	-0.666109	-0.142764	-0.000204695	-0.0344749	-16.7251	-0.720937	-2.01709	-8.49409	-3.38471	-2.44249e-14	-31.3419	1.56499e-09	Nonsyn	FBgn0039858	YES
3R_31601871	558	15	400	8	382	12	493	17	415	14	-9.5653e-14	-5.18161e-07	-4.57519e-12	-3.76607e-17	-2.95485e-14	-29.9775	-14.473	-26.1104	-100	-31.1533	0	-100	0	Nonsyn	FBgn0039858	YES
3R_31601912	581	22	447	6	445	10	557	16	455	19	-1.28987e-22	-0.000124986	-6.69874e-09	-5.2709e-15	-1.56149e-20	-100	-8.98737	-18.8213	-32.8867	-100	0	-100	0	Nonsyn	FBgn0039858	YES
3R_31601971	666	4	500	2	518	2	625	4	499	4	-0.0270086	-0.228403	-0.242253	-0.0220135	-0.0104422	-3.62508	-1.58867	-1.53645	-3.82709	-4.56711	-2.6477e-07	-15.1444	0.0168447	Syn	FBgn0039858	YES
3R_31602014	665	12	493	1	504	6	647	4	515	2	-2.4719e-09	-0.825105	-0.000237853	-0.0246147	-0.239927	-19.8183	-0.57659	-8.34398	-3.7167	-1.54499	-1.66533e-15	-34.0005	1.09689e-10	Nonsyn	FBgn0039858	YES
3R_31602020	641	23	467	2	494	5	610	9	502	4	-4.75964e-23	-0.203717	-0.00160082	-1.26155e-06	-0.0106559	-100	-1.69116	-6.43804	-13.5832	-4.54696	0	-100	0	Nonsyn	FBgn0039858	YES
3R_31602095	956	28	456	10	638	9	630	17	537	23	-2.49469e-25	-8.43122e-09	-1.81687e-06	-2.08488e-15	-8.86125e-25	-100	-18.5913	-13.2184	-33.7924	-100	0	-100	0	Nonsyn	FBgn0039858	YES
3R_31602191	991	67	591	24	715	41	937	75	708	52	-3.04098e-82	-3.0456e-25	-4.69402e-48	-1.9649e-97	-4.02759e-66	-100	-100	-100	-100	-100	0	-100	0	Nonsyn	FBgn0039858	YES
3R_31602220	1026	53	634	10	808	17	1034	52	724	27	-3.21583e-59	-1.78875e-07	-1.13638e-13	-1.56117e-57	-3.18942e-27	-100	-15.5366	-29.8053	-100	-100	0	-100	0	5UTR	FBgn0039858	YES
3R_31844215	48	20	11	2	25	10	19	6	39	10	-4.67992e-43	-0.000152278	-5.46338e-22	-5.82342e-13	-1.04019e-19	-100	-8.78988	-100	-28.1718	-100	0	-100	0	3UTR	FBgn0039883	YES
3R_31844219	57	3	13	1	32	2	22	0	49	1	-0.000127889	-0.0217573	-0.00134235	NA	-0.0820084	-8.96441	-3.83866	-6.614	NA	-2.54166	-2.90698e-10	-21.9587	1.85567e-05	3UTR	FBgn0039883	YES
3R_31844748	47	11	24	7	27	10	21	11	33	8	-4.71285e-21	-1.2345e-14	-1.40575e-21	-9.93231e-26	-8.18018e-16	-100	-32.0273	-100	-100	-34.7909	0	-100	0	3UTR	FBgn0039883	YES
3R_4184227	130	7	86	7	83	3	102	0	126	7	-3.22703e-09	-1.75038e-10	-0.000388821	NA	-2.59432e-09	-19.5517	-22.466	-7.85259	NA	-19.7699	0	-69.6402	3.66157e-26	3UTR	FBgn0037213	NO
3R_4184243	129	11	83	5	85	5	109	6	130	6	-6.34818e-16	-3.40597e-07	-3.8372e-07	-3.82084e-08	-1.09191e-07	-34.945	-14.8926	-14.7734	-17.0802	-16.0302	0	-97.7213	2.33648e-38	3UTR	FBgn0037213	NO
3R_4186090	24	3	17	1	10	5	16	1	16	5	-9.21877e-06	-0.0284519	-3.2724e-12	-0.0267782	-5.62492e-11	-11.5943	-3.57373	-26.4455	-3.63352	-23.6012	0	-68.8483	8.08328e-26	3UTR	FBgn0037213	NO
3R_4186091	24	7	17	5	10	7	16	1	18	9	-1.2345e-14	-7.95753e-11	-4.36883e-18	-0.0267782	-4.90476e-21	-32.0273	-23.2543	-100	-3.63352	-100	0	-100	0	3UTR	FBgn0037213	NO
3R_4297057	57	20	19	1	28	2	27	4	29	10	-3.33617e-41	-0.0317992	-0.0010274	-1.33079e-07	-3.32749e-21	-100	-3.46417	-6.88124	-15.8323	-100	0	-100	0	3UTR	FBgn0041605	NO
3R_4297067	60	1	20	2	29	4	29	2	32	3	-0.100418	-0.000520901	-1.79619e-07	-0.00110232	-2.23664e-05	-2.3482	-7.56021	-15.5324	-6.81089	-10.708	0	-42.9597	1.41207e-14	3UTR	FBgn0041605	NO
3R_4297093	63	6	17	3	28	2	30	0	31	2	-1.36923e-09	-3.1245e-06	-0.0010274	NA	-0.0012598	-20.409	-12.6762	-6.88124	NA	-6.67743	0	-46.6439	3.54806e-16	3UTR	FBgn0041605	NO
3R_4297095	60	8	17	5	28	5	29	0	30	1	-1.44817e-13	-7.95753e-11	-1.24462e-09	NA	-0.0502092	-29.5636	-23.2543	-20.5044	NA	-3.01656	0	-76.3389	4.5146e-29	3UTR	FBgn0041605	NO
3R_4297504	961	528	425	153	452	158	655	250	824	362	0	-1.5075e-306	-5.06066972409048e-314	0	0	-100	-100	-100	-100	-100	0	-100	0	3UTR	FBgn0041605	NO
3R_4297517	907	228	401	79	429	62	620	114	755	156	0	-3.36915e-135	-1.92083e-97	-1.59687e-190	-1.00051e-268	-100	-100	-100	-100	-100	0	-100	0	3UTR	FBgn0041605	NO
3R_4297518	907	366	399	122	428	100	622	181	756	246	0	-2.31627e-234	-6.36008e-179	0	0	-100	-100	-100	-100	-100	0	-100	0	3UTR	FBgn0041605	NO
3R_4299218	96	16	34	10	34	3	61	2	43	1	-2.18319e-27	-2.16187e-20	-2.69165e-05	-0.00480426	-0.0719665	-100	-100	-10.5228	-5.34065	-2.66732	0	-100	0	3UTR	FBgn0041605	NO
3R_4299267	76	1	28	2	27	0	50	4	43	0	-0.127197	-0.0010274	NA	-1.69348e-06	NA	-2.12495	-6.88124	NA	-13.2887	NA	-2.07703e-10	-22.2949	1.326e-05	3UTR	FBgn0041605	NO
3R_4299387	58	14	25	2	36	2	57	3	52	15	-1.26621e-26	-0.000818035	-0.00169775	-0.000127889	-9.45552e-30	-100	-7.10901	-6.3793	-8.96441	-100	0	-100	0	3UTR	FBgn0041605	NO
3R_4299391	55	22	25	7	36	17	59	20	53	28	-1.00893e-46	-1.71207e-14	-5.21687e-38	-7.67884e-41	-1.55225e-63	-100	-31.6998	-100	-100	-100	0	-100	0	3UTR	FBgn0041605	NO
3R_4365384	54	26	18	8	26	10	20	10	30	22	-1.14744e-57	-2.63626e-18	-8.86449e-22	-3.11157e-23	-4.72482e-55	-100	-100	-100	-100	-100	0	-100	0	Syn	FBgn0037238	NO
3R_4365405	42	1	19	1	31	1	22	0	29	6	-0.0702929	-0.0317992	-0.0518829	NA	-1.00504e-11	-2.69003	-3.46417	-2.9846	NA	-25.3234	-1.11022e-15	-34.4622	6.91343e-11	Syn	FBgn0037238	NO
3R_4365474	44	26	24	15	34	22	27	12	33	15	-6.39456e-61	-2.88266e-36	-4.39838e-53	-8.12212e-27	-2.25457e-33	-100	-100	-100	-100	-100	0	-100	0	Syn	FBgn0037238	NO
3R_4493885	23	2	13	0	11	0	13	1	11	2	-0.000691368	NA	NA	-0.0217573	-0.000152278	-7.27718	NA	NA	-3.83866	-8.78988	-2.26491e-09	-19.9057	0.000144465	Nonsyn	FBgn0085386	YES
3R_4493894	21	16	13	8	12	6	14	9	14	12	-7.54925e-41	-7.81158e-20	-2.00321e-14	-2.03181e-22	-4.33796e-32	-100	-100	-31.5438	-100	-100	0	-100	0	Nonsyn	FBgn0085386	YES
3R_4493913	22	1	11	0	11	4	13	4	15	4	-0.0368201	NA	-2.55647e-09	-5.52421e-09	-1.0518e-08	-3.32007	NA	-19.7846	-19.0141	-18.3702	0	-60.489	3.44897e-22	Nonsyn	FBgn0085386	YES
3R_4656505	52	13	45	7	66	2	27	6	39	4	-4.77915e-25	-1.56963e-12	-0.0056024	-6.28089e-12	-6.13773e-07	-100	-27.1802	-5.18736	-25.7935	-14.3036	0	-100	0	Nonsyn	FBgn0037265	YES
3R_5175678	39	4	25	0	45	0	35	0	31	0	-6.13773e-07	NA	NA	NA	NA	-14.3036	NA	NA	NA	NA	-6.13773e-07	-14.3036	0.0390181	Syn	FBgn0259212	NO
3R_5236209	90	4	77	2	50	8	82	0	133	15	-1.78132e-05	-0.00755733	-3.08421e-14	NA	-4.51162e-23	-10.9356	-4.88901	-31.1092	NA	-100	0	-100	0	3UTR	FBgn0037301	NO
3R_5236254	113	5	71	4	55	1	32	0	142	4	-1.57937e-06	-6.94735e-06	-0.0920502	NA	-0.000105618	-13.3585	-11.8772	-2.43109	NA	-9.15574	-1.11022e-16	-36.8225	6.52942e-12	3UTR	FBgn0037301	NO
3R_5236375	371	269	184	75	139	61	103	0	390	82	0	-2.90457e-156	-6.15058e-130	NA	-7.81581e-143	-100	-100	-100	NA	-100	0	-100	0	3UTR	FBgn0087005	NO
3R_5236378	373	182	198	88	143	43	111	0	399	197	0	-2.50626e-187	-2.32072e-83	NA	0	-100	-100	-100	NA	-100	0	-100	0	3UTR	FBgn0087005	NO
3R_5466166	1795	7	1281	4	1475	3	1208	8	1799	9	-0.0340391	-0.185432	-0.593628	-0.00115311	-0.00384436	-3.39722	-1.77635	-0.803676	-6.76587	-5.56307	-1.12132e-08	-18.3062	0.000714704	Nonsyn	FBgn0037328	NO
3R_5510245	25	2	16	3	10	0	11	1	14	2	-0.000818035	-2.57634e-06	NA	-0.01841	-0.000251122	-7.10901	-12.8691	NA	-4.00405	-8.2897	-9.65894e-15	-32.2719	6.17663e-10	Nonsyn	FBgn0010399	NO
3R_5510248	22	7	17	11	10	3	11	2	12	5	-6.10086e-15	-3.50647e-27	-5.56242e-07	-0.000152278	-1.02561e-11	-32.7295	-100	-14.4021	-8.78988	-25.3032	0	-100	0	Nonsyn	FBgn0010399	NO
3R_5576338	79	4	37	1	38	1	45	0	50	0	-1.06292e-05	-0.0619247	-0.0635983	NA	NA	-11.4519	-2.81264	-2.7868	NA	NA	-3.93271e-08	-17.0514	0.0025049	Nonsyn	FBgn0023023	NO
3R_5594099	1404	73	919	16	744	9	1001	38	1471	59	-4.23503e-81	-9.81909e-12	-6.23819e-06	-6.20595e-38	-2.51714e-59	-100	-25.3467	-11.9848	-100	-100	0	-100	0	3UTR	FBgn0015324	NO
3R_5650231	85	7	92	9	71	8	76	7	90	12	-1.61026e-10	-7.84024e-14	-5.92407e-13	-7.22662e-11	-1.16108e-19	-22.5495	-30.1772	-28.1546	-23.3507	-100	0	-100	0	Nonsyn	FBgn0262125	YES
3R_5650351	173	24	132	10	110	9	143	11	159	19	-2.81236e-38	-4.4328e-14	-4.07854e-13	-2.01681e-15	-2.51866e-29	-100	-30.7478	-28.5278	-33.8464	-100	0	-100	0	Nonsyn	FBgn0262125	YES
3R_5651378	270	5	221	2	236	1	228	1	256	3	-0.000104317	-0.0549293	-0.394979	-0.38159	-0.00948451	-9.16813	-2.92905	-1.11992	-1.14814	-4.66283	-5.44769e-09	-19.0281	0.000347334	Nonsyn	FBgn0262125	YES
3R_5664125	37	4	17	0	36	0	36	0	36	0	-4.94159e-07	NA	NA	NA	NA	-14.5204	NA	NA	NA	NA	-4.94159e-07	-14.5204	0.0314231	Nonsyn	FBgn0046222	NO
3R_6004380	450	80	389	37	400	39	418	54	495	48	-5.66892e-133	-8.59866e-52	-6.19393e-55	-2.65454e-82	-4.21049e-67	-100	-100	-100	-100	-100	0	-100	0	Nonsyn	FBgn0003261	YES
3R_6004438	367	4	277	6	215	0	331	3	417	0	-0.00360141	-8.8216e-06	NA	-0.0188418	NA	-5.62823	-11.6383	NA	-3.98108	NA	-5.91935e-10	-21.2476	3.77778e-05	Nonsyn	FBgn0003261	YES
3R_6442370	126	6	42	2	62	1	71	0	123	1	-9.06973e-08	-0.00230556	-0.103766	NA	-0.205858	-16.2157	-6.07358	-2.31705	NA	-1.68173	-3.83016e-12	-26.2881	2.44856e-07	Nonsyn	FBgn0264495	YES
3R_6451796	59	8	37	3	28	1	40	3	61	6	-1.25695e-13	-3.48193e-05	-0.0468619	-4.4109e-05	-1.12215e-09	-29.7051	-10.2654	-3.08389	-10.0289	-20.608	0	-73.6912	6.37457e-28	Nonsyn	FBgn0037445	YES
3R_6451802	57	7	33	2	27	0	38	3	63	5	-8.98569e-12	-0.00142743	NA	-3.77566e-05	-8.47797e-08	-25.4354	-6.55259	NA	-10.1844	-16.2832	0	-58.4556	2.63474e-21	Nonsyn	FBgn0037445	YES
3R_6451807	62	3	38	1	28	0	41	2	66	4	-0.000164277	-0.0635983	NA	-0.00219809	-5.18775e-06	-8.71404	-2.7868	NA	-6.12126	-12.1692	-1.15241e-13	-29.7913	7.37539e-09	Syn	FBgn0037445	YES
3R_6451813	61	4	40	0	28	0	38	1	62	3	-3.78146e-06	NA	NA	-0.0635983	-0.000164277	-12.4854	NA	NA	-2.7868	-8.71404	-3.82743e-11	-23.9862	2.44485e-06	Syn	FBgn0037445	YES
3R_6455553	33	3	12	0	12	1	17	1	59	6	-2.45723e-05	NA	-0.0200837	-0.0284519	-9.13208e-10	-10.6139	NA	-3.91787	-3.57373	-20.8141	0	-38.9196	8.02191e-13	Nonsyn	FBgn0037445	YES
3R_6455990	48	4	23	1	31	4	27	4	81	8	-1.43464e-06	-0.0384937	-2.37321e-07	-1.33079e-07	-1.76456e-12	-13.4546	-3.27644	-15.2539	-15.8323	-27.0631	0	-74.8803	1.94107e-28	Nonsyn	FBgn0037445	YES
3R_7192775	58	22	49	18	38	10	53	21	49	13	-4.33927e-46	-1.15021e-37	-7.74654e-20	-1.47735e-44	-1.98555e-25	-100	-100	-100	-100	-100	0	-100	0	Nonsyn	FBgn0086372	YES
3R_7192789	63	1	50	0	47	0	55	3	50	2	-0.105439	NA	NA	-0.000114953	-0.00325285	-2.30188	NA	NA	-9.07104	-5.72985	-3.73562e-08	-17.1028	0.00237951	Syn	FBgn0086372	YES
3R_7192825	71	9	58	2	51	1	70	5	72	4	-6.93677e-15	-0.00435303	-0.0853557	-1.44568e-07	-7.34622e-06	-32.6097	-5.43906	-2.5033	-15.7495	-11.8213	0	-68.1229	1.66948e-25	Nonsyn	FBgn0086372	YES
3R_7861330	29	3	21	1	13	0	18	2	29	2	-1.65391e-05	-0.0351465	NA	-0.000420376	-0.00110232	-11.0098	-3.36575	NA	-7.77457	-6.81089	-2.64455e-13	-28.961	1.69162e-08	Nonsyn	FBgn0037525	YES
3R_7903688	185	2	96	2	132	3	138	1	177	2	-0.0396859	-0.0115566	-0.00149256	-0.230962	-0.0365796	-3.24654	-4.46627	-6.50801	-1.57876	-3.3265	-4.93913e-09	-19.1261	0.000314934	Nonsyn	FBgn0037530	NO
3R_8003457	140	5	79	1	84	1	96	4	86	3	-4.51915e-06	-0.132218	-0.140586	-2.29744e-05	-0.000431474	-12.3072	-2.08869	-2.03141	-10.6811	-7.74852	-7.77156e-16	-34.8569	4.65916e-11	Nonsyn	FBgn0037536	NO
3R_8003458	140	9	80	4	83	5	97	3	87	5	-3.67679e-12	-1.11737e-05	-3.40597e-07	-0.000613216	-4.31049e-07	-26.329	-11.402	-14.8926	-7.3971	-14.657	0	-74.6776	2.37717e-28	Nonsyn	FBgn0037536	NO
3R_8003486	196	3	109	3	126	5	162	3	146	12	-0.00455509	-0.0008603	-2.69884e-06	-0.00267121	-4.78571e-17	-5.39379	-7.05866	-12.8227	-5.92656	-100	0	-100	0	Syn	FBgn0037536	NO
3R_8023269	79	17	38	7	44	7	46	9	40	8	-4.53106e-31	-4.41015e-13	-1.32741e-12	-1.06552e-16	-4.48411e-15	-100	-28.4498	-27.3478	-36.7368	-33.0479	0	-100	0	Nonsyn	FBgn0037541	YES
3R_8088537	657	9	490	5	550	6	549	4	400	4	-2.30379e-06	-0.00154517	-0.000377437	-0.014383	-0.00487705	-12.981	-6.47339	-7.8823	-4.24889	-5.32565	-1.11022e-16	-36.9112	5.97529e-12	Nonsyn	FBgn0037547	NO
3R_8242035	56	7	45	4	43	2	48	7	52	7	-7.89372e-12	-1.10295e-06	-0.00241548	-2.5356e-12	-4.58032e-12	-25.565	-13.7175	-6.02706	-26.7006	-26.1092	0	-98.1194	1.56933e-38	3UTR	FBgn0037556	NO
3R_8713328	133	2	66	0	67	2	66	2	89	5	-0.0214668	NA	-0.00576888	-0.0056024	-4.82875e-07	-3.85196	NA	-5.15816	-5.18736	-14.5435	-3.29514e-13	-28.741	2.10785e-08	Syn	FBgn0037612	NO
3R_8736376	87	31	16	0	25	2	33	2	26	3	-2.75273e-63	NA	-0.000818035	-0.00142743	-1.18127e-05	-100	NA	-7.10901	-6.55259	-11.3463	0	-100	0	3UTR	FBgn0037623	YES
3R_8737810	179	46	63	1	40	3	49	2	75	4	-2.05058e-85	-0.105439	-4.4109e-05	-0.003126	-8.64445e-06	-100	-2.30188	-10.0289	-5.76956	-11.6586	0	-100	0	Nonsyn	FBgn0037623	YES
3R_8737963	105	11	42	0	28	0	36	0	49	1	-6.16802e-17	NA	NA	NA	-0.0820084	-36.7368	NA	NA	NA	-2.54166	0	-39.2785	5.60325e-13	Nonsyn	FBgn0037623	YES
3R_8738034	167	21	60	1	39	0	54	1	88	3	-9.6998e-33	-0.100418	NA	-0.0903766	-0.000461512	-100	-2.3482	NA	-2.44862	-7.68123	0	-100	0	Nonsyn	FBgn0037623	YES
3R_8835420	139	4	50	4	112	1	92	3	88	4	-9.72678e-05	-1.69348e-06	-0.187448	-0.000525538	-1.62999e-05	-9.23809	-13.2887	-1.76652	-7.55135	-11.0244	0	-42.869	1.54598e-14	Nonsyn	FBgn0262614	YES
3R_9011844	81	7	151	0	158	0	178	1	151	3	-1.14105e-10	NA	NA	-0.297908	-0.00218935	-22.8939	NA	NA	-1.35623	-6.12525	-6.42819e-14	-30.3754	4.11351e-09	Nonsyn	FBgn0037655	NO
3R_9447793	328	4	214	2	203	1	285	9	310	7	-0.0024122	-0.0518081	-0.339749	-2.03221e-09	-1.19832e-06	-6.02842	-2.986	-1.24462	-20.0141	-13.6346	0	-43.9078	5.472e-15	Nonsyn	FBgn0261552	NO
3R_9447944	416	15	226	6	279	12	336	14	391	13	-1.36639e-15	-2.76351e-06	-1.15722e-13	-1.64859e-15	-2.91481e-13	-34.2519	-12.799	-29.7879	-34.0288	-28.864	0	-100	1.33031e-56	3UTR	FBgn0261552	NO
3R_9448522	187	8	131	4	181	11	215	10	206	13	-1.49363e-09	-7.73468e-05	-2.76594e-14	-5.8894e-12	-7.77772e-17	-20.3221	-9.46725	-31.2193	-25.8579	-36.7368	0	-100	1.34372e-49	3UTR	FBgn0261552	NO
3R_9526843	95	3	72	8	75	4	82	5	93	3	-0.000577106	-6.65468e-13	-8.64445e-06	-3.20525e-07	-0.000542384	-7.45777	-28.0383	-11.6586	-14.9533	-7.51981	0	-69.6278	3.70748e-26	3UTR	FBgn0037702	NO
3R_9542100	32	1	17	1	26	1	22	1	23	2	-0.0535565	-0.0284519	-0.0435147	-0.0368201	-0.000691368	-2.95368	-3.57373	-3.15634	-3.32007	-7.27718	-1.55624e-09	-20.281	9.92833e-05	Nonsyn	FBgn0037705	YES
3R_9726914	59	3	13	2	15	3	18	3	32	2	-0.000141736	-0.000215483	-2.0959e-06	-3.7447e-06	-0.00134235	-8.86162	-8.44273	-13.0755	-12.4952	-6.614	0	-49.489	2.06289e-17	Nonsyn	FBgn0262477	NO
3R_9744417	171	1	95	2	12	2	77	0	195	0	-0.286193	-0.011327	-0.000182532	NA	NA	-1.39078	-4.48622	-8.60867	NA	NA	-5.11625e-07	-14.4857	0.0325332	Syn	FBgn0051415	NO
4_1047929	329	10	202	18	183	12	286	18	248	2	-3.75721e-10	-1.75323e-25	-7.48187e-16	-1.01386e-22	-0.0676433	-21.7022	-100	-34.7909	-100	-2.72714	0	-100	0	Syn	FBgn0264607	NO
4_1048082	320	5	193	9	181	11	295	11	236	5	-0.000229052	-6.56948e-11	-2.76594e-14	-5.65337e-12	-5.5478e-05	-8.38167	-23.446	-31.2193	-25.8988	-9.79955	0	-98.7453	8.39193e-39	Syn	FBgn0264607	NO
4_1265107	116	58	91	41	91	33	107	52	118	85	-4.9905e-128	-1.75085e-88	-1.4095e-67	-4.47366e-114	-1.73328e-207	-100	-100	-100	-100	-100	0	-100	0	Nonsyn	FBgn0053653	YES
4_186463	229	0	184	2	160	5	231	4	129	1	NA	-0.0392918	-8.64836e-06	-0.000668522	-0.2159	NA	-3.25632	-11.6581	-7.31077	-1.63895	-4.32427e-11	-23.8642	2.762e-06	Syn	FBgn0039890	NO
4_312458	41	4	20	4	41	4	14	4	33	2	-7.53679e-07	-3.70844e-08	-7.53679e-07	-7.72355e-09	-0.00142743	-14.0983	-17.1101	-14.0983	-18.679	-6.55259	0	-70.5383	1.49168e-26	3UTR	FBgn0039902	NO
4_312459	42	1	21	3	41	4	14	3	34	2	-0.0702929	-6.08059e-06	-7.53679e-07	-1.67883e-06	-0.00151503	-2.69003	-12.0104	-14.0983	-13.2974	-6.49308	0	-48.5892	5.07235e-17	3UTR	FBgn0039902	NO
4_460324	148	3	98	2	103	1	100	2	136	4	-0.00206814	-0.012022	-0.172385	-0.0124958	-8.94075e-05	-6.18214	-4.42702	-1.84298	-4.38861	-9.32235	-4.34019e-12	-26.1631	2.77449e-07	Nonsyn	FBgn0026262	YES
4_686912	37	6	30	10	42	4	35	9	33	2	-4.86265e-11	-4.98365e-21	-8.31902e-07	-6.94283e-18	-0.00142743	-23.7469	-100	-13.9996	-100	-6.55259	0	-100	0	3UTR	FBgn0039920	NO
4_686921	33	3	27	7	40	5	35	8	35	0	-2.45723e-05	-3.15358e-14	-8.19488e-09	-1.38255e-15	NA	-10.6139	-31.0878	-18.6198	-34.2519	NA	0	-94.5734	5.44105e-37	3UTR	FBgn0039920	NO
4_686924	32	6	28	5	36	3	37	14	36	1	-1.90907e-11	-1.24462e-09	-3.20361e-05	-7.87801e-30	-0.0602511	-24.6818	-20.5044	-10.3487	-100	-2.83921	0	-100	0	3UTR	FBgn0039920	NO
4_686926	32	4	26	2	38	2	38	0	35	2	-2.70862e-07	-0.000885249	-0.00189046	NA	-0.00160514	-15.1217	-7.03008	-6.27188	NA	-6.43535	-7.77156e-16	-34.859	4.6498e-11	3UTR	FBgn0039920	NO
4_686929	32	14	24	14	37	7	38	13	36	7	-6.12909e-31	-2.58187e-33	-3.60302e-13	-4.16494e-27	-2.92564e-13	-100	-100	-28.6519	-100	-28.8602	0	-100	0	3UTR	FBgn0039920	NO
4_686932	32	10	25	11	35	8	38	15	34	7	-1.06683e-20	-1.2475e-24	-1.38255e-15	-3.33686e-32	-1.89094e-13	-100	-100	-34.2519	-100	-29.2967	0	-100	0	3UTR	FBgn0039920	NO
4_686941	35	0	27	1	44	1	41	7	37	1	NA	-0.0451883	-0.0736402	-7.8219e-13	-0.0619247	NA	-3.11943	-2.64516	-27.8767	-2.81264	-1.11022e-16	-36.454	9.43766e-12	3UTR	FBgn0039920	NO
4_686958	23	5	16	2	38	2	33	3	28	6	-4.2911e-10	-0.000330426	-0.00189046	-2.45723e-05	-7.98241e-12	-21.5693	-8.01529	-6.27188	-10.6139	-25.5538	0	-72.0242	3.37585e-27	3UTR	FBgn0039920	NO
4_686973	18	0	13	1	34	0	29	1	22	2	NA	-0.0217573	NA	-0.0485356	-0.000631933	NA	-3.83866	NA	-3.04963	-7.36704	-6.4415e-07	-14.2553	0.0409441	3UTR	FBgn0039920	NO
4_686981	16	0	13	0	32	1	26	2	20	2	NA	NA	-0.0535565	-0.000885249	-0.000520901	NA	NA	-2.95368	-7.03008	-7.56021	-2.40298e-08	-17.544	0.00153101	3UTR	FBgn0039920	NO
4_688162	26	2	17	6	26	8	23	3	37	1	-0.000885249	-2.66392e-13	-9.30082e-17	-8.07653e-06	-0.0619247	-7.03008	-28.954	-36.7368	-11.7266	-2.81264	0	-87.2601	8.1608e-34	3UTR	FBgn0039920	NO
4_767187	435	38	279	26	252	18	410	39	288	26	-1.0602e-51	-1.22117e-36	-1.01672e-23	-1.67523e-54	-2.85629e-36	-100	-100	-100	-100	-100	0	-100	0	Nonsyn	FBgn0005666	YES
4_767199	387	27	240	11	223	8	354	22	256	8	-1.60271e-34	-6.08229e-13	-5.93665e-09	-2.62947e-27	-1.73372e-08	-100	-28.1283	-18.9421	-100	-17.8704	0	-100	0	Nonsyn	FBgn0005666	YES
4_767264	354	67	185	25	196	20	246	50	198	30	-1.19235e-113	-1.66622e-39	-2.33068e-29	-5.81609e-87	-1.12645e-48	-100	-100	-100	-100	-100	0	-100	0	Nonsyn	FBgn0005666	YES
4_767347	431	4	221	2	253	0	340	5	252	2	-0.00632452	-0.0549293	NA	-0.00030231	-0.0696153	-5.06648	-2.92905	NA	-8.10421	-2.69938	-6.84935e-09	-18.7991	0.00043668	Syn	FBgn0005666	YES
4_874383	135	82	105	43	83	39	106	54	137	59	-2.47926e-190	-2.05472e-90	-3.46253e-85	-6.46179e-120	-4.19697e-125	-100	-100	-100	-100	-100	0	-100	0	Nonsyn	FBgn0025726	YES
4_878970	155	36	94	27	79	12	114	18	173	33	-2.08026e-65	-2.62759e-52	-2.20801e-20	-3.59766e-30	-5.88388e-57	-100	-100	-100	-100	-100	0	-100	0	Nonsyn	FBgn0025726	YES
X_10330745	342	4	200	7	137	1	162	3	346	2	-0.0028019	-6.29959e-08	-0.229289	-0.00267121	-0.12193	-5.87886	-16.5802	-1.58523	-5.92656	-2.16465	-1.11022e-14	-32.1355	7.07906e-10	Nonsyn	FBgn0030191	NO
X_10347256	40	0	27	0	15	0	14	0	29	4	NA	NA	NA	NA	-1.79619e-07	NA	NA	NA	NA	-15.5324	-1.79619e-07	-15.5324	0.0114302	Nonsyn	FBgn0263997	NO
X_10368503	341	10	264	1	322	1	394	7	300	2	-5.30501e-10	-0.441841	-0.538912	-5.7663e-06	-0.0949534	-21.3572	-1.0296	-0.875587	-12.0635	-2.40147	0	-37.7273	2.64229e-12	Nonsyn	FBgn0028480	NO
X_10368599	303	5	220	2	237	0	296	2	231	4	-0.000178149	-0.0544789	NA	-0.0927281	-0.000668522	-8.63298	-2.93706	NA	-2.42409	-7.31077	-5.58983e-10	-21.3049	3.56754e-05	Nonsyn	FBgn0028480	NO
X_10368609	275	6	213	1	224	0	285	1	234	1	-8.46695e-06	-0.356485	NA	-0.476988	-0.391632	-11.6793	-1.20442	NA	-0.969297	-1.12687	-3.12106e-07	-14.9799	0.0198534	Nonsyn	FBgn0028480	NO
X_10710403	30	4	15	5	16	1	26	1	57	2	-2.06976e-07	-3.87253e-11	-0.0267782	-0.0435147	-0.00420727	-15.3907	-23.9745	-3.63352	-3.15634	-5.47304	0	-51.6281	2.42983e-18	3UTR	FBgn0052677	NO
X_10716396	168	5	71	0	72	1	90	0	105	4	-1.09492e-05	NA	-0.120502	NA	-3.26661e-05	-11.4222	NA	-2.17573	NA	-10.3292	-4.06033e-11	-23.9272	2.5935e-06	Nonsyn	FBgn0052676	NO
X_10746485	138	41	100	16	111	24	104	18	151	42	-2.62317e-79	-4.40893e-27	-2.68033e-43	-6.05796e-31	-8.50821e-80	-100	-100	-100	-100	-100	0	-100	0	Nonsyn	FBgn0003204	YES
X_10746487	132	6	95	0	113	1	106	3	149	1	-1.19539e-07	NA	-0.189121	-0.000793506	-0.249372	-15.9396	NA	-1.75844	-7.13945	-1.5109	-3.606e-12	-26.3484	2.30535e-07	Nonsyn	FBgn0003204	YES
X_10746488	132	38	94	19	109	23	106	17	149	44	-5.15739e-73	-5.59202e-34	-2.74604e-41	-1.06054e-28	-7.46013e-85	-100	-100	-100	-100	-100	0	-100	0	Nonsyn	FBgn0003204	YES
X_1075576	83	5	47	3	45	0	54	5	46	0	-3.40597e-07	-7.17615e-05	NA	-3.86259e-08	NA	-14.8926	-9.5422	NA	-17.0693	NA	0	-41.5041	6.05222e-14	Nonsyn	FBgn0040397	YES
X_10782516	12940	14	6749	14	6093	10	8350	21	7202	40	-3.42322	-0.281975	-0.833787	-0.0478493	-1.63767e-10	-0.0331509	-1.40361	-0.56987	-3.06353	-22.5326	-1.02873e-12	-27.6027	6.57825e-08	Nonsyn	FBgn0003360	NO
X_10782517	12675	8	4122	12	3762	19	8121	24	10983	48	-7.98045	-0.0497327	-3.23276e-05	-0.00659766	-6.11789e-09	-0.000342143	-3.02586	-10.3396	-5.02434	-18.912	-1.11022e-16	-37.3022	4.04174e-12	Nonsyn	FBgn0003360	NO
X_11047667	29	6	26	5	25	4	18	1	18	6	-1.00504e-11	-8.35362e-10	-9.61797e-08	-0.0301255	-3.99016e-13	-25.3234	-20.9032	-16.157	-3.51741	-28.5498	0	-94.4508	6.15044e-37	Syn	FBgn0030257	YES
X_11047679	33	8	24	7	24	9	19	5	20	6	-8.18018e-16	-1.2345e-14	-1.30714e-19	-1.49115e-10	-8.30725e-13	-34.7909	-32.0273	-100	-22.6263	-27.8164	0	-100	0	Syn	FBgn0030257	YES
X_11047750	36	22	16	6	16	6	19	12	26	16	-3.0353e-52	-1.72619e-13	-1.72619e-13	-2.38351e-29	-1.95514e-38	-100	-29.3876	-29.3876	-100	-100	0	-100	0	Nonsyn	FBgn0030257	YES
X_11047753	35	20	13	6	15	4	19	10	28	17	-9.27261e-47	-3.71492e-14	-1.0518e-08	-1.55815e-23	-1.31961e-40	-100	-30.9227	-18.3702	-100	-100	0	-100	0	Nonsyn	FBgn0030257	YES
X_11052798	132	94	91	53	121	62	97	57	117	61	-1.80469e-228	-3.88384e-122	-1.17648e-137	-1.45618e-131	-4.19365e-136	-100	-100	-100	-100	-100	0	-100	0	Nonsyn	FBgn0030258	NO
X_11138271	29	0	26	0	25	0	21	1	31	3	NA	NA	NA	-0.0351465	-2.02949e-05	NA	NA	NA	-3.36575	-10.8052	-7.00898e-07	-14.1709	0.0445441	Nonsyn	FBgn0030269	NO
X_11575555	18	5	10	1	17	3	15	1	17	4	-1.10028e-10	-0.0167364	-3.1245e-06	-0.0251046	-1.82901e-08	-22.9303	-4.09853	-12.6762	-3.69723	-17.8169	0	-61.2192	1.66194e-22	Nonsyn	FBgn0030314	YES
X_11704176	520	27	291	8	332	15	376	14	396	21	-4.79252e-31	-4.65079e-08	-4.95303e-17	-7.70488e-15	-1.09178e-24	-100	-16.8836	-100	-32.5027	-100	0	-100	0	3UTR	FBgn0011754	NO
X_11704179	520	65	297	12	336	16	374	36	400	25	-9.97277e-98	-2.41877e-13	-1.98307e-18	-1.24951e-50	-7.05965e-31	-100	-29.0502	-100	-100	-100	0	-100	0	3UTR	FBgn0011754	NO
X_11704187	579	9	349	0	390	2	421	9	440	3	-8.23646e-07	NA	-0.149967	-5.78698e-08	-0.039263	-14.0095	NA	-1.97139	-16.6651	-3.25704	-2.22045e-16	-35.903	1.6372e-11	3UTR	FBgn0011754	NO
X_11704188	574	110	345	36	386	50	417	88	432	64	-4.49382e-186	-6.1585e-52	-2.14067e-76	-2.62043e-153	-2.89268e-101	-100	-100	-100	-100	-100	0	-100	0	3UTR	FBgn0011754	NO
X_11801173	93	5	45	5	63	5	99	6	94	13	-6.01251e-07	-1.51103e-08	-8.47797e-08	-2.14468e-08	-2.12382e-21	-14.3243	-18.0079	-16.2832	-17.6577	-100	0	-100	0	3UTR	FBgn0000259	NO
X_11801285	84	1	50	0	57	2	87	3	95	4	-0.140586	NA	-0.00420727	-0.000446331	-2.20465e-05	-2.03141	NA	-5.47304	-7.71467	-10.7224	-5.41689e-12	-25.9415	3.4625e-07	3UTR	FBgn0000259	NO
X_11811805	84	0	32	0	31	5	45	0	48	0	NA	NA	-2.14278e-09	NA	NA	NA	NA	-19.9612	NA	NA	-2.14278e-09	-19.9612	0.000136681	Nonsyn	FBgn0030336	YES
X_11811939	49	6	19	0	28	1	34	0	31	0	-2.87507e-10	NA	-0.0468619	NA	NA	-21.9698	NA	-3.08389	NA	NA	-1.31624e-11	-25.0537	8.41047e-07	Nonsyn	FBgn0030336	YES
X_11812071	57	10	52	4	48	3	48	2	30	2	-6.87474e-18	-1.98543e-06	-7.64501e-05	-0.00300154	-0.00117979	-100	-13.1297	-9.47891	-5.81013	-6.74301	0	-100	0	Nonsyn	FBgn0030336	YES
X_11812074	57	14	51	4	45	6	48	4	33	9	-9.6207e-27	-1.83515e-06	-1.68425e-10	-1.43464e-06	-3.80374e-18	-100	-13.2084	-22.5045	-13.4546	-100	0	-100	0	Nonsyn	FBgn0030336	YES
X_11812089	56	22	45	3	47	6	54	5	36	9	-1.65911e-46	-6.29565e-05	-2.21398e-10	-3.86259e-08	-9.24317e-18	-100	-9.6731	-22.2311	-17.0693	-100	0	-100	0	Nonsyn	FBgn0030336	YES
X_11869891	47	3	34	2	32	2	38	0	53	6	-7.17615e-05	-0.00151503	-0.00134235	NA	-4.69309e-10	-9.5422	-6.49308	-6.614	NA	-21.4798	0	-44.129	4.38602e-15	Nonsyn	FBgn0030345	NO
X_11869969	52	2	32	1	28	1	44	1	35	1	-0.00351371	-0.0535565	-0.0468619	-0.0736402	-0.0585774	-5.65284	-2.95368	-3.08389	-2.64516	-2.86655	-3.38233e-08	-17.2021	0.00215464	Nonsyn	FBgn0030345	NO
X_12446818	32	10	32	5	22	11	45	15	33	8	-1.06683e-20	-2.53605e-09	-1.98342e-25	-7.3569e-31	-8.18018e-16	-100	-19.7927	-100	-100	-34.7909	0	-100	0	Syn	FBgn0259680	NO
X_12447020	27	5	16	0	13	0	15	1	25	3	-1.02379e-09	NA	NA	-0.0251046	-1.04628e-05	-20.6998	NA	NA	-3.69723	-11.4677	-2.22045e-16	-35.8647	1.70115e-11	Nonsyn	FBgn0259680	NO
X_12447021	28	4	16	2	13	1	15	1	25	5	-1.55051e-07	-0.000330426	-0.0217573	-0.0251046	-6.75657e-10	-15.6795	-8.01529	-3.83866	-3.69723	-21.1153	0	-52.346	1.18531e-18	Nonsyn	FBgn0259680	NO
X_12638680	123	16	63	9	67	5	91	10	72	4	-1.4954e-25	-2.23119e-15	-1.15841e-07	-9.71624e-16	-7.34622e-06	-100	-33.7411	-15.971	-34.5396	-11.8213	0	-100	0	Nonsyn	FBgn0030412	YES
X_12905666	309	0	173	1	192	3	179	5	301	4	NA	-0.28954	-0.00430113	-1.48629e-05	-0.00176905	NA	-1.38074	-5.45103	-11.1166	-6.3382	-2.83437e-11	-24.2866	1.81068e-06	Nonsyn	FBgn0030432	NO
X_13076589	23	7	12	2	10	0	14	3	19	1	-8.75715e-15	-0.000182532	NA	-1.67883e-06	-0.0317992	-32.3674	-8.60867	NA	-13.2974	-3.46417	0	-57.7376	5.40142e-21	3UTR	FBgn0265597	YES
X_13383525	145	8	21	0	40	0	48	0	70	0	-1.98643e-10	NA	NA	NA	NA	-22.3395	NA	NA	NA	NA	-1.98643e-10	-22.3395	1.2682e-05	Nonsyn	FBgn0030479	NO
X_13383542	161	0	16	1	38	0	44	0	73	4	NA	-0.0267782	NA	NA	-7.76173e-06	NA	-3.63352	NA	NA	-11.7663	-2.05087e-07	-15.3998	0.0130497	Nonsyn	FBgn0030479	NO
X_13457271	3116	99	3823	3	3619	1	1383	0	4418	129	-1.40919e-88	-3.06963	-6.05691	NA	-2.69501e-110	-100	-0.0475511	-0.00234438	NA	-100	0	-100	0	Syn	FBgn0085353	NO
X_13661908	67	0	33	2	61	2	55	1	56	0	NA	-0.00142743	-0.00480426	-0.0920502	NA	NA	-6.55259	-5.34065	-2.43109	NA	-6.012e-07	-14.3243	0.0382207	Syn	FBgn0030505	NO
X_1373324	123	3	70	3	87	1	107	3	104	3	-0.00121895	-0.000235417	-0.145607	-0.00081539	-0.000750869	-6.71037	-8.35427	-1.99877	-7.11225	-7.19465	-2.37588e-14	-31.3703	1.52129e-09	Syn	FBgn0024987	NO
X_1373346	132	30	79	9	86	9	124	15	125	19	-1.85857e-54	-1.89407e-14	-4.18769e-14	-1.50341e-23	-1.99477e-31	-100	-31.5951	-30.8046	-100	-100	0	-100	0	Nonsyn	FBgn0024987	NO
X_1373528	134	33	81	16	75	14	119	22	122	32	-4.83169e-61	-1.13393e-28	-6.81571e-25	-3.60953e-38	-3.05186e-60	-100	-100	-100	-100	-100	0	-100	0	3UTR	FBgn0024987	NO
X_1373588	130	10	82	4	99	0	99	2	126	4	-3.79575e-14	-1.2324e-05	NA	-0.0122579	-6.6515e-05	-30.902	-11.304	NA	-4.40771	-9.61812	0	-56.2318	2.43461e-20	3UTR	FBgn0024987	NO
X_1373589	130	21	82	8	98	3	99	11	128	16	-3.60156e-35	-1.95242e-12	-0.0006318	-3.14942e-17	-2.92598e-25	-100	-26.9619	-7.36725	-100	-100	0	-100	0	3UTR	FBgn0024987	NO
X_1373602	181	17	88	8	112	2	124	6	168	6	-1.50073e-24	-3.48981e-12	-0.0155093	-8.24676e-08	-4.94811e-07	-100	-26.3812	-4.17406	-16.3109	-14.5191	0	-100	0	3UTR	FBgn0024987	NO
X_1373604	208	14	94	5	117	2	131	5	185	6	-2.0554e-18	-6.34147e-07	-0.0168501	-3.26599e-06	-8.68398e-07	-100	-14.271	-4.09181	-12.6319	-13.9566	0	-100	0	3UTR	FBgn0024987	NO
X_1373614	285	6	124	2	137	6	165	7	259	6	-1.03625e-05	-0.0188094	-1.48984e-07	-1.68556e-08	-6.02465e-06	-11.4773	-3.98279	-15.7194	-17.8986	-12.0197	0	-61.0978	1.87643e-22	3UTR	FBgn0024987	NO
X_1373704	374	6	120	5	142	3	186	10	321	19	-4.72339e-05	-2.12364e-06	-0.0018385	-1.3973e-12	-2.17195e-23	-9.96042	-13.0624	-6.29972	-27.2965	-100	0	-100	0	3UTR	FBgn0024987	NO
X_1378070	204	17	168	3	122	2	216	4	201	7	-1.20991e-23	-0.00295951	-0.0182399	-0.000520319	-6.51739e-08	-100	-5.82421	-4.01325	-7.56133	-16.5462	0	-100	0	Nonsyn	FBgn0023169	YES
X_1378095	237	28	177	7	144	6	233	14	206	18	-2.47403e-42	-2.73157e-08	-1.99996e-07	-1.017e-17	-2.51855e-25	-100	-17.4158	-15.425	-100	-100	0	-100	0	Nonsyn	FBgn0023169	YES
X_1378269	273	18	174	3	160	7	247	13	215	2	-4.36225e-23	-0.00326627	-1.36329e-08	-8.24838e-16	-0.0522495	-100	-5.72574	-18.1108	-34.7909	-2.97774	0	-100	0	3UTR	FBgn0023169	YES
X_1378278	237	26	150	5	151	9	213	14	198	10	-1.50599e-38	-6.32359e-06	-7.28444e-12	-2.87474e-18	-2.60309e-12	-100	-11.9712	-25.6453	-100	-26.6743	0	-100	0	3UTR	FBgn0023169	YES
X_1378279	237	50	148	19	149	24	209	43	197	27	-7.34997e-88	-6.01727e-30	-6.0994e-40	-2.82319e-75	-1.02924e-42	-100	-100	-100	-100	-100	0	-100	0	3UTR	FBgn0023169	YES
X_1378284	251	65	154	25	160	28	227	56	222	45	-3.08701e-120	-1.24411e-41	-1.99766e-47	-1.76712e-102	-2.23758e-78	-100	-100	-100	-100	-100	0	-100	0	3UTR	FBgn0023169	YES
X_1378478	206	2	127	1	139	1	180	4	170	3	-0.0483324	-0.212552	-0.232636	-0.000261664	-0.00305969	-3.05372	-1.65296	-1.57234	-8.24858	-5.79097	-1.49883e-09	-20.3186	9.56226e-05	3UTR	FBgn0023169	YES
X_14274268	31	17	17	8	10	1	23	3	28	17	-1.62187e-39	-1.46677e-18	-0.0167364	-8.07653e-06	-1.31961e-40	-100	-100	-4.09853	-11.7266	-100	0	-100	0	Nonsyn	FBgn0002917	YES
X_14791453	23	7	19	7	27	8	22	2	30	6	-8.75715e-15	-1.81046e-15	-1.31973e-16	-0.000631933	-1.2545e-11	-32.3674	-33.9642	-36.7368	-7.36704	-25.1017	0	-100	8.82151e-55	Nonsyn	FBgn0003301	YES
X_14793274	29	2	21	0	12	1	30	0	24	2	-0.00110232	NA	-0.0200837	NA	-0.000753405	-6.81089	NA	-3.91787	NA	-7.19128	-1.64977e-08	-17.92	0.00105131	Nonsyn	FBgn0003301	YES
X_14829776	49	3	30	0	31	0	30	2	48	2	-8.13344e-05	NA	NA	-0.00117979	-0.00300154	-9.41698	NA	NA	-6.74301	-5.81013	-2.87407e-10	-21.9701	1.83469e-05	Nonsyn	FBgn0030581	YES
X_14829820	48	3	27	1	24	1	26	2	39	2	-7.64501e-05	-0.0451883	-0.0401674	-0.000885249	-0.00199053	-9.47891	-3.11943	-3.23472	-7.03008	-6.22035	-2.34035e-13	-29.0835	1.49666e-08	Nonsyn	FBgn0030581	YES
X_14829821	48	9	27	5	24	3	27	7	39	9	-1.61714e-16	-1.02379e-09	-9.21877e-06	-3.15358e-14	-2.07125e-17	-36.7368	-20.6998	-11.5943	-31.0878	-100	0	-100	0	Nonsyn	FBgn0030581	YES
X_14933265	32	0	25	1	28	0	42	3	46	1	NA	-0.041841	NA	-5.11243e-05	-0.0769875	NA	-3.19473	NA	-9.88128	-2.60236	-1.55229e-07	-15.6784	0.00987896	3UTR	FBgn0264078	NO
X_14933366	42	1	43	1	51	0	55	4	69	0	-0.0702929	-0.0719665	NA	-2.49121e-06	NA	-2.69003	-2.66732	NA	-12.9027	NA	-1.17421e-08	-18.2601	0.000748357	3UTR	FBgn0264078	NO
X_15098592	19	10	11	3	10	8	10	6	13	9	-1.55815e-23	-7.63874e-07	-2.74354e-21	-4.56584e-15	-7.2674e-23	-100	-14.0849	-100	-33.0232	-100	0	-100	0	Nonsyn	FBgn0030613	NO
X_15111879	29	24	18	12	14	8	17	6	13	5	-2.69361e-62	-8.79492e-30	-1.81999e-19	-2.66392e-13	-1.66429e-11	-100	-100	-100	-28.954	-24.819	0	-100	0	Nonsyn	FBgn0030613	NO
X_15112035	44	4	18	4	15	0	23	0	27	2	-1.00626e-06	-2.34844e-08	NA	NA	-0.00095504	-13.8093	-17.5669	NA	NA	-6.95423	0	-38.3304	1.44577e-12	Nonsyn	FBgn0030613	NO
X_15112038	38	0	17	5	14	0	16	0	26	3	NA	-7.95753e-11	NA	NA	-1.18127e-05	NA	-23.2543	NA	NA	-11.3463	-8.88178e-16	-34.6007	6.01971e-11	Nonsyn	FBgn0030613	NO
X_15112129	28	6	22	3	11	3	17	1	17	2	-7.98241e-12	-7.03187e-06	-7.63874e-07	-0.0284519	-0.000374075	-25.5538	-11.8651	-14.0849	-3.57373	-7.89124	0	-62.9687	2.8898e-23	Syn	FBgn0030613	NO
X_15387541	29	5	19	10	31	11	36	10	25	2	-1.50182e-09	-1.55815e-23	-2.34804e-23	-4.17797e-20	-0.000818035	-20.3166	-100	-100	-100	-7.10901	0	-100	0	3UTR	FBgn0263257	YES
X_15388627	29	2	24	8	17	8	21	13	15	0	-0.00110232	-4.39158e-17	-1.46677e-18	-1.60705e-31	NA	-6.81089	-100	-100	-100	NA	0	-100	0	3UTR	FBgn0263257	YES
X_15389791	47	4	23	0	21	0	18	0	26	3	-1.31685e-06	NA	NA	NA	-1.18127e-05	-13.5403	NA	NA	NA	-11.3463	-1.55553e-11	-24.8866	9.93895e-07	Nonsyn	FBgn0263257	YES
X_15390365	33	2	17	1	15	0	11	1	11	1	-0.00142743	-0.0284519	NA	-0.01841	-0.01841	-6.55259	-3.57373	NA	-4.00405	-4.00405	-1.33143e-08	-18.1344	0.00084851	Syn	FBgn0263257	YES
X_1555187	403	124	23	0	45	0	77	0	30	0	-1.418e-238	NA	NA	NA	NA	-100	NA	NA	NA	NA	0	-100	0	Nonsyn	FBgn0025390	NO
X_1556153	60	2	26	0	18	0	64	1	28	2	-0.00465153	NA	NA	-0.107113	-0.0010274	-5.37288	NA	NA	-2.28695	-6.88124	-4.84053e-07	-14.5411	0.0307819	Nonsyn	FBgn0025390	NO
X_1556246	97	0	20	0	18	0	89	0	54	37	NA	NA	NA	NA	-8.38567e-90	NA	NA	NA	NA	-100	0	-100	0	Nonsyn	FBgn0025390	NO
X_15831378	249	6	175	3	167	4	219	3	182	1	-4.81377e-06	-0.00331923	-0.00019672	-0.00619163	-0.304603	-12.244	-5.70968	-8.53383	-5.08765	-1.33719	-5.10703e-15	-32.9124	3.25575e-10	Nonsyn	FBgn0000319	NO
X_15862771	165	4	101	0	120	1	110	0	146	3	-0.000187878	NA	-0.200837	NA	-0.00198972	-8.57981	NA	-1.704	NA	-6.22076	-6.7945e-08	-16.5046	0.0043266	Nonsyn	FBgn0001105	NO
X_15897293	478	4	207	1	201	3	261	5	398	1	-0.00902444	-0.346444	-0.00488513	-8.90361e-05	-0.666109	-4.71233	-1.22826	-5.324	-9.32651	-0.720937	-5.55007e-10	-21.312	3.54222e-05	Nonsyn	FBgn0003392	YES
X_15897294	467	113	205	67	199	50	255	101	389	106	-6.88449e-204	-7.84501e-132	-3.89719e-92	-3.18602e-208	-1.18926e-197	-100	-100	-100	-100	-100	0	-100	0	Nonsyn	FBgn0003392	YES
X_16080942	78	1	64	1	51	1	60	1	70	3	-0.130544	-0.107113	-0.0853557	-0.100418	-0.000235417	-2.10061	-2.28695	-2.5033	-2.3482	-8.35427	-2.28725e-08	-17.5933	0.00145737	Nonsyn	FBgn0028397	NO
X_16289052	108	2	66	2	80	1	63	1	99	1	-0.0144725	-0.0056024	-0.133891	-0.105439	-0.16569	-4.24273	-5.18736	-2.07693	-2.30188	-1.87934	-1.53705e-07	-15.6882	0.00978224	Syn	FBgn0011571	NO
X_16337954	119	4	63	2	75	1	97	2	102	2	-5.32628e-05	-0.00511663	-0.125523	-0.0117883	-0.0129777	-9.8403	-5.27782	-2.13737	-4.44654	-4.351	-4.84524e-12	-26.053	3.09717e-07	3UTR	FBgn0011764	NO
X_16338499	32	3	49	1	58	3	104	4	61	4	-2.23664e-05	-0.0820084	-0.000134697	-3.14635e-05	-3.78146e-06	-10.708	-2.54166	-8.91255	-10.3667	-12.4854	0	-45.0143	1.80997e-15	3UTR	FBgn0011764	NO
X_16436397	51	1	24	1	55	2	37	2	61	1	-0.0853557	-0.0401674	-0.00392278	-0.00179286	-0.102092	-2.5033	-3.23472	-5.54291	-6.32484	-2.33249	-2.19241e-09	-19.9383	0.000139843	Nonsyn	FBgn0026575	NO
X_16558802	90	0	65	1	69	0	73	0	85	27	NA	-0.108787	NA	NA	-1.07169e-53	NA	-2.27227	NA	NA	-100	0	-100	0	Syn	FBgn0011826	NO
X_16611972	26	2	19	0	22	0	24	1	31	2	-0.000885249	NA	NA	-0.0401674	-0.0012598	-7.03008	NA	NA	-3.23472	-6.67743	-4.38615e-08	-16.9422	0.00279358	Nonsyn	FBgn0025743	NO
X_16681534	39	4	22	2	32	3	28	3	20	2	-6.13773e-07	-0.000631933	-2.23664e-05	-1.48468e-05	-0.000520901	-14.3036	-7.36704	-10.708	-11.1177	-7.56021	0	-51.0566	4.30277e-18	Nonsyn	FBgn0000152	YES
X_1676054	12	1	10	2	13	1	20	2	12	2	-0.0200837	-0.000124728	-0.0217573	-0.000520901	-0.000182532	-3.91787	-8.98944	-3.83866	-7.56021	-8.60867	-5.10703e-15	-32.9149	3.24778e-10	Nonsyn	FBgn0023531	YES
X_1676066	12	2	11	2	12	5	20	5	14	1	-0.000182532	-0.000152278	-1.02561e-11	-1.98544e-10	-0.023431	-8.60867	-8.78988	-25.3032	-22.34	-3.76539	0	-68.8071	8.42271e-26	Nonsyn	FBgn0023531	YES
X_1676597	26	18	12	8	20	15	32	23	18	16	-1.61298e-44	-3.00893e-20	-3.43969e-38	-3.78023e-57	-5.70301e-43	-100	-100	-100	-100	-100	0	-100	0	Nonsyn	FBgn0023531	YES
X_16802299	24	4	16	0	12	0	19	0	23	0	-8.08991e-08	NA	NA	NA	NA	-16.3301	NA	NA	NA	NA	-8.08991e-08	-16.3301	0.00515093	Nonsyn	FBgn0030793	NO
X_16934318	408	38	276	10	347	18	230	28	290	22	-8.66146e-53	-6.84272e-11	-3.2946e-21	-1.02528e-42	-3.11531e-29	-100	-23.4053	-100	-100	-100	0	-100	0	Nonsyn	FBgn0027556	NO
X_17097065	17	2	10	2	37	8	72	31	48	22	-0.000374075	-0.000124728	-2.2612e-15	-1.74157e-66	-2.14794e-48	-7.89124	-8.98944	-33.7411	-100	-100	0	-100	0	Nonsyn	FBgn0030816	NO
X_1781840	75	37	46	15	35	16	37	20	50	26	-5.92268e-82	-1.08996e-30	-1.47334e-35	-4.5264e-46	-7.47691e-59	-100	-100	-100	-100	-100	0	-100	0	Nonsyn	FBgn0026086	YES
X_1784005	87	21	29	16	36	21	68	30	44	28	-3.33498e-39	-2.48615e-37	-2.65803e-49	-8.40454e-65	-7.26069e-67	-100	-100	-100	-100	-100	0	-100	0	3UTR	FBgn0026086	YES
X_1784034	66	9	23	10	26	8	55	16	40	15	-3.47367e-15	-1.91801e-22	-9.30082e-17	-1.04612e-31	-8.64865e-32	-33.3028	-100	-36.7368	-100	-100	0	-100	0	3UTR	FBgn0026086	YES
X_1784035	66	4	23	5	27	7	55	7	42	8	-5.18775e-06	-4.2911e-10	-3.15358e-14	-6.91712e-12	-6.8616e-15	-12.1692	-21.5693	-31.0878	-25.697	-32.6097	0	-100	2.15053e-49	3UTR	FBgn0026086	YES
X_1784036	66	15	23	15	27	12	55	16	43	19	-5.53945e-28	-1.08269e-36	-8.12212e-27	-1.04612e-31	-1.34727e-41	-100	-100	-100	-100	-100	0	-100	0	3UTR	FBgn0026086	YES
X_1785204	87	4	42	4	40	4	73	8	66	14	-1.55797e-05	-8.31902e-07	-6.81059e-07	-7.46262e-13	-9.54405e-26	-11.0695	-13.9996	-14.1996	-27.9237	-100	0	-100	0	3UTR	FBgn0026086	YES
X_1785212	88	6	45	8	39	9	71	14	65	16	-1.0537e-08	-1.24753e-14	-2.07125e-17	-2.94467e-25	-2.24322e-30	-18.3684	-32.0183	-100	-100	-100	0	-100	0	3UTR	FBgn0026086	YES
X_1785216	84	28	43	14	39	8	69	22	60	31	-2.49715e-56	-1.00164e-28	-3.59263e-15	-4.46451e-44	-9.12974e-70	-100	-100	-33.2711	-100	-100	0	-100	0	3UTR	FBgn0026086	YES
X_1785441	45	8	34	2	44	7	56	10	40	4	-1.24753e-14	-0.00151503	-1.32741e-12	-5.67727e-18	-6.81059e-07	-32.0183	-6.49308	-27.3478	-100	-14.1996	0	-100	0	3UTR	FBgn0026086	YES
X_1785444	48	5	34	0	44	6	58	8	40	4	-2.10889e-08	NA	-1.46178e-10	-1.08813e-13	-6.81059e-07	-17.6745	NA	-22.6462	-29.8492	-14.1996	0	-84.3696	1.469e-32	3UTR	FBgn0026086	YES
X_1785543	39	13	29	5	28	2	64	16	56	0	-6.23771e-27	-1.50182e-09	-0.0010274	-1.69371e-30	NA	-100	-20.3166	-6.88124	-100	NA	0	-100	0	3UTR	FBgn0026086	YES
X_1785888	25	14	18	6	32	20	54	31	16	5	-5.85873e-33	-3.99016e-13	-6.47709e-48	-8.74723e-72	-5.62492e-11	-100	-28.5498	-100	-100	-23.6012	0	-100	0	3UTR	FBgn0026086	YES
X_1785903	24	4	18	4	29	5	57	17	18	2	-8.08991e-08	-2.34844e-08	-1.50182e-09	-8.197e-34	-0.000420376	-16.3301	-17.5669	-20.3166	-100	-7.77457	0	-100	0	3UTR	FBgn0026086	YES
X_1786528	44	1	41	3	43	3	67	6	71	4	-0.0736402	-4.75319e-05	-5.489e-05	-1.99958e-09	-6.94735e-06	-2.64516	-9.95413	-9.81021	-20.0303	-11.8772	0	-54.317	1.65175e-19	3UTR	FBgn0026086	YES
X_17950039	35	4	17	0	20	0	25	0	28	0	-3.92814e-07	NA	NA	NA	NA	-14.7499	NA	NA	NA	NA	-3.92814e-07	-14.7499	0.0249834	Syn	FBgn0003380	YES
X_17950057	39	15	16	5	26	11	29	17	26	8	-5.4139e-32	-5.62492e-11	-2.15903e-24	-3.18402e-40	-9.30082e-17	-100	-23.6012	-100	-100	-36.7368	0	-100	0	Nonsyn	FBgn0003380	YES
X_17952716	48	6	23	0	18	0	34	1	24	2	-2.52664e-10	NA	NA	-0.0569038	-0.000753405	-22.099	NA	NA	-2.89471	-7.19128	-1.05471e-14	-32.185	6.73762e-10	Nonsyn	FBgn0003380	YES
X_17952717	48	5	23	0	17	0	34	1	24	2	-2.10889e-08	NA	NA	-0.0569038	-0.000753405	-17.6745	NA	NA	-2.89471	-7.19128	-8.78519e-13	-27.7605	5.61828e-08	Nonsyn	FBgn0003380	YES
X_18170110	44	2	16	2	20	3	34	7	36	6	-0.00252784	-0.000330426	-5.21847e-06	-1.89094e-13	-4.07995e-11	-5.98165	-8.01529	-12.1633	-29.2967	-23.9223	0	-79.3793	2.15889e-30	Nonsyn	FBgn0030897	NO
X_18170111	47	11	16	1	20	5	34	5	37	9	-4.71285e-21	-0.0267782	-1.98544e-10	-3.4945e-09	-1.21958e-17	-100	-3.63352	-22.34	-19.4721	-100	0	-100	0	Syn	FBgn0030897	NO
X_18170120	51	1	21	1	21	0	35	4	41	4	-0.0853557	-0.0351465	NA	-3.92814e-07	-7.53679e-07	-2.5033	-3.36575	NA	-14.7499	-14.0983	-8.88178e-16	-34.7173	5.35739e-11	Syn	FBgn0030897	NO
X_18174056	47	7	14	1	16	4	36	6	19	0	-2.16899e-12	-0.023431	-1.40053e-08	-4.07995e-11	NA	-26.8567	-3.76539	-18.0838	-23.9223	NA	0	-72.6283	1.84509e-27	3UTR	FBgn0030897	NO
X_18201429	113	68	40	14	50	23	102	61	96	49	-1.06746e-157	-2.97965e-29	-1.4147e-50	-2.21258e-141	-5.10226e-109	-100	-100	-100	-100	-100	0	-100	0	Nonsyn	FBgn0083228	YES
X_18201447	101	5	38	5	41	3	89	11	90	6	-9.0623e-07	-6.26866e-09	-4.75319e-05	-9.26551e-18	-1.20712e-08	-13.914	-18.8877	-9.95413	-100	-18.2324	0	-100	0	Syn	FBgn0083228	YES
X_18606868	40	4	20	0	21	0	15	0	31	0	-6.81059e-07	NA	NA	NA	NA	-14.1996	NA	NA	NA	NA	-6.81059e-07	-14.1996	0.0432874	Nonsyn	FBgn0030940	NO
X_18607843	21	1	21	0	13	1	10	2	19	1	-0.0351465	NA	-0.0217573	-0.000124728	-0.0317992	-3.36575	NA	-3.83866	-8.98944	-3.46417	-2.90153e-09	-19.658	0.000185048	Nonsyn	FBgn0030940	NO
X_18829643	51	1	39	2	35	5	61	2	92	1	-0.0853557	-0.00199053	-4.07124e-09	-0.00480426	-0.153975	-2.5033	-6.22035	-19.3193	-5.34065	-1.94697	-4.44089e-16	-35.3306	2.90161e-11	3UTR	FBgn0259927	NO
X_18890948	39	5	22	0	41	0	26	0	29	1	-7.18052e-09	NA	NA	NA	-0.0485356	-18.7519	NA	NA	NA	-3.04963	-3.40188e-10	-21.8015	2.17149e-05	Syn	FBgn0030974	NO
X_1891878	209	9	147	0	198	0	153	1	103	1	-1.33285e-10	NA	NA	-0.256067	-0.172385	-22.7385	NA	NA	-1.48762	-1.84298	-4.76785e-12	-26.0691	3.04773e-07	Syn	FBgn0000117	NO
X_19065441	39	0	25	2	26	0	28	0	20	3	NA	-0.000818035	NA	NA	-5.21847e-06	NA	-7.10901	NA	NA	-12.1633	-4.26713e-09	-19.2723	0.000272102	Nonsyn	FBgn0030979	NO
X_19283879	80	1	72	0	53	1	87	2	68	2	-0.133891	NA	-0.0887029	-0.00956592	-0.00593763	-2.07693	NA	-2.46649	-4.65433	-5.12941	-5.99511e-07	-14.3272	0.0381139	Nonsyn	FBgn0031011	YES
X_19283881	80	7	74	2	53	2	88	6	68	5	-1.04397e-10	-0.00699738	-0.0036477	-1.0537e-08	-1.24861e-07	-22.9828	-4.96572	-5.61548	-18.3684	-15.8961	0	-67.8285	2.24097e-25	Nonsyn	FBgn0031011	YES
X_19283890	92	3	81	2	59	3	93	6	74	4	-0.000525538	-0.00833471	-0.000141736	-1.47151e-08	-8.19433e-06	-7.55135	-4.79149	-8.86162	-18.0344	-11.7121	0	-50.9509	4.78219e-18	Nonsyn	FBgn0031011	YES
X_19284344	64	2	52	0	48	0	69	4	53	1	-0.00527627	NA	NA	-6.19784e-06	-0.0887029	-5.24717	NA	NA	-11.9913	-2.46649	-2.76847e-09	-19.705	0.000176564	Nonsyn	FBgn0031011	YES
X_19506932	384	12	227	3	257	2	313	11	257	3	-4.86055e-12	-0.00683318	-0.0721115	-1.06676e-11	-0.00958524	-26.0499	-4.98938	-2.66538	-25.2638	-4.65232	0	-63.6208	1.5055e-23	Nonsyn	FBgn0027621	YES
X_19506933	377	7	228	2	257	3	312	1	252	3	-4.3298e-06	-0.0581238	-0.00958524	-0.522176	-0.00908787	-12.35	-2.8741	-4.65232	-0.899503	-4.70536	-8.58269e-12	-25.4813	5.48487e-07	Nonsyn	FBgn0027621	YES
X_19506935	346	10	211	0	237	4	290	4	242	1	-6.10181e-10	NA	-0.000735398	-0.00154516	-0.405021	-21.2173	NA	-7.21547	-6.4734	-1.0995	-2.22045e-16	-36.0056	1.47756e-11	Nonsyn	FBgn0027621	YES
X_19506984	383	5	227	1	250	2	304	3	251	0	-0.000518671	-0.379916	-0.0686266	-0.0150452	NA	-7.5645	-1.15176	-2.71319	-4.20421	NA	-1.62326e-07	-15.6337	0.0103303	Nonsyn	FBgn0027621	YES
X_19507053	456	8	273	0	329	0	316	0	303	7	-1.37278e-06	NA	NA	NA	-1.03008e-06	-13.4987	NA	NA	NA	-13.7859	-1.41409e-12	-27.2846	9.04183e-08	Nonsyn	FBgn0027621	YES
X_19508103	643	8	357	0	308	0	327	0	426	3	-1.65918e-05	NA	NA	NA	-0.0361768	-11.0066	NA	NA	NA	-3.33737	-5.89506e-07	-14.344	0.037479	Nonsyn	FBgn0027621	YES
X_19508447	360	28	248	12	236	16	251	28	273	34	-4.40249e-37	-2.86486e-14	-6.95863e-21	-1.32833e-41	-7.10276e-52	-100	-31.1838	-100	-100	-100	0	-100	0	Nonsyn	FBgn0027621	YES
X_19508448	362	7	246	0	233	3	251	3	272	3	-3.32261e-06	NA	-0.00733949	-0.00899028	-0.0111724	-12.6148	NA	-4.91815	-4.7161	-4.49989	-2.41596e-12	-26.7489	1.54471e-07	Nonsyn	FBgn0027621	YES
X_19508456	340	7	234	1	215	1	220	0	278	2	-2.2034e-06	-0.391632	-0.359833	NA	-0.0829653	-13.0255	-1.12687	-1.19664	NA	-2.53053	-1.71795e-08	-17.8795	0.00109475	Nonsyn	FBgn0027621	YES
X_19641588	93	9	72	8	73	4	95	29	120	12	-8.66722e-14	-6.65468e-13	-7.76173e-06	-5.76744e-57	-4.26701e-18	-30.0762	-28.0383	-11.7663	-100	-100	0	-100	0	3UTR	FBgn0031048	NO
X_19729029	27	9	16	5	12	1	25	1	28	1	-4.6644e-19	-5.62492e-11	-0.0200837	-0.041841	-0.0468619	-100	-23.6012	-3.91787	-3.19473	-3.08389	0	-100	0	3UTR	FBgn0031064	NO
X_19729176	29	4	24	1	19	1	19	0	28	2	-1.79619e-07	-0.0401674	-0.0317992	NA	-0.0010274	-15.5324	-3.23472	-3.46417	NA	-6.88124	-2.27263e-13	-29.1126	1.45381e-08	3UTR	FBgn0031064	NO
X_2112342	174	18	112	0	94	11	153	19	139	16	-1.09693e-26	NA	-1.73832e-17	-1.16948e-29	-1.1657e-24	-100	NA	-100	-100	-100	0	-100	0	3UTR	FBgn0000382	YES
X_2112355	160	13	109	6	93	7	146	17	146	5	-2.78969e-18	-3.82084e-08	-3.05473e-10	-3.38669e-26	-5.5446e-06	-100	-17.0802	-21.9092	-100	-12.1027	0	-100	0	3UTR	FBgn0000382	YES
X_2112356	164	23	117	8	97	18	153	32	154	17	-7.30608e-37	-3.54636e-11	-1.54937e-31	-1.08229e-56	-8.72647e-26	-100	-24.0625	-100	-100	-100	0	-100	0	3UTR	FBgn0000382	YES
X_2112609	190	10	157	3	164	2	202	3	193	9	-1.72723e-12	-0.0024448	-0.0317608	-0.00495283	-6.56948e-11	-27.0845	-6.01501	-3.46536	-5.31027	-23.446	0	-65.3212	2.74944e-24	3UTR	FBgn0000382	YES
X_2112610	189	17	157	5	162	4	202	3	194	9	-3.19759e-24	-7.89058e-06	-0.000175158	-0.00495283	-6.87874e-11	-100	-11.7498	-8.64991	-5.31027	-23.4	0	-100	0	3UTR	FBgn0000382	YES
X_21206549	422	7	329	1	403	2	496	2	473	3	-8.9853e-06	-0.550628	-0.158639	-0.225361	-0.0470805	-11.6199	-0.859409	-1.9194	-1.60062	-3.07934	-5.17882e-09	-19.0787	0.000330202	Nonsyn	FBgn0052521	NO
X_2127357	75	0	45	7	21	0	27	0	69	0	NA	-1.56963e-12	NA	NA	NA	NA	-27.1802	NA	NA	NA	-1.56963e-12	-27.1802	1.00364e-07	Nonsyn	FBgn0004861	NO
X_2128058	20	0	14	5	16	0	15	0	13	0	NA	-2.58528e-11	NA	NA	NA	NA	-24.3786	NA	NA	NA	-2.58529e-11	-24.3786	1.65159e-06	Nonsyn	FBgn0004861	NO
X_21628599	371	7	186	1	171	4	208	5	305	9	-3.90015e-06	-0.311297	-0.000215297	-3.04907e-05	-3.66192e-09	-12.4545	-1.31862	-8.4436	-10.3981	-19.4253	0	-52.0401	1.60945e-18	Syn	FBgn0024807	NO
X_2177387	161	7	89	0	73	0	74	0	68	2	-1.42318e-08	NA	NA	NA	-0.00593763	-18.0678	NA	NA	NA	-5.12941	-8.42529e-11	-23.1972	5.38014e-06	Nonsyn	FBgn0011576	NO
X_2177531	82	1	72	0	45	0	63	0	45	4	-0.137239	NA	NA	NA	-1.10295e-06	-2.05387	NA	NA	NA	-13.7175	-1.4144e-07	-15.7714	0.00900224	Nonsyn	FBgn0011576	NO
X_2177536	79	1	74	0	51	0	61	1	44	5	-0.132218	NA	NA	-0.102092	-1.34501e-08	-2.08869	NA	NA	-2.33249	-18.1243	-1.61671e-10	-22.5455	1.03222e-05	Syn	FBgn0011576	NO
X_2178166	91	1	73	3	64	2	61	1	79	2	-0.152301	-0.000266487	-0.00527627	-0.102092	-0.00794164	-1.95708	-8.23032	-5.24717	-2.33249	-4.8396	-1.52072e-10	-22.6067	9.70966e-06	Nonsyn	FBgn0011576	NO
X_2208372	42	4	24	0	28	0	26	0	56	3	-8.31902e-07	NA	NA	NA	-0.000121309	-13.9996	NA	NA	NA	-9.01723	-1.00911e-10	-23.0168	6.44367e-06	Nonsyn	FBgn0053548	YES
X_2216189	115	0	55	0	71	0	88	0	101	6	NA	NA	NA	NA	-2.41875e-08	NA	NA	NA	NA	-17.5374	-2.41875e-08	-17.5374	0.00154101	Nonsyn	FBgn0004397	YES
X_2216197	118	1	62	3	80	0	90	3	103	10	-0.19749	-0.000164277	NA	-0.000492859	-3.5021e-15	-1.71919	-8.71404	NA	-7.61553	-33.2711	0	-51.3198	3.30704e-18	Syn	FBgn0004397	YES
X_2216615	76	1	79	1	59	0	64	1	78	3	-0.127197	-0.132218	NA	-0.107113	-0.00032394	-2.12495	-2.08869	NA	-2.28695	-8.03511	-4.86663e-07	-14.5357	0.0309474	Nonsyn	FBgn0004397	YES
X_2217806	102	31	45	15	68	12	61	19	70	15	-1.0245e-60	-7.3569e-31	-3.19358e-21	-4.85749e-38	-1.47992e-27	-100	-100	-100	-100	-100	0	-100	0	Nonsyn	FBgn0004397	YES
X_2217899	94	3	59	0	75	3	98	0	91	2	-0.000559573	NA	-0.000288602	NA	-0.0104296	-7.48862	NA	-8.15061	NA	-4.56832	-1.67485e-09	-20.2075	0.000106845	Nonsyn	FBgn0004397	YES
X_22494163	78	2	61	7	38	1	54	2	52	0	-0.00774839	-1.47411e-11	-0.0635983	-0.00378406	NA	-4.86414	-24.9404	-2.7868	-5.57885	NA	0	-38.1702	1.69703e-12	Syn	FBgn0027279	YES
X_22502638	231	8	106	2	125	1	164	6	210	7	-7.81237e-09	-0.0139661	-0.209205	-4.29694e-07	-8.78065e-08	-18.6676	-4.2781	-1.66722	-14.6602	-16.2481	0	-55.5212	4.95435e-20	Nonsyn	FBgn0027279	YES
X_22502642	218	5	110	3	124	3	161	9	206	8	-3.81155e-05	-0.000883331	-0.00124764	-1.29773e-11	-3.19427e-09	-10.1749	-7.03225	-6.68712	-25.0678	-19.5619	0	-68.524	1.11786e-25	Nonsyn	FBgn0027279	YES
X_22502707	168	2	115	1	106	2	116	0	160	3	-0.0332129	-0.192469	-0.0139661	NA	-0.00257916	-3.42138	-1.74251	-4.2781	NA	-5.96158	-2.04322e-07	-15.4036	0.0130012	Nonsyn	FBgn0027279	YES
X_22502709	170	5	115	1	104	1	113	0	156	5	-1.15928e-05	-0.192469	-0.174059	NA	-7.64988e-06	-11.3651	-1.74251	-1.83413	NA	-11.7808	-2.48035e-12	-26.7226	1.58587e-07	Syn	FBgn0027279	YES
X_22502711	170	5	114	0	105	0	113	2	157	1	-1.15928e-05	NA	NA	-0.0157735	-0.262762	-11.3651	NA	NA	-4.1573	-1.46501	-4.19224e-08	-16.9874	0.00267012	Nonsyn	FBgn0027279	YES
X_22502713	173	87	116	59	104	54	111	61	158	88	-1.6766e-191	-8.21716e-131	-1.54475e-120	-4.39676e-138	-3.32062e-199	-100	-100	-100	-100	-100	0	-100	0	Nonsyn	FBgn0027279	YES
X_22502726	164	8	112	5	95	7	112	11	144	12	-5.29276e-10	-1.51159e-06	-3.55265e-10	-1.28532e-16	-4.04131e-17	-21.3595	-13.4024	-21.7582	-36.7368	-100	0	-100	0	Nonsyn	FBgn0027279	YES
X_22502735	157	13	110	6	91	11	114	12	151	20	-2.16991e-18	-4.0355e-08	-1.19703e-17	-2.25614e-18	-9.93343e-32	-100	-17.0256	-100	-100	-100	0	-100	0	Nonsyn	FBgn0027279	YES
X_22980987	51	8	23	5	35	3	54	10	52	8	-3.65258e-14	-4.2911e-10	-2.94032e-05	-3.82719e-18	-4.31028e-14	-30.9407	-21.5693	-10.4344	-100	-30.7758	0	-100	0	3UTR	FBgn0016976	NO
X_22982709	77	49	55	40	44	31	58	39	63	43	-6.53684e-116	-9.92778e-99	-4.25018e-76	-4.69549e-94	-5.21925e-104	-100	-100	-100	-100	-100	0	-100	0	Nonsyn	FBgn0016975	YES
X_2381003	30	2	16	0	12	2	17	0	34	0	-0.00117979	NA	-0.000182532	NA	NA	-6.74301	NA	-8.60867	NA	NA	-2.15203e-07	-15.3517	0.0136927	Nonsyn	FBgn0264598	NO
X_2381049	36	15	12	5	15	10	15	5	31	6	-1.20466e-32	-1.02561e-11	-5.09612e-25	-3.87253e-11	-1.55335e-11	-100	-25.3032	-100	-23.9745	-24.888	0	-100	0	Nonsyn	FBgn0264598	NO
X_2381060	36	0	15	2	12	0	15	3	24	0	NA	-0.000289439	NA	-2.0959e-06	NA	NA	-8.14771	NA	-13.0755	NA	-6.06548e-10	-21.2232	3.87099e-05	Nonsyn	FBgn0264598	NO
X_2628866	43	13	22	4	35	10	41	13	32	15	-2.79156e-26	-5.58405e-08	-3.02201e-20	-1.34895e-26	-1.23169e-33	-100	-16.7008	-100	-100	-100	0	-100	0	Nonsyn	FBgn0267350	YES
X_2677613	75	4	29	3	48	2	46	6	77	1	-8.64445e-06	-1.65391e-05	-0.00300154	-1.93411e-10	-0.12887	-11.6586	-11.0098	-5.81013	-22.3662	-2.11269	0	-52.9574	6.43195e-19	3UTR	FBgn0003371	NO
X_3859628	898	73	458	20	242	21	666	41	761	64	-2.19573e-95	-6.47796e-22	-3.16082e-29	-2.53537e-49	-8.19714e-85	-100	-100	-100	-100	-100	0	-100	0	ncRNA	FBgn0019661	NO
X_3859645	899	78	424	31	234	18	637	53	719	98	-4.71131e-104	-4.90695e-40	-2.62389e-24	-2.75635e-70	-2.5779e-150	-100	-100	-100	-100	-100	0	-100	0	ncRNA	FBgn0019661	NO
X_3953250	285	21	155	3	217	11	258	21	282	6	-1.05106e-27	-0.0023577	-2.02863e-13	-1.25122e-28	-9.76107e-06	-100	-6.05125	-29.2264	-100	-11.5371	0	-100	0	3UTR	FBgn0029687	NO
X_3953264	253	52	147	9	208	26	247	52	258	24	-1.1892e-90	-5.71664e-12	-4.30812e-40	-2.97314e-91	-6.34942e-34	-100	-25.8876	-100	-100	-100	0	-100	0	3UTR	FBgn0029687	NO
X_3953291	221	7	158	7	199	5	238	4	224	15	-1.2416e-07	-1.2499e-08	-2.46923e-05	-0.000746986	-1.36858e-19	-15.9017	-18.1976	-10.609	-7.19984	-100	0	-100	0	3UTR	FBgn0029687	NO
X_3962737	26	0	32	0	30	0	41	0	26	4	NA	NA	NA	NA	-1.13515e-07	NA	NA	NA	NA	-15.9913	-1.13515e-07	-15.9913	0.0072266	Nonsyn	FBgn0029688	NO
X_4533331	27	6	15	7	19	10	32	7	39	14	-6.28089e-12	-2.3257e-16	-1.55815e-23	-1.18657e-13	-1.9398e-29	-25.7935	-36.0437	-100	-29.7623	-100	0	-100	0	Nonsyn	FBgn0029708	YES
X_4632376	85	0	57	0	54	0	38	0	126	7	NA	NA	NA	NA	-2.59432e-09	NA	NA	NA	NA	-19.7699	-2.59432e-09	-19.7699	0.000165463	Nonsyn	FBgn0025388	NO
X_4634344	331	0	77	0	122	12	73	0	323	0	NA	NA	-5.23732e-18	NA	NA	NA	NA	-100	NA	NA	0	-100	0	Syn	FBgn0025388	NO
X_4707186	204	0	55	0	99	0	87	0	64	25	NA	NA	NA	NA	-1.44013e-52	NA	NA	NA	NA	-100	0	-100	0	Syn	FBgn0029722	NO
X_4927248	177	20	127	15	49	1	201	15	67	3	-2.79479e-30	-2.18869e-23	-0.0820084	-2.64075e-20	-0.000206792	-100	-100	-2.54166	-100	-8.4839	0	-100	0	3UTR	FBgn0266000	NO
X_4927330	241	6	175	0	147	0	152	4	146	4	-3.99445e-06	NA	NA	-0.000137222	-0.000117544	-12.4306	NA	NA	-8.89398	-9.04875	-6.43929e-14	-30.3733	4.12185e-09	3UTR	FBgn0266000	NO
X_5076763	47	4	36	5	57	1	49	1	46	0	-1.31685e-06	-4.72132e-09	-0.0953975	-0.0820084	NA	-13.5403	-19.1712	-2.39702	-2.54166	NA	0	-37.6501	2.85425e-12	3UTR	FBgn0052767	NO
X_5319327	61	0	38	0	40	4	40	0	76	0	NA	NA	-6.81059e-07	NA	NA	NA	NA	-14.1996	NA	NA	-6.81059e-07	-14.1996	0.0432874	Nonsyn	FBgn0014024	NO
X_5396519	28	10	17	6	15	1	26	8	16	3	-2.1834e-21	-2.66392e-13	-0.0251046	-9.30082e-17	-2.57634e-06	-100	-28.954	-3.69723	-36.7368	-12.8691	0	-100	0	Nonsyn	FBgn0029761	YES
X_5399903	24	1	13	2	17	0	24	0	18	2	-0.0401674	-0.000215483	NA	NA	-0.000420376	-3.23472	-8.44273	NA	NA	-7.77457	-3.56528e-09	-19.452	0.000227365	Nonsyn	FBgn0029761	YES
X_5400884	55	8	26	1	49	6	40	11	25	2	-6.94277e-14	-0.0435147	-2.87507e-10	-6.32295e-22	-0.000818035	-30.299	-3.15634	-21.9698	-100	-7.10901	0	-100	0	3UTR	FBgn0029761	YES
X_5402795	57	6	33	2	22	1	49	6	31	0	-7.37586e-10	-0.00142743	-0.0368201	-2.87507e-10	NA	-21.0276	-6.55259	-3.32007	-21.9698	NA	0	-52.8701	7.01889e-19	3UTR	FBgn0029761	YES
X_5402821	46	2	33	2	30	0	45	4	27	2	-0.00275985	-0.00142743	NA	-1.10295e-06	-0.00095504	-5.89396	-6.55259	NA	-13.7175	-6.95423	-4.10783e-15	-33.1183	2.65005e-10	3UTR	FBgn0029761	YES
X_5402824	46	7	31	9	30	3	43	9	25	6	-1.84865e-12	-1.99431e-18	-1.83538e-05	-5.47866e-17	-3.76859e-12	-27.0166	-100	-10.9057	-100	-26.3043	0	-100	0	3UTR	FBgn0029761	YES
X_5615119	166	0	120	0	100	0	159	0	343	63	NA	NA	NA	NA	-4.52262e-106	NA	NA	NA	NA	-100	0	-100	0	Nonsyn	FBgn0250904	NO
X_5615161	186	3	119	0	102	0	177	2	394	54	-0.00393673	NA	NA	-0.0365796	-9.01528e-84	-5.53937	NA	NA	-3.3265	-100	0	-100	0	Nonsyn	FBgn0250904	NO
X_5630114	53	41	41	29	22	13	39	26	31	21	-3.74021e-103	-2.31626e-71	-3.92224e-31	-5.08576e-63	-2.13428e-51	-100	-100	-100	-100	-100	0	-100	0	Nonsyn	FBgn0259994	YES
X_5630195	60	8	31	2	25	2	30	3	36	1	-1.44817e-13	-0.0012598	-0.000818035	-1.83538e-05	-0.0602511	-29.5636	-6.67743	-7.10901	-10.9057	-2.83921	0	-57.0949	1.02708e-20	Nonsyn	FBgn0259994	YES
X_5630213	52	23	29	6	28	8	28	7	35	11	-4.60563e-50	-1.00504e-11	-1.84488e-16	-4.19862e-14	-1.14993e-22	-100	-25.3234	-36.0437	-30.8019	-100	0	-100	0	Nonsyn	FBgn0259994	YES
X_5630234	44	30	34	21	27	17	29	15	36	27	-5.61886e-73	-4.44423e-50	-5.19238e-41	-1.69658e-34	-9.92087e-68	-100	-100	-100	-100	-100	0	-100	0	Nonsyn	FBgn0259994	YES
X_5630342	91	48	53	28	39	20	66	35	77	32	-8.78312e-108	-1.55225e-63	-1.9552e-45	-3.98266e-79	-5.99486e-68	-100	-100	-100	-100	-100	0	-100	0	Nonsyn	FBgn0259994	YES
X_5630453	98	4	33	0	40	1	61	4	63	0	-2.49158e-05	NA	-0.0669456	-3.78146e-06	NA	-10.6	NA	-2.73716	-12.4854	NA	-6.1009e-12	-25.8226	3.89951e-07	Nonsyn	FBgn0259994	YES
X_5630655	67	3	40	1	24	0	46	1	58	2	-0.000206792	-0.0669456	NA	-0.0769875	-0.00435303	-8.4839	-2.73716	NA	-2.60236	-5.43906	-4.30934e-09	-19.2625	0.000274789	Nonsyn	FBgn0259994	YES
X_5630737	71	10	28	3	24	3	40	1	41	2	-7.19606e-17	-1.48468e-05	-9.21877e-06	-0.0669456	-0.00219809	-36.7368	-11.1177	-11.5943	-2.73716	-6.12126	0	-68.3072	1.38844e-25	Syn	FBgn0259994	YES
X_5631026	50	28	26	10	23	7	42	11	49	29	-1.53142e-64	-8.86449e-22	-8.75715e-15	-1.16718e-21	-8.18569e-68	-100	-100	-32.3674	-100	-100	0	-100	0	Nonsyn	FBgn0259994	YES
X_5631029	50	5	27	1	23	1	44	0	49	2	-2.60224e-08	-0.0451883	-0.0384937	NA	-0.003126	-17.4643	-3.11943	-3.27644	NA	-5.76956	-1.35558e-13	-29.6297	8.66818e-09	Nonsyn	FBgn0259994	YES
X_5675473	33	19	30	13	47	0	31	0	46	14	-1.40021e-44	-9.3266e-29	NA	NA	-3.05118e-28	-100	-100	NA	NA	-100	0	-100	0	Nonsyn	FBgn0046687	NO
X_577731	157	9	107	0	108	6	164	5	142	7	-1.03489e-11	NA	-3.61568e-08	-9.74587e-06	-5.96671e-09	-25.2941	NA	-17.1354	-11.5387	-18.9371	0	-72.9053	1.39874e-27	3UTR	FBgn0000108	NO
X_5792551	223	0	93	0	107	0	217	16	179	0	NA	NA	NA	-1.7865e-21	NA	NA	NA	NA	-100	NA	0	-100	0	Nonsyn	FBgn0029810	NO
X_6069526	85	9	37	15	45	12	54	0	65	2	-3.75509e-14	-2.02285e-32	-1.30689e-23	NA	-0.00543819	-30.9138	-100	-100	NA	-5.21703	0	-100	0	3UTR	FBgn0029837	NO
X_6105139	38	6	13	2	25	6	22	2	46	1	-5.76613e-11	-0.000215483	-3.76859e-12	-0.000631933	-0.0769875	-23.5764	-8.44273	-26.3043	-7.36704	-2.60236	0	-68.2929	1.40846e-25	3UTR	FBgn0264386	NO
X_6107611	106	37	33	6	35	8	62	13	85	14	-7.95194e-75	-2.32997e-11	-1.38255e-15	-6.15648e-24	-4.5474e-24	-100	-24.4826	-34.2519	-100	-100	0	-100	0	Syn	FBgn0264386	NO
X_6107620	109	65	34	13	34	12	62	19	96	33	-2.00227e-150	-7.18213e-28	-2.53448e-25	-6.99269e-38	-1.21581e-66	-100	-100	-100	-100	-100	0	-100	0	Syn	FBgn0264386	NO
X_6107629	115	4	35	2	34	3	67	6	96	7	-4.66187e-05	-0.00160514	-2.69165e-05	-1.99958e-09	-3.82648e-10	-9.97353	-6.43535	-10.5228	-20.0303	-21.6839	0	-68.6459	9.89603e-26	Syn	FBgn0264386	NO
X_6107716	67	52	21	3	18	10	28	13	63	34	-1.37925e-130	-6.08059e-06	-7.39197e-24	-2.92498e-29	-2.83281e-77	-100	-12.0104	-100	-100	-100	0	-100	0	Syn	FBgn0264386	NO
X_6107903	67	6	38	1	30	1	51	1	54	1	-1.99958e-09	-0.0635983	-0.0502092	-0.0853557	-0.0903766	-20.0303	-2.7868	-3.01656	-2.5033	-2.44862	-4.26326e-14	-30.7856	2.72957e-09	Nonsyn	FBgn0264386	NO
X_6108451	58	10	20	4	30	2	35	4	34	6	-8.29435e-18	-3.70844e-08	-0.00117979	-3.92814e-07	-2.8252e-11	-100	-17.1101	-6.74301	-14.7499	-24.2899	0	-100	0	Nonsyn	FBgn0264386	NO
X_6108552	54	38	32	20	23	16	21	13	34	22	-6.2835e-93	-6.47709e-48	-9.06644e-40	-1.60705e-31	-4.39838e-53	-100	-100	-100	-100	-100	0	-100	0	Syn	FBgn0264386	NO
X_6108553	54	44	32	22	23	19	22	13	34	28	-1.57397e-112	-5.19115e-54	-1.53852e-49	-3.92224e-31	-2.38148e-72	-100	-100	-100	-100	-100	0	-100	0	Nonsyn	FBgn0264386	NO
X_6108632	50	3	18	0	12	2	24	0	41	4	-8.64181e-05	NA	-0.000182532	NA	-7.53679e-07	-9.35636	NA	-8.60867	NA	-14.0983	-1.18794e-14	-32.0633	7.6084e-10	Nonsyn	FBgn0264386	NO
X_6108641	43	5	13	0	10	0	25	1	38	3	-1.19383e-08	NA	NA	-0.041841	-3.77566e-05	-18.2435	NA	NA	-3.19473	-10.1844	-1.84297e-14	-31.6226	1.1821e-09	Nonsyn	FBgn0264386	NO
X_6108712	23	19	17	12	10	7	20	15	27	18	-1.53852e-49	-2.93617e-30	-4.36883e-18	-3.43969e-38	-4.83126e-44	-100	-100	-100	-100	-100	0	-100	0	Nonsyn	FBgn0264386	NO
X_6108766	44	15	36	11	14	3	28	7	26	5	-4.9123e-31	-1.65336e-22	-1.67883e-06	-4.19862e-14	-8.35362e-10	-100	-100	-13.2974	-30.8019	-20.9032	0	-100	0	Nonsyn	FBgn0264386	NO
X_6108781	42	4	33	1	13	0	28	1	20	0	-8.31902e-07	-0.0552301	NA	-0.0468619	NA	-13.9996	-2.92373	NA	-3.08389	NA	-2.04642e-09	-20.0072	0.000130537	Nonsyn	FBgn0264386	NO
X_6109871	51	8	34	2	21	5	26	4	21	2	-3.65258e-14	-0.00151503	-2.60226e-10	-1.13515e-07	-0.000575108	-30.9407	-6.49308	-22.0695	-15.9913	-7.46124	0	-82.9559	6.03889e-32	Nonsyn	FBgn0264386	NO
X_6231358	21	2	16	0	17	0	25	2	14	0	-0.000575108	NA	NA	-0.000818035	NA	-7.46124	NA	NA	-7.10901	NA	-4.7013e-07	-14.5703	0.029897	3UTR	FBgn0262730	NO
X_6232673	19	1	20	0	20	1	17	2	17	0	-0.0317992	NA	-0.0334728	-0.000374075	NA	-3.46417	NA	-3.41371	-7.89124	NA	-3.85345e-07	-14.7691	0.0245091	3UTR	FBgn0262730	NO
X_6237511	66	1	27	2	19	2	37	1	33	2	-0.11046	-0.00095504	-0.00046932	-0.0619247	-0.00142743	-2.25782	-6.95423	-7.66446	-2.81264	-6.55259	-4.0119e-12	-26.2417	2.56471e-07	Nonsyn	FBgn0029851	NO
X_6472122	587	0	352	66	103	0	212	0	751	1	NA	-1.09912e-111	NA	NA	-1.2569	NA	-100	NA	NA	-0.334821	0	-100	0	Syn	FBgn0053667	NO
X_651471	58	3	47	0	37	0	52	2	56	3	-0.000134697	NA	NA	-0.00351371	-0.000121309	-8.91255	NA	NA	-5.65284	-9.01723	-5.73056e-11	-23.5826	3.65982e-06	Nonsyn	FBgn0025639	NO
X_651479	61	3	42	0	40	1	54	2	58	4	-0.000156522	NA	-0.0669456	-0.00378406	-3.08667e-06	-8.76239	NA	-2.73716	-5.57885	-12.6884	-1.18128e-13	-29.7668	7.5582e-09	Nonsyn	FBgn0025639	NO
X_651944	37	2	23	2	15	0	20	1	42	4	-0.00179286	-0.000691368	NA	-0.0334728	-8.31902e-07	-6.32484	-7.27718	NA	-3.41371	-13.9996	-3.38618e-14	-31.0153	2.16949e-09	Nonsyn	FBgn0025639	NO
X_652003	37	5	31	4	21	0	18	2	33	1	-5.45142e-09	-2.37321e-07	NA	-0.000420376	-0.0552301	-19.0274	-15.2539	NA	-7.77457	-2.92373	0	-44.9795	1.8739e-15	Syn	FBgn0025639	NO
X_6670299	22	0	10	0	22	0	21	0	41	5	NA	NA	NA	NA	-9.32007e-09	NA	NA	NA	NA	-18.4911	-9.32007e-09	-18.4911	0.000594117	3UTR	FBgn0029887	NO
X_6697717	20	0	19	0	18	1	19	2	27	1	NA	NA	-0.0301255	-0.00046932	-0.0451883	NA	NA	-3.51741	-7.66446	-3.11943	-6.15216e-07	-14.3013	0.0391093	Nonsyn	FBgn0029894	YES
X_7085816	88	22	50	16	66	10	67	17	66	21	-2.23026e-41	-1.74508e-32	-3.31316e-17	-1.9479e-32	-4.05299e-42	-100	-100	-100	-100	-100	0	-100	0	Nonsyn	FBgn0264270	YES
X_747590	17	0	20	2	26	4	22	5	26	0	NA	-0.000520901	-1.13515e-07	-3.36294e-10	NA	NA	-7.56021	-15.9913	-21.813	NA	0	-45.3646	1.27512e-15	Nonsyn	FBgn0021764	YES
X_7738520	140	14	79	4	96	3	102	8	158	7	-7.14995e-21	-1.06292e-05	-0.000594986	-1.16613e-11	-1.2499e-08	-100	-11.4519	-7.42727	-25.1748	-18.1976	0	-100	0	Nonsyn	FBgn0016041	YES
X_7962819	237	9	140	9	107	1	120	0	183	5	-4.04589e-10	-3.67679e-12	-0.17908	NA	-1.65283e-05	-21.6281	-26.329	-1.80813	NA	-11.0104	0	-60.7757	2.58943e-22	Nonsyn	FBgn0003656	NO
X_7962855	248	4	138	1	102	2	135	0	191	1	-0.000870062	-0.230962	-0.0129777	NA	-0.319665	-7.04738	-1.57876	-4.351	NA	-1.29606	-6.32741e-07	-14.2732	0.0402215	Nonsyn	FBgn0003656	NO
X_8043465	35	1	13	1	30	0	22	3	31	1	-0.0585774	-0.0217573	NA	-7.03187e-06	-0.0518829	-2.86655	-3.83866	NA	-11.8651	-2.9846	-4.35349e-10	-21.5549	2.77883e-05	Syn	FBgn0004656	NO
X_8051400	45	1	25	1	17	0	41	1	49	2	-0.0753138	-0.041841	NA	-0.0686193	-0.003126	-2.62351	-3.19473	NA	-2.7133	-5.76956	-6.15336e-07	-14.3011	0.0391163	Nonsyn	FBgn0004656	NO
X_8051405	44	1	26	1	16	0	39	1	49	2	-0.0736402	-0.0435147	NA	-0.065272	-0.003126	-2.64516	-3.15634	NA	-2.76165	-5.76956	-5.96188e-07	-14.3327	0.0379032	Syn	FBgn0004656	NO
X_8238799	64	2	57	2	50	1	77	3	33	0	-0.00527627	-0.00420727	-0.083682	-0.000311868	NA	-5.24717	-5.47304	-2.52228	-8.07309	NA	-5.53044e-10	-21.3156	3.5298e-05	3UTR	FBgn0261873	NO
X_8276054	115	1	62	4	70	0	97	4	116	6	-0.192469	-4.03686e-06	NA	-2.39307e-05	-5.54281e-08	-1.74251	-12.42	NA	-10.6404	-16.7082	0	-41.5111	6.01013e-14	3UTR	FBgn0030030	NO
X_8902662	76	7	42	0	58	0	39	9	93	5	-7.22662e-11	NA	NA	-2.07125e-17	-6.01251e-07	-23.3507	NA	NA	-100	-14.3243	0	-100	0	Nonsyn	FBgn0030067	NO
X_9019465	79	1	43	1	24	0	60	0	44	4	-0.132218	-0.0719665	NA	NA	-1.00626e-06	-2.08869	-2.66732	NA	NA	-13.8093	-8.65367e-09	-18.5653	0.000551654	Nonsyn	FBgn0261549	NO
X_9026802	47	2	22	1	29	7	33	5	49	9	-0.00287949	-0.0368201	-5.52645e-14	-2.98476e-09	-1.97801e-16	-5.85158	-3.32007	-30.5262	-19.6297	-36.0437	0	-95.3712	2.45012e-37	UTR3	FBgn0261549	NO
X_9026901	74	8	33	3	35	0	53	3	95	7	-8.35476e-13	-2.45723e-05	NA	-0.000102902	-3.55265e-10	-27.8108	-10.6139	NA	-9.18179	-21.7582	0	-69.3647	4.82315e-26	UTR3	FBgn0261549	NO
X_9027075	80	32	55	5	49	8	85	17	80	7	-2.83387e-67	-4.24294e-08	-2.59459e-14	-1.79344e-30	-1.04397e-10	-100	-16.9754	-31.2815	-100	-22.9828	0	-100	0	UTR3	FBgn0261549	NO
X_9027170	111	76	69	37	62	30	127	76	135	76	-7.98332e-183	-8.19989e-84	-2.14053e-66	-8.8512e-176	-8.72495e-173	-100	-100	-100	-100	-100	0	-100	0	UTR3	FBgn0261549	NO
X_9115414	54	1	78	0	40	1	34	3	54	0	-0.0903766	NA	-0.0669456	-2.69165e-05	NA	-2.44862	NA	-2.73716	-10.5228	NA	-1.50612e-07	-15.7086	0.00958568	Syn	FBgn0030089	NO
X_9147218	19	0	22	3	17	0	22	3	14	0	NA	-7.03187e-06	NA	-7.03187e-06	NA	NA	-11.8651	NA	-11.8651	NA	-4.94469e-11	-23.7301	3.15812e-06	Syn	FBgn0030091	NO
X_9153487	818	38	430	31	426	24	500	49	674	25	-3.31301e-41	-7.63397e-40	-1.27424e-28	-1.07072e-68	-2.88018e-25	-100	-100	-100	-100	-100	0	-100	0	3UTR	FBgn0004828	NO
X_9206487	56	0	25	5	30	1	25	0	44	0	NA	-6.75657e-10	-0.0502092	NA	NA	NA	-21.1153	-3.01656	NA	NA	-3.30866e-11	-24.1319	2.11354e-06	Syn	FBgn0030102	NO
X_9232094	99	1	48	1	53	0	68	0	82	5	-0.16569	-0.0803347	NA	NA	-3.20525e-07	-1.87934	-2.56145	NA	NA	-14.9533	-3.77791e-09	-19.3941	0.000240918	Nonsyn	FBgn0030109	NO
X_924277	46	11	44	8	33	6	34	7	60	16	-3.61538e-21	-1.02727e-14	-2.32997e-11	-1.89094e-13	-5.21965e-31	-100	-32.2042	-24.4826	-29.2967	-100	0	-100	0	Nonsyn	FBgn0040344	YES
X_9277029	31	2	35	0	23	0	35	0	39	4	-0.0012598	NA	NA	NA	-6.13773e-07	-6.67743	NA	NA	NA	-14.3036	-7.72746e-10	-20.9811	4.93113e-05	Nonsyn	FBgn0040236	NO
X_9278576	42	1	29	0	30	0	21	4	30	0	-0.0702929	NA	NA	-4.57489e-08	NA	-2.69003	NA	NA	-16.9001	NA	-3.1054e-09	-19.5901	0.000198044	Nonsyn	FBgn0040236	NO
X_9574655	37	15	29	10	40	19	44	10	27	9	-2.02285e-32	-3.32749e-21	-2.22016e-42	-4.02902e-19	-4.6644e-19	-100	-100	-100	-100	-100	0	-100	0	Nonsyn	FBgn0052699	YES
X_9754490	18	13	15	11	20	16	24	15	22	16	-6.79813e-33	-3.87931e-28	-1.80027e-41	-2.88266e-36	-2.7637e-40	-100	-100	-100	-100	-100	0	-100	0	Nonsyn	FBgn0020378	NO
X_9880206	725	2	462	1	275	1	168	6	475	0	-0.418405	-0.773222	-0.460251	-4.94811e-07	NA	-1.07322	-0.619012	-0.997298	-14.5191	NA	-3.3604e-08	-17.2086	0.00214071	Nonsyn	FBgn0030158	NO
