# Supplementary material for: Adaptation of A-to-I RNA editing in Drosophila
Source: PLoS Genet. 2017 Mar 10;13(3):e1006648. doi: 10.1371/journal.pgen.1006648 (PMC5365144; doi:10.1371/journal.pgen.1006648)
Supplement: S27 Table — (XLSX) [file pgen.1006648.s027.xlsx]

## Sheet: obesity_female_poly_final
ID: The chromosome and position of the editing site in dm6
PD0: the probability (at log scale) that the editing event in that site was not observed due to sampling bias or sequencing error
Joint_PD0 is the Joint probability that the site is edited but not detected in any library due to sampling bias or sequencing error
Level1_candidate: Joint_PD0 < 0.001 under the stringency of Level I in calculting PD0 in each library, see TEXT for details
Level2_candidate: Joint_PD0 < 0.001 under the stringency of Level II in calculting PD0 in each library, see TEXT for details
ID	B12F_Coverage	B12F_Galleles	B12F_Level	B12F_PE1	B12F_PE0	B12F_PD0_level1	B12F_PD0_level2	I17F_Coverage	I17F_Galleles	I17F_Level	I17F_PE1	I17F_PE0	I17F_PD0_level1	I17F_PD0_level2	N10F_Coverage	N10F_Galleles	N10F_Level	N10F_PE1	N10F_PE0	N10F_PD0_level1	N10F_PD0_level2	T07F_Coverage	T07F_Galleles	T07F_Level	T07F_PE1	T07F_PE0	T07F_PD0_level1	T07F_PD0_level2	ZW155F_Coverage	ZW155F_Galleles	ZW155F_Level	ZW155F_PE1	ZW155F_PE0	ZW155F_PD0_level1	ZW155F_PD0_level2	PD0_level2	PD0_level1	PD0_level2_Qvalue	PD0_level1_Qvalue	Level1_candidate	Level2_candidate	MeanEditingLevel	annotation	gene
2L:5946075	2606	0	0	NA	NA	0	1.42334e-60	2015	0	0	NA	NA	0	5.31621e-47	1343	0	0	NA	NA	0	1.43899e-31	1435	631	0.439721	0	-Inf	NA	NA	927	0	0	NA	NA	4.22433e-234	5.14613e-22	5.60336e-159	0	2.62797e-156	0	YES	YES	0.439721	Nonsyn	FBgn0001128
X:14199472	464	0	0	NA	NA	4.93643e-28	2.20932e-11	628	0	0	NA	NA	1.1014e-37	3.78446e-15	526	66	0.125475	-2.55909e-99	-Inf	NA	NA	800	0	0	NA	NA	8.31147e-48	4.24649e-19	899	0	0	NA	NA	1.24019e-53	2.26204e-21	8.03141e-65	5.60435e-165	1.25558e-62	3.28555e-163	YES	YES	0.125475	Syn	FBgn0004649
2L:1200344	702	0	0	NA	NA	1.73955e-27	7.56131e-17	409	0	0	NA	NA	2.56634e-16	4.04884e-10	247	0	0	NA	NA	3.84236e-10	2.12645e-06	835	69	0.0826347	-9.26722e-91	-Inf	NA	NA	650	0	0	NA	NA	1.66966e-25	1.18243e-15	7.69762e-47	2.86403e-77	9.02546e-45	6.71615e-76	YES	YES	0.0826347	Syn	FBgn0263081
2R:23845219	384	0	0	NA	NA	7.11473e-73	1.51864e-09	311	0	0	NA	NA	3.69627e-59	7.20936e-08	288	101	0.350694	-1.39602e-201	-Inf	NA	NA	510	0	0	NA	NA	1.50886e-96	1.9403e-12	586	0	0	NA	NA	7.93208e-111	3.48765e-14	7.40889e-42	0	6.94954e-40	0	YES	YES	0.350694	Nonsyn	FBgn0034914
3L:21834095	340	0	0	NA	NA	4.23395e-37	1.55565e-08	301	0	0	NA	NA	6.29466e-33	1.22334e-07	115	25	0.217391	-4.19891e-45	-Inf	NA	NA	420	0	0	NA	NA	1.1704e-45	2.26316e-10	571	0	0	NA	NA	8.20975e-62	7.70916e-14	3.32034e-38	2.56084e-175	2.5954e-36	1.71576e-173	YES	YES	0.217391	Nonsyn	FBgn0037137
2L:6664223	155	66	0.425806	-2.51588e-139	-Inf	NA	NA	170	0	0	NA	NA	1.01859e-41	0.000124726	232	0	0	NA	NA	1.14282e-56	4.70034e-06	484	0	0	NA	NA	1.96501e-117	7.67288e-12	715	0	0	NA	NA	3.91264e-173	3.80235e-17	1.71039e-37	0	1.14596e-35	0	YES	YES	0.425806	Nonsyn	FBgn0000392
2R:15145238	594	1	0.0016835	-0.994142	-0.4621	NA	NA	319	0	0	NA	NA	7.88101e-35	4.72256e-08	515	0	0	NA	NA	8.76511e-56	1.48951e-12	638	0	0	NA	NA	6.21102e-69	2.23025e-15	1206	522	0.432836	0	-Inf	NA	NA	1.56883e-34	4.29044e-158	9.19727e-33	2.2358e-156	YES	YES	0.21726	Nonsyn	FBgn0262954
3L:20189032	559	0	0	NA	NA	1.02683e-08	1.02683e-08	782	0	0	NA	NA	6.67843e-12	6.67843e-12	667	0	0	NA	NA	2.93836e-10	2.93836e-10	349	0	0	NA	NA	1.02931e-05	1.02931e-05	487	15	0.0308008	-1.34959e-14	-31.9328	NA	NA	2.07408e-34	2.07408e-34	1.08083e-32	2.43186e-33	YES	YES	0.0308008	Nonsyn	FBgn0036945
3L:9376608	966	0	0	NA	NA	5.84723e-06	5.84723e-06	950	0	0	NA	NA	7.13881e-06	7.13881e-06	611	0	0	NA	NA	0.000489856	0.000489856	2866	0	0	NA	NA	2.9799e-16	2.9799e-16	4461	48	0.0107599	-3.5491e-23	-Inf	NA	NA	6.0932e-30	6.0932e-30	2.85771e-28	6.35047e-29	YES	YES	0.0107599	Nonsyn	FBgn0001225
3R:22021927	359	0	0	NA	NA	4.26795e-89	5.69611e-09	213	0	0	NA	NA	3.70599e-53	1.2837e-05	37	16	0.432432	-4.6579e-35	-Inf	NA	NA	286	0	0	NA	NA	3.97705e-71	2.70409e-07	388	0	0	NA	NA	3.10251e-96	1.22912e-09	2.43029e-29	1.95163e-307	1.03619e-27	2.28829e-305	YES	YES	0.432432	Syn	FBgn0019960
2R:23845239	354	0	0	NA	NA	1.68915e-36	7.41999e-09	303	0	0	NA	NA	2.40608e-31	1.10057e-07	271	111	0.409594	-1.01812e-230	-Inf	NA	NA	371	0	0	NA	NA	3.23436e-38	3.01995e-09	551	2	0.00362976	-0.268316	-1.44675	NA	NA	2.46615e-24	1.31451e-104	9.63853e-23	3.62651e-103	YES	YES	0.206612	Syn	FBgn0034914
X:11897627	80	0	0	NA	NA	4.35821e-10	0.014548	34	8	0.235294	-1.06813e-15	-34.4342	NA	NA	165	0	0	NA	NA	4.93826e-20	0.000162473	233	0	0	NA	NA	5.4574e-28	4.45824e-06	462	0	0	NA	NA	8.74996e-55	2.45577e-11	2.58783e-22	1.02772e-110	9.13999e-21	3.44285e-109	YES	YES	0.235294	Syn	FBgn0260780
2L:10382430	324	0	0	NA	NA	9.59723e-12	3.62537e-08	150	13	0.0866667	-1.18304e-18	-Inf	NA	NA	244	0	0	NA	NA	5.04201e-09	2.49201e-06	371	0	0	NA	NA	2.42034e-13	3.01995e-09	180	11	0.0611111	-2.60183e-14	-31.2815	NA	NA	2.72835e-22	1.17119e-32	9.13999e-21	1.30783e-31	YES	YES	0.0738889	Nonsyn	FBgn0032235
2L:10382432	323	0	0	NA	NA	5.71563e-12	3.82223e-08	149	13	0.0872483	-1.08219e-18	-Inf	NA	NA	238	0	0	NA	NA	5.19675e-09	3.42247e-06	366	0	0	NA	NA	1.82107e-13	3.93391e-09	172	11	0.0639535	-1.57393e-14	-31.781	NA	NA	5.14613e-22	5.40907e-33	1.60902e-20	6.18744e-32	YES	YES	0.0756009	Syn	FBgn0032235
3R:13776139	1267	1	0.000789266	-2.1205	-0.127801	NA	NA	329	0	0	NA	NA	3.68284e-44	2.78309e-08	273	0	0	NA	NA	9.10275e-37	5.37731e-07	225	0	0	NA	NA	1.97707e-30	6.80587e-06	343	179	0.521866	0	-Inf	NA	NA	1.01854e-19	6.62791e-110	2.98559e-18	2.07233e-108	YES	YES	0.261328	Nonsyn	FBgn0038181
3L:3145932	81	0	0	NA	NA	2.68707e-09	0.0137987	144	31	0.215278	-2.10602e-55	-Inf	NA	NA	163	0	0	NA	NA	5.65907e-18	0.000180597	228	0	0	NA	NA	7.49904e-25	5.80749e-06	309	0	0	NA	NA	2.01504e-33	8.01358e-08	1.15975e-18	2.29781e-83	3.19955e-17	5.98706e-82	YES	YES	0.215278	Nonsyn	FBgn0035402
2L:17462950	91	0	0	NA	NA	4.0725e-35	0.00813183	107	0	0	NA	NA	3.658e-41	0.00348939	129	75	0.581395	-4.44118e-172	-Inf	NA	NA	217	0	0	NA	NA	9.83435e-83	1.03897e-05	299	0	0	NA	NA	1.00886e-113	1.3598e-07	4.00883e-17	1.47802e-270	1.04452e-15	1.38638e-268	YES	YES	0.581395	Nonsyn	FBgn0000183
2R:7041639	237	0	0	NA	NA	7.9102e-07	3.60831e-06	173	0	0	NA	NA	3.51507e-05	0.000106429	128	0	0	NA	NA	0.000506415	0.00114944	137	0	0	NA	NA	0.000297024	0.000714168	107	6	0.0560748	-3.4197e-08	-17.1911	NA	NA	3.15247e-16	4.18235e-18	7.78162e-15	3.32462e-17	YES	YES	0.0560748	Nonsyn	FBgn0033132
2L:18832171	204	0	0	NA	NA	3.68188e-20	2.06608e-05	153	0	0	NA	NA	2.65799e-15	0.000306451	163	0	0	NA	NA	2.96421e-16	0.000180597	148	29	0.195946	-1.27917e-50	-Inf	NA	NA	152	0	0	NA	NA	3.30992e-15	0.000323092	3.69441e-16	9.60171e-65	8.6634e-15	1.87633e-63	YES	YES	0.195946	Syn	FBgn0015808
2R:4014568	77	0	0	NA	NA	1.15618e-06	0.017049	62	0	0	NA	NA	1.65798e-05	0.0376853	130	21	0.161538	-3.60156e-35	-Inf	NA	NA	199	0	0	NA	NA	4.53303e-16	2.69136e-05	333	0	0	NA	NA	2.1111e-26	2.25252e-08	3.89503e-16	1.83443e-52	8.6989e-15	2.86782e-51	YES	YES	0.161538	Nonsyn	FBgn0046706
2R:14178006	134	0	0	NA	NA	0.000293367	0.000836942	111	0	0	NA	NA	0.00118509	0.00282416	142	0	0	NA	NA	0.000180514	0.000548246	209	12	0.0574163	-3.70873e-15	-33.2403	NA	NA	269	0	0	NA	NA	8.09953e-08	6.64393e-07	8.60964e-16	5.08315e-18	1.83542e-14	3.97333e-17	YES	YES	0.0574163	Syn	FBgn0000289
3R:9011844	57	7	0.122807	-8.98569e-12	-25.4354	NA	NA	176	0	0	NA	NA	2.1151e-06	9.08169e-05	209	0	0	NA	NA	1.82528e-07	1.58607e-05	265	0	0	NA	NA	2.85597e-09	8.2089e-07	287	5	0.0174216	-0.000138592	-8.88405	NA	NA	1.18243e-15	1.10259e-21	2.41113e-14	9.57619e-21	YES	YES	0.0701143	Nonsyn	FBgn0037655
X:11811805	124	0	0	NA	NA	1.80847e-11	0.00142018	95	0	0	NA	NA	5.88457e-09	0.00658156	89	16	0.179775	-5.88314e-28	-Inf	NA	NA	141	0	0	NA	NA	6.08869e-13	0.000578017	261	0	0	NA	NA	2.44553e-23	1.01425e-06	5.47972e-15	1.58461e-54	1.07083e-13	2.65422e-53	YES	YES	0.179775	Nonsyn	FBgn0030336
2R:17138136	40	0	0	NA	NA	0.00848129	0.120615	72	8	0.111111	-6.65468e-13	-28.0383	NA	NA	209	0	0	NA	NA	1.50042e-11	1.58607e-05	254	0	0	NA	NA	7.01024e-14	1.46859e-06	113	0	0	NA	NA	1.40574e-06	0.00254073	7.13811e-15	1.25405e-32	1.33911e-13	1.36779e-31	YES	YES	0.111111	Syn	FBgn0034200
X:2276317	98	0	0	NA	NA	0.00124521	0.00561609	147	0	0	NA	NA	4.39404e-05	0.000420873	197	0	0	NA	NA	1.44825e-06	2.99159e-05	155	10	0.0645161	-2.24948e-13	-29.123	NA	NA	101	0	0	NA	NA	0.00101466	0.00479224	3.38864e-13	8.04031e-17	6.11259e-12	5.89204e-16	YES	YES	0.0645161	Syn	FBgn0085362
X:8902662	333	24	0.0720721	-3.31797e-31	-Inf	NA	NA	250	0	0	NA	NA	1.40644e-12	1.81451e-06	261	0	0	NA	NA	4.23292e-13	1.01425e-06	453	52	0.11479	-1.63571e-76	-Inf	NA	NA	779	93	0.119384	-4.34322e-137	-Inf	NA	NA	1.84037e-12	5.95337e-25	3.19679e-11	5.36948e-24	YES	YES	0.102082	Nonsyn	FBgn0030067
X:16558802	96	0	0	NA	NA	1.86149e-47	0.00624257	99	0	0	NA	NA	6.44977e-49	0.00532683	109	0	0	NA	NA	8.74624e-54	0.0031392	182	0	0	NA	NA	2.55532e-89	6.61267e-05	295	199	0.674576	0	-Inf	NA	NA	6.90285e-12	2.68331e-237	1.15623e-10	2.09746e-235	YES	YES	0.674576	Syn	FBgn0011826
X:5319327	68	0	0	NA	NA	0.000337921	0.0274399	79	0	0	NA	NA	9.27471e-05	0.015338	73	8	0.109589	-7.46262e-13	-27.9237	NA	NA	83	0	0	NA	NA	5.79579e-05	0.0124139	232	0	0	NA	NA	1.43594e-12	4.70034e-06	2.45577e-11	2.60834e-24	3.97157e-10	2.30813e-23	YES	YES	0.109589	Nonsyn	FBgn0014024
3L:11770663	177	0	0	NA	NA	1.69078e-29	8.61394e-05	107	0	0	NA	NA	4.04398e-18	0.00348939	73	0	0	NA	NA	1.36025e-12	0.0210648	104	0	0	NA	NA	1.24299e-17	0.00408925	138	43	0.311594	-3.79396e-84	-Inf	NA	NA	2.58912e-11	1.15606e-75	4.04766e-10	2.58187e-74	YES	YES	0.311594	Syn	FBgn0036203
2L:10318908	136	0	0	NA	NA	2.00756e-43	0.000752948	119	0	0	NA	NA	4.36351e-38	0.00184999	68	35	0.514706	-1.71269e-78	-Inf	NA	NA	112	0	0	NA	NA	6.87848e-36	0.0026787	70	0	0	NA	NA	1.05544e-22	0.0246861	9.2111e-11	6.35961e-138	1.39355e-09	2.71151e-136	YES	YES	0.514706	Nonsyn	FBgn0032218
X:20157510	122	0	0	NA	NA	2.84357e-06	0.00157861	51	5	0.0980392	-2.88107e-08	-17.3625	NA	NA	103	0	0	NA	NA	2.07781e-05	0.00431131	73	0	0	NA	NA	0.000480187	0.0210648	132	0	0	NA	NA	9.98303e-07	0.000930304	1.33373e-10	2.83232e-20	1.95474e-09	2.37207e-19	YES	YES	0.0980392	3UTR	FBgn0031090
2L:18445164	151	0	0	NA	NA	4.43283e-23	0.000340636	84	0	0	NA	NA	3.67317e-13	0.0117745	129	0	0	NA	NA	8.00674e-20	0.00109023	63	0	0	NA	NA	4.71825e-10	0.0357444	59	17	0.288136	-1.62379e-33	-Inf	NA	NA	1.56301e-10	6.15119e-64	2.22137e-09	1.15396e-62	YES	YES	0.288136	Syn	FBgn0086707
2L:1200362	998	1	0.001002	-1.67029	-0.208491	NA	NA	445	1	0.00224719	-0.74477	-0.644059	NA	NA	403	0	0	NA	NA	2.20142e-11	5.56058e-10	936	210	0.224359	0	-Inf	NA	NA	1082	3	0.00277264	-0.317241	-1.30252	NA	NA	5.56058e-10	2.20142e-11	7.67033e-09	1.2591e-10	YES	YES	0.0575952	Syn	FBgn0263081
2R:8104695	39	1	0.025641	-0.065272	-2.76165	NA	NA	68	0	0	NA	NA	2.21366e-05	0.0274399	97	0	0	NA	NA	2.29053e-07	0.00592105	110	29	0.263636	-8.1269e-55	-Inf	NA	NA	227	0	0	NA	NA	2.8899e-16	6.12285e-06	9.94798e-10	1.46531e-27	1.33303e-08	1.43173e-26	YES	YES	0.144639	Nonsyn	FBgn0033260
2R:23708009	80	0	0	NA	NA	0.0111197	0.014548	95	0	0	NA	NA	0.00478339	0.00658156	94	5	0.0531915	-6.34147e-07	-14.271	NA	NA	88	0	0	NA	NA	0.00709092	0.00952979	127	0	0	NA	NA	0.000790994	0.00121185	1.10577e-09	2.98336e-10	1.44057e-08	1.62697e-09	YES	YES	0.0531915	Nonsyn	FBgn0002174
2R:11344557	12117	129	0.0106462	-8.49279e-59	-Inf	NA	NA	3683	1	0.000271518	-6.16402	-0.002106	NA	NA	6351	1	0.000157456	-10.6293	-2.41971e-05	NA	NA	10256	3	0.000292512	-12.0545	-5.81827e-06	NA	NA	4511	0	0	NA	NA	1.42882e-09	1.42882e-09	1.42882e-09	1.42882e-09	1.81113e-08	7.52941e-09	YES	YES	0.00284192	Nonsyn	FBgn0003863
2L:4099612	97	56	0.57732	-1.20865e-128	-Inf	NA	NA	71	0	0	NA	NA	2.92226e-27	0.0234147	47	0	0	NA	NA	2.72304e-18	0.0833003	93	0	0	NA	NA	1.75319e-35	0.00731574	163	0	0	NA	NA	1.21136e-61	0.000180597	2.57694e-09	1.68995e-140	3.18049e-08	7.92589e-139	YES	YES	0.57732	Syn	FBgn0000547
2L:5206233	235	0	0	NA	NA	7.70517e-19	4.01083e-06	114	17	0.149123	-3.98788e-28	-Inf	NA	NA	78	13	0.166667	-1.59378e-22	-Inf	NA	NA	83	14	0.168675	-3.17524e-24	-Inf	NA	NA	125	0	0	NA	NA	2.31905e-10	0.00134704	5.40274e-09	1.78687e-28	6.49714e-08	1.82183e-27	YES	YES	0.161488	3UTR	FBgn0261836
2L:5206234	234	0	0	NA	NA	2.50814e-06	4.22862e-06	114	8	0.0701754	-2.87481e-11	-24.2724	NA	NA	75	2	0.0266667	-0.00718181	-4.93979	NA	NA	84	5	0.0595238	-3.61651e-07	-14.8326	NA	NA	124	0	0	NA	NA	0.0010768	0.00142018	6.00542e-09	2.70076e-09	7.04136e-08	1.39193e-08	YES	YES	0.052122	3UTR	FBgn0261836
2L:6424684	62	33	0.532258	-9.14271e-75	-Inf	NA	NA	56	0	0	NA	NA	3.35708e-19	0.0517562	55	0	0	NA	NA	7.17556e-19	0.0545666	102	0	0	NA	NA	2.24316e-34	0.00454542	137	0	0	NA	NA	6.37656e-46	0.000714168	9.16776e-09	3.44559e-116	1.0487e-07	1.34665e-114	YES	YES	0.532258	Syn	FBgn0263278
2R:16112694	224	0	0	NA	NA	2.85614e-10	7.17544e-06	83	7	0.0843373	-1.35848e-10	-22.7195	NA	NA	111	0	0	NA	NA	1.86422e-05	0.00282416	99	1	0.010101	-0.16569	-1.87934	NA	NA	77	14	0.181818	-1.01795e-24	-Inf	NA	NA	2.02646e-08	5.32447e-15	2.26288e-07	3.42079e-14	YES	YES	0.0920855	Nonsyn	FBgn0034075
2R:10805158	41	0	0	NA	NA	5.25236e-09	0.114403	35	13	0.371429	-1.14084e-27	-Inf	NA	NA	46	0	0	NA	NA	5.1362e-10	0.0878237	75	0	0	NA	NA	7.15003e-16	0.0189508	165	0	0	NA	NA	4.78054e-34	0.000162473	3.09355e-08	9.22107e-67	3.37413e-07	1.8803e-65	YES	YES	0.371429	Syn	FBgn0027499
2R:22800350	5911	6	0.00101506	-2.63924	-0.074094	NA	NA	3724	0	0	NA	NA	3.22444e-08	3.22444e-08	2710	5	0.00184502	-0.642455	-0.746547	NA	NA	2998	19	0.00633756	-1.41177e-06	-13.4707	NA	NA	4169	11	0.00263852	-0.101299	-2.3399	NA	NA	3.22444e-08	3.22444e-08	3.43696e-07	1.54312e-07	YES	YES	0.00295904	Nonsyn	FBgn0011211
3L:16594616	69	0	0	NA	NA	0.0457376	0.0457376	51	0	0	NA	NA	0.102274	0.102274	171	14	0.0818713	-1.27007e-19	-Inf	NA	NA	261	0	0	NA	NA	8.55733e-06	8.55733e-06	398	1	0.00251256	-0.666109	-0.720937	NA	NA	4.00294e-08	4.00294e-08	4.17195e-07	1.89634e-07	YES	YES	0.042192	Nonsyn	FBgn0027500
2R:21153965	96	0	0	NA	NA	6.88246e-17	0.00624257	57	0	0	NA	NA	2.53315e-10	0.0490905	65	0	0	NA	NA	1.13974e-11	0.0321571	99	0	0	NA	NA	2.15116e-17	0.00532683	53	17	0.320755	-1.90849e-34	-Inf	NA	NA	5.24937e-08	4.27448e-54	5.35207e-07	6.91287e-53	YES	YES	0.320755	Nonsyn	FBgn0050389
3L:5872824	38	0	0	NA	NA	0.0629418	0.13407	51	0	0	NA	NA	0.0244371	0.0674197	63	0	0	NA	NA	0.0102039	0.0357444	160	11	0.06875	-7.05661e-15	-32.5779	NA	NA	164	0	0	NA	NA	6.55351e-06	0.000171296	5.53442e-08	1.02856e-10	5.52264e-07	5.74281e-10	YES	YES	0.06875	Nonsyn	FBgn0035641
3R:28344465	118	0	0	NA	NA	4.19845e-15	0.00195045	90	0	0	NA	NA	1.08283e-11	0.00857341	106	0	0	NA	NA	1.2166e-13	0.00367887	161	1	0.00621118	-0.269456	-1.44305	NA	NA	241	116	0.481328	-9.96772e-252	-Inf	NA	NA	6.1518e-08	5.53092e-39	6.01082e-07	7.41143e-38	YES	YES	0.243769	Nonsyn	FBgn0039581
3L:5872818	38	0	0	NA	NA	0.0849829	0.13407	46	0	0	NA	NA	0.0505741	0.0878237	65	0	0	NA	NA	0.0147433	0.0321571	163	10	0.0613497	-3.73089e-13	-28.6171	NA	NA	163	0	0	NA	NA	2.55503e-05	0.000180597	6.83804e-08	1.61901e-09	6.54499e-07	8.43684e-09	YES	YES	0.0613497	Nonsyn	FBgn0035641
X:6693729	66	0	0	NA	NA	3.58623e-10	0.0305009	42	0	0	NA	NA	9.75697e-07	0.10851	90	0	0	NA	NA	1.31814e-13	0.00857341	25	7	0.28	-1.71207e-14	-31.6998	NA	NA	104	0	0	NA	NA	1.30737e-15	0.00408925	1.16033e-07	6.02994e-44	1.08839e-06	8.56982e-43	YES	YES	0.28	Syn	FBgn0029893
X:1556246	99	0	0	NA	NA	6.85892e-38	0.00532683	70	0	0	NA	NA	5.27965e-27	0.0246861	46	0	0	NA	NA	5.39508e-18	0.0878237	83	0	0	NA	NA	6.95853e-32	0.0124139	133	77	0.578947	-2.05321e-176	-Inf	NA	NA	1.43364e-07	1.35949e-112	1.31839e-06	4.90462e-111	YES	YES	0.578947	Nonsyn	FBgn0025390
3L:18666027	83	0	0	NA	NA	2.50898e-09	0.0124139	35	8	0.228571	-1.38255e-15	-34.2519	NA	NA	70	0	0	NA	NA	5.5791e-08	0.0246861	67	13	0.19403	-1.86551e-23	-Inf	NA	NA	143	0	0	NA	NA	1.52148e-15	0.000520009	1.59357e-07	2.12975e-31	1.41016e-06	2.27012e-30	YES	YES	0.211301	Nonsyn	FBgn0036801
3L:9376603	483	1	0.00207039	-0.808368	-0.589841	NA	NA	917	1	0.00109051	-1.53473	-0.242727	NA	NA	1524	1	0.000656168	-2.55063	-0.0812454	NA	NA	2744	0	0	NA	NA	1.86823e-07	1.86823e-07	4226	51	0.0120681	-1.0384e-26	-Inf	NA	NA	1.86823e-07	1.86823e-07	1.59309e-06	8.1888e-07	YES	YES	0.00397131	Nonsyn	FBgn0001225
2L:13902246	81	0	0	NA	NA	2.0871e-08	0.0137987	71	0	0	NA	NA	1.85246e-07	0.0234147	54	0	0	NA	NA	7.58046e-06	0.0575297	84	0	0	NA	NA	1.08413e-08	0.0117745	82	16	0.195122	-1.40661e-28	-Inf	NA	NA	2.18857e-07	3.17738e-28	1.83293e-06	3.17062e-27	YES	YES	0.195122	Nonsyn	FBgn0019890
2R:18176617	75	0	0	NA	NA	0.0252379	0.0252379	72	0	0	NA	NA	0.0292396	0.0292396	92	0	0	NA	NA	0.0109611	0.0109611	69	0	0	NA	NA	0.0338758	0.0338758	151	7	0.0463576	-9.13684e-09	-18.511	NA	NA	2.74011e-07	2.74011e-07	2.25458e-06	1.15776e-06	YES	YES	0.0463576	Syn	FBgn0034313
3L:16993056	85	0	0	NA	NA	7.27552e-18	0.0111681	73	0	0	NA	NA	1.91146e-15	0.0210648	49	0	0	NA	NA	1.31938e-10	0.0749405	78	0	0	NA	NA	1.87603e-16	0.0161709	62	23	0.370968	-7.66524e-48	-Inf	NA	NA	2.85093e-07	3.44221e-58	2.30532e-06	6.20922e-57	YES	YES	0.370968	Syn	FBgn0261547
3R:30053159	63	8	0.126984	-2.18229e-13	-29.153	NA	NA	47	0	0	NA	NA	0.00158071	0.0833003	50	0	0	NA	NA	0.00104726	0.0710807	60	0	0	NA	NA	0.0002655	0.0418892	126	0	0	NA	NA	3.09412e-08	0.00127766	3.16895e-07	1.3599e-17	2.51905e-06	1.04556e-16	YES	YES	0.126984	Nonsyn	FBgn0039743
3L:18666037	74	0	0	NA	NA	0.000389991	0.0199799	33	3	0.0909091	-2.45723e-05	-10.6139	NA	NA	70	0	0	NA	NA	0.000596104	0.0246861	65	7	0.107692	-2.33862e-11	-24.4789	NA	NA	135	0	0	NA	NA	6.03917e-07	0.000793835	3.9154e-07	1.40396e-13	3.06053e-06	8.77941e-13	YES	YES	0.0993007	Nonsyn	FBgn0036801
2L:10686819	307	4	0.0130293	-0.0019002	-6.26675	NA	NA	164	0	0	NA	NA	0.0190525	0.0190525	151	0	0	NA	NA	0.0260793	0.0260793	127	4	0.0314961	-6.85869e-05	-9.58744	NA	NA	281	0	0	NA	NA	0.00112939	0.00112939	5.61167e-07	5.61167e-07	4.31454e-06	2.21604e-06	YES	YES	0.0222627	Syn	FBgn0032283
X:1555187	354	110	0.310734	-2.0826e-212	-Inf	NA	NA	77	0	0	NA	NA	3.34997e-13	0.017049	64	0	0	NA	NA	4.27762e-11	0.0339033	60	0	0	NA	NA	1.90218e-10	0.0418892	68	0	0	NA	NA	9.61951e-12	0.0274399	6.64393e-07	2.6221e-44	5.02581e-06	3.84301e-43	YES	YES	0.310734	Nonsyn	FBgn0025390
3L:19689767	169	22	0.130178	-1.42106e-34	-Inf	NA	NA	100	12	0.12	-4.38464e-19	-Inf	NA	NA	111	0	0	NA	NA	4.39548e-07	0.00282416	120	14	0.116667	-7.58575e-22	-Inf	NA	NA	155	0	0	NA	NA	1.32775e-09	0.000275696	7.7861e-07	5.83611e-16	5.79632e-06	4.0252e-15	YES	YES	0.122281	3UTR	FBgn0004623
3R:18743128	60	0	0	NA	NA	0.000230663	0.0418892	52	0	0	NA	NA	0.000704555	0.0639473	57	0	0	NA	NA	0.000350614	0.0490905	93	0	0	NA	NA	2.30471e-06	0.00731574	31	4	0.129032	-2.37321e-07	-15.2539	NA	NA	9.62011e-07	1.31323e-16	7.04974e-06	9.36455e-16	YES	YES	0.129032	Nonsyn	FBgn0024329
3R:18743116	66	0	0	NA	NA	8.35278e-05	0.0305009	58	0	0	NA	NA	0.000260708	0.0465621	50	0	0	NA	NA	0.000813726	0.0710807	83	0	0	NA	NA	7.43693e-06	0.0124139	137	18	0.131387	-1.21617e-28	-Inf	NA	NA	1.25316e-06	1.31783e-16	9.042e-06	9.36455e-16	YES	YES	0.131387	Nonsyn	FBgn0024329
4:364483	62	0	0	NA	NA	0.0842267	0.0842267	59	4	0.0677966	-3.30674e-06	-12.6195	NA	NA	92	0	0	NA	NA	0.0254394	0.0254394	136	1	0.00735294	-0.227615	-1.59175	NA	NA	182	0	0	NA	NA	0.000700931	0.000700931	1.50187e-06	1.50187e-06	1.06723e-05	5.635e-06	YES	YES	0.0375748	Nonsyn	FBgn0039904
2R:14300616	40	0	0	NA	NA	2.65257e-09	0.120615	45	0	0	NA	NA	2.24712e-10	0.0925927	60	0	0	NA	NA	1.36616e-13	0.0418892	108	0	0	NA	NA	6.98074e-24	0.00330967	149	58	0.389262	-9.22496e-120	-Inf	NA	NA	1.54833e-06	5.68454e-55	1.08383e-05	9.87425e-54	YES	YES	0.389262	Nonsyn	FBgn0033921
2L:13189265	147	5	0.0340136	-5.73188e-06	-12.0695	NA	NA	84	1	0.0119048	-0.140586	-2.03141	NA	NA	109	0	0	NA	NA	0.0665459	0.0665459	170	0	0	NA	NA	0.014605	0.014605	258	0	0	NA	NA	0.00163818	0.00163818	1.59215e-06	1.59215e-06	1.09811e-05	5.92632e-06	YES	YES	0.0229592	Syn	FBgn0032479
2L:1139614	103	0	0	NA	NA	1.38866e-28	0.00431131	69	0	0	NA	NA	2.17894e-19	0.0260266	30	0	0	NA	NA	7.69473e-09	0.204669	41	19	0.463415	-4.131e-42	-Inf	NA	NA	48	0	0	NA	NA	1.0421e-13	0.07901	1.81451e-06	2.4263e-68	1.23334e-05	5.17243e-67	YES	YES	0.463415	Nonsyn	FBgn0031306
2L:10693386	2122	0	0	NA	NA	2.25306e-06	2.25306e-06	1210	14	0.0115702	-3.19376e-08	-17.2595	NA	NA	1447	5	0.00345543	-0.103353	-2.32084	NA	NA	995	1	0.00100503	-1.66527	-0.209659	NA	NA	563	1	0.0017762	-0.94226	-0.49388	NA	NA	2.25306e-06	2.25306e-06	1.50955e-05	8.19137e-06	YES	YES	0.00445172	Syn	FBgn0032285
3R:18743121	62	0	0	NA	NA	6.19577e-07	0.0376853	54	0	0	NA	NA	3.91846e-06	0.0575297	49	0	0	NA	NA	1.24094e-05	0.0749405	80	0	0	NA	NA	9.76787e-09	0.014548	122	25	0.204918	-2.1649e-44	-Inf	NA	NA	2.36366e-06	2.94281e-25	1.53966e-05	2.70623e-24	YES	YES	0.204918	Nonsyn	FBgn0024329
X:2276365	96	1	0.0104167	-0.160669	-1.90767	NA	NA	107	0	0	NA	NA	0.00294592	0.00348939	118	0	0	NA	NA	0.00161826	0.00195045	15	0	0	NA	NA	0.441792	0.452403	54	5	0.0925926	-3.86259e-08	-17.0693	NA	NA	3.079e-06	2.10614e-06	1.95142e-05	7.71703e-06	YES	YES	0.0515046	Syn	FBgn0085362
3R:24866274	53	4	0.0754717	-2.14464e-06	-13.0525	NA	NA	104	0	0	NA	NA	9.55471e-06	0.00408925	131	0	0	NA	NA	4.7534e-07	0.000980822	63	7	0.111111	-1.86398e-11	-24.7057	NA	NA	56	7	0.125	-7.89372e-12	-25.565	NA	NA	4.01083e-06	4.54174e-12	2.5081e-05	2.6963e-11	YES	YES	0.103861	Syn	FBgn0013949
3R:5175678	71	9	0.126761	-6.93677e-15	-32.6097	NA	NA	53	0	0	NA	NA	0.0156487	0.0606537	47	1	0.0212766	-0.0786611	-2.58168	NA	NA	81	0	0	NA	NA	0.00174028	0.0137987	86	0	0	NA	NA	0.00117567	0.0105929	8.86561e-06	3.20173e-08	5.26325e-05	1.54312e-07	YES	YES	0.0740186	Syn	FBgn0259212
3R:21020304	128	6	0.046875	-9.95913e-08	-16.1222	NA	NA	71	0	0	NA	NA	0.0126844	0.0234147	56	2	0.0357143	-0.00406386	-5.50765	NA	NA	87	8	0.091954	-3.17727e-12	-26.475	NA	NA	149	0	0	NA	NA	0.000104601	0.000378635	8.86561e-06	1.3268e-06	5.26325e-05	5.10058e-06	YES	YES	0.0581811	3UTR	FBgn0026056
3L:11692132	32	0	0	NA	NA	4.45208e-16	0.184129	26	0	0	NA	NA	3.36479e-13	0.252878	61	0	0	NA	NA	5.44909e-30	0.0397317	99	0	0	NA	NA	3.20991e-48	0.00532683	130	87	0.669231	-1.26422e-207	-Inf	NA	NA	9.85458e-06	2.62022e-105	5.70593e-05	7.68051e-104	YES	YES	0.669231	Syn	FBgn0036193
3R:17389043	61	5	0.0819672	-7.19567e-08	-16.4472	NA	NA	29	1	0.0344828	-0.0485356	-3.04963	NA	NA	51	0	0	NA	NA	0.0433041	0.0674197	83	0	0	NA	NA	0.00603974	0.0124139	84	0	0	NA	NA	0.00567916	0.0117745	9.85458e-06	1.48536e-06	5.70593e-05	5.61802e-06	YES	YES	0.058225	Syn	FBgn0262871
2R:17012708	110	0	0	NA	NA	0.000150051	0.00297752	50	0	0	NA	NA	0.0182779	0.0710807	48	0	0	NA	NA	0.0214511	0.07901	83	7	0.0843373	-1.35848e-10	-22.7195	NA	NA	240	16	0.0666667	-9.12908e-21	-Inf	NA	NA	1.6722e-05	5.8832e-08	9.44893e-05	2.70512e-07	YES	YES	0.075502	Nonsyn	FBgn0034180
X:13383542	166	0	0	NA	NA	2.64046e-10	0.000154105	27	0	0	NA	NA	0.0276745	0.239853	14	0	0	NA	NA	0.155665	0.476969	21	3	0.142857	-6.08059e-06	-12.0104	NA	NA	29	3	0.103448	-1.65391e-05	-11.0098	NA	NA	1.763e-05	1.13749e-12	9.84343e-05	6.92837e-12	YES	YES	0.123153	Nonsyn	FBgn0030479
2L:16346108	65	0	0	NA	NA	0.0758927	0.0758927	50	0	0	NA	NA	0.137599	0.137599	57	0	0	NA	NA	0.104237	0.104237	103	0	0	NA	NA	0.0168092	0.0168092	241	9	0.0373444	-4.68756e-10	-21.4809	NA	NA	1.82972e-05	1.82972e-05	0.000100958	5.87767e-05	YES	YES	0.0373444	Nonsyn	FBgn0000307
X:12905714	206	2	0.00970874	-0.0483324	-3.05372	NA	NA	187	0	0	NA	NA	0.0762693	0.0762693	293	0	0	NA	NA	0.0177344	0.0177344	297	0	0	NA	NA	0.0167845	0.0167845	557	8	0.0143627	-5.92928e-06	-12.0356	NA	NA	2.27025e-05	2.27025e-05	0.000122385	7.19425e-05	YES	YES	0.0120357	Nonsyn	FBgn0030432
3L:4437744	120	0	0	NA	NA	3.86611e-12	0.00175471	46	9	0.195652	-1.06552e-16	-36.7368	NA	NA	16	0	0	NA	NA	0.0300818	0.429102	25	0	0	NA	NA	0.0041913	0.26661	41	0	0	NA	NA	0.000126082	0.114403	2.29656e-05	6.1458e-20	0.000122396	5.05681e-19	YES	YES	0.195652	Syn	FBgn0035544
3R:31227503	49	0	0	NA	NA	0.00936239	0.0749405	29	0	0	NA	NA	0.0630075	0.215782	52	0	0	NA	NA	0.00703373	0.0639473	71	0	0	NA	NA	0.00114969	0.0234147	67	6	0.0895522	-1.99958e-09	-20.0303	NA	NA	2.42127e-05	4.77029e-09	0.000126175	2.40566e-08	YES	YES	0.0895522	Syn	FBgn0039831
3L:16900742	500	0	0	NA	NA	0.000282199	0.000282199	198	1	0.00505051	-0.331381	-1.26561	NA	NA	142	0	0	NA	NA	0.0981652	0.0981652	150	1	0.00666667	-0.251046	-1.50502	NA	NA	156	5	0.0320513	-7.64988e-06	-11.7808	NA	NA	2.77021e-05	2.77021e-05	0.000142772	8.71965e-05	YES	YES	0.0145895	Syn	FBgn0261565
X:19834873	22	4	0.181818	-5.58405e-08	-16.7008	NA	NA	33	0	0	NA	NA	0.00127465	0.174645	40	0	0	NA	NA	0.000310016	0.120615	75	0	0	NA	NA	2.63843e-07	0.0189508	44	0	0	NA	NA	0.000138205	0.0976206	3.89697e-05	1.44093e-17	0.000198661	1.08999e-16	YES	YES	0.181818	Nonsyn	FBgn0261811
3R:15097165	72	0	0	NA	NA	0.00228793	0.0222087	56	8	0.142857	-8.08787e-14	-30.1465	NA	NA	34	2	0.0588235	-0.00151503	-6.49308	NA	NA	54	2	0.037037	-0.00378406	-5.57885	NA	NA	118	0	0	NA	NA	4.70348e-05	0.00195045	4.33169e-05	1.07612e-07	0.000218448	4.85289e-07	YES	YES	0.0795726	3UTR	FBgn0261859
3R:28816912	104	6	0.0576923	-2.88356e-08	-17.3617	NA	NA	96	0	0	NA	NA	0.0381836	0.0381836	85	0	0	NA	NA	0.0555098	0.0555098	114	0	0	NA	NA	0.0207004	0.0207004	165	1	0.00606061	-0.276151	-1.42171	NA	NA	4.38758e-05	4.38758e-05	0.000218912	0.00013538	YES	YES	0.0318765	Nonsyn	FBgn0039600
2R:21155127	39	0	0	NA	NA	2.23568e-11	0.127165	40	0	0	NA	NA	1.19211e-11	0.120615	34	0	0	NA	NA	5.18645e-10	0.16565	60	28	0.466667	-1.76106e-61	-Inf	NA	NA	67	0	0	NA	NA	5.04466e-19	0.0289299	7.35033e-05	6.97315e-50	0.000355392	1.05497e-48	YES	YES	0.466667	Syn	FBgn0050389
3L:1338738	142	2	0.0140845	-0.0242762	-3.73037	NA	NA	85	5	0.0588235	-3.8372e-07	-14.7734	NA	NA	103	0	0	NA	NA	0.0415346	0.0415346	202	0	0	NA	NA	0.00195198	0.00195198	147	2	0.0136054	-0.0259012	-3.66639	NA	NA	8.10745e-05	8.10745e-05	0.000388	0.000242191	YES	YES	0.0288378	Syn	FBgn0010786
2R:13173843	803	4	0.00498132	-0.0484981	-3.05038	NA	NA	505	0	0	NA	NA	8.40857e-05	8.40857e-05	574	1	0.00174216	-0.96067	-0.482297	NA	NA	359	8	0.0222841	-2.29889e-07	-15.2857	NA	NA	524	20	0.0381679	-9.0879e-21	-Inf	NA	NA	8.40857e-05	8.40857e-05	0.000398346	0.000249596	YES	YES	0.0167939	Nonsyn	FBgn0053138
2R:12423946	97	6	0.0618557	-1.89677e-08	-17.7805	NA	NA	79	0	0	NA	NA	0.0476469	0.0476469	79	0	0	NA	NA	0.0476469	0.0476469	85	0	0	NA	NA	0.0378122	0.0378122	94	1	0.0106383	-0.157322	-1.92709	NA	NA	8.58421e-05	8.58421e-05	0.000402599	0.000253207	YES	YES	0.036247	Syn	FBgn0033734
3R:20928750	77	0	0	NA	NA	3.05766e-07	0.017049	59	0	0	NA	NA	1.01926e-05	0.0441639	39	0	0	NA	NA	0.00050164	0.127165	27	2	0.0740741	-0.00095504	-6.95423	NA	NA	18	5	0.277778	-1.10028e-10	-22.9303	NA	NA	9.57484e-05	1.56339e-15	0.000435981	1.04747e-14	YES	YES	0.175926	Syn	FBgn0038842
3R:13005776	26	4	0.153846	-1.13515e-07	-15.9913	NA	NA	44	0	0	NA	NA	0.000604795	0.0976206	27	0	0	NA	NA	0.0105944	0.239853	55	0	0	NA	NA	9.4844e-05	0.0545666	49	0	0	NA	NA	0.000260544	0.0749405	9.57484e-05	1.58335e-13	0.000435981	9.77094e-13	YES	YES	0.153846	Nonsyn	FBgn0038108
2L:8774573	242	15	0.0619835	-4.39879e-19	-Inf	NA	NA	59	0	0	NA	NA	1.18211e-05	0.0441639	45	0	0	NA	NA	0.000174525	0.0925927	14	4	0.285714	-7.72355e-09	-18.679	NA	NA	68	0	0	NA	NA	2.09425e-06	0.0274399	0.000112209	4.32056e-15	0.000501199	2.81437e-14	YES	YES	0.173849	Syn	FBgn0032068
3R:6451807	69	4	0.057971	-6.19784e-06	-11.9913	NA	NA	48	0	0	NA	NA	0.10361	0.10361	32	1	0.03125	-0.0535565	-2.95368	NA	NA	63	0	0	NA	NA	0.0510173	0.0510173	80	0	0	NA	NA	0.0228563	0.0228563	0.000120817	0.000120817	0.000534557	0.000354144	YES	YES	0.0446105	Syn	FBgn0037445
2L:8248962	103	0	0	NA	NA	0.000542198	0.00431131	41	0	0	NA	NA	0.0501193	0.114403	29	3	0.103448	-1.65391e-05	-11.0098	NA	NA	29	1	0.0344828	-0.0485356	-3.04963	NA	NA	23	0	0	NA	NA	0.186524	0.296351	0.000146168	5.0687e-06	0.000640679	1.76091e-05	YES	YES	0.0689655	Nonsyn	FBgn0032010
2L:12064170	62	0	0	NA	NA	1.58337e-05	0.0376853	40	0	0	NA	NA	0.000799753	0.120615	19	0	0	NA	NA	0.033799	0.366156	45	0	0	NA	NA	0.000327963	0.0925927	37	6	0.162162	-4.86265e-11	-23.7469	NA	NA	0.000154105	1.40367e-13	0.000657634	8.77941e-13	YES	YES	0.162162	Nonsyn	FBgn0032405
X:2127357	70	0	0	NA	NA	1.25516e-15	0.0246861	31	12	0.387097	-6.55285e-26	-Inf	NA	NA	31	0	0	NA	NA	2.51682e-07	0.194127	12	0	0	NA	NA	0.00278927	0.530176	52	0	0	NA	NA	8.52043e-12	0.0639473	0.000162473	7.50763e-36	0.000686485	9.02841e-35	YES	YES	0.387097	Nonsyn	FBgn0004861
3R:21018692	72	5	0.0694444	-1.66662e-07	-15.6073	NA	NA	42	0	0	NA	NA	0.144458	0.144458	57	1	0.0175439	-0.0953975	-2.39702	NA	NA	68	0	0	NA	NA	0.0436096	0.0436096	78	0	0	NA	NA	0.0275119	0.0275119	0.000173318	0.000173318	0.000719348	0.000478931	YES	YES	0.0434942	Nonsyn	FBgn0026056
3L:15993527	110	2	0.0181818	-0.0149869	-4.20806	NA	NA	82	5	0.0609756	-3.20525e-07	-14.9533	NA	NA	64	0	0	NA	NA	0.0680697	0.0680697	95	0	0	NA	NA	0.0185211	0.0185211	44	0	0	NA	NA	0.157636	0.157636	0.000198735	0.000198735	0.000817604	0.000538768	YES	YES	0.0395787	3UTR	FBgn0036556
2L:8675760	575	9	0.0156522	-7.7812e-07	-14.0664	NA	NA	452	0	0	NA	NA	0.000213653	0.000213653	320	5	0.015625	-0.000229052	-8.38167	NA	NA	473	9	0.0190275	-1.54178e-07	-15.6852	NA	NA	404	7	0.0173267	-6.78226e-06	-11.9012	NA	NA	0.000213653	0.000213653	0.000863822	0.000569337	YES	YES	0.0169078	Syn	FBgn0001114
2L:875343	42	0	0	NA	NA	0.0416932	0.10851	25	0	0	NA	NA	0.150873	0.26661	37	0	0	NA	NA	0.0608616	0.14135	54	0	0	NA	NA	0.0168189	0.0575297	70	5	0.0714286	-1.44568e-07	-15.7495	NA	NA	0.000235253	6.439e-06	0.00093943	2.2043e-05	YES	YES	0.0714286	Nonsyn	FBgn0053526
2R:22930694	201	16	0.079602	-5.13567e-22	-Inf	NA	NA	96	3	0.03125	-0.000594986	-7.42727	NA	NA	77	0	0	NA	NA	0.0269939	0.0269939	101	0	0	NA	NA	0.00875606	0.00875606	136	3	0.0220588	-0.00162552	-6.42274	NA	NA	0.00023636	0.00023636	0.00093943	0.000626286	YES	YES	0.0443036	Syn	FBgn0261564
X:12595245	101	5	0.049505	-9.0623e-07	-13.914	NA	NA	83	0	0	NA	NA	0.0689943	0.0689943	93	1	0.0107527	-0.155649	-1.93697	NA	NA	101	0	0	NA	NA	0.0386358	0.0386358	74	0	0	NA	NA	0.0921988	0.0921988	0.00024577	0.00024577	0.00096055	0.000643944	YES	YES	0.0301288	Nonsyn	FBgn0030403
X:5675473	47	22	0.468085	-1.16533e-48	-Inf	NA	NA	53	15	0.283019	-1.31673e-29	-Inf	NA	NA	40	0	0	NA	NA	7.51878e-10	0.120615	117	0	0	NA	NA	2.05462e-27	0.00205636	133	63	0.473684	-6.52364e-137	-Inf	NA	NA	0.000248028	1.54482e-36	0.000961365	1.90664e-35	YES	YES	0.408263	Nonsyn	FBgn0046687
3R:19230057	68	0	0	NA	NA	0.160883	0.160883	51	0	0	NA	NA	0.254029	0.254029	70	0	0	NA	NA	0.152466	0.152466	117	0	0	NA	NA	0.0431253	0.0431253	321	8	0.0249221	-9.84291e-08	-16.1339	NA	NA	0.00026872	0.00026872	0.00102463	0.000700165	YES	YES	0.0249221	Nonsyn	FBgn0038692
X:10057529	44	4	0.0909091	-1.00626e-06	-13.8093	NA	NA	21	0	0	NA	NA	0.336372	0.336372	37	0	0	NA	NA	0.146656	0.146656	99	0	0	NA	NA	0.00587884	0.00587884	139	1	0.00719424	-0.232636	-1.57234	NA	NA	0.000290009	0.000290009	0.00108811	0.00075146	YES	YES	0.0490517	Nonsyn	FBgn0030174
4:920167	255	0	0	NA	NA	0.00824715	0.00824715	90	0	0	NA	NA	0.183898	0.183898	85	0	0	NA	NA	0.202039	0.202039	190	6	0.0315789	-1.01405e-06	-13.8016	NA	NA	405	1	0.00246914	-0.677824	-0.708708	NA	NA	0.000306419	0.000306419	0.00114056	0.000785304	YES	YES	0.017024	Nonsyn	FBgn0023213
2R:11447625	93	0	0	NA	NA	0.000659486	0.00731574	55	1	0.0181818	-0.0920502	-2.43109	NA	NA	23	3	0.130435	-8.07653e-06	-11.7266	NA	NA	24	0	0	NA	NA	0.15106	0.281087	35	0	0	NA	NA	0.0635224	0.157118	0.000323092	6.32823e-06	0.00118383	2.18231e-05	YES	YES	0.0743083	Nonsyn	FBgn0260499
2L:9494583	1804	3	0.00166297	-0.869253	-0.54346	NA	NA	1203	0	0	NA	NA	0.00034048	0.00034048	1410	7	0.00496454	-0.0105984	-4.55235	NA	NA	964	8	0.00829876	-0.000268673	-8.22215	NA	NA	4070	20	0.004914	-2.97182e-05	-10.4238	NA	NA	0.00034048	0.00034048	0.00123787	0.000863163	YES	YES	0.00496007	Syn	FBgn0004868
X:19835017	32	4	0.125	-2.70862e-07	-15.1217	NA	NA	51	0	0	NA	NA	0.0207248	0.0674197	40	0	0	NA	NA	0.047819	0.120615	56	0	0	NA	NA	0.0141723	0.0517562	54	1	0.0185185	-0.0903766	-2.44862	NA	NA	0.000420873	1.40453e-05	0.00150679	4.63891e-05	YES	YES	0.0717593	Nonsyn	FBgn0261811
2R:5329331	186	3	0.016129	-0.00393673	-5.53937	NA	NA	159	4	0.0251572	-0.000163071	-8.72141	NA	NA	163	3	0.0184049	-0.002718	-5.90922	NA	NA	250	2	0.008	-0.0686266	-2.71319	NA	NA	411	0	0	NA	NA	0.000457009	0.000457009	0.000457009	0.000457009	0.00162377	0.00113406	YES	YES	0.0169228	3UTR	FBgn0261403
3L:12537188	77	1	0.012987	-0.12887	-2.11269	NA	NA	108	3	0.0277778	-0.000837654	-7.08532	NA	NA	121	1	0.00826446	-0.202511	-1.69651	NA	NA	150	6	0.04	-2.54407e-07	-15.1843	NA	NA	310	0	0	NA	NA	0.000561601	0.000561601	0.000561601	0.000561601	0.00195104	0.00135768	YES	YES	0.0222573	Nonsyn	FBgn0036301
2R:12853362	49	0	0	NA	NA	6.62972e-14	0.0749405	39	0	0	NA	NA	3.24329e-11	0.127165	32	0	0	NA	NA	2.47531e-09	0.184129	39	18	0.461538	-6.30695e-40	-Inf	NA	NA	19	0	0	NA	NA	7.76189e-06	0.366156	0.000642496	4.13122e-38	0.00221567	5.38207e-37	YES	YES	0.461538	Nonsyn	FBgn0033777
3L:16900745	513	0	0	NA	NA	0.000740625	0.000740625	204	1	0.00490196	-0.341423	-1.24049	NA	NA	142	1	0.00704225	-0.237657	-1.5534	NA	NA	150	1	0.00666667	-0.251046	-1.50502	NA	NA	163	5	0.0306748	-9.46184e-06	-11.5682	NA	NA	0.000740625	0.000740625	0.00249894	0.0017111	YES	YES	0.0123214	Syn	FBgn0261565
X:10716396	129	5	0.0387597	-3.02891e-06	-12.7073	NA	NA	89	1	0.011236	-0.148954	-1.97767	NA	NA	98	0	0	NA	NA	0.13888	0.13888	200	1	0.005	-0.334728	-1.25714	NA	NA	254	0	0	NA	NA	0.00599598	0.00599598	0.00083272	0.00083272	0.00278961	0.00189585	YES	YES	0.0183319	Nonsyn	FBgn0052676
X:19508448	331	6	0.0181269	-2.39992e-05	-10.6375	NA	NA	155	0	0	NA	NA	0.0556864	0.0556864	136	2	0.0147059	-0.0223865	-3.81047	NA	NA	224	0	0	NA	NA	0.0153959	0.0153959	226	4	0.0176991	-0.00061618	-7.39228	NA	NA	0.000857344	0.000857344	0.00285173	0.00194248	YES	YES	0.016844	Nonsyn	FBgn0027621
2R:10283203	70	0	0	NA	NA	6.88669e-06	0.0246861	39	5	0.128205	-7.18052e-09	-18.7519	NA	NA	41	0	0	NA	NA	0.000947434	0.114403	22	0	0	NA	NA	0.0238595	0.312443	11	2	0.181818	-0.000152278	-8.78988	NA	NA	0.000882389	1.55676e-10	0.00291437	8.58963e-10	YES	YES	0.155012	Nonsyn	FBgn0033504
3L:8467062	52	5	0.0961538	-3.18314e-08	-17.2628	NA	NA	30	0	0	NA	NA	0.0460629	0.204669	21	0	0	NA	NA	0.11597	0.329409	29	0	0	NA	NA	0.0510395	0.215782	52	0	0	NA	NA	0.00482106	0.0639473	0.000930304	1.31446e-06	0.00305114	5.09487e-06	YES	YES	0.0961538	Syn	FBgn0010825
3R:8242035	62	7	0.112903	-1.65929e-11	-24.822	NA	NA	33	1	0.030303	-0.0552301	-2.92373	NA	NA	36	2	0.0555556	-0.00169775	-6.3793	NA	NA	65	1	0.0153846	-0.108787	-2.27227	NA	NA	131	0	0	NA	NA	0.000602245	0.000980822	0.000980822	0.000602245	0.00319448	0.00143377	YES	YES	0.0535366	3UTR	FBgn0037556
3R:21020308	127	12	0.0944882	-8.60888e-18	-Inf	NA	NA	73	0	0	NA	NA	0.0146791	0.0210648	57	0	0	NA	NA	0.0370271	0.0490905	89	5	0.0561798	-4.82875e-07	-14.5435	NA	NA	149	2	0.0134228	-0.026564	-3.64145	NA	NA	0.00103408	0.000543525	0.00332181	0.00132079	YES	NO	0.0546969	3UTR	FBgn0026056
3R:14817510	38	0	0	NA	NA	6.7573e-13	0.13407	42	0	0	NA	NA	3.5375e-14	0.10851	27	0	0	NA	NA	2.25286e-09	0.239853	21	0	0	NA	NA	1.88082e-07	0.329409	23	12	0.521739	-6.35635e-28	-Inf	NA	NA	0.00114944	1.01286e-41	0.00354662	1.39716e-40	YES	NO	0.521739	Nonsyn	FBgn0266756
X:4222944	33	0	0	NA	NA	0.0133079	0.174645	52	0	0	NA	NA	0.00110675	0.0639473	43	0	0	NA	NA	0.00359465	0.102922	36	8	0.222222	-1.77493e-15	-33.9642	NA	NA	97	2	0.0206186	-0.0117883	-4.44654	NA	NA	0.00114944	5.29436e-08	0.00354662	2.45847e-07	YES	NO	0.12142	Nonsyn	FBgn0029697
4:551070	82	0	0	NA	NA	0.00847338	0.013088	45	0	0	NA	NA	0.0729387	0.0925927	16	1	0.0625	-0.0267782	-3.63352	NA	NA	66	3	0.0454545	-0.000197778	-8.52846	NA	NA	35	2	0.0571429	-0.00160514	-6.43535	NA	NA	0.00121185	0.000618037	0.00369064	0.00146394	YES	NO	0.0550325	Nonsyn	FBgn0026869
3L:21948877	39	0	0	NA	NA	0.0154975	0.127165	13	0	0	NA	NA	0.249318	0.50287	18	0	0	NA	NA	0.146129	0.386039	40	4	0.1	-6.81059e-07	-14.1996	NA	NA	56	0	0	NA	NA	0.00252001	0.0517562	0.00127766	1.42284e-06	0.00386595	5.4253e-06	YES	NO	0.1	Nonsyn	FBgn0037142
X:4222846	23	0	0	NA	NA	0.00187165	0.296351	26	0	0	NA	NA	0.000824952	0.252878	43	0	0	NA	NA	7.94781e-06	0.102922	33	0	0	NA	NA	0.000121965	0.174645	63	15	0.238095	-2.53285e-28	-Inf	NA	NA	0.00134704	1.49671e-15	0.00402395	1.01733e-14	YES	NO	0.238095	Nonsyn	FBgn0029697
2L:17417267	52	0	0	NA	NA	0.000157198	0.0639473	26	4	0.153846	-1.13515e-07	-15.9913	NA	NA	20	0	0	NA	NA	0.0344425	0.347297	34	0	0	NA	NA	0.00325882	0.16565	19	0	0	NA	NA	0.0407605	0.366156	0.00134704	7.19185e-10	0.00402395	3.87699e-09	YES	NO	0.153846	Nonsyn	FBgn0011274
2L:1079682	35	0	0	NA	NA	0.11924	0.157118	38	0	0	NA	NA	0.099371	0.13407	13	0	0	NA	NA	0.453897	0.50287	37	0	0	NA	NA	0.105596	0.14135	87	5	0.0574713	-4.31049e-07	-14.657	NA	NA	0.0014973	0.000567922	0.00441657	0.00136592	YES	NO	0.0574713	Nonsyn	FBgn0015905
3L:9592109	43	0	0	NA	NA	1.13687e-13	0.102922	21	0	0	NA	NA	4.76837e-07	0.329409	24	0	0	NA	NA	5.96046e-08	0.281087	34	0	0	NA	NA	5.82077e-11	0.16565	20	10	0.5	-3.11157e-23	-Inf	NA	NA	0.00157861	1.88079e-37	0.00459856	2.38403e-36	YES	NO	0.5	Syn	FBgn0261555
3R:6451796	68	5	0.0735294	-1.24861e-07	-15.8961	NA	NA	47	0	0	NA	NA	0.0548392	0.0833003	29	2	0.0689655	-0.00110232	-6.81089	NA	NA	61	2	0.0327869	-0.00480426	-5.34065	NA	NA	75	0	0	NA	NA	0.0097255	0.0189508	0.00157861	0.000533339	0.00459856	0.00130279	YES	NO	0.0584273	Nonsyn	FBgn0037445
2R:20275832	14	0	0	NA	NA	0.0114131	0.476969	12	0	0	NA	NA	0.0216231	0.530176	35	0	0	NA	NA	1.39159e-05	0.157118	44	12	0.272727	-9.59866e-24	-Inf	NA	NA	58	0	0	NA	NA	8.95578e-09	0.0465621	0.00184999	3.07564e-17	0.00522678	2.28965e-16	YES	NO	0.272727	Syn	FBgn0034495
2L:16263298	14	3	0.214286	-1.67883e-06	-13.2974	NA	NA	16	1	0.0625	-0.0267782	-3.63352	NA	NA	27	0	0	NA	NA	0.0172536	0.239853	26	0	0	NA	NA	0.0200531	0.252878	59	0	0	NA	NA	0.000140364	0.0441639	0.0026787	4.85644e-08	0.00730413	2.27767e-07	YES	NO	0.138393	Nonsyn	FBgn0028897
X:11431152	36	0	0	NA	NA	0.00898312	0.149026	34	0	0	NA	NA	0.0116715	0.16565	20	2	0.1	-0.000520901	-7.56021	NA	NA	14	2	0.142857	-0.000251122	-8.2897	NA	NA	40	0	0	NA	NA	0.00532145	0.120615	0.00297752	5.57934e-07	0.00789894	2.21604e-06	YES	NO	0.121429	3UTR	FBgn0262740
3L:13011566	26	0	0	NA	NA	0.0203339	0.252878	13	0	0	NA	NA	0.142597	0.50287	29	0	0	NA	NA	0.0129722	0.215782	29	4	0.137931	-1.79619e-07	-15.5324	NA	NA	41	0	0	NA	NA	0.00214879	0.114403	0.0031392	8.08235e-08	0.00822506	3.68021e-07	YES	NO	0.137931	Nonsyn	FBgn0036332
2L:7866090	25	7	0.28	-1.71207e-14	-31.6998	NA	NA	21	0	0	NA	NA	0.000987774	0.329409	29	0	0	NA	NA	7.07563e-05	0.215782	29	0	0	NA	NA	7.07563e-05	0.215782	29	0	0	NA	NA	7.07563e-05	0.215782	0.00330967	3.49907e-16	0.00852875	2.44935e-15	YES	NO	0.28	Syn	FBgn0045038
3L:7526730	17	4	0.235294	-1.82901e-08	-17.8169	NA	NA	38	0	0	NA	NA	6.94793e-06	0.13407	55	0	0	NA	NA	3.42188e-08	0.0545666	10	3	0.3	-5.56242e-07	-14.4021	NA	NA	15	0	0	NA	NA	0.00920217	0.452403	0.00330967	2.18781e-15	0.00852875	1.44519e-14	YES	NO	0.267647	Nonsyn	FBgn0052372
2R:16081734	15	4	0.266667	-1.0518e-08	-18.3702	NA	NA	53	0	0	NA	NA	2.729e-05	0.0606537	38	0	0	NA	NA	0.000534195	0.13407	33	3	0.0909091	-2.45723e-05	-10.6139	NA	NA	15	0	0	NA	NA	0.0510861	0.452403	0.00367887	7.44742e-10	0.00912904	3.96914e-09	YES	NO	0.178788	3UTR	FBgn0034072
2R:18840258	39	0	0	NA	NA	0.0389129	0.127165	32	0	0	NA	NA	0.0696873	0.184129	25	2	0.08	-0.000818035	-7.10901	NA	NA	35	0	0	NA	NA	0.0542874	0.157118	52	4	0.0769231	-1.98543e-06	-13.1297	NA	NA	0.00367887	0.000147213	0.00912904	0.000421601	YES	NO	0.0784615	Syn	FBgn0034400
X:9206487	45	0	0	NA	NA	0.00018445	0.0925927	37	5	0.135135	-5.45142e-09	-19.0274	NA	NA	38	8	0.210526	-2.85993e-15	-33.4787	NA	NA	28	0	0	NA	NA	0.00474839	0.2275	29	0	0	NA	NA	0.00392253	0.215782	0.00454542	3.4355e-09	0.0109887	1.75136e-08	YES	NO	0.172831	Syn	FBgn0030102
3L:4586716	57	0	0	NA	NA	0.00133399	0.0490905	22	0	0	NA	NA	0.0776979	0.312443	20	3	0.15	-5.21847e-06	-12.1633	NA	NA	15	1	0.0666667	-0.0251046	-3.69723	NA	NA	19	0	0	NA	NA	0.110082	0.366156	0.00561609	1.14098e-05	0.0130393	3.79517e-05	YES	NO	0.108333	Nonsyn	FBgn0260657
3R:8736376	93	26	0.27957	-4.51397e-50	-Inf	NA	NA	23	0	0	NA	NA	0.0122457	0.296351	18	0	0	NA	NA	0.0318888	0.386039	55	0	0	NA	NA	2.67784e-05	0.0545666	15	1	0.0666667	-0.0251046	-3.69723	NA	NA	0.00624257	1.0457e-08	0.0139417	5.16245e-08	YES	NO	0.173118	3UTR	FBgn0037623
3R:15413254	52	8	0.153846	-4.31028e-14	-30.7758	NA	NA	28	0	0	NA	NA	0.0128997	0.2275	38	5	0.131579	-6.26866e-09	-18.8877	NA	NA	31	0	0	NA	NA	0.0080936	0.194127	37	0	0	NA	NA	0.00318615	0.14135	0.00624257	3.32649e-07	0.0139417	1.38064e-06	YES	NO	0.142713	Nonsyn	FBgn0041188
3L:14797266	31	0	0	NA	NA	1.96033e-09	0.194127	29	0	0	NA	NA	7.14683e-09	0.215782	21	0	0	NA	NA	1.26257e-06	0.329409	14	0	0	NA	NA	0.000116816	0.476969	21	10	0.47619	-5.93124e-23	-Inf	NA	NA	0.00658156	2.06633e-27	0.0142905	1.97777e-26	YES	NO	0.47619	Syn	FBgn0036451
3L:1948771	21	0	0	NA	NA	0.000115915	0.329409	20	0	0	NA	NA	0.000178468	0.347297	19	0	0	NA	NA	0.000274778	0.366156	34	0	0	NA	NA	4.24281e-07	0.16565	60	21	0.35	-3.6683e-43	-Inf	NA	NA	0.00693895	2.41177e-18	0.0148601	1.95021e-17	YES	NO	0.35	Syn	FBgn0035295
X:9147218	19	0	0	NA	NA	0.157704	0.366156	28	2	0.0714286	-0.0010274	-6.88124	NA	NA	28	0	0	NA	NA	0.0657464	0.2275	27	3	0.111111	-1.32726e-05	-11.2298	NA	NA	45	0	0	NA	NA	0.0125936	0.0925927	0.007713	0.000130577	0.0163683	0.00037999	YES	NO	0.0912698	Syn	FBgn0030091
3R:15356274	37	0	0	NA	NA	0.00629778	0.14135	21	0	0	NA	NA	0.0563495	0.329409	29	0	0	NA	NA	0.0188382	0.215782	29	5	0.172414	-1.50182e-09	-20.3166	NA	NA	37	3	0.0810811	-3.48193e-05	-10.2654	NA	NA	0.0100473	6.68524e-06	0.020399	2.27201e-05	YES	NO	0.126747	Nonsyn	FBgn0038325
3R:15356276	38	0	0	NA	NA	0.00496537	0.13407	21	0	0	NA	NA	0.0532979	0.329409	26	0	0	NA	NA	0.0265183	0.252878	29	5	0.172414	-1.50182e-09	-20.3166	NA	NA	35	3	0.0857143	-2.94032e-05	-10.4344	NA	NA	0.0111681	7.01792e-06	0.0224799	2.36792e-05	YES	NO	0.129064	Nonsyn	FBgn0038325
2L:10151586	24	0	0	NA	NA	0.0147429	0.281087	25	4	0.16	-9.61797e-08	-16.157	NA	NA	22	0	0	NA	NA	0.0209508	0.312443	17	0	0	NA	NA	0.0504367	0.407001	21	0	0	NA	NA	0.0249753	0.329409	0.0117745	3.89083e-07	0.0233006	1.6007e-06	YES	NO	0.16	Syn	FBgn0032187
3R:8737963	92	12	0.130435	-1.53332e-19	-Inf	NA	NA	18	0	0	NA	NA	0.0787625	0.386039	17	0	0	NA	NA	0.0907058	0.407001	29	0	0	NA	NA	0.0166666	0.215782	20	0	0	NA	NA	0.0593866	0.347297	0.0117745	7.07116e-06	0.0233006	2.36884e-05	YES	NO	0.130435	Nonsyn	FBgn0037623
4:686973	36	0	0	NA	NA	0.0326707	0.149026	24	2	0.0833333	-0.000753405	-7.19128	NA	NA	21	2	0.0952381	-0.000575108	-7.46124	NA	NA	23	0	0	NA	NA	0.112386	0.296351	23	0	0	NA	NA	0.112386	0.296351	0.013088	0.00041265	0.0254085	0.00102943	YES	NO	0.0892857	3UTR	FBgn0039920
3R:15200759	35	0	0	NA	NA	1.51752e-09	0.157118	11	0	0	NA	NA	0.00169183	0.558966	17	0	0	NA	NA	5.20655e-05	0.407001	16	0	0	NA	NA	9.30075e-05	0.429102	25	11	0.44	-1.2475e-24	-Inf	NA	NA	0.015338	1.24325e-20	0.0293613	1.06015e-19	YES	NO	0.44	Nonsyn	FBgn0260659
4:686921	50	0	0	NA	NA	0.00133299	0.0710807	26	4	0.153846	-1.13515e-07	-15.9913	NA	NA	30	4	0.133333	-2.06976e-07	-15.3907	NA	NA	37	3	0.0810811	-3.48193e-05	-10.2654	NA	NA	26	0	0	NA	NA	0.0319824	0.252878	0.0179748	4.26323e-05	0.0331896	0.000132414	YES	NO	0.122754	3UTR	FBgn0039920
2R:14355589	30	0	0	NA	NA	0.00555873	0.204669	29	3	0.103448	-1.65391e-05	-11.0098	NA	NA	14	0	0	NA	NA	0.0886452	0.476969	33	7	0.212121	-1.50383e-13	-29.5252	NA	NA	30	0	0	NA	NA	0.00555873	0.204669	0.0199799	2.73909e-06	0.0365927	9.73207e-06	YES	NO	0.157785	3UTR	FBgn0033924
X:9117257	34	0	0	NA	NA	0.035345	0.16565	30	5	0.166667	-1.79967e-09	-20.1357	NA	NA	32	3	0.09375	-2.23664e-05	-10.708	NA	NA	39	0	0	NA	NA	0.0216195	0.127165	61	1	0.0163934	-0.102092	-2.33249	NA	NA	0.0210648	0.000764142	0.0379977	0.00175678	YES	NO	0.09227	3UTR	FBgn0030089
2L:9242272	25	14	0.56	-5.85873e-33	-Inf	NA	NA	32	0	0	NA	NA	3.95205e-12	0.184129	15	0	0	NA	NA	4.51607e-06	0.452403	13	0	0	NA	NA	2.33055e-05	0.50287	12	0	0	NA	NA	5.2943e-05	0.530176	0.0222087	2.20217e-26	0.0397552	2.06563e-25	YES	NO	0.56	Nonsyn	FBgn0041092
X:9147281	17	0	0	NA	NA	0.0107082	0.407001	16	0	0	NA	NA	0.0139835	0.429102	20	0	0	NA	NA	0.00480863	0.347297	18	0	0	NA	NA	0.0082001	0.386039	30	7	0.233333	-7.19787e-14	-30.2629	NA	NA	0.0234147	5.90441e-09	0.0415965	2.94592e-08	YES	NO	0.233333	Syn	FBgn0030091
3L:4590463	34	0	0	NA	NA	9.8141e-05	0.16565	19	5	0.263158	-1.49115e-10	-22.6263	NA	NA	16	0	0	NA	NA	0.0129961	0.429102	19	4	0.210526	-2.97072e-08	-17.3319	NA	NA	17	0	0	NA	NA	0.00990662	0.407001	0.0289299	1.26354e-08	0.0497002	6.17291e-08	YES	NO	0.236842	3UTR	FBgn0260657
3L:14023237	15	3	0.2	-2.0959e-06	-13.0755	NA	NA	12	0	0	NA	NA	0.241647	0.530176	12	1	0.0833333	-0.0200837	-3.91787	NA	NA	21	1	0.047619	-0.0351465	-3.36575	NA	NA	54	0	0	NA	NA	0.00167615	0.0575297	0.0305009	0.000405037	0.0520179	0.00101584	YES	NO	0.110317	Syn	FBgn0052133
3R:17662068	31	5	0.16129	-2.14278e-09	-19.9612	NA	NA	17	5	0.294118	-7.95753e-11	-23.2543	NA	NA	10	2	0.2	-0.000124728	-8.98944	NA	NA	65	0	0	NA	NA	5.07946e-07	0.0321571	100	14	0.14	-5.16602e-23	-Inf	NA	NA	0.0321571	5.07946e-07	0.0540563	2.05368e-06	YES	NO	0.198852	Nonsyn	FBgn0038532
2L:9783009	81	11	0.135802	-3.11401e-18	-Inf	NA	NA	38	4	0.105263	-5.51558e-07	-14.4105	NA	NA	64	7	0.109375	-2.08983e-11	-24.5914	NA	NA	36	5	0.138889	-4.72132e-09	-19.1712	NA	NA	60	0	0	NA	NA	0.000364986	0.0418892	0.0418892	0.000364986	0.0682154	0.000920315	YES	NO	0.122332	Syn	FBgn0032147
3R:17662066	31	5	0.16129	-2.14278e-09	-19.9612	NA	NA	17	5	0.294118	-7.95753e-11	-23.2543	NA	NA	10	2	0.2	-0.000124728	-8.98944	NA	NA	59	0	0	NA	NA	1.93562e-06	0.0441639	100	14	0.14	-5.16602e-23	-Inf	NA	NA	0.0441639	1.93562e-06	0.0711782	7.14806e-06	YES	NO	0.198852	Nonsyn	FBgn0038532
2L:12724508	45	0	0	NA	NA	0.00303505	0.0925927	20	1	0.05	-0.0334728	-3.41371	NA	NA	12	3	0.25	-1.01722e-06	-13.7984	NA	NA	17	1	0.0588235	-0.0284519	-3.57373	NA	NA	12	0	0	NA	NA	0.213097	0.530176	0.0490905	0.000646761	0.07752	0.00151825	YES	NO	0.119608	Nonsyn	FBgn0032456
4:686924	49	4	0.0816327	-1.56008e-06	-13.3708	NA	NA	26	6	0.230769	-4.89215e-12	-26.0434	NA	NA	29	0	0	NA	NA	0.0166583	0.215782	38	3	0.0789474	-3.77566e-05	-10.1844	NA	NA	23	0	0	NA	NA	0.038866	0.296351	0.0639473	0.000647443	0.0952104	0.00151825	YES	NO	0.13045	3UTR	FBgn0039920
3R:29945676	22	0	0	NA	NA	0.00413941	0.312443	11	3	0.272727	-7.63874e-07	-14.0849	NA	NA	14	3	0.214286	-1.67883e-06	-13.2974	NA	NA	29	0	0	NA	NA	0.000722257	0.215782	29	5	0.172414	-1.50182e-09	-20.3166	NA	NA	0.0674197	2.98972e-06	0.098812	1.05427e-05	YES	NO	0.219809	Nonsyn	FBgn0039727
3R:21020562	34	11	0.323529	-7.89732e-23	-Inf	NA	NA	46	0	0	NA	NA	0.000598027	0.0878237	41	7	0.170732	-7.8219e-13	-27.8767	NA	NA	66	5	0.0757576	-1.07345e-07	-16.0472	NA	NA	94	2	0.0212766	-0.0110995	-4.5064	NA	NA	0.0878237	0.000598027	0.122223	0.00143099	YES	NO	0.147824	3UTR	FBgn0026056
3R:5236378	249	117	0.46988	-3.1272e-252	-Inf	NA	NA	160	70	0.4375	-9.762e-149	-Inf	NA	NA	79	31	0.392405	-6.77913e-65	-Inf	NA	NA	45	0	0	NA	NA	2.67272e-12	0.0925927	154	75	0.487013	-6.83004e-164	-Inf	NA	NA	0.0925927	2.67272e-12	0.127349	1.60706e-11	YES	NO	0.446699	3UTR	FBgn0087005
3R:5236375	236	163	0.690678	0	-Inf	NA	NA	149	73	0.489933	-7.96854e-160	-Inf	NA	NA	78	36	0.461538	-2.21235e-78	-Inf	NA	NA	43	0	0	NA	NA	6.48215e-12	0.102922	150	24	0.16	-7.24953e-40	-Inf	NA	NA	0.102922	6.48215e-12	0.137522	3.80016e-11	YES	NO	0.450537	3UTR	FBgn0087005
2L:12724493	47	2	0.0425532	-0.00287949	-5.85158	NA	NA	21	0	0	NA	NA	0.00715727	0.329409	12	3	0.25	-1.01722e-06	-13.7984	NA	NA	17	0	0	NA	NA	0.0183386	0.407001	12	4	0.333333	-3.82957e-09	-19.3805	NA	NA	0.13407	0.000131254	0.169943	0.00037999	YES	NO	0.208629	Nonsyn	FBgn0032456
