# Supplementary material for: Adaptation of A-to-I RNA editing in Drosophila
Source: PLoS Genet. 2017 Mar 10;13(3):e1006648. doi: 10.1371/journal.pgen.1006648 (PMC5365144; doi:10.1371/journal.pgen.1006648)
Supplement: S28 Table — (XLSX) [file pgen.1006648.s028.xlsx]

## Sheet: obesity_male_poly_final
ID: The chromosome and position of the editing site in dm6
PD0: the probability (at log scale) that the editing event in that site was not observed due to sampling bias or sequencing error
Joint_PD0 is the Joint probability that the site is edited but not detected in any library due to sampling bias or sequencing error
Level1_candidate: Joint_PD0 < 0.001 under the stringency of Level I in calculting PD0 in each library, see TEXT for details
Level2_candidate: Joint_PD0 < 0.001 under the stringency of Level II in calculting PD0 in each library, see TEXT for details
ID	B12M_Coverage	B12M_Galleles	B12M_Level	B12M_PE1	B12M_PE0	B12M_PD0_level1	B12M_PD0_level2	I17M_Coverage	I17M_Galleles	I17M_Level	I17M_PE1	I17M_PE0	I17M_PD0_level1	I17M_PD0_level2	N10M_Coverage	N10M_Galleles	N10M_Level	N10M_PE1	N10M_PE0	N10M_PD0_level1	N10M_PD0_level2	T07M_Coverage	T07M_Galleles	T07M_Level	T07M_PE1	T07M_PE0	T07M_PD0_level1	T07M_PD0_level2	ZW155M_Coverage	ZW155M_Galleles	ZW155M_Level	ZW155M_PE1	ZW155M_PE0	ZW155M_PD0_level1	ZW155M_PD0_level2	PD0_level2	PD0_level1	PD0_level2_Qvalue	PD0_level1_Qvalue	Level1_candidate	Level2_candidate	annotation	gene	mean_Editinglevel
2L:5946075	3229	1	0.000309693	-5.40419	-0.00450786	NA	NA	1468	0	0	NA	NA	3.09348e-163	1.93837e-34	1298	0	0	NA	NA	2.0402e-144	1.5541e-30	2215	992	0.447856	0	-Inf	NA	NA	1450	0	0	NA	NA	3.04138e-161	5.02118e-34	1.51259e-97	0	3.2924e-95	0	YES	YES	Nonsyn	FBgn0001128	0.224083
2L:18356971	1046	550	0.525813	0	-Inf	NA	NA	2152	0	0	NA	NA	4.72157e-183	3.79666e-50	1137	1	0.000879507	-1.90293	-0.161497	NA	NA	1438	0	0	NA	NA	1.46885e-122	9.47076e-34	1135	2	0.00176211	-0.834467	-0.569348	NA	NA	3.59573e-83	6.93528e-305	5.87003e-81	5.66092e-303	YES	YES	Nonsyn	FBgn0011559	0.176151
3R:20015979	3954	2	0.000505817	-4.58639	-0.0102418	NA	NA	1593	536	0.336472	0	-Inf	NA	NA	1286	0	0	NA	NA	2.28354e-68	2.93129e-30	2251	3	0.00133274	-1.29286	-0.320871	NA	NA	1461	0	0	NA	NA	1.42531e-77	2.80667e-34	8.22716e-64	3.25474e-145	7.67476e-62	1.5181e-143	YES	YES	Syn	FBgn0038762	0.11277
2R:11344557	11845	152	0.0128324	-1.37659e-79	-Inf	NA	NA	6349	0	0	NA	NA	1.26713e-17	1.26713e-17	13822	0	0	NA	NA	1.6377e-37	1.6377e-37	9101	4	0.000439512	-8.64881	-0.000175351	NA	NA	11898	1	8.40477e-05	-19.913	-2.24856e-09	NA	NA	2.07517e-54	2.07517e-54	1.50565e-52	3.47458e-53	YES	YES	Nonsyn	FBgn0003863	0.00445199
2L:1200344	593	0	0	NA	NA	1.26877e-23	2.40867e-14	315	0	0	NA	NA	6.87669e-13	5.83495e-08	471	0	0	NA	NA	6.51608e-19	1.52582e-11	729	61	0.0836763	-8.76579e-81	-Inf	NA	NA	778	0	0	NA	NA	9.12552e-31	1.35913e-18	2.91459e-50	5.18809e-84	1.90323e-48	1.16822e-82	YES	YES	Syn	FBgn0263081	0.0836763
2L:18358197	993	0	0	NA	NA	1.65914e-63	1.56961e-23	1191	295	0.247691	0	-Inf	NA	NA	820	71	0.0865854	-8.18471e-95	-Inf	NA	NA	1066	73	0.0684803	-7.39742e-90	-Inf	NA	NA	927	0	0	NA	NA	2.46933e-59	5.14613e-22	8.07743e-45	4.09695e-122	4.79506e-43	1.57371e-120	YES	YES	Nonsyn	FBgn0011559	0.134252
3R:22021927	589	0	0	NA	NA	2.11886e-146	2.97603e-14	347	0	0	NA	NA	1.50847e-86	1.07438e-08	53	23	0.433962	-8.12357e-50	-Inf	NA	NA	321	0	0	NA	NA	4.06408e-80	4.24861e-08	414	0	0	NA	NA	4.05341e-103	3.10818e-10	4.2223e-39	0	2.29763e-37	0	YES	YES	Syn	FBgn0019960	0.433962
3L:1616722	857	0	0	NA	NA	0	2.08462e-20	244	0	0	NA	NA	4.47587e-110	2.49201e-06	182	0	0	NA	NA	2.73093e-82	6.61267e-05	386	0	0	NA	NA	1.03103e-173	1.36623e-09	770	496	0.644156	0	-Inf	NA	NA	4.6933e-39	0	2.35748e-37	0	YES	YES	Syn	FBgn0035240	0.644156
2R:23845219	536	0	0	NA	NA	1.79101e-82	4.9066e-13	323	0	0	NA	NA	5.47445e-50	3.82223e-08	264	78	0.295455	-4.02593e-149	-Inf	NA	NA	307	0	0	NA	NA	1.5085e-47	8.90752e-08	498	0	0	NA	NA	1.11837e-76	3.65973e-12	6.11369e-39	1.65413e-254	2.8516e-37	1.08015e-252	YES	YES	Nonsyn	FBgn0034914	0.295455
2L:10647890	641	2	0.00312012	-0.343468	-1.23548	NA	NA	1540	2	0.0012987	-1.30217	-0.317375	NA	NA	1372	1	0.000728863	-2.29623	-0.106069	NA	NA	1380	0	0	NA	NA	1.11184e-37	2.03401e-32	583	133	0.22813	-8.62776e-236	-Inf	NA	NA	2.03401e-32	1.11184e-37	8.85472e-31	1.32005e-36	YES	YES	Syn	FBgn0265264	0.0583195
2L:8706355	495	0	0	NA	NA	5.33044e-139	4.28888e-12	323	0	0	NA	NA	5.93227e-91	3.82223e-08	320	0	0	NA	NA	4.08546e-90	4.47932e-08	253	120	0.474308	-2.60606e-259	-Inf	NA	NA	218	0	0	NA	NA	1.2703e-61	9.85458e-06	7.23622e-32	0	2.95328e-30	0	YES	YES	Nonsyn	FBgn0032061	0.474308
2L:4645119	357	0	0	NA	NA	1.41963e-13	6.33153e-09	588	0	0	NA	NA	6.90044e-22	3.13764e-14	361	0	0	NA	NA	1.01911e-13	5.12447e-09	395	28	0.0708861	-6.16438e-36	-Inf	NA	NA	539	46	0.0853432	-9.44418e-62	-Inf	NA	NA	1.01803e-30	9.98331e-48	3.91043e-29	1.51607e-46	YES	YES	Syn	FBgn0031617	0.0781147
2L:4645095	301	24	0.0797342	-2.81736e-32	-Inf	NA	NA	499	0	0	NA	NA	4.93608e-22	3.47124e-12	318	0	0	NA	NA	2.6414e-14	4.979e-08	353	37	0.104816	-2.08071e-53	-Inf	NA	NA	434	0	0	NA	NA	2.94302e-19	1.07946e-10	1.86566e-29	3.83717e-54	6.7682e-28	6.26418e-53	YES	YES	Syn	FBgn0031617	0.092275
2L:9529251	724	0	0	NA	NA	9.81141e-14	9.81141e-14	1114	1	0.000897666	-1.86444	-0.168399	NA	NA	820	94	0.114634	-8.35095e-137	-Inf	NA	NA	850	0	0	NA	NA	5.34394e-16	5.34394e-16	1405	2	0.00142349	-1.14148	-0.384701	NA	NA	5.24315e-29	5.24315e-29	1.80199e-27	5.7063e-28	YES	YES	Nonsyn	FBgn0032122	0.0389851
2R:15145238	443	0	0	NA	NA	4.03046e-108	6.7069e-11	165	0	0	NA	NA	9.99395e-41	0.000162473	208	0	0	NA	NA	3.76206e-51	1.6722e-05	297	0	0	NA	NA	9.98911e-73	1.51149e-07	545	233	0.427523	0	-Inf	NA	NA	2.75421e-26	1.51372e-270	8.9925e-25	1.09828e-268	YES	YES	Nonsyn	FBgn0262954	0.427523
2R:23845239	498	1	0.00200803	-0.833473	-0.570111	NA	NA	307	0	0	NA	NA	2.34715e-36	8.90752e-08	230	107	0.465217	-3.31943e-230	-Inf	NA	NA	294	0	0	NA	NA	7.57322e-35	1.77134e-07	453	0	0	NA	NA	2.66832e-53	3.9525e-11	6.23635e-25	4.74307e-123	1.93921e-23	1.93577e-121	YES	YES	Syn	FBgn0034914	0.233613
X:6472122	587	0	0	NA	NA	2.16315e-26	3.30801e-14	352	66	0.1875	-1.09912e-111	-Inf	NA	NA	103	0	0	NA	NA	3.13774e-05	0.00431131	212	0	0	NA	NA	5.38146e-10	1.35341e-05	751	1	0.00133156	-1.2569	-0.334821	NA	NA	1.93021e-21	3.65262e-40	5.72921e-20	4.67679e-39	YES	YES	Syn	FBgn0053667	0.0944158
2R:21766030	221	0	0	NA	NA	8.89348e-25	8.40898e-06	263	0	0	NA	NA	2.3895e-29	9.12463e-07	150	0	0	NA	NA	4.74068e-17	0.000359133	244	0	0	NA	NA	2.79276e-27	2.49201e-06	222	49	0.220721	-3.28381e-87	-Inf	NA	NA	6.86694e-21	2.81355e-96	1.94962e-19	7.06633e-95	YES	YES	Syn	FBgn0050395	0.220721
2L:3521409	263	0	0	NA	NA	1.053e-21	9.12463e-07	138	0	0	NA	NA	9.83461e-12	0.000677385	90	15	0.166667	-9.10362e-26	-Inf	NA	NA	135	0	0	NA	NA	1.70626e-11	0.000793835	304	0	0	NA	NA	5.65145e-25	1.04388e-07	5.12191e-20	9.98596e-68	1.39359e-18	1.81134e-66	YES	YES	Syn	FBgn0031546	0.166667
3L:11768547	332	0	0	NA	NA	0.000104651	0.000104651	362	0	0	NA	NA	4.57176e-05	4.57176e-05	394	0	0	NA	NA	1.88992e-05	1.88992e-05	476	0	0	NA	NA	1.96503e-06	1.96503e-06	273	7	0.025641	-5.14636e-07	-14.4798	NA	NA	1.77681e-19	1.77681e-19	4.46254e-18	1.3979e-18	YES	YES	Nonsyn	FBgn0036203	0.025641
2L:1499884	291	0	0	NA	NA	1.11197e-08	2.07585e-07	191	0	0	NA	NA	6.01721e-06	4.10859e-05	195	0	0	NA	NA	4.67803e-06	3.32531e-05	84	5	0.0595238	-3.61651e-07	-14.8326	NA	NA	131	0	0	NA	NA	0.000262649	0.000980822	2.7817e-19	8.22109e-23	6.7276e-18	7.06365e-22	YES	YES	Nonsyn	FBgn0031343	0.0595238
3L:20189032	546	0	0	NA	NA	0.000206653	0.000206653	470	0	0	NA	NA	0.00067319	0.00067319	566	0	0	NA	NA	0.000151449	0.000151449	796	0	0	NA	NA	4.24698e-06	4.24698e-06	725	10	0.0137931	-6.01681e-07	-14.3235	NA	NA	8.948e-17	8.948e-17	1.91153e-15	6.56522e-16	YES	YES	Nonsyn	FBgn0036945	0.0137931
2R:7041639	206	0	0	NA	NA	9.12095e-05	9.12095e-05	166	0	0	NA	NA	0.000555263	0.000555263	200	0	0	NA	NA	0.000119594	0.000119594	246	0	0	NA	NA	1.49824e-05	1.49824e-05	305	13	0.042623	-1.24466e-14	-32.0183	NA	NA	9.07465e-17	9.07465e-17	1.91153e-15	6.58416e-16	YES	YES	Nonsyn	FBgn0033132	0.042623
2L:10318908	191	0	0	NA	NA	9.18604e-55	4.10859e-05	165	0	0	NA	NA	2.08417e-47	0.000162473	117	56	0.478632	-3.18116e-122	-Inf	NA	NA	181	0	0	NA	NA	6.19846e-52	6.97175e-05	138	0	0	NA	NA	9.07095e-40	0.000677385	3.15247e-16	1.07646e-191	6.23807e-15	5.85773e-190	YES	YES	Nonsyn	FBgn0032218	0.478632
2L:10382430	311	0	0	NA	NA	2.23747e-06	2.23747e-06	110	3	0.0272727	-0.000883331	-7.03225	NA	NA	222	0	0	NA	NA	9.26208e-05	9.26208e-05	281	0	0	NA	NA	7.8487e-06	7.8487e-06	252	13	0.0515873	-1.06896e-15	-34.4342	NA	NA	1.62654e-15	1.62654e-15	3.03465e-14	1.14207e-14	YES	YES	Nonsyn	FBgn0032235	0.03943
2L:10382432	307	0	0	NA	NA	2.36152e-06	2.36152e-06	108	3	0.0277778	-0.000837654	-7.08532	NA	NA	224	0	0	NA	NA	7.84236e-05	7.84236e-05	275	0	0	NA	NA	9.11381e-06	9.11381e-06	251	13	0.0517928	-1.01539e-15	-34.5396	NA	NA	1.68787e-15	1.68787e-15	3.06161e-14	1.17253e-14	YES	YES	Syn	FBgn0032235	0.0397853
2L:5206233	322	0	0	NA	NA	4.2784e-41	4.02979e-08	202	49	0.242574	-1.78481e-89	-Inf	NA	NA	210	45	0.214286	-1.39185e-79	-Inf	NA	NA	140	41	0.292857	-5.24431e-79	-Inf	NA	NA	268	0	0	NA	NA	2.51878e-34	7.00471e-07	2.82275e-14	1.07763e-74	4.85067e-13	2.13241e-73	YES	YES	3UTR	FBgn0261836	0.249906
2L:5206234	320	0	0	NA	NA	3.65069e-17	4.47932e-08	205	22	0.107317	-1.21832e-32	-Inf	NA	NA	211	17	0.0805687	-2.17364e-23	-Inf	NA	NA	140	20	0.142857	-1.99765e-32	-Inf	NA	NA	264	0	0	NA	NA	2.74764e-14	8.65466e-07	3.8767e-14	1.00308e-30	6.49099e-13	1.12933e-29	YES	YES	3UTR	FBgn0261836	0.110248
3R:20016027	4178	4	0.000957396	-2.4975	-0.0858742	NA	NA	2272	2	0.000880282	-2.23271	-0.113435	NA	NA	1811	0	0	NA	NA	3.21575e-05	3.21575e-05	2044	21	0.010274	-1.14253e-10	-22.8926	NA	NA	3537	0	0	NA	NA	1.68048e-09	1.68048e-09	5.40399e-14	5.40399e-14	8.82201e-13	3.5288e-13	YES	YES	Syn	FBgn0038762	0.00403722
2L:773708	843	1	0.00118624	-1.41088	-0.27962	NA	NA	264	0	0	NA	NA	3.2621e-19	8.65466e-07	203	0	0	NA	NA	6.09536e-15	2.17828e-05	109	0	0	NA	NA	2.32978e-08	0.0031392	367	108	0.294278	-1.46993e-205	-Inf	NA	NA	5.9181e-14	4.63245e-41	9.42565e-13	6.17345e-40	YES	YES	Syn	FBgn0031276	0.147732
X:5615119	166	0	0	NA	NA	1.88763e-15	0.000154105	120	0	0	NA	NA	2.27031e-11	0.00175471	100	0	0	NA	NA	1.34918e-09	0.00505247	159	0	0	NA	NA	7.88519e-15	0.000223137	343	63	0.183673	-4.52262e-106	-Inf	NA	NA	3.04857e-13	4.55916e-49	4.7398e-12	7.08841e-48	YES	YES	Nonsyn	FBgn0250904	0.183673
3L:19689767	245	23	0.0938776	-1.13957e-32	-Inf	NA	NA	129	10	0.0775194	-3.5091e-14	-30.9811	NA	NA	140	0	0	NA	NA	1.3901e-06	0.000609404	220	22	0.1	-6.10743e-32	-Inf	NA	NA	399	0	0	NA	NA	2.03085e-17	6.87037e-10	4.18683e-13	2.82308e-23	6.35814e-12	2.49117e-22	YES	YES	3UTR	FBgn0004623	0.0904656
3L:262100	248	0	0	NA	NA	7.26868e-05	7.26868e-05	146	0	0	NA	NA	0.00366099	0.00366099	143	0	0	NA	NA	0.0041083	0.0041083	166	6	0.0361446	-4.61312e-07	-14.5892	NA	NA	193	0	0	NA	NA	0.000601559	0.000601559	6.57649e-13	6.57649e-13	9.76011e-12	4.12928e-12	YES	YES	Nonsyn	FBgn0035121	0.0361446
2L:1139614	160	0	0	NA	NA	3.77645e-37	0.000211644	115	0	0	NA	NA	6.62261e-27	0.00228575	86	0	0	NA	NA	2.64656e-20	0.0105929	157	64	0.407643	-1.34025e-133	-Inf	NA	NA	167	0	0	NA	NA	9.629e-39	0.000146168	7.49032e-13	6.37348e-121	1.0633e-11	2.31216e-119	YES	YES	Nonsyn	FBgn0031306	0.407643
2L:4645155	384	8	0.0208333	-3.81602e-07	-14.7789	NA	NA	660	16	0.0242424	-7.00716e-14	-30.2895	NA	NA	382	12	0.0314136	-4.57519e-12	-26.1104	NA	NA	418	0	0	NA	NA	1.03658e-05	1.03658e-05	594	0	0	NA	NA	8.25862e-08	8.25862e-08	8.5607e-13	8.5607e-13	1.18939e-11	5.27372e-12	YES	YES	Syn	FBgn0031617	0.0254965
2L:4644234	177	0	0	NA	NA	1.3938e-11	8.61394e-05	198	0	0	NA	NA	7.18164e-13	2.83751e-05	112	0	0	NA	NA	1.35143e-07	0.0026787	268	29	0.108209	-1.24331e-42	-Inf	NA	NA	275	42	0.152727	-1.21236e-67	-Inf	NA	NA	6.54732e-12	1.35275e-30	8.5508e-11	1.49719e-29	YES	YES	Syn	FBgn0031617	0.130468
2R:13662341	625	2	0.0032	-0.329698	-1.2699	NA	NA	155	0	0	NA	NA	0.00017278	0.000275696	65	10	0.153846	-2.81545e-17	-Inf	NA	NA	326	0	0	NA	NA	1.22067e-08	3.26154e-08	646	1	0.00154799	-1.08117	-0.414301	NA	NA	8.99194e-12	2.10908e-12	1.15132e-10	1.25203e-11	YES	YES	Syn	FBgn0033862	0.0528647
2R:12303114	449	1	0.00222717	-0.751465	-0.638044	NA	NA	1230	37	0.0300813	-2.33659e-33	-Inf	NA	NA	642	3	0.0046729	-0.0989015	-2.36267	NA	NA	634	0	0	NA	NA	2.99245e-11	2.99245e-11	1292	138	0.106811	-1.58531e-195	-Inf	NA	NA	2.99245e-11	2.99245e-11	3.75783e-10	1.67015e-10	YES	YES	Syn	FBgn0061197	0.0359481
2L:10648288	1005	0	0	NA	NA	2.35705e-07	2.35705e-07	1090	1	0.000917431	-1.82427	-0.175945	NA	NA	504	0	0	NA	NA	0.000474561	0.000474561	812	30	0.0369458	-5.9811e-30	-Inf	NA	NA	1217	3	0.00246508	-0.404719	-1.10011	NA	NA	1.11856e-10	1.11856e-10	1.32804e-09	5.98706e-10	YES	YES	Nonsyn	FBgn0265264	0.0134428
2L:13902246	147	0	0	NA	NA	1.87896e-16	0.000420873	85	0	0	NA	NA	8.06653e-10	0.0111681	89	0	0	NA	NA	3.01138e-10	0.00903896	99	0	0	NA	NA	2.56427e-11	0.00532683	92	20	0.217391	-2.17665e-36	-Inf	NA	NA	2.26316e-10	1.1704e-45	2.63901e-09	1.69838e-44	YES	YES	Nonsyn	FBgn0019890	0.217391
2L:10646938	418	0	0	NA	NA	2.39758e-27	2.51563e-10	845	5	0.00591716	-0.0147959	-4.2208	NA	NA	509	3	0.00589391	-0.056476	-2.90204	NA	NA	759	149	0.196311	-4.36701e-253	-Inf	NA	NA	881	293	0.332577	0	-Inf	NA	NA	2.51563e-10	2.39758e-27	2.88194e-09	2.33674e-26	YES	YES	Nonsyn	FBgn0265264	0.135175
3R:19490652	177	0	0	NA	NA	1.34189e-31	8.61394e-05	141	0	0	NA	NA	2.55167e-25	0.000578017	99	0	0	NA	NA	5.40071e-18	0.00532683	87	26	0.298851	-5.96725e-51	-Inf	NA	NA	130	47	0.361538	-1.7294e-95	-Inf	NA	NA	2.65223e-10	1.84923e-73	2.98604e-09	3.55161e-72	YES	YES	Syn	FBgn0038709	0.330195
3L:4437744	162	0	0	NA	NA	4.78807e-10	0.000190404	57	7	0.122807	-8.98569e-12	-25.4354	NA	NA	50	0	0	NA	NA	0.00132894	0.0710807	92	0	0	NA	NA	5.09626e-06	0.007713	111	0	0	NA	NA	4.11324e-07	0.00282416	2.94809e-10	1.33384e-24	3.20851e-09	1.24428e-23	YES	YES	Syn	FBgn0035544	0.122807
2L:10646950	402	0	0	NA	NA	2.89201e-24	5.86253e-10	809	173	0.213844	-1.13409e-300	-Inf	NA	NA	536	70	0.130597	-1.6325e-106	-Inf	NA	NA	813	94	0.115621	-3.59071e-137	-Inf	NA	NA	1014	40	0.0394477	-1.70998e-40	-Inf	NA	NA	5.86253e-10	2.89201e-24	6.27579e-09	2.65984e-23	YES	YES	Nonsyn	FBgn0265264	0.124878
2L:4879037	108	0	0	NA	NA	3.04823e-87	0.00330967	89	0	0	NA	NA	5.06345e-72	0.00903896	72	0	0	NA	NA	2.10232e-58	0.0222087	126	0	0	NA	NA	1.1607e-101	0.00127766	446	376	0.843049	0	-Inf	NA	NA	8.48868e-10	3.76628218087366E-317	8.9405e-09	3.51340323232614E-315	YES	YES	Nonsyn	FBgn0000286	0.843049
X:19507053	456	8	0.0175439	-1.37278e-06	-13.4987	NA	NA	273	0	0	NA	NA	0.00235133	0.00235133	329	0	0	NA	NA	0.000679354	0.000679354	316	0	0	NA	NA	0.000906299	0.000906299	303	7	0.0231023	-1.03008e-06	-13.7859	NA	NA	1.44771e-09	1.44771e-09	1.45439e-08	7.44373e-09	YES	YES	Nonsyn	FBgn0027621	0.0203231
2R:17138136	42	0	0	NA	NA	0.0473036	0.10851	99	19	0.191919	-1.65055e-33	-Inf	NA	NA	329	0	0	NA	NA	4.16874e-11	2.78309e-08	336	1	0.00297619	-0.562343	-0.843673	NA	NA	182	2	0.010989	-0.0385086	-3.27606	NA	NA	3.01995e-09	1.97197e-12	2.90004e-08	1.18137e-11	YES	YES	Syn	FBgn0034200	0.0686281
2R:23708009	188	1	0.00531915	-0.314644	-1.30951	NA	NA	150	0	0	NA	NA	0.00310447	0.00310447	149	10	0.0671141	-1.51107e-13	-29.5208	NA	NA	105	0	0	NA	NA	0.0175546	0.0175546	220	0	0	NA	NA	0.000209692	0.000209692	1.14277e-08	1.14277e-08	1.06604e-07	5.56888e-08	YES	YES	Nonsyn	FBgn0002174	0.0362166
2L:13131865	200	13	0.065	-5.28282e-17	-Inf	NA	NA	132	0	0	NA	NA	1.77217e-06	0.000930304	83	12	0.144578	-4.15023e-20	-Inf	NA	NA	110	8	0.0727273	-2.15293e-11	-24.5616	NA	NA	201	0	0	NA	NA	1.74599e-09	2.42127e-05	2.25252e-08	3.0942e-15	2.07168e-07	2.1047e-14	YES	YES	Nonsyn	FBgn0032471	0.0941019
2R:17012708	169	0	0	NA	NA	1.42759e-06	0.000131499	64	0	0	NA	NA	0.00611446	0.0339033	96	0	0	NA	NA	0.00047812	0.00624257	156	19	0.121795	-1.72309e-29	-Inf	NA	NA	281	8	0.0284698	-3.55587e-08	-17.1521	NA	NA	2.78309e-08	4.17347e-12	2.46039e-07	2.4552e-11	YES	YES	Nonsyn	FBgn0034180	0.0751323
X:2216189	115	0	0	NA	NA	0.000729377	0.00228575	55	0	0	NA	NA	0.031599	0.0545666	71	0	0	NA	NA	0.0115668	0.0234147	88	0	0	NA	NA	0.00397627	0.00952979	101	6	0.0594059	-2.41875e-08	-17.5374	NA	NA	2.78309e-08	1.06002e-09	2.46039e-07	5.53755e-09	YES	YES	Nonsyn	FBgn0004397	0.0594059
2L:9528913	782	1	0.00127877	-1.30879	-0.314913	NA	NA	790	14	0.0177215	-1.50427e-10	-22.6175	NA	NA	698	0	0	NA	NA	0.00261606	0.00261606	667	1	0.00149925	-1.11632	-0.396728	NA	NA	1344	0	0	NA	NA	1.0658e-05	1.0658e-05	2.78819e-08	2.78819e-08	2.46039e-07	1.31934e-07	YES	YES	Nonsyn	FBgn0032122	0.00683318
2R:21766892	179	0	0	NA	NA	6.50636e-13	7.74947e-05	302	81	0.268212	-8.0656e-151	-Inf	NA	NA	148	0	0	NA	NA	8.39223e-11	0.000399196	249	1	0.00401606	-0.416736	-1.07644	NA	NA	232	37	0.159483	-1.55094e-60	-Inf	NA	NA	3.09355e-08	5.46029e-23	2.67811e-07	4.75409e-22	YES	YES	Syn	FBgn0050395	0.143904
2R:17138234	54	0	0	NA	NA	0.248323	0.248323	135	2	0.0148148	-0.0220781	-3.82419	NA	NA	298	0	0	NA	NA	0.000458553	0.000458553	318	0	0	NA	NA	0.00027373	0.00027373	334	11	0.0329341	-2.13428e-11	-24.5703	NA	NA	3.11694e-08	3.11694e-08	2.67811e-07	1.46429e-07	YES	YES	Nonsyn	FBgn0034200	0.0238745
2L:10686819	253	7	0.027668	-3.09144e-07	-14.9895	NA	NA	177	0	0	NA	NA	0.000759507	0.000759507	148	0	0	NA	NA	0.00246395	0.00246395	123	6	0.0487805	-7.85895e-08	-16.359	NA	NA	100	0	0	NA	NA	0.0172818	0.0172818	3.23409e-08	3.23409e-08	2.73049e-07	1.50847e-07	YES	YES	Syn	FBgn0032283	0.0382242
2R:21153965	105	0	0	NA	NA	1.51752e-27	0.00387864	81	0	0	NA	NA	2.0472e-21	0.0137987	59	0	0	NA	NA	8.51826e-16	0.0441639	81	0	0	NA	NA	2.0472e-21	0.0137987	18	8	0.444444	-2.63626e-18	-Inf	NA	NA	3.26154e-08	5.41757e-84	2.73049e-07	1.17922e-82	YES	YES	Nonsyn	FBgn0050389	0.444444
3L:1970555	167	0	0	NA	NA	0.000153427	0.000153427	58	0	0	NA	NA	0.0473525	0.0473525	37	0	0	NA	NA	0.142876	0.142876	55	0	0	NA	NA	0.0554446	0.0554446	181	9	0.0497238	-3.70605e-11	-24.0185	NA	NA	5.75524e-08	5.75524e-08	4.75718e-07	2.62809e-07	YES	YES	Syn	FBgn0035299	0.0497238
3L:4648747	121	0	0	NA	NA	5.56281e-31	0.00166433	47	0	0	NA	NA	1.77081e-12	0.0833003	78	0	0	NA	NA	3.14027e-20	0.0161709	61	0	0	NA	NA	5.59278e-16	0.0397317	112	49	0.4375	-1.29088e-104	-Inf	NA	NA	8.90752e-08	1.73006e-77	7.27076e-07	3.5304e-76	YES	YES	Nonsyn	FBgn0052238	0.4375
3R:17389031	76	8	0.105263	-1.04216e-12	-27.5897	NA	NA	55	3	0.0545455	-0.000114953	-9.07104	NA	NA	97	0	0	NA	NA	0.000267562	0.00592105	106	0	0	NA	NA	0.000124723	0.00367887	93	0	0	NA	NA	0.000375618	0.00731574	1.59357e-07	1.25348e-11	1.28469e-06	7.18002e-11	YES	YES	Syn	FBgn0262871	0.0799043
2R:8104695	84	0	0	NA	NA	6.79594e-14	0.0117745	63	0	0	NA	NA	1.33103e-10	0.0357444	66	0	0	NA	NA	4.50724e-11	0.0305009	43	13	0.302326	-2.79156e-26	-Inf	NA	NA	75	0	0	NA	NA	1.75017e-12	0.0189508	2.43271e-07	7.13554e-46	1.93727e-06	1.05898e-44	YES	YES	Nonsyn	FBgn0033260	0.302326
3L:3145932	59	0	0	NA	NA	8.91561e-10	0.0441639	64	19	0.296875	-1.41945e-37	-Inf	NA	NA	62	0	0	NA	NA	3.09022e-10	0.0376853	65	0	0	NA	NA	1.07109e-10	0.0321571	73	0	0	NA	NA	6.34935e-12	0.0210648	1.12739e-06	1.87369e-40	8.56031e-06	2.44703e-39	YES	YES	Nonsyn	FBgn0035402	0.296875
2L:17462950	75	0	0	NA	NA	3.11579e-35	0.0189508	43	0	0	NA	NA	1.64555e-20	0.102922	52	34	0.653846	-1.62029e-81	-Inf	NA	NA	73	0	0	NA	NA	2.59262e-34	0.0210648	67	0	0	NA	NA	1.49367e-31	0.0289299	1.18861e-06	1.98551e-119	8.92142e-06	6.82389e-118	YES	YES	Nonsyn	FBgn0000183	0.653846
3L:21834095	72	0	0	NA	NA	9.65043e-07	0.0222087	44	0	0	NA	NA	0.000210809	0.0976206	23	4	0.173913	-6.75061e-08	-16.511	NA	NA	61	0	0	NA	NA	8.00892e-06	0.0397317	75	0	0	NA	NA	5.41879e-07	0.0189508	1.63241e-06	8.82903e-22	1.21132e-05	7.48747e-21	YES	YES	Nonsyn	FBgn0037137	0.173913
2L:9961364	95	10	0.105263	-1.51841e-15	-34.0977	NA	NA	64	0	0	NA	NA	0.0107574	0.0339033	70	2	0.0285714	-0.00628191	-5.07322	NA	NA	90	0	0	NA	NA	0.00170644	0.00857341	96	0	0	NA	NA	0.00111574	0.00624257	1.81451e-06	2.04816e-08	1.33132e-05	9.90703e-08	YES	YES	Syn	FBgn0032172	0.0669173
X:13383542	161	0	0	NA	NA	4.61751e-05	0.000200743	16	1	0.0625	-0.0267782	-3.63352	NA	NA	38	0	0	NA	NA	0.0947747	0.13407	44	0	0	NA	NA	0.0653308	0.0976206	73	4	0.0547945	-7.76173e-06	-11.7663	NA	NA	2.62733e-06	2.85903e-07	1.90627e-05	1.24463e-06	YES	YES	Nonsyn	FBgn0030479	0.0586473
2R:12423946	140	11	0.0785714	-1.59077e-15	-34.0977	NA	NA	78	0	0	NA	NA	0.0287291	0.0287291	91	0	0	NA	NA	0.0158992	0.0158992	110	0	0	NA	NA	0.00669636	0.00669636	136	1	0.00735294	-0.227615	-1.59175	NA	NA	3.0587e-06	3.0587e-06	2.19487e-05	1.16803e-05	YES	YES	Syn	FBgn0033734	0.0429622
3R:24866274	62	8	0.129032	-1.90801e-13	-29.2873	NA	NA	86	0	0	NA	NA	7.52828e-07	0.0105929	110	0	0	NA	NA	1.47186e-08	0.00297752	38	0	0	NA	NA	0.00196949	0.13407	76	13	0.171053	-1.10735e-22	-Inf	NA	NA	4.22862e-06	2.18231e-17	2.96913e-05	1.63798e-16	YES	YES	Syn	FBgn0013949	0.150042
3R:25381898	76	6	0.0789474	-4.32434e-09	-19.259	NA	NA	56	1	0.0178571	-0.0937239	-2.4139	NA	NA	68	0	0	NA	NA	0.0307554	0.0307554	97	0	0	NA	NA	0.0069673	0.0069673	76	0	0	NA	NA	0.0204188	0.0204188	4.37538e-06	4.37538e-06	3.03949e-05	1.66112e-05	YES	YES	Nonsyn	FBgn0039332	0.0484023
2R:13662038	637	0	0	NA	NA	0.000131303	0.000131303	288	2	0.00694444	-0.0883379	-2.47043	NA	NA	224	0	0	NA	NA	0.0431516	0.0431516	267	5	0.0187266	-9.9016e-05	-9.22028	NA	NA	712	8	0.011236	-3.40347e-05	-10.2881	NA	NA	5.66592e-06	5.66592e-06	3.73722e-05	2.09031e-05	YES	YES	Syn	FBgn0033862	0.0123023
2L:6424684	71	28	0.394366	-7.70137e-59	-Inf	NA	NA	48	0	0	NA	NA	3.41917e-11	0.07901	48	0	0	NA	NA	3.41917e-11	0.07901	56	0	0	NA	NA	6.15992e-13	0.0517562	74	0	0	NA	NA	7.32479e-17	0.0199799	6.45533e-06	5.27488e-50	4.21533e-05	8.40121e-49	YES	YES	Syn	FBgn0263278	0.394366
X:1556246	97	0	0	NA	NA	2.47826e-49	0.00592105	20	0	0	NA	NA	9.50987e-11	0.347297	18	0	0	NA	NA	9.55778e-10	0.386039	89	0	0	NA	NA	2.52858e-45	0.00903896	54	37	0.685185	-8.38567e-90	-Inf	NA	NA	7.17544e-06	5.6958e-113	4.59369e-05	1.85968e-111	YES	YES	Nonsyn	FBgn0025390	0.685185
2R:13668916	73	0	0	NA	NA	1.77829e-05	0.0210648	34	0	0	NA	NA	0.00613299	0.16565	64	0	0	NA	NA	6.84886e-05	0.0339033	52	0	0	NA	NA	0.000413466	0.0639473	29	4	0.137931	-1.79619e-07	-15.5324	NA	NA	7.56508e-06	3.08839e-15	4.75e-05	2.1047e-14	YES	YES	Syn	FBgn0033864	0.137931
3R:19883078	91	5	0.0549451	-5.39503e-07	-14.4326	NA	NA	48	0	0	NA	NA	0.061529	0.07901	43	0	0	NA	NA	0.0822654	0.102922	55	0	0	NA	NA	0.040972	0.0545666	77	0	0	NA	NA	0.0114152	0.017049	7.56508e-06	2.36738e-06	4.75e-05	9.20176e-06	YES	YES	Nonsyn	FBgn0014006	0.0549451
X:5615161	186	3	0.016129	-0.00393673	-5.53937	NA	NA	119	0	0	NA	NA	0.00100998	0.00184999	102	0	0	NA	NA	0.00270562	0.00454542	177	2	0.0112994	-0.0365796	-3.3265	NA	NA	394	54	0.137056	-9.01528e-84	-Inf	NA	NA	8.40898e-06	2.73261e-06	5.22959e-05	1.04964e-05	YES	YES	Nonsyn	FBgn0250904	0.0548281
3R:20928750	98	0	0	NA	NA	4.4003e-11	0.00561609	69	0	0	NA	NA	5.107e-08	0.0260266	53	0	0	NA	NA	2.50626e-06	0.0606537	35	4	0.114286	-3.92814e-07	-14.7499	NA	NA	19	6	0.315789	-5.82342e-13	-28.1718	NA	NA	8.86561e-06	5.63214e-24	5.46155e-05	5.10804e-23	YES	YES	Syn	FBgn0038842	0.215038
X:5319327	61	0	0	NA	NA	0.00147702	0.0397317	38	0	0	NA	NA	0.0172451	0.13407	40	4	0.1	-6.81059e-07	-14.1996	NA	NA	40	0	0	NA	NA	0.013927	0.120615	76	0	0	NA	NA	0.000297394	0.0179748	1.15487e-05	1.05498e-10	7.04795e-05	5.69339e-10	YES	YES	Nonsyn	FBgn0014024	0.1
X:19508103	643	8	0.0124417	-1.65918e-05	-11.0066	NA	NA	357	0	0	NA	NA	0.0167972	0.0167972	308	0	0	NA	NA	0.0294329	0.0294329	327	0	0	NA	NA	0.0236798	0.0236798	426	3	0.00704225	-0.0361768	-3.33737	NA	NA	1.17071e-05	1.17071e-05	7.07845e-05	4.2004e-05	YES	YES	Nonsyn	FBgn0027621	0.00974197
3R:18217465	72	0	0	NA	NA	8.21377e-05	0.0222087	33	4	0.121212	-3.07811e-07	-14.9938	NA	NA	16	0	0	NA	NA	0.123629	0.429102	45	0	0	NA	NA	0.00279633	0.0925927	79	0	0	NA	NA	3.29113e-05	0.015338	1.35341e-05	9.34538e-13	8.10802e-05	5.65049e-12	YES	YES	Nonsyn	FBgn0038581	0.121212
X:11811805	84	0	0	NA	NA	3.42037e-07	0.0117745	32	0	0	NA	NA	0.00344183	0.184129	31	5	0.16129	-2.14278e-09	-19.9612	NA	NA	45	0	0	NA	NA	0.000343645	0.0925927	48	0	0	NA	NA	0.000201922	0.07901	1.58607e-05	8.16878e-17	9.33068e-05	6.0616e-16	YES	YES	Nonsyn	FBgn0030336	0.16129
2R:13662044	650	0	0	NA	NA	0.000296887	0.000296887	299	2	0.00668896	-0.0943952	-2.40709	NA	NA	226	0	0	NA	NA	0.0593673	0.0593673	273	4	0.014652	-0.00123916	-6.69394	NA	NA	727	8	0.0110041	-3.93697e-05	-10.1425	NA	NA	1.76254e-05	1.76254e-05	0.00010188	6.07937e-05	YES	YES	Syn	FBgn0033862	0.0107817
3R:25894870	39	6	0.153846	-6.80476e-11	-23.4108	NA	NA	32	0	0	NA	NA	0.00456406	0.184129	30	0	0	NA	NA	0.00639207	0.204669	34	0	0	NA	NA	0.00325882	0.16565	111	0	0	NA	NA	7.60107e-09	0.00282416	1.763e-05	7.2265e-16	0.00010188	5.12925e-15	YES	YES	Nonsyn	FBgn0039385	0.153846
2L:9961180	111	4	0.036036	-4.0601e-05	-10.1117	NA	NA	113	0	0	NA	NA	0.0264405	0.0264405	83	2	0.0240964	-0.00873648	-4.74461	NA	NA	106	0	0	NA	NA	0.0331135	0.0331135	114	0	0	NA	NA	0.025604	0.025604	2.24173e-05	2.24173e-05	0.000127291	7.50691e-05	YES	YES	Nonsyn	FBgn0032172	0.0300662
2R:13668908	73	0	0	NA	NA	9.69395e-27	0.0210648	33	0	0	NA	NA	1.73969e-12	0.174645	66	0	0	NA	NA	3.02654e-24	0.0305009	28	0	0	NA	NA	1.05249e-10	0.2275	50	28	0.56	-1.53142e-64	-Inf	NA	NA	2.55275e-05	5.37204e-72	0.000143702	1.00227e-70	YES	YES	Nonsyn	FBgn0033864	0.56
3L:11434767	104	0	0	NA	NA	0.0458363	0.0458363	131	1	0.00763359	-0.219247	-1.62518	NA	NA	105	5	0.047619	-1.09863e-06	-13.7214	NA	NA	118	0	0	NA	NA	0.0302682	0.0302682	126	0	0	NA	NA	0.0238783	0.0238783	3.31283e-05	3.31283e-05	0.000183329	0.000108164	YES	YES	Nonsyn	FBgn0036158	0.0276263
X:2127357	75	0	0	NA	NA	2.8078e-06	0.0189508	45	7	0.155556	-1.56963e-12	-27.1802	NA	NA	21	0	0	NA	NA	0.027896	0.329409	27	0	0	NA	NA	0.0100326	0.239853	69	0	0	NA	NA	7.80723e-06	0.0260266	3.89697e-05	6.13504e-15	0.00021206	4.13008e-14	YES	YES	Nonsyn	FBgn0004861	0.155556
2L:13497527	72	0	0	NA	NA	0.0151404	0.0222087	36	2	0.0555556	-0.00169775	-6.3793	NA	NA	44	0	0	NA	NA	0.0772434	0.0976206	55	3	0.0545455	-0.000114953	-9.07104	NA	NA	73	0	0	NA	NA	0.0142844	0.0210648	4.56691e-05	1.67055e-05	0.000244442	5.83352e-05	YES	YES	Syn	FBgn0263354	0.0550505
3R:18907591	229	0	0	NA	NA	0.0103521	0.0103521	141	3	0.0212766	-0.00180186	-6.31983	NA	NA	173	4	0.0231214	-0.000225044	-8.39933	NA	NA	199	2	0.0100503	-0.0453724	-3.11545	NA	NA	266	0	0	NA	NA	0.00494666	0.00494666	5.12082e-05	5.12082e-05	0.00027149	0.000164724	YES	YES	Nonsyn	FBgn0038659	0.0181494
3L:14799026	60	6	0.1	-1.01322e-09	-20.7101	NA	NA	38	0	0	NA	NA	0.0172451	0.13407	32	0	0	NA	NA	0.0327407	0.184129	52	0	0	NA	NA	0.00386382	0.0639473	62	0	0	NA	NA	0.00132734	0.0376853	5.94904e-05	2.89569e-09	0.000310778	1.4658e-08	YES	YES	Nonsyn	FBgn0036451	0.1
2R:15416679	163	0	0	NA	NA	0.00512279	0.00512279	53	1	0.0188679	-0.0887029	-2.46649	NA	NA	39	0	0	NA	NA	0.283118	0.283118	120	5	0.0416667	-2.12364e-06	-13.0624	NA	NA	97	0	0	NA	NA	0.0433457	0.0433457	6.28667e-05	6.28667e-05	0.000323284	0.000198343	YES	YES	Nonsyn	FBgn0263980	0.0302673
2L:7230480	108	1	0.00925926	-0.180753	-1.79964	NA	NA	64	0	0	NA	NA	0.0757867	0.0757867	66	0	0	NA	NA	0.0699166	0.0699166	110	0	0	NA	NA	0.0118659	0.0118659	60	4	0.0666667	-3.53821e-06	-12.5519	NA	NA	6.28745e-05	6.28745e-05	0.000323284	0.000198343	YES	YES	Nonsyn	FBgn0259111	0.037963
3L:4369189	133	4	0.0300752	-8.20191e-05	-9.4086	NA	NA	51	0	0	NA	NA	0.106934	0.106934	62	0	0	NA	NA	0.0660253	0.0660253	95	5	0.0526316	-6.68448e-07	-14.2183	NA	NA	106	0	0	NA	NA	0.00959589	0.00959589	6.77505e-05	6.77505e-05	0.000342954	0.000210672	YES	YES	Nonsyn	FBgn0035538	0.0413534
2L:18672957	58	0	0	NA	NA	8.43909e-05	0.0465621	43	0	0	NA	NA	0.00095464	0.102922	38	0	0	NA	NA	0.002143	0.13407	41	0	0	NA	NA	0.00131921	0.114403	54	8	0.148148	-5.94174e-14	-30.4545	NA	NA	7.35033e-05	2.27755e-13	0.000366394	1.45808e-12	YES	YES	Nonsyn	FBgn0263078	0.148148
X:2177531	82	1	0.0121951	-0.137239	-2.05387	NA	NA	72	0	0	NA	NA	0.0213162	0.0222087	45	0	0	NA	NA	0.0902492	0.0925927	63	0	0	NA	NA	0.0344842	0.0357444	45	4	0.0888889	-1.10295e-06	-13.7175	NA	NA	7.35033e-05	6.63396e-05	0.000366394	0.000207271	YES	YES	Nonsyn	FBgn0011576	0.050542
X:13383525	145	8	0.0551724	-1.98643e-10	-22.3395	NA	NA	21	0	0	NA	NA	0.293787	0.329409	40	0	0	NA	NA	0.0969901	0.120615	48	0	0	NA	NA	0.0608237	0.07901	70	0	0	NA	NA	0.0168567	0.0246861	7.74947e-05	2.9215e-05	0.000380481	9.63505e-05	YES	YES	Nonsyn	FBgn0030479	0.0551724
2R:4014568	45	0	0	NA	NA	2.79044e-05	0.0925927	38	0	0	NA	NA	0.000142601	0.13407	58	12	0.206897	-3.97188e-22	-Inf	NA	NA	56	0	0	NA	NA	2.14977e-06	0.0517562	39	0	0	NA	NA	0.000112958	0.127165	8.17028e-05	9.66281e-19	0.000398149	7.42331e-18	YES	YES	Nonsyn	FBgn0046706	0.206897
3L:2941314	93	4	0.0430108	-2.02735e-05	-10.8062	NA	NA	39	0	0	NA	NA	0.122472	0.127165	34	2	0.0588235	-0.00151503	-6.49308	NA	NA	76	0	0	NA	NA	0.0167047	0.0179748	62	0	0	NA	NA	0.0354986	0.0376853	8.61394e-05	7.26249e-05	0.000413596	0.000224759	YES	YES	Syn	FBgn0262593	0.0509171
2R:16082133	84	9	0.107143	-3.36254e-14	-31.0231	NA	NA	48	2	0.0416667	-0.00300154	-5.81013	NA	NA	58	5	0.0862069	-5.56539e-08	-16.7041	NA	NA	88	0	0	NA	NA	0.000666427	0.00952979	88	0	0	NA	NA	0.000666427	0.00952979	9.08169e-05	4.44124e-07	0.000432872	1.90798e-06	YES	YES	3UTR	FBgn0034072	0.0783388
X:1555187	403	124	0.307692	-1.418e-238	-Inf	NA	NA	23	0	0	NA	NA	0.000207777	0.296351	45	0	0	NA	NA	6.24162e-08	0.0925927	77	0	0	NA	NA	4.69844e-13	0.017049	30	0	0	NA	NA	1.57349e-05	0.204669	9.57484e-05	9.58766e-29	0.00045307	1.02635e-27	YES	YES	Nonsyn	FBgn0025390	0.307692
2R:12423867	233	10	0.0429185	-1.30201e-11	-25.0645	NA	NA	160	1	0.00625	-0.267782	-1.44849	NA	NA	178	0	0	NA	NA	0.0185224	0.0185224	240	3	0.0125	-0.00795778	-4.83758	NA	NA	234	0	0	NA	NA	0.00528083	0.00528083	9.78134e-05	9.78134e-05	0.000459512	0.000298468	YES	YES	Nonsyn	FBgn0033734	0.0205562
X:2177387	161	7	0.0434783	-1.42318e-08	-18.0678	NA	NA	89	0	0	NA	NA	0.0318249	0.0318249	73	0	0	NA	NA	0.059147	0.059147	74	0	0	NA	NA	0.0568997	0.0568997	68	2	0.0294118	-0.00593763	-5.12941	NA	NA	0.000107105	0.000107105	0.00049957	0.000323795	YES	YES	Nonsyn	FBgn0011576	0.036445
3R:12164360	50	0	0	NA	NA	0.0191617	0.0710807	36	0	0	NA	NA	0.05799	0.149026	23	0	0	NA	NA	0.162151	0.296351	63	0	0	NA	NA	0.0068528	0.0357444	67	5	0.0746269	-1.15841e-07	-15.971	NA	NA	0.000112209	1.23474e-06	0.000519662	4.97707e-06	YES	YES	Syn	FBgn0261714	0.0746269
X:4927330	241	6	0.0248963	-3.99445e-06	-12.4306	NA	NA	175	0	0	NA	NA	0.00721429	0.00721429	147	0	0	NA	NA	0.0158812	0.0158812	152	4	0.0263158	-0.000137222	-8.89398	NA	NA	146	4	0.0273973	-0.000117544	-9.04875	NA	NA	0.000114571	0.000114571	0.000526867	0.00034477	YES	YES	3UTR	FBgn0266000	0.0262031
3R:13005776	37	6	0.162162	-4.86265e-11	-23.7469	NA	NA	37	0	0	NA	NA	0.00136532	0.14135	27	0	0	NA	NA	0.00811886	0.239853	53	0	0	NA	NA	7.87801e-05	0.0606537	53	0	0	NA	NA	7.87801e-05	0.0606537	0.000124726	6.87958e-14	0.000561696	4.44789e-13	YES	YES	Nonsyn	FBgn0038108	0.162162
3R:30053159	56	6	0.107143	-6.60891e-10	-21.1374	NA	NA	41	0	0	NA	NA	0.00903314	0.114403	41	0	0	NA	NA	0.00903314	0.114403	35	0	0	NA	NA	0.0179881	0.157118	53	0	0	NA	NA	0.00227797	0.0606537	0.000124726	3.34357e-09	0.000561696	1.6795e-08	YES	YES	Nonsyn	FBgn0039743	0.107143
2L:13188884	103	0	0	NA	NA	0.020962	0.020962	50	0	0	NA	NA	0.153166	0.153166	83	5	0.060241	-3.40597e-07	-14.8926	NA	NA	97	1	0.0103093	-0.162343	-1.89812	NA	NA	83	0	0	NA	NA	0.0443984	0.0443984	0.000142548	0.000142548	0.00063756	0.000417416	YES	YES	Syn	FBgn0032479	0.0352751
2R:15768443	175	2	0.0114286	-0.0358197	-3.34711	NA	NA	99	5	0.0505051	-8.20575e-07	-14.0133	NA	NA	57	0	0	NA	NA	0.151774	0.151774	88	0	0	NA	NA	0.0544357	0.0544357	122	0	0	NA	NA	0.0176797	0.0176797	0.000146069	0.000146069	0.000648863	0.000425816	YES	YES	Syn	FBgn0265991	0.0309668
2R:24512319	212	0	0	NA	NA	0.00612747	0.00612747	134	0	0	NA	NA	0.0399388	0.0399388	114	3	0.0263158	-0.000979361	-6.9291	NA	NA	146	5	0.0342466	-5.5446e-06	-12.1027	NA	NA	170	1	0.00588235	-0.284519	-1.39584	NA	NA	0.000244723	0.000244723	0.00105831	0.000685856	YES	YES	Nonsyn	FBgn0019886	0.0221482
2L:880187	86	37	0.430233	-4.88471e-79	-Inf	NA	NA	52	0	0	NA	NA	1.93654e-13	0.0639473	40	0	0	NA	NA	1.66261e-10	0.120615	45	0	0	NA	NA	9.96295e-12	0.0925927	20	0	0	NA	NA	1.28942e-05	0.347297	0.000248028	4.13617e-39	0.00106554	5.09608e-38	YES	YES	Nonsyn	FBgn0031292	0.430233
2R:9879607	150	0	0	NA	NA	0.00988803	0.00988803	98	1	0.0102041	-0.164017	-1.88867	NA	NA	87	5	0.0574713	-4.31049e-07	-14.657	NA	NA	108	2	0.0185185	-0.0144725	-4.24273	NA	NA	118	0	0	NA	NA	0.026474	0.026474	0.000261776	0.000261776	0.00111	0.000727402	YES	YES	Nonsyn	FBgn0033460	0.0287313
2L:6664223	52	15	0.288462	-9.45552e-30	-Inf	NA	NA	35	0	0	NA	NA	6.48369e-06	0.157118	18	0	0	NA	NA	0.00214681	0.386039	26	0	0	NA	NA	0.000139935	0.252878	75	0	0	NA	NA	7.62914e-12	0.0189508	0.000290667	1.48599e-23	0.00122455	1.32925e-22	YES	YES	Nonsyn	FBgn0000392	0.288462
3L:1497942	225	5	0.0222222	-4.42751e-05	-10.0251	NA	NA	121	0	0	NA	NA	0.037936	0.037936	112	1	0.00892857	-0.187448	-1.76652	NA	NA	136	6	0.0441176	-1.42663e-07	-15.7628	NA	NA	177	0	0	NA	NA	0.00834493	0.00834493	0.000316573	0.000316573	0.0013167	0.000854224	YES	YES	Nonsyn	FBgn0028577	0.0250895
3R:12639855	36	0	0	NA	NA	1.84459e-21	0.149026	48	0	0	NA	NA	2.26221e-28	0.07901	24	0	0	NA	NA	1.50407e-14	0.281087	43	0	0	NA	NA	1.71502e-25	0.102922	34	25	0.735294	-1.97668e-62	-Inf	NA	NA	0.000340636	1.07639e-87	0.00140782	2.60327e-86	YES	YES	Nonsyn	FBgn0038069	0.735294
3R:20993874	151	5	0.0331126	-6.53109e-06	-11.9389	NA	NA	97	0	0	NA	NA	0.0779775	0.0779775	104	0	0	NA	NA	0.0648647	0.0648647	101	0	0	NA	NA	0.0701903	0.0701903	128	2	0.015625	-0.0199714	-3.92342	NA	NA	0.000355021	0.000355021	0.00145804	0.000942394	YES	YES	Nonsyn	FBgn0013995	0.0243688
2R:22636527	40	4	0.1	-6.81059e-07	-14.1996	NA	NA	26	0	0	NA	NA	0.0621596	0.252878	25	0	0	NA	NA	0.0691691	0.26661	35	0	0	NA	NA	0.0237617	0.157118	62	0	0	NA	NA	0.00132734	0.0376853	0.000399196	1.35606e-07	0.00162922	6.02386e-07	YES	YES	Nonsyn	FBgn0019949	0.1
2L:10682265	87	8	0.091954	-3.17727e-12	-26.475	NA	NA	31	0	0	NA	NA	0.19882	0.19882	43	0	0	NA	NA	0.106389	0.106389	76	0	0	NA	NA	0.0190587	0.0190587	152	1	0.00657895	-0.254393	-1.49338	NA	NA	0.000403132	0.000403132	0.00163506	0.00106147	YES	YES	Nonsyn	FBgn0032281	0.0492665
3L:13484776	42	0	0	NA	NA	0.00879569	0.10851	39	0	0	NA	NA	0.0123341	0.127165	42	0	0	NA	NA	0.00879569	0.10851	23	0	0	NA	NA	0.0748588	0.296351	38	4	0.105263	-5.51558e-07	-14.4105	NA	NA	0.000443727	7.14316e-08	0.0017886	3.23922e-07	YES	YES	Syn	FBgn0036372	0.105263
2L:10841790	82	1	0.0121951	-0.137239	-2.05387	NA	NA	73	0	0	NA	NA	0.000786994	0.0210648	24	6	0.25	-2.86824e-12	-26.5773	NA	NA	72	0	0	NA	NA	0.000867945	0.0222087	74	1	0.0135135	-0.123849	-2.14997	NA	NA	0.000467822	6.83068e-07	0.00187416	2.84104e-06	YES	YES	Syn	FBgn0032305	0.0919029
3L:18666037	45	0	0	NA	NA	0.000726795	0.0925927	38	5	0.131579	-6.26866e-09	-18.8877	NA	NA	48	0	0	NA	NA	0.000448924	0.07901	43	7	0.162791	-1.11786e-12	-27.5196	NA	NA	49	0	0	NA	NA	0.000382319	0.0749405	0.000548246	1.24742e-10	0.00215478	6.62246e-10	YES	YES	Nonsyn	FBgn0036801	0.147185
2R:12448567	111	2	0.018018	-0.0152471	-4.19098	NA	NA	47	0	0	NA	NA	0.153215	0.153215	48	0	0	NA	NA	0.14722	0.14722	70	4	0.0571429	-6.5647e-06	-11.9338	NA	NA	93	0	0	NA	NA	0.0244308	0.0244308	0.00055107	0.00055107	0.00215478	0.00142797	YES	YES	Nonsyn	FBgn0033739	0.0375804
3L:7440098	45	3	0.0666667	-6.29565e-05	-9.6731	NA	NA	20	2	0.1	-0.000520901	-7.56021	NA	NA	78	0	0	NA	NA	0.000565877	0.0161709	29	3	0.103448	-1.65391e-05	-11.0098	NA	NA	62	0	0	NA	NA	0.00262319	0.0376853	0.000609404	1.4844e-06	0.00232714	5.91046e-06	YES	YES	Syn	FBgn0052382	0.0900383
2R:13662335	617	2	0.00324149	-0.322877	-1.28758	NA	NA	344	0	0	NA	NA	0.00065985	0.00065985	69	4	0.057971	-6.19784e-06	-11.9913	NA	NA	329	4	0.0121581	-0.00243872	-6.0175	NA	NA	673	3	0.00445765	-0.11049	-2.25757	NA	NA	0.00065985	0.00065985	0.00250513	0.00165089	YES	YES	Syn	FBgn0033862	0.0194571
3L:18666027	41	0	0	NA	NA	0.000477724	0.114403	32	5	0.15625	-2.53605e-09	-19.7927	NA	NA	46	0	0	NA	NA	0.000188017	0.0878237	44	8	0.181818	-1.02727e-14	-32.2042	NA	NA	51	0	0	NA	NA	7.3998e-05	0.0674197	0.000677385	6.64652e-12	0.00255683	3.87516e-11	YES	YES	Nonsyn	FBgn0036801	0.169034
2L:9242272	55	23	0.418182	-2.42437e-49	-Inf	NA	NA	36	0	0	NA	NA	3.34956e-09	0.149026	28	0	0	NA	NA	2.56049e-07	0.2275	42	0	0	NA	NA	1.29564e-10	0.10851	30	0	0	NA	NA	8.65943e-08	0.204669	0.000752948	9.62245e-33	0.00280957	1.10236e-31	YES	YES	Nonsyn	FBgn0041092	0.418182
3R:24101835	77	5	0.0649351	-2.33717e-07	-15.2692	NA	NA	49	5	0.102041	-2.34527e-08	-17.5683	NA	NA	74	0	0	NA	NA	0.00906968	0.0199799	75	1	0.0133333	-0.125523	-2.13737	NA	NA	60	0	0	NA	NA	0.0220797	0.0418892	0.000836942	0.000200256	0.00310134	0.00057354	YES	YES	Nonsyn	FBgn0053100	0.0601031
2L:8675760	590	2	0.00338983	-0.300181	-1.34971	NA	NA	443	0	0	NA	NA	0.000867422	0.000867422	358	2	0.00558659	-0.129369	-2.10907	NA	NA	485	13	0.0268041	-4.3138e-12	-26.1692	NA	NA	527	11	0.0208729	-2.55051e-09	-19.787	NA	NA	0.000867422	0.000867422	0.00318217	0.00210047	YES	YES	Syn	FBgn0001114	0.0141634
2R:12853362	44	0	0	NA	NA	2.92594e-07	0.0976206	20	0	0	NA	NA	0.00107182	0.347297	35	0	0	NA	NA	6.34909e-06	0.157118	45	13	0.288889	-5.55457e-26	-Inf	NA	NA	31	0	0	NA	NA	2.4928e-05	0.194127	0.00103408	4.96347e-20	0.0037102	4.05143e-19	YES	NO	Nonsyn	FBgn0033777	0.288889
3R:18970679	161	6	0.0372671	-3.85615e-07	-14.7684	NA	NA	78	6	0.0769231	-5.06607e-09	-19.1007	NA	NA	130	0	0	NA	NA	0.00070875	0.00103408	137	8	0.0583942	-1.26174e-10	-22.7934	NA	NA	104	4	0.0384615	-3.14635e-05	-10.3667	NA	NA	0.00103408	0.00070875	0.0037102	0.00175853	YES	NO	Syn	FBgn0261262	0.0527615
X:3962737	26	0	0	NA	NA	0.0125378	0.252878	32	0	0	NA	NA	0.00456406	0.184129	30	0	0	NA	NA	0.00639207	0.204669	41	0	0	NA	NA	0.00100241	0.114403	26	4	0.153846	-1.13515e-07	-15.9913	NA	NA	0.00109023	3.66657e-10	0.00389029	1.93086e-09	YES	NO	Nonsyn	FBgn0029688	0.153846
3R:12164834	44	4	0.0909091	-1.00626e-06	-13.8093	NA	NA	37	0	0	NA	NA	0.0278143	0.14135	11	1	0.0909091	-0.01841	-4.00405	NA	NA	41	0	0	NA	NA	0.0188834	0.114403	48	0	0	NA	NA	0.00958857	0.07901	0.00127766	5.03621e-06	0.00450979	1.87922e-05	YES	NO	Syn	FBgn0261714	0.0909091
X:9206487	56	0	0	NA	NA	0.000886451	0.0517562	25	5	0.2	-6.75657e-10	-21.1153	NA	NA	30	1	0.0333333	-0.0502092	-3.01656	NA	NA	25	0	0	NA	NA	0.0433856	0.26661	44	0	0	NA	NA	0.00399695	0.0976206	0.00134704	1.5372e-07	0.00470383	6.78236e-07	YES	NO	Syn	FBgn0030102	0.116667
3R:5664125	37	4	0.108108	-4.94159e-07	-14.5204	NA	NA	17	0	0	NA	NA	0.13946	0.407001	36	0	0	NA	NA	0.0154258	0.149026	36	0	0	NA	NA	0.0154258	0.149026	36	0	0	NA	NA	0.0154258	0.149026	0.00134704	5.11907e-07	0.00470383	2.18481e-06	YES	NO	Nonsyn	FBgn0046222	0.108108
2R:18973853	39	0	0	NA	NA	0.0154975	0.127165	38	0	0	NA	NA	0.0172451	0.13407	12	0	0	NA	NA	0.277433	0.530176	34	0	0	NA	NA	0.0264411	0.16565	40	4	0.1	-6.81059e-07	-14.1996	NA	NA	0.0014973	1.9605e-06	0.00514599	7.71209e-06	YES	NO	Nonsyn	FBgn0267351	0.1
3R:25966222	81	10	0.123457	-2.88326e-16	-35.6382	NA	NA	25	3	0.12	-1.04628e-05	-11.4677	NA	NA	21	0	0	NA	NA	0.144209	0.329409	60	1	0.0166667	-0.100418	-2.3482	NA	NA	102	0	0	NA	NA	8.22429e-05	0.00454542	0.0014973	1.18601e-05	0.00514599	4.23206e-05	YES	NO	Nonsyn	FBgn0000206	0.0867078
2L:17415721	81	0	0	NA	NA	0.00355874	0.0137987	37	0	0	NA	NA	0.0761125	0.14135	50	3	0.06	-8.64181e-05	-9.35636	NA	NA	54	5	0.0925926	-3.86259e-08	-17.0693	NA	NA	67	3	0.0447761	-0.000206792	-8.4839	NA	NA	0.00195045	0.000270864	0.00656517	0.000746306	YES	NO	Nonsyn	FBgn0011274	0.0657896
2L:7866090	71	18	0.253521	-2.98736e-34	-Inf	NA	NA	27	0	0	NA	NA	0.0181564	0.239853	40	0	0	NA	NA	0.00263503	0.120615	49	0	0	NA	NA	0.000692569	0.0749405	50	1	0.02	-0.083682	-2.52228	NA	NA	0.00216803	3.31345e-08	0.0071864	1.53452e-07	YES	NO	Syn	FBgn0045038	0.136761
2L:16339627	65	5	0.0769231	-9.93513e-08	-16.1246	NA	NA	62	0	0	NA	NA	0.0194018	0.0376853	27	2	0.0740741	-0.00095504	-6.95423	NA	NA	34	1	0.0294118	-0.0569038	-2.89471	NA	NA	52	0	0	NA	NA	0.0366435	0.0639473	0.00240987	0.000710952	0.00775196	0.00175853	YES	NO	Nonsyn	FBgn0259151	0.0601363
3R:5236378	373	182	0.487936	0	-Inf	NA	NA	198	88	0.444444	-2.50626e-187	-Inf	NA	NA	143	43	0.300699	-2.32072e-83	-Inf	NA	NA	111	0	0	NA	NA	5.47582e-28	0.00282416	399	197	0.493734	0	-Inf	NA	NA	0.00282416	5.47582e-28	0.00890906	5.50109e-27	YES	NO	3UTR	FBgn0087005	0.431703
2R:14508015	50	0	0	NA	NA	0.00723309	0.0710807	26	2	0.0769231	-0.000885249	-7.03008	NA	NA	32	0	0	NA	NA	0.0426547	0.184129	37	4	0.108108	-4.94159e-07	-14.5204	NA	NA	29	0	0	NA	NA	0.0573334	0.215782	0.00282416	1.76888e-05	0.00890906	6.07937e-05	YES	NO	Syn	FBgn0261823	0.0925156
3R:8737963	105	11	0.104762	-6.16802e-17	-36.7368	NA	NA	42	0	0	NA	NA	0.062037	0.10851	28	0	0	NA	NA	0.156711	0.2275	36	0	0	NA	NA	0.0922846	0.149026	49	1	0.0204082	-0.0820084	-2.54166	NA	NA	0.00367887	0.000897183	0.0113853	0.00216185	YES	NO	Nonsyn	FBgn0037623	0.062585
3R:5236375	371	269	0.725067	0	-Inf	NA	NA	184	75	0.407609	-2.90457e-156	-Inf	NA	NA	139	61	0.438849	-6.15058e-130	-Inf	NA	NA	103	0	0	NA	NA	4.08835e-27	0.00431131	390	82	0.210256	-7.81581e-143	-Inf	NA	NA	0.00431131	4.08835e-27	0.0132077	3.92602e-26	YES	NO	3UTR	FBgn0087005	0.445445
3R:29731080	38	0	0	NA	NA	3.17022e-11	0.13407	18	0	0	NA	NA	1.06373e-05	0.386039	15	0	0	NA	NA	7.17288e-05	0.452403	29	0	0	NA	NA	9.72017e-09	0.215782	17	8	0.470588	-1.46677e-18	-Inf	NA	NA	0.00505247	2.3512e-28	0.0147289	2.43703e-27	YES	NO	Nonsyn	FBgn0039688	0.470588
X:8902662	76	7	0.0921053	-7.22662e-11	-23.3507	NA	NA	42	0	0	NA	NA	0.00336365	0.10851	58	0	0	NA	NA	0.000384277	0.0465621	39	9	0.230769	-2.07125e-17	-Inf	NA	NA	93	5	0.0537634	-6.01251e-07	-14.3243	NA	NA	0.00505247	1.29257e-06	0.0147289	5.17823e-06	YES	NO	Nonsyn	FBgn0030067	0.125546
2R:14294117	42	0	0	NA	NA	0.0225723	0.10851	24	0	0	NA	NA	0.1146	0.281087	18	1	0.0555556	-0.0301255	-3.51741	NA	NA	34	0	0	NA	NA	0.0464708	0.16565	35	4	0.114286	-3.92814e-07	-14.7499	NA	NA	0.00505247	0.00012021	0.0147289	0.000358435	YES	NO	Nonsyn	FBgn0263397	0.0849206
X:10347256	40	0	0	NA	NA	0.0024961	0.120615	27	0	0	NA	NA	0.0175046	0.239853	15	0	0	NA	NA	0.105675	0.452403	14	0	0	NA	NA	0.122756	0.476969	29	4	0.137931	-1.79619e-07	-15.5324	NA	NA	0.00624257	5.66797e-07	0.0175707	2.38786e-06	YES	NO	Nonsyn	FBgn0263997	0.137931
X:19065441	39	0	0	NA	NA	0.00805613	0.127165	25	2	0.08	-0.000818035	-7.10901	NA	NA	26	0	0	NA	NA	0.0401869	0.252878	28	0	0	NA	NA	0.0313839	0.2275	20	3	0.15	-5.21847e-06	-12.1633	NA	NA	0.00731574	1.01605e-05	0.0200866	3.68602e-05	YES	NO	Nonsyn	FBgn0030979	0.115
3L:11692132	22	0	0	NA	NA	2.11039e-15	0.312443	18	0	0	NA	NA	9.83242e-13	0.386039	20	0	0	NA	NA	4.55524e-14	0.347297	32	0	0	NA	NA	4.5042e-22	0.184129	42	33	0.785714	-1.0274e-83	-Inf	NA	NA	0.007713	4.25748e-62	0.0208987	7.31614e-61	YES	NO	Syn	FBgn0036193	0.785714
3R:14816787	37	4	0.108108	-4.94159e-07	-14.5204	NA	NA	29	0	0	NA	NA	0.0764106	0.215782	25	0	0	NA	NA	0.108944	0.26661	38	0	0	NA	NA	0.034399	0.13407	34	2	0.0588235	-0.00151503	-6.49308	NA	NA	0.007713	0.000286353	0.0208987	0.000782378	YES	NO	Nonsyn	FBgn0266756	0.0834658
X:1075576	83	5	0.060241	-3.40597e-07	-14.8926	NA	NA	47	3	0.0638298	-7.17615e-05	-9.5422	NA	NA	45	0	0	NA	NA	0.0319773	0.0925927	54	5	0.0925926	-3.86259e-08	-17.0693	NA	NA	46	0	0	NA	NA	0.0296221	0.0878237	0.00813183	0.000947234	0.0216738	0.00225746	YES	NO	Nonsyn	FBgn0040397	0.0722211
X:17950039	35	4	0.114286	-3.92814e-07	-14.7499	NA	NA	17	0	0	NA	NA	0.123946	0.407001	20	0	0	NA	NA	0.0857458	0.347297	25	0	0	NA	NA	0.0463998	0.26661	28	0	0	NA	NA	0.0320995	0.2275	0.00857341	1.58292e-05	0.0223937	5.55724e-05	YES	NO	Syn	FBgn0003380	0.114286
X:9278576	42	1	0.0238095	-0.0702929	-2.69003	NA	NA	29	0	0	NA	NA	0.0358204	0.215782	30	0	0	NA	NA	0.0319354	0.204669	21	4	0.190476	-4.57489e-08	-16.9001	NA	NA	30	0	0	NA	NA	0.0319354	0.204669	0.00903896	3.65321e-05	0.0231468	0.000118096	YES	NO	Nonsyn	FBgn0040236	0.107143
3R:24330630	30	0	0	NA	NA	0.0251084	0.204669	17	0	0	NA	NA	0.123946	0.407001	21	0	0	NA	NA	0.0758357	0.329409	20	0	0	NA	NA	0.0857458	0.347297	35	4	0.114286	-3.92814e-07	-14.7499	NA	NA	0.00952979	2.02366e-05	0.02412	6.84689e-05	YES	NO	Nonsyn	FBgn0039182	0.114286
X:18606868	40	4	0.1	-6.81059e-07	-14.1996	NA	NA	20	0	0	NA	NA	0.118013	0.347297	21	0	0	NA	NA	0.106054	0.329409	15	0	0	NA	NA	0.201348	0.452403	31	0	0	NA	NA	0.0364327	0.194127	0.0100473	9.18108e-05	0.0250415	0.000281467	YES	NO	Nonsyn	FBgn0030940	0.1
3R:28865434	22	0	0	NA	NA	0.011756	0.312443	16	0	0	NA	NA	0.039496	0.429102	26	0	0	NA	NA	0.00524082	0.252878	22	4	0.181818	-5.58405e-08	-16.7008	NA	NA	19	0	0	NA	NA	0.021548	0.366156	0.0124139	5.24351e-08	0.0294774	2.41127e-07	YES	NO	Nonsyn	FBgn0264324	0.181818
2L:16342192	34	0	0	NA	NA	1.60518e-08	0.16565	16	0	0	NA	NA	0.000214789	0.429102	19	0	0	NA	NA	4.40822e-05	0.366156	13	0	0	NA	NA	0.00104655	0.50287	61	25	0.409836	-3.17421e-53	-Inf	NA	NA	0.013088	1.59059e-19	0.0305231	1.26665e-18	YES	NO	Nonsyn	FBgn0265578	0.409836
3R:12741284	29	0	0	NA	NA	0.00149212	0.215782	16	0	0	NA	NA	0.0275879	0.429102	12	0	0	NA	NA	0.0676923	0.530176	25	0	0	NA	NA	0.0036612	0.26661	20	4	0.2	-3.70844e-08	-17.1101	NA	NA	0.013088	1.0202e-08	0.0305231	5.00897e-08	YES	NO	Syn	FBgn0038082	0.2
2R:10145141	23	0	0	NA	NA	0.00752489	0.296351	21	4	0.190476	-4.57489e-08	-16.9001	NA	NA	25	0	0	NA	NA	0.00491867	0.26661	15	0	0	NA	NA	0.0412201	0.452403	19	0	0	NA	NA	0.0176118	0.366156	0.013088	2.68696e-08	0.0305231	1.28072e-07	YES	NO	Nonsyn	FBgn0033491	0.190476
3R:5236209	90	4	0.0444444	-1.78132e-05	-10.9356	NA	NA	77	2	0.025974	-0.00755733	-4.88901	NA	NA	50	8	0.16	-3.08421e-14	-31.1092	NA	NA	82	0	0	NA	NA	0.00056412	0.013088	133	15	0.112782	-4.51162e-23	-Inf	NA	NA	0.013088	0.00056412	0.0305231	0.00145601	YES	NO	3UTR	FBgn0037301	0.0858001
3R:25678141	16	0	0	NA	NA	0.0068774	0.429102	18	0	0	NA	NA	0.00369065	0.386039	30	0	0	NA	NA	8.81395e-05	0.204669	14	0	0	NA	NA	0.0128158	0.476969	15	4	0.266667	-1.0518e-08	-18.3702	NA	NA	0.0161709	2.86711e-11	0.0356742	1.61398e-10	YES	NO	Nonsyn	FBgn0039355	0.266667
3R:21018558	58	10	0.172414	-8.29435e-18	-Inf	NA	NA	27	2	0.0740741	-0.00095504	-6.95423	NA	NA	26	2	0.0769231	-0.000885249	-7.03008	NA	NA	41	0	0	NA	NA	0.00876356	0.114403	37	0	0	NA	NA	0.0139122	0.14135	0.0161709	0.00012192	0.0356742	0.000361881	YES	NO	Nonsyn	FBgn0026056	0.107804
3R:15200759	44	0	0	NA	NA	0.00803438	0.0976206	19	1	0.0526316	-0.0317992	-3.46417	NA	NA	18	3	0.166667	-3.7447e-06	-12.4952	NA	NA	31	0	0	NA	NA	0.0334152	0.194127	34	3	0.0882353	-2.69165e-05	-10.5228	NA	NA	0.0189508	0.00026847	0.0406352	0.000742843	YES	NO	Nonsyn	FBgn0260659	0.102511
3L:6567507	28	0	0	NA	NA	3.08349e-11	0.2275	17	0	0	NA	NA	4.15286e-07	0.407001	14	0	0	NA	NA	5.55291e-06	0.476969	15	0	0	NA	NA	2.33954e-06	0.452403	19	11	0.578947	-2.13489e-26	-Inf	NA	NA	0.0199799	1.66356e-28	0.0419513	1.75211e-27	YES	NO	Nonsyn	FBgn0263973	0.578947
3R:12220365	28	0	0	NA	NA	0.0391695	0.2275	21	0	0	NA	NA	0.0880463	0.329409	22	2	0.0909091	-0.000631933	-7.36704	NA	NA	16	2	0.125	-0.000330426	-8.01529	NA	NA	25	0	0	NA	NA	0.0554248	0.26661	0.0199799	0.000191145	0.0419513	0.000549859	YES	NO	Nonsyn	FBgn0037999	0.107955
3R:29930757	38	4	0.105263	-5.51558e-07	-14.4105	NA	NA	12	0	0	NA	NA	0.258612	0.530176	16	0	0	NA	NA	0.164765	0.429102	10	0	0	NA	NA	0.323997	0.589319	34	0	0	NA	NA	0.0216689	0.16565	0.0222087	0.000299151	0.0453196	0.000813941	YES	NO	Nonsyn	FBgn0051040	0.105263
3L:8509190	35	3	0.0857143	-2.94032e-05	-10.4344	NA	NA	11	0	0	NA	NA	0.274685	0.558966	32	0	0	NA	NA	0.0233087	0.184129	15	2	0.133333	-0.000289439	-8.14771	NA	NA	28	0	0	NA	NA	0.0372888	0.2275	0.0234147	0.000238742	0.0466151	0.000674121	YES	NO	Nonsyn	FBgn0035900	0.109524
3L:12767037	27	4	0.148148	-1.33079e-07	-15.8323	NA	NA	18	0	0	NA	NA	0.158837	0.386039	21	0	0	NA	NA	0.11689	0.329409	32	0	0	NA	NA	0.0379724	0.184129	23	1	0.0434783	-0.0384937	-3.27644	NA	NA	0.0234147	0.00070501	0.0466151	0.00175714	YES	NO	Nonsyn	FBgn0052113	0.0958132
X:16802299	24	4	0.166667	-8.08991e-08	-16.3301	NA	NA	16	0	0	NA	NA	0.0529417	0.429102	12	0	0	NA	NA	0.110369	0.530176	19	0	0	NA	NA	0.0305148	0.366156	23	0	0	NA	NA	0.0146372	0.296351	0.0246861	2.60985e-06	0.0482636	1.00842e-05	YES	NO	Nonsyn	FBgn0030793	0.166667
3R:25119717	30	3	0.1	-1.83538e-05	-10.9057	NA	NA	25	0	0	NA	NA	0.0691691	0.26661	18	0	0	NA	NA	0.146129	0.386039	26	0	0	NA	NA	0.0621596	0.252878	30	3	0.1	-1.83538e-05	-10.9057	NA	NA	0.0260266	0.000628285	0.0505815	0.00158406	YES	NO	Nonsyn	FBgn0051510	0.1
X:2381003	30	2	0.0666667	-0.00117979	-6.74301	NA	NA	16	0	0	NA	NA	0.134246	0.429102	12	2	0.166667	-0.000182532	-8.60867	NA	NA	17	0	0	NA	NA	0.118412	0.407001	34	0	0	NA	NA	0.0140214	0.16565	0.0289299	0.000222888	0.0553996	0.000632809	YES	NO	Nonsyn	FBgn0264598	0.116667
3L:15893762	11	9	0.818182	-5.60717e-24	-Inf	NA	NA	20	0	0	NA	NA	1.12203e-13	0.347297	13	0	0	NA	NA	3.82388e-09	0.50287	27	0	0	NA	NA	3.29236e-18	0.239853	15	11	0.733333	-3.87931e-28	-Inf	NA	NA	0.0418892	1.41259e-39	0.0727491	1.77389e-38	YES	NO	5UTR	FBgn0264908	0.775758
2L:16341358	23	0	0	NA	NA	1.36919e-10	0.296351	11	0	0	NA	NA	1.91715e-05	0.558966	13	0	0	NA	NA	2.66046e-06	0.50287	13	0	0	NA	NA	2.66046e-06	0.50287	43	27	0.627907	-2.76311e-64	-Inf	NA	NA	0.0418892	1.85794e-26	0.0727491	1.75831e-25	YES	NO	Nonsyn	FBgn0265578	0.627907
3R:24238894	33	11	0.333333	-5.35051e-23	-Inf	NA	NA	15	0	0	NA	NA	0.0070891	0.452403	22	5	0.227273	-3.36294e-10	-21.813	NA	NA	33	0	0	NA	NA	1.86767e-05	0.174645	12	0	0	NA	NA	0.0190754	0.530176	0.0418892	2.52559e-09	0.0727491	1.28845e-08	YES	NO	Syn	FBgn0043884	0.280303
2L:10151586	15	0	0	NA	NA	0.120573	0.452403	22	5	0.227273	-3.36294e-10	-21.813	NA	NA	25	0	0	NA	NA	0.0294274	0.26661	30	1	0.0333333	-0.0502092	-3.01656	NA	NA	20	0	0	NA	NA	0.0595664	0.347297	0.0418892	0.000211351	0.0727491	0.000602674	YES	NO	Syn	FBgn0032187	0.130303
2L:12724493	69	5	0.0724638	-1.34429e-07	-15.8222	NA	NA	35	0	0	NA	NA	0.0170598	0.157118	25	0	0	NA	NA	0.0545914	0.26661	32	5	0.15625	-2.53605e-09	-19.7927	NA	NA	31	3	0.0967742	-2.02949e-05	-10.8052	NA	NA	0.0418892	0.000931319	0.0727491	0.00222766	YES	NO	Nonsyn	FBgn0032456	0.108496
3R:24238891	32	11	0.34375	-3.57248e-23	-Inf	NA	NA	15	0	0	NA	NA	0.00445413	0.452403	23	6	0.26087	-2.15426e-12	-26.8636	NA	NA	30	0	0	NA	NA	1.98393e-05	0.204669	12	0	0	NA	NA	0.0131526	0.530176	0.0490905	1.16225e-09	0.0821951	6.02341e-09	YES	NO	Syn	FBgn0043884	0.30231
X:6069526	85	9	0.105882	-3.75509e-14	-30.9138	NA	NA	37	15	0.405405	-2.02285e-32	-Inf	NA	NA	45	12	0.266667	-1.30689e-23	-Inf	NA	NA	54	0	0	NA	NA	4.71565e-06	0.0575297	65	2	0.0307692	-0.00543819	-5.21703	NA	NA	0.0575297	4.71565e-06	0.0928758	1.77995e-05	YES	NO	3UTR	FBgn0029837	0.202181
2L:1695093	20	0	0	NA	NA	0.0497713	0.347297	16	0	0	NA	NA	0.090695	0.429102	14	2	0.142857	-0.000251122	-8.2897	NA	NA	15	2	0.133333	-0.000289439	-8.14771	NA	NA	18	0	0	NA	NA	0.0671864	0.386039	0.0575297	0.00030328	0.0928758	0.000821751	YES	NO	Nonsyn	FBgn0086758	0.138095
X:9147218	19	0	0	NA	NA	0.0600702	0.366156	22	3	0.136364	-7.03187e-06	-11.8651	NA	NA	17	0	0	NA	NA	0.0807647	0.407001	22	3	0.136364	-7.03187e-06	-11.8651	NA	NA	14	0	0	NA	NA	0.125911	0.476969	0.0710807	0.000610866	0.110088	0.00154611	YES	NO	Syn	FBgn0030091	0.136364
3R:23849302	49	0	0	NA	NA	0.000364714	0.0749405	25	4	0.16	-9.61797e-08	-16.157	NA	NA	35	7	0.2	-2.36022e-13	-29.0748	NA	NA	36	2	0.0555556	-0.00169775	-6.3793	NA	NA	34	6	0.176471	-2.8252e-11	-24.2899	NA	NA	0.0749405	0.000364714	0.114874	0.000964204	YES	NO	Nonsyn	FBgn0085384	0.148007
3R:14314083	41	9	0.219512	-3.41395e-17	-Inf	NA	NA	21	0	0	NA	NA	0.0045791	0.329409	25	0	0	NA	NA	0.0016414	0.26661	16	1	0.0625	-0.0267782	-3.63352	NA	NA	33	13	0.393939	-4.44292e-28	-Inf	NA	NA	0.0878237	7.51615e-06	0.129164	2.74192e-05	YES	NO	Nonsyn	FBgn0051321	0.225317
