# Supplementary material for: Adaptation of A-to-I RNA editing in Drosophila
Source: PLoS Genet. 2017 Mar 10;13(3):e1006648. doi: 10.1371/journal.pgen.1006648 (PMC5365144; doi:10.1371/journal.pgen.1006648)
Supplement: S30 Table — (XLSX) [file pgen.1006648.s030.xlsx]

## Sheet: Sheet 1
ID: chromosome and position in dm6
In each library, PE1 (given at log scale) is the probability that this site is edited in that library, PE0 is the probability that the observed G alleles are caused by sequencing error.
Joint:PE1 is the Joint probability that the site is edited in at least one library.
The sequencing coverage and the number of the G alleles in female or male adults of D. simulans were given
ID	B12F_Coverage	B12F_Gallele	I17F_Coverage	I17F_Gallele	N10F_Coverage	N10F_Gallele	T07F_Coverage	T07F_Gallele	ZW155F_Coverage	ZW155F_Gallele	B12F_Level	I17F_Level	N10F_Level	T07F_Level	ZW155F_Level	B12F_PE1	I17F_PE1	N10F_PE1	T07F_PE1	ZW155F_PE1	B12F_PE0	I17F_PE0	N10F_PE0	T07F_PE0	ZW155F_PE0	Joint_PE1	finalPE0	q	dsim_r1.4	dsimfale_Coverage	dsimfale_Gallele	dsimfale_Level	dsimfale_PE1	dsimfale_PE0	dsimMale_Coverage	dsimMale_Gallele	dsimMale_Level	dsimMale_PE1	dsimMale_PE0	Type	gene
X:5630737	39	2	20	1	16	1	11	1	20	2	0.0512821	0.05	0.0625	0.0909091	0.1	-0.00199053	-0.0334728	-0.0267782	-0.01841	-0.000520901	-6.22035	-3.41371	-3.63352	-4.00405	-7.56021	-0.0811725	-24.8318	5.75088e-10	chrX_Mrandom_296:780	97	4	0.0412371	-2.39307e-05	-10.6404	99	5	0.0505051	-8.20575e-07	-14.0133	Syn	FBgn0259994
X:9026802	46	8	30	1	17	1	27	2	28	5	0.173913	0.0333333	0.0588235	0.0740741	0.178571	-1.50792e-14	-0.0502092	-0.0284519	-0.00095504	-1.24462e-09	-31.8241	-3.01656	-3.57373	-6.95423	-20.5044	-0.0796161	-65.8731	3.15416e-27	X:7111430	95	10	0.105263	-1.51841e-15	-34.0977	109	13	0.119266	-1.61062e-20	-100	3UTR	FBgn0261549
2L:6636852	16	4	16	6	15	1	24	1	23	2	0.25	0.375	0.0666667	0.0416667	0.0869565	-1.40053e-08	-1.72619e-13	-0.0251046	-0.0401674	-0.000691368	-18.0838	-29.3876	-3.69723	-3.23472	-7.27718	-0.0659634	-61.6805	1.90841e-25	2L:6430746	7	2	0.285714	-5.83994e-05	-9.74823	9	3	0.333333	-3.89858e-07	-14.7575	Nonsyn	FBgn0051635
X:1690573	21	8	11	1	16	1	20	3	11	1	0.380952	0.0909091	0.0625	0.15	0.0909091	-1.2205e-17	-0.01841	-0.0267782	-5.21847e-06	-0.01841	-100	-4.00405	-3.63352	-12.1633	-4.00405	-0.0636036	-123.805	0	chrX_Mrandom_115:1440	26	8	0.307692	-9.30082e-17	-36.7368	25	8	0.32	-6.44861e-17	-36.7368	Nonsyn	FBgn0023531
2R:15264046	66	10	31	2	16	1	40	4	18	1	0.151515	0.0645161	0.0625	0.1	0.0555556	-3.31316e-17	-0.0012598	-0.0267782	-6.81059e-07	-0.0301255	-100	-6.67743	-3.63352	-14.1996	-3.51741	-0.0581643	-128.028	0	2R:9889430	21	8	0.380952	-1.2205e-17	-100	23	12	0.521739	-6.35635e-28	-100	Nonsyn	FBgn0265194
2L:11796345	167	7	119	4	98	2	196	2	250	10	0.0419162	0.0336134	0.0204082	0.0102041	0.04	-1.8314e-08	-5.32628e-05	-0.012022	-0.0441274	-2.60084e-11	-17.8156	-9.8403	-4.42702	-3.14266	-24.3726	-0.0562028	-59.5982	1.47884e-24	2L:11606656	57	4	0.0701754	-2.87763e-06	-12.7585	64	7	0.109375	-2.08983e-11	-24.5914	3UTR	FBgn0020309
X:14829821	53	13	22	2	26	1	26	2	45	2	0.245283	0.0909091	0.0384615	0.0769231	0.0444444	-6.32254e-25	-0.000631933	-0.0435147	-0.000885249	-0.00264263	-100	-7.36704	-3.15634	-7.03008	-5.9373	-0.0476745	-123.491	0	X:11369835	37	2	0.0540541	-0.00179286	-6.32484						Nonsyn	FBgn0030581
3L:9635162	40	12	31	8	14	1	14	1	21	3	0.3	0.258065	0.0714286	0.0714286	0.142857	-2.55841e-24	-4.66167e-16	-0.023431	-0.023431	-6.08059e-06	-100	-35.3505	-3.76539	-3.76539	-12.0104	-0.046868	-154.892	0	3L:9003160	32	17	0.53125	-3.45452e-39	-100	30	13	0.433333	-9.3266e-29	-100	Nonsyn	FBgn0016081
3L:4369422	70	8	31	9	20	4	17	4	26	1	0.114286	0.290323	0.2	0.235294	0.0384615	-5.26438e-13	-1.99431e-18	-3.70844e-08	-1.82901e-08	-0.0435147	-28.2726	-100	-17.1101	-17.8169	-3.15634	-0.0435147	-166.356	0	3L:3905740	55	11	0.2	-3.1982e-20	-100	89	29	0.325843	-6.08823e-58	-100	Syn	FBgn0035538
X:1378095	214	23	181	2	180	4	191	9	340	17	0.107477	0.0110497	0.0222222	0.0471204	0.05	-4.54407e-34	-0.0381195	-0.000261664	-5.98751e-11	-7.62101e-20	-100	-3.28603	-8.24858	-23.5388	-100	-0.0383812	-235.073	0	X:984865	78	31	0.397436	-4.12565e-65	-100	81	32	0.395062	-4.67696e-67	-100	Nonsyn	FBgn0023169
2R:24882751	173	7	115	6	130	4	179	2	256	6	0.0404624	0.0521739	0.0307692	0.0111732	0.0234375	-2.33472e-08	-5.26363e-08	-7.50847e-05	-0.0373463	-5.63804e-06	-17.5728	-16.7599	-9.49693	-3.30614	-12.086	-0.0374271	-59.2217	2.13581e-24	2R:19222534	61	13	0.213115	-4.87317e-24	-100	65	15	0.230769	-4.2872e-28	-100	5UTR	FBgn0085442
3R:18907574	131	11	89	6	68	3	107	17	172	2	0.0839695	0.0674157	0.0441176	0.158879	0.0116279	-7.54754e-16	-1.12826e-08	-0.000216067	-1.25888e-28	-0.0346923	-34.7909	-18.3	-8.44003	-100	-3.37853	-0.0349084	-164.909	0	3R:6741169	69	7	0.101449	-3.60307e-11	-24.0467	161	9	0.0559006	-1.29773e-11	-25.0678	Nonsyn	FBgn0038659
3R:5594099	1586	47	1038	23	716	4	1475	16	1565	23	0.0296343	0.022158	0.00558659	0.0108475	0.0146965	-1.26765e-41	-1.92018e-18	-0.0339778	-8.38763e-09	-1.13515e-14	-100	-100	-3.39899	-18.5965	-32.1118	-0.0339778	-254.107	0	3R:1456259	665	8	0.0120301	-2.10563e-05	-10.7683	854	7	0.00819672	-0.000687665	-7.28255	3UTR	FBgn0015324
3L:4369208	87	3	29	2	16	1	31	3	39	2	0.0344828	0.0689655	0.0625	0.0967742	0.0512821	-0.000446331	-0.00110232	-0.0267782	-2.02949e-05	-0.00199053	-7.71467	-6.81089	-3.63352	-10.8052	-6.22035	-0.0303377	-35.1846	3.25027e-14	3L:3905526	35	2	0.0571429	-0.00160514	-6.43535	71	5	0.0704225	-1.55304e-07	-15.6779	Nonsyn	FBgn0035538
2R:13817109	26	14	18	1	15	7	18	4	13	5	0.538462	0.0555556	0.466667	0.222222	0.384615	-1.26741e-32	-0.0301255	-2.3257e-16	-2.34844e-08	-1.66429e-11	-100	-3.51741	-36.0437	-17.5669	-24.819	-0.0301256	-181.947	0	2R:8143165	47	15	0.319149	-1.59837e-30	-100	60	21	0.35	-3.6683e-43	-100	Nonsyn	FBgn0261041
3L:4369207	87	7	29	2	16	1	31	3	38	2	0.0804598	0.0689655	0.0625	0.0967742	0.0526316	-1.90076e-10	-0.00110232	-0.0267782	-2.02949e-05	-0.00189046	-22.3836	-6.81089	-3.63352	-10.8052	-6.27188	-0.0297913	-49.905	1.88757e-20	3L:3905525	38	2	0.0526316	-0.00189046	-6.27188	69	6	0.0869565	-2.39509e-09	-19.8498	Nonsyn	FBgn0035538
2R:14740426	29	3	29	3	17	1	28	2	21	5	0.103448	0.103448	0.0588235	0.0714286	0.238095	-1.65391e-05	-1.65391e-05	-0.0284519	-0.0010274	-2.60226e-10	-11.0098	-11.0098	-3.57373	-6.88124	-22.0695	-0.0295124	-54.544	2.05037e-22	2R:9393109	52	3	0.0576923	-9.7198e-05	-9.23881	65	4	0.0615385	-4.87984e-06	-12.2304	3UTR	FBgn0033958
3R:24708329	39	17	21	4	14	2	18	4	16	1	0.435897	0.190476	0.142857	0.222222	0.0625	-3.08126e-37	-4.57489e-08	-0.000251122	-2.34844e-08	-0.0267782	-100	-16.9001	-8.2897	-17.5669	-3.63352	-0.0270294	-146.39	0	3R:20369300	24	5	0.208333	-5.41279e-10	-21.3371	43	8	0.186047	-8.41744e-15	-32.4061	3UTR	FBgn0003429
2R:14355520	29	5	14	1	16	5	40	15	32	3	0.172414	0.0714286	0.3125	0.375	0.09375	-1.50182e-09	-0.023431	-5.62492e-11	-8.64865e-32	-2.23664e-05	-20.3166	-3.76539	-23.6012	-100	-10.708	-0.0234533	-158.391	0	2R:9007737	11	2	0.181818	-0.000152278	-8.78988	16	5	0.3125	-5.62492e-11	-23.6012	3UTR	FBgn0033924
2R:14742223	20	4	16	2	13	1	14	4	14	2	0.2	0.125	0.0769231	0.285714	0.142857	-3.70844e-08	-0.000330426	-0.0217573	-7.72355e-09	-0.000251122	-17.1101	-8.01529	-3.83866	-18.679	-8.2897	-0.0223389	-55.9327	5.26705e-23	2R:9394918	55	6	0.109091	-5.90927e-10	-21.2493	84	15	0.178571	-2.97203e-26	-100	Syn	FBgn0033958
X:9153487	989	26	622	18	624	13	955	14	1268	6	0.0262892	0.0289389	0.0208333	0.0146597	0.00473186	-1.81145e-22	-9.50813e-17	-9.55063e-11	-1.69091e-09	-0.0214363	-100	-36.7368	-23.0718	-20.198	-3.85337	-0.0214363	-183.86	0	X:7208594	732	24	0.0327869	-4.52535e-23	-100	942	29	0.0307856	-8.84243e-27	-100	3UTR	FBgn0004828
2L:214328	136	9	124	5	117	8	131	2	323	5	0.0661765	0.0403226	0.0683761	0.0152672	0.0154799	-2.82717e-12	-2.49499e-06	-3.54636e-11	-0.020863	-0.000239075	-26.5917	-12.9012	-24.0625	-3.88019	-8.33885	-0.0211045	-75.7745	1.76554e-31	2L:218475	44	23	0.522727	-2.66077e-52	-100	31	10	0.322581	-7.34564e-21	-100	Nonsyn	FBgn0266557
2L:19509577	45	17	27	12	11	1	14	4	34	7	0.377778	0.444444	0.0909091	0.285714	0.205882	-6.59878e-36	-8.12212e-27	-0.01841	-7.72355e-09	-1.89094e-13	-100	-100	-4.00405	-18.679	-29.2967	-0.0184101	-251.98	0	2L:19193591	86	14	0.162791	-5.42314e-24	-100	156	18	0.115385	-1.41729e-27	-100	Nonsyn	FBgn0032797
X:12638680	106	16	62	7	52	2	61	2	77	2	0.150943	0.112903	0.0384615	0.0327869	0.025974	-1.19665e-26	-1.65929e-11	-0.00351371	-0.00480426	-0.00755733	-100	-24.822	-5.65284	-5.34065	-4.88901	-0.0158753	-140.705	0	chrX_Mrandom_636:1256	74	17	0.22973	-1.31128e-31	-100	87	18	0.206897	-1.80321e-32	-100	Nonsyn	FBgn0030412
2R:21145178	582	8	557	16	484	4	657	8	609	5	0.0137457	0.0287253	0.00826446	0.0121766	0.00821018	-8.13806e-06	-5.2709e-15	-0.00941573	-1.93289e-05	-0.00391704	-11.719	-32.8867	-4.67008	-10.8539	-5.54438	-0.0133602	-65.674	3.78896e-27	2R:15690190	314	14	0.044586	-6.48325e-16	-34.945	411	36	0.0875912	-4.12709e-49	-100	Syn	FBgn0021872
2R:10108711	211	10	113	10	71	5	85	5	103	2	0.0473934	0.0884956	0.0704225	0.0588235	0.0194175	-4.8907e-12	-9.07799e-15	-1.55304e-07	-3.8372e-07	-0.0132218	-26.0437	-32.3301	-15.6779	-14.7734	-4.3325	-0.0132223	-93.1575	5.43668e-39	chr2R_Mrandom_352:300	57	4	0.0701754	-2.87763e-06	-12.7585						3UTR	FBgn0004907
2L:6682304	86	5	76	2	91	4	149	3	159	3	0.0581395	0.0263158	0.043956	0.0201342	0.0188679	-4.06841e-07	-0.00736847	-1.86074e-05	-0.00210807	-0.00253387	-14.7148	-4.91423	-10.892	-6.16304	-5.97927	-0.0120294	-42.6633	2.28054e-17	2L:6479895	31	5	0.16129	-2.14278e-09	-19.9612	21	6	0.285714	-1.16135e-12	-27.4815	Nonsyn	FBgn0028703
2R:24995857	122	9	88	2	67	4	121	3	99	3	0.0737705	0.0227273	0.0597015	0.0247934	0.030303	-1.05215e-12	-0.00977864	-5.50977e-06	-0.00116283	-0.000650739	-27.5802	-4.63244	-12.109	-6.75748	-7.33773	-0.0115977	-58.4168	4.64865e-24	2R:19334995	48	13	0.270833	-1.46104e-25	-100	53	20	0.377358	-5.61369e-42	-100	Nonsyn	FBgn0265434
2L:8201337	106	12	52	6	48	2	80	2	90	4	0.113208	0.115385	0.0416667	0.025	0.0444444	-9.10179e-19	-4.16776e-10	-0.00300154	-0.00813709	-1.78132e-05	-100	-21.5985	-5.81013	-4.81539	-10.9356	-0.0111564	-143.16	0	2L:7984579	15	3	0.2	-2.0959e-06	-13.0755	42	5	0.119048	-1.05648e-08	-18.3657	Syn	FBgn0031998
3R:21018596	62	27	38	10	41	2	53	5	72	2	0.435484	0.263158	0.0487805	0.0943396	0.0277778	-2.82631e-58	-7.74654e-20	-0.00219809	-3.50983e-08	-0.00663517	-100	-100	-6.12126	-17.1651	-5.01869	-0.0088333	-228.305	0	3R:4614232	27	11	0.407407	-3.63777e-24	-100	26	15	0.576923	-1.69805e-35	-100	Nonsyn	FBgn0026056
3R:17544743	63	3	64	3	60	6	66	2	70	6	0.047619	0.046875	0.1	0.030303	0.0857143	-0.000172276	-0.000180524	-1.01322e-09	-0.0056024	-2.61588e-09	-8.6665	-8.61974	-20.7101	-5.18736	-19.7617	-0.0059552	-62.9454	5.5712e-26	3R:8102301	36	7	0.194444	-2.92564e-13	-28.8602	45	12	0.266667	-1.30689e-23	-100	Nonsyn	FBgn0025571
3L:19283265	171	27	87	16	72	4	83	20	61	2	0.157895	0.183908	0.0555556	0.240964	0.0327869	-1.74035e-44	-3.96059e-28	-7.34622e-06	-2.16329e-37	-0.00480426	-100	-100	-11.8213	-100	-5.34065	-0.0048116	-317.162	0	3L:18585235	43	3	0.0697674	-5.489e-05	-9.81021	60	6	0.1	-1.01322e-09	-20.7101	Syn	FBgn0036862
3R:31602220	1037	38	931	7	858	6	1499	27	1348	12	0.0366442	0.0075188	0.00699301	0.018012	0.00890208	-2.29771e-37	-0.00112971	-0.00357355	-4.04015e-19	-4.4045e-06	-100	-6.78636	-5.63598	-100	-12.3329	-0.00470766	-224.755	0	chr3R_Mrandom_374:1082	144	2	0.0138889	-0.0249207	-3.70449	155	3	0.0193548	-0.0023577	-6.05125	5UTR	FBgn0039858
2L:7230012	87	13	45	8	52	3	52	2	24	2	0.149425	0.177778	0.0576923	0.0384615	0.0833333	-7.29368e-22	-1.24753e-14	-9.7198e-05	-0.00351371	-0.000753405	-100	-32.0183	-9.23881	-5.65284	-7.19128	-0.00436431	-154.101	0	2L:7020765	15	7	0.466667	-2.3257e-16	-36.0437	33	16	0.484848	-4.24766e-36	-100	Nonsyn	FBgn0259111
3R:5650351	147	13	161	13	191	3	231	12	232	8	0.0884354	0.0807453	0.0157068	0.0519481	0.0344828	-9.03808e-19	-3.03002e-18	-0.00423902	-1.22919e-14	-8.07941e-09	-100	-100	-5.46554	-32.0273	-18.6339	-0.00423903	-256.127	0	3R:1510888	49	16	0.326531	-1.18853e-32	-100	59	23	0.389831	-1.8612e-48	-100	Nonsyn	FBgn0262125
2L:6452387	76	10	47	4	55	2	80	9	49	3	0.131579	0.0851064	0.0363636	0.1125	0.0612245	-1.47634e-16	-1.31685e-06	-0.00392278	-2.13095e-14	-8.13344e-05	-36.7368	-13.5403	-5.54291	-31.4793	-9.41698	-0.00400543	-96.7163	1.5778e-40	2L:6238342	66	16	0.242424	-2.95639e-30	-100	68	13	0.191176	-2.30287e-23	-100	Nonsyn	FBgn0031814
3L:2125484	190	11	86	3	43	2	43	3	64	4	0.0578947	0.0348837	0.0465116	0.0697674	0.0625	-4.7226e-14	-0.000431474	-0.00241548	-5.489e-05	-4.58566e-06	-30.6847	-7.74852	-6.02706	-9.81021	-12.2926	-0.00290643	-66.5631	1.61917e-27	3L:1684049	91	2	0.021978	-0.0104296	-4.56832						Nonsyn	FBgn0052311
3L:11038040	332	27	218	6	236	13	353	6	342	4	0.0813253	0.0275229	0.0550847	0.0169972	0.0116959	-2.38363e-36	-2.24607e-06	-4.57038e-16	-3.43209e-05	-0.0028019	-100	-13.0063	-35.3505	-10.2798	-5.87886	-0.00283847	-164.515	0	3L:10428854	76	2	0.0263158	-0.00736847	-4.91423	71	6	0.084507	-2.85326e-09	-19.6748	Nonsyn	FBgn0263776
3R:24707890	129	10	70	5	45	4	43	3	40	2	0.0775194	0.0714286	0.0888889	0.0697674	0.05	-3.5091e-14	-1.44568e-07	-1.10295e-06	-5.489e-05	-0.00209308	-30.9811	-15.7495	-13.7175	-9.81021	-6.17016	-0.00214922	-76.4285	9.3091e-32	3R:20368863	70	7	0.1	-3.99756e-11	-23.9428	70	10	0.142857	-6.19194e-17	-36.7368	3UTR	FBgn0003429
2R:14762018	49	4	49	3	39	2	52	4	46	3	0.0816327	0.0612245	0.0512821	0.0769231	0.0652174	-1.56008e-06	-8.13344e-05	-0.00199053	-1.98543e-06	-6.72648e-05	-13.3708	-9.41698	-6.22035	-13.1297	-9.60691	-0.00214268	-51.7447	3.26843e-21	2R:9418510	72	22	0.305556	-1.35198e-43	-100	93	24	0.258065	-2.2298e-45	-100	Syn	FBgn0020767
2R:11447621	91	10	52	6	20	2	23	5	31	2	0.10989	0.115385	0.1	0.217391	0.0645161	-9.71624e-16	-4.16776e-10	-0.000520901	-4.2911e-10	-0.0012598	-34.5396	-21.5985	-7.56021	-21.5693	-6.67743	-0.00178071	-91.945	1.81605e-38	2R:5861442	53	6	0.113208	-4.69309e-10	-21.4798						Syn	FBgn0260499
2R:14297994	79	11	56	10	34	2	65	5	43	4	0.139241	0.178571	0.0588235	0.0769231	0.0930233	-2.32822e-18	-5.67727e-18	-0.00151503	-9.93513e-08	-9.16001e-07	-100	-100	-6.49308	-16.1246	-13.9032	-0.00151605	-236.521	0	2R:8947200	72	12	0.166667	-6.69618e-21	-100	85	24	0.282353	-1.8544e-46	-100	Nonsyn	FBgn0263397
X:2112356	181	17	127	3	120	12	197	17	258	9	0.0939227	0.023622	0.1	0.0862944	0.0348837	-1.50073e-24	-0.00133625	-4.26701e-18	-6.58985e-24	-8.52447e-10	-100	-6.61855	-100	-100	-20.8829	-0.00133625	-327.501	0	X:1395111	27	6	0.222222	-6.28089e-12	-25.7935	45	4	0.0888889	-1.10295e-06	-13.7175	3UTR	FBgn0000382
2R:11447987	97	36	43	11	35	4	32	12	31	2	0.371134	0.255814	0.114286	0.375	0.0645161	-5.04339e-74	-1.56599e-21	-3.92814e-07	-1.04684e-25	-0.0012598	-100	-100	-14.7499	-100	-6.67743	-0.0012602	-321.427	0	2R:5861818	42	23	0.547619	-5.92554e-53	-100	61	24	0.393443	-1.28061e-50	-100	3UTR	FBgn0260499
3L:4369445	58	4	35	7	18	2	21	3	24	2	0.0689655	0.2	0.111111	0.142857	0.0833333	-3.08667e-06	-2.36022e-13	-0.000420376	-6.08059e-06	-0.000753405	-12.6884	-29.0748	-7.77457	-12.0104	-7.19128	-0.00118295	-68.7395	1.89301e-28	3L:3905763	33	2	0.0606061	-0.00142743	-6.55259	62	11	0.177419	-1.34404e-19	-100	Nonsyn	FBgn0035538
X:11812089	110	10	131	11	147	5	180	4	240	4	0.0909091	0.0839695	0.0340136	0.0222222	0.0166667	-6.88824e-15	-7.54754e-16	-5.73188e-06	-0.000261664	-0.000770548	-32.6097	-34.7909	-12.0695	-8.24858	-7.16879	-0.00103794	-94.8874	9.76299e-40	X:9018046	45	7	0.155556	-1.56963e-12	-27.1802	46	21	0.456522	-3.2622e-46	-100	Nonsyn	FBgn0030336
2L:11159899	30	8	23	6	16	2	23	2	24	3	0.266667	0.26087	0.125	0.0869565	0.125	-3.46381e-16	-2.15426e-12	-0.000330426	-0.000691368	-9.21877e-06	-35.6382	-26.8636	-8.01529	-7.27718	-11.5943	-0.00103101	-89.3885	2.28057e-37	2L:10959857	17	3	0.176471	-3.1245e-06	-12.6762	18	2	0.111111	-0.000420376	-7.77457	Nonsyn	FBgn0259822
2R:9229804	35	13	30	8	27	2	24	3	21	5	0.371429	0.266667	0.0740741	0.125	0.238095	-1.14084e-27	-3.46381e-16	-0.00095504	-9.21877e-06	-2.60226e-10	-100	-35.6382	-6.95423	-11.5943	-22.0695	-0.000964259	-176.256	0	2R:3781661	144	35	0.243056	-2.03703e-64	-100	181	47	0.259669	-1.7708e-87	-100	Nonsyn	FBgn0010114
3L:7928680	45	17	23	7	27	2	26	4	19	3	0.377778	0.304348	0.0740741	0.153846	0.157895	-6.59878e-36	-8.75715e-15	-0.00095504	-1.13515e-07	-4.44126e-06	-100	-32.3674	-6.95423	-15.9913	-12.3246	-0.000959595	-167.637	0	3L:7395312	44	25	0.568182	-5.22458e-58	-100	47	30	0.638298	-1.33336e-71	-100	Nonsyn	FBgn0024187
2L:18182220	19	5	32	7	20	2	18	2	24	12	0.263158	0.21875	0.1	0.111111	0.5	-1.49115e-10	-1.18657e-13	-0.000520901	-0.000420376	-1.26931e-27	-22.6263	-29.7623	-7.56021	-7.77457	-100	-0.000941276	-167.723	0	2L:17860251	27	5	0.185185	-1.02379e-09	-20.6998	33	7	0.212121	-1.50383e-13	-29.5252	Nonsyn	FBgn0267486
3R:24708356	54	11	25	2	18	8	14	3	18	4	0.203704	0.08	0.444444	0.214286	0.222222	-2.56248e-20	-0.000818035	-2.63626e-18	-1.67883e-06	-2.34844e-08	-100	-7.10901	-100	-13.2974	-17.5669	-0.000819737	-237.973	0	3R:20369327	22	4	0.181818	-5.58405e-08	-16.7008	40	5	0.125	-8.19488e-09	-18.6198	3UTR	FBgn0003429
X:22502735	163	15	87	7	73	5	102	3	122	4	0.0920245	0.0804598	0.0684932	0.0294118	0.0327869	-1.06305e-21	-1.90076e-10	-1.78668e-07	-0.00070972	-5.86804e-05	-100	-22.3836	-15.5377	-7.251	-9.74343	-0.000768579	-154.916	0	X:16729068	71	11	0.15493	-6.67818e-19	-100	41	14	0.341463	-4.51759e-29	-100	Nonsyn	FBgn0027279
2R:10108180	1692	36	1032	14	868	8	1096	8	1045	14	0.0212766	0.0135659	0.00921659	0.00729927	0.0133971	-2.27975e-27	-4.4757e-09	-0.000133101	-0.000621236	-5.23244e-09	-100	-19.2246	-8.92447	-7.38411	-19.0684	-0.000754347	-154.602	0	chrU_M_281:1936	235	4	0.0170213	-0.000712604	-7.24694	301	4	0.013289	-0.00176905	-6.3382	3UTR	FBgn0004907
3L:3371858	45	7	23	2	33	3	50	8	85	9	0.155556	0.0869565	0.0909091	0.16	0.105882	-1.56963e-12	-0.000691368	-2.45723e-05	-3.08421e-14	-3.75509e-14	-27.1802	-7.27718	-10.6139	-31.1092	-30.9138	-0.00071594	-107.094	5.03231e-45	3L:2906773	16	4	0.25	-1.40053e-08	-18.0838	31	23	0.741935	-1.0649e-57	-100	Nonsyn	FBgn0027616
3R:18907676	150	8	90	6	91	3	125	10	200	5	0.0533333	0.0666667	0.032967	0.08	0.025	-2.60334e-10	-1.20712e-08	-0.00050903	-2.54644e-14	-2.52905e-05	-22.0691	-18.2324	-7.58326	-31.3031	-10.5851	-0.000534333	-89.7729	1.56299e-37	3R:6741067	64	6	0.09375	-1.50871e-09	-20.312	172	15	0.0872093	-2.43266e-21	-100	Nonsyn	FBgn0038659
2R:12921325	666	59	390	21	436	7	592	13	1336	9	0.0885886	0.0538462	0.016055	0.0219595	0.00673653	-1.08116e-79	-7.93194e-25	-1.10826e-05	-5.02722e-11	-0.000515553	-100	-100	-11.4101	-23.7136	-7.57053	-0.000526636	-242.694	0	2R:7268392	102	12	0.117647	-5.62189e-19	-100	105	11	0.104762	-6.16802e-17	-36.7368	Nonsyn	FBgn0010488
2R:15264743	112	13	51	3	54	4	78	6	60	3	0.116071	0.0588235	0.0740741	0.0769231	0.05	-2.32954e-20	-9.17048e-05	-2.31312e-06	-5.06607e-09	-0.00014901	-100	-9.29698	-12.9769	-19.1007	-8.81157	-0.000243033	-150.186	0	2R:9890127	31	9	0.290323	-1.99431e-18	-100	31	11	0.354839	-2.34804e-23	-100	Nonsyn	FBgn0265194
2L:411895	70	17	61	17	68	3	132	18	137	6	0.242857	0.278689	0.0441176	0.136364	0.0437956	-4.53018e-32	-3.13124e-33	-0.000216067	-5.99318e-29	-1.48984e-07	-100	-100	-8.44003	-100	-15.7194	-0.000216216	-324.159	0	2L:418292	43	33	0.767442	-4.41067e-83	-100	45	37	0.822222	-3.88999e-95	-100	Nonsyn	FBgn0264855
3R:21018693	72	39	42	9	59	6	68	3	79	7	0.541667	0.214286	0.101695	0.0441176	0.0886076	-1.67492e-88	-4.33849e-17	-9.13208e-10	-0.000216067	-9.54013e-11	-100	-100	-20.8141	-8.44003	-23.0729	-0.000216068	-252.327	0	3R:4614135	21	14	0.666667	-1.53794e-34	-100	14	10	0.714286	-1.70129e-25	-100	Nonsyn	FBgn0026056
3R:24708326	39	11	21	7	12	2	18	4	16	6	0.282051	0.333333	0.166667	0.222222	0.375	-4.59117e-22	-4.16577e-15	-0.000182532	-2.34844e-08	-1.72619e-13	-100	-33.0992	-8.60867	-17.5669	-29.3876	-0.000182556	-188.662	0	3R:20369297	23	6	0.26087	-2.15426e-12	-26.8636	44	16	0.363636	-1.49097e-33	-100	3UTR	FBgn0003429
3R:21018660	68	26	50	7	55	7	62	3	78	7	0.382353	0.14	0.127273	0.0483871	0.0897436	-2.61538e-54	-3.42971e-12	-6.91712e-12	-0.000164277	-8.70752e-11	-100	-26.3985	-25.697	-8.71404	-23.1642	-0.000164277	-183.974	0	3R:4614168	31	13	0.419355	-1.60375e-28	-100	34	10	0.294118	-2.16187e-20	-100	Nonsyn	FBgn0026056
4:878970	101	24	85	20	53	3	77	6	109	17	0.237624	0.235294	0.0566038	0.0779221	0.155963	-2.11423e-44	-3.70114e-37	-0.000102902	-4.68307e-09	-1.76455e-28	-100	-100	-9.18179	-19.1793	-100	-0.000102906	-328.361	0	4:703742	36	12	0.333333	-5.76738e-25	-100	68	19	0.279412	-5.42133e-37	-100	Nonsyn	FBgn0025726
3L:4591259	59	4	35	4	21	3	23	3	41	3	0.0677966	0.114286	0.142857	0.130435	0.0731707	-3.30674e-06	-3.92814e-07	-6.08059e-06	-8.07653e-06	-4.75319e-05	-12.6195	-14.7499	-12.0104	-11.7266	-9.95413	-6.53886e-05	-61.0606	3.4868e-25	3L:4122859	33	4	0.121212	-3.07811e-07	-14.9938	31	5	0.16129	-2.14278e-09	-19.9612	3UTR	FBgn0260657
3R:31602191	962	53	827	19	749	8	1334	25	1219	23	0.0550936	0.0229746	0.0106809	0.0187406	0.0188679	-1.07192e-60	-8.76465e-16	-4.84436e-05	-3.22942e-18	-6.01397e-17	-100	-34.6574	-9.93513	-100	-36.7368	-4.84436e-05	-281.329	0	chr3R_Mrandom_374:1053	280	24	0.0857143	-4.77636e-33	-100	254	21	0.0826772	-8.94783e-29	-100	Nonsyn	FBgn0039858
3L:4369213	92	9	28	4	17	3	33	4	40	3	0.0978261	0.142857	0.176471	0.121212	0.075	-7.84024e-14	-1.55051e-07	-3.1245e-06	-3.07811e-07	-4.4109e-05	-30.1772	-15.6795	-12.6762	-14.9938	-10.0289	-4.76964e-05	-83.5556	7.57859e-35	3L:3905531	35	6	0.171429	-3.40484e-11	-24.1032	67	6	0.0895522	-1.99958e-09	-20.0303	Nonsyn	FBgn0035538
3R:18970692	69	17	36	6	34	3	39	6	37	4	0.246377	0.166667	0.0882353	0.153846	0.108108	-3.43542e-32	-4.07995e-11	-2.69165e-05	-6.80476e-11	-4.94159e-07	-100	-23.9223	-10.5228	-23.4108	-14.5204	-2.74108e-05	-172.376	0	chrU_M_3334:207	41	5	0.121951	-9.32007e-09	-18.4911	53	10	0.188679	-3.1232e-18	-100	Nonsyn	FBgn0261262
2R:24919093	64	4	33	14	17	3	15	6	26	3	0.0625	0.424242	0.176471	0.4	0.115385	-4.58566e-06	-1.06287e-30	-3.1245e-06	-1.08042e-13	-1.18127e-05	-12.2926	-100	-12.6762	-29.8564	-11.3463	-1.95228e-05	-166.172	0	2R:19259240	22	5	0.227273	-3.36294e-10	-21.813	51	22	0.431373	-1.2183e-47	-100	3UTR	FBgn0085434
3R:21018588	66	27	44	10	42	4	52	4	83	4	0.409091	0.227273	0.0952381	0.0769231	0.0481928	-2.4606e-57	-4.02902e-19	-8.31902e-07	-1.98543e-06	-1.29308e-05	-100	-100	-13.9996	-13.1297	-11.2559	-1.57481e-05	-238.385	0	3R:4614240	20	10	0.5	-3.11157e-23	-100	25	15	0.6	-7.19534e-36	-100	Nonsyn	FBgn0026056
2L:11159274	50	24	44	12	26	3	27	8	24	4	0.48	0.272727	0.115385	0.296296	0.166667	-2.66551e-53	-9.59866e-24	-1.18127e-05	-1.31973e-16	-8.08991e-08	-100	-100	-11.3463	-36.7368	-16.3301	-1.18936e-05	-264.413	0	2L:10959226	10	3	0.3	-5.56242e-07	-14.4021	11	4	0.363636	-2.55647e-09	-19.7846	Nonsyn	FBgn0259822
2R:12448686	87	17	53	8	57	6	90	7	78	4	0.195402	0.150943	0.105263	0.0777778	0.0512821	-2.76939e-30	-5.06901e-14	-7.37586e-10	-2.4197e-10	-1.01044e-05	-100	-30.6121	-21.0276	-22.1422	-11.5025	-1.01054e-05	-185.285	0	2R:6813505	74	23	0.310811	-1.03935e-45	-100	72	22	0.305556	-1.35198e-43	-100	Nonsyn	FBgn0033739
X:5631026	48	16	24	3	10	5	10	3	23	9	0.333333	0.125	0.5	0.3	0.391304	-8.01697e-33	-9.21877e-06	-3.2724e-12	-5.56242e-07	-8.18193e-20	-100	-11.5943	-26.4455	-14.4021	-100	-9.77502e-06	-252.442	0	chrX_Mrandom_296:1054	47	16	0.340426	-5.35307e-33	-100	67	31	0.462687	-9.40389e-68	-100	Nonsyn	FBgn0259994
3R:6004380	841	57	638	24	689	20	768	9	1038	19	0.0677765	0.0376176	0.0290276	0.0117188	0.0183044	-2.69444e-70	-1.83595e-24	-1.82312e-18	-8.02252e-06	-4.91198e-14	-100	-100	-100	-11.7333	-30.6455	-8.02252e-06	-342.379	0	chr3R_Mrandom_018:980	254	54	0.212598	-5.94055e-95	-100	146	46	0.315068	-3.6314e-90	-100	Nonsyn	FBgn0003261
3L:8740095	376	48	230	23	175	11	149	5	109	16	0.12766	0.1	0.0628571	0.033557	0.146789	-4.3495e-73	-2.54018e-33	-1.9058e-14	-6.12128e-06	-1.9268e-26	-100	-100	-31.5893	-12.0037	-100	-6.12128e-06	-343.593	0	3L:8176725	162	21	0.12963	-4.94992e-33	-100	187	33	0.176471	-9.73054e-56	-100	Nonsyn	FBgn0003149
3R:31601828	548	15	395	7	446	11	671	12	765	13	0.0273723	0.0177215	0.0246637	0.0178838	0.0169935	-7.38187e-14	-5.86182e-06	-4.51561e-10	-2.73043e-09	-1.11109e-09	-30.237	-12.0471	-21.5183	-19.7188	-20.6179	-5.86612e-06	-104.139	9.54524e-44	chr3R_Mrandom_374:681	224	3	0.0133929	-0.00658814	-5.02578						Nonsyn	FBgn0039858
X:16934318	284	27	160	9	139	5	98	9	160	10	0.0950704	0.05625	0.0359712	0.0918367	0.0625	-3.14292e-38	-1.22703e-11	-4.3638e-06	-1.40742e-13	-3.09581e-13	-100	-25.1238	-12.3422	-29.5916	-28.8037	-4.36381e-06	-195.861	0	X:13018969	82	9	0.109756	-2.68479e-14	-31.2479	96	6	0.0625	-1.78199e-08	-17.8429	Nonsyn	FBgn0027556
X:924277	32	10	44	7	20	6	59	4	69	6	0.3125	0.159091	0.3	0.0677966	0.0869565	-1.06683e-20	-1.32741e-12	-8.30725e-13	-3.30674e-06	-2.39509e-09	-100	-27.3478	-27.8164	-12.6195	-19.8498	-3.30914e-06	-187.634	0	X:656640	31	6	0.193548	-1.55335e-11	-24.888	57	22	0.385965	-2.69766e-46	-100	Nonsyn	FBgn0040344
2L:11159902	29	12	22	8	16	3	21	5	24	6	0.413793	0.363636	0.1875	0.238095	0.25	-2.41721e-26	-1.91507e-17	-2.57634e-06	-2.60226e-10	-2.86824e-12	-100	-100	-12.8691	-22.0695	-26.5773	-2.5766e-06	-261.516	0	2L:10959860	15	3	0.2	-2.0959e-06	-13.0755	17	4	0.235294	-1.82901e-08	-17.8169	Nonsyn	FBgn0259822
2R:12758582	54	9	44	6	44	4	52	5	112	5	0.166667	0.136364	0.0909091	0.0961538	0.0446429	-5.08168e-16	-1.46178e-10	-1.00626e-06	-3.18314e-08	-1.51159e-06	-35.1274	-22.6462	-13.8093	-17.2628	-13.4024	-2.54982e-06	-102.248	6.28605e-43	2R:7126759	49	25	0.510204	-2.32515e-56	-100	80	39	0.4875	-5.01548e-86	-100	Nonsyn	FBgn0020930
2R:14742210	18	5	14	4	13	4	12	3	12	3	0.277778	0.285714	0.307692	0.25	0.25	-1.10028e-10	-7.72355e-09	-5.52421e-09	-1.01722e-06	-1.01722e-06	-22.9303	-18.679	-19.0141	-13.7984	-13.7984	-2.0478e-06	-88.2203	7.28638e-37	2R:9394905	49	2	0.0408163	-0.003126	-5.76956	84	7	0.0833333	-1.47981e-10	-22.6339	Nonsyn	FBgn0033958
3R:7192775	81	20	70	14	71	6	100	11	117	5	0.246914	0.2	0.084507	0.11	0.042735	-1.24549e-37	-2.36772e-25	-2.85326e-09	-3.53325e-17	-1.87482e-06	-100	-100	-19.6748	-100	-13.187	-1.87767e-06	-332.862	0	3R:3060785	21	17	0.809524	-3.71876e-44	-100	23	17	0.73913	-6.25251e-43	-100	Nonsyn	FBgn0086372
2R:12921246	668	55	412	18	425	16	657	19	1461	13	0.0823353	0.0436893	0.0376471	0.0289193	0.00889802	-1.28852e-72	-7.02295e-20	-7.99428e-17	-1.37171e-17	-1.79776e-06	-100	-100	-36.7368	-100	-13.229	-1.79776e-06	-349.966	0	2R:7268313	143	36	0.251748	-7.75954e-67	-100	138	44	0.318841	-1.37195e-86	-100	Syn	FBgn0010488
2L:13188408	132	13	96	9	92	7	170	7	206	6	0.0984848	0.09375	0.076087	0.0411765	0.0291262	-2.14119e-19	-1.16307e-13	-2.82893e-10	-2.07014e-08	-1.62011e-06	-100	-29.7822	-21.986	-17.6931	-13.333	-1.64109e-06	-182.794	0	2L:12983014	75	19	0.253333	-4.58842e-36	-100	87	31	0.356322	-2.75273e-63	-100	Nonsyn	FBgn0032479
3L:4369185	97	39	28	11	11	3	28	9	33	14	0.402062	0.392857	0.272727	0.321429	0.424242	-9.33121e-82	-5.98244e-24	-7.63874e-07	-6.86351e-19	-1.06287e-30	-100	-100	-14.0849	-100	-100	-7.63874e-07	-414.085	0	3L:3905503	32	10	0.3125	-1.06683e-20	-100	46	19	0.413043	-6.95869e-41	-100	Syn	FBgn0035538
3R:20993738	69	31	50	7	39	4	61	5	94	6	0.449275	0.14	0.102564	0.0819672	0.0638298	-3.12804e-67	-3.42971e-12	-6.13773e-07	-7.19567e-08	-1.56959e-08	-100	-26.3985	-14.3036	-16.4472	-17.9699	-7.01429e-07	-175.119	0	3R:4639474	38	26	0.684211	-1.69799e-63	-100	33	21	0.636364	-1.70198e-50	-100	Nonsyn	FBgn0013995
4:767199	324	17	172	6	115	8	94	7	95	6	0.0524691	0.0348837	0.0695652	0.0744681	0.0631579	-3.37464e-20	-5.67802e-07	-3.08517e-11	-3.29569e-10	-1.67301e-08	-100	-14.3815	-24.2018	-21.8332	-17.9061	-5.84893e-07	-178.323	0	4:607346	55	2	0.0363636	-0.00392278	-5.54291	55	3	0.0545455	-0.000114953	-9.07104	Nonsyn	FBgn0005666
X:7085816	124	10	112	14	89	5	138	7	199	10	0.0806452	0.125	0.0561798	0.0507246	0.0502513	-2.34629e-14	-2.75682e-22	-4.82875e-07	-4.89198e-09	-2.73666e-12	-31.3849	-100	-14.5435	-19.1357	-26.6243	-4.8777e-07	-191.688	0	X:5492867	39	20	0.512821	-1.9552e-45	-100	34	25	0.735294	-1.97668e-62	-100	Nonsyn	FBgn0264270
2R:21620849	39	11	25	6	50	6	59	6	144	6	0.282051	0.24	0.12	0.101695	0.0416667	-4.59117e-22	-3.76859e-12	-3.26245e-10	-9.13208e-10	-1.99996e-07	-100	-26.3043	-21.8434	-20.8141	-15.425	-2.01239e-07	-184.387	0	2R:16156719	32	14	0.4375	-6.12909e-31	-100	20	10	0.5	-3.11157e-23	-100	Nonsyn	FBgn0016641
3R:20993841	65	28	75	10	46	7	39	5	71	5	0.430769	0.133333	0.152174	0.128205	0.0704225	-3.3102e-60	-1.28404e-16	-1.84865e-12	-7.18052e-09	-1.55304e-07	-100	-36.7368	-27.0166	-18.7519	-15.6779	-1.62486e-07	-198.183	0	3R:4639371	46	26	0.565217	-3.47214e-60	-100	79	41	0.518987	-6.87034e-92	-100	Nonsyn	FBgn0013995
3L:2126093	217	30	100	13	51	5	61	5	78	13	0.138249	0.13	0.0980392	0.0819672	0.166667	-2.11165e-47	-4.96697e-21	-2.88107e-08	-7.19567e-08	-1.59378e-22	-100	-100	-17.3625	-16.4472	-100	-1.00767e-07	-333.81	0	chr3L_Mrandom_031:216	75	4	0.0533333	-8.64445e-06	-11.6586	128	17	0.132812	-3.22669e-27	-100	Nonsyn	FBgn0052311
3L:4369459	56	7	32	16	21	5	19	6	25	4	0.125	0.5	0.238095	0.315789	0.16	-7.89372e-12	-2.19164e-36	-2.60226e-10	-5.82342e-13	-9.61797e-08	-25.565	-100	-22.0695	-28.1718	-16.157	-9.64484e-08	-191.963	0	3L:3905777	26	3	0.115385	-1.18127e-05	-11.3463	41	4	0.097561	-7.53679e-07	-14.0983	Nonsyn	FBgn0035538
3L:6950103	698	44	461	15	422	15	746	14	1043	13	0.0630372	0.032538	0.035545	0.0187668	0.012464	-2.91273e-53	-6.09611e-15	-1.68415e-15	-7.17106e-11	-4.18399e-08	-100	-32.7295	-34.0288	-23.3584	-16.9894	-4.19117e-08	-207.106	0	3L:6416825	72	5	0.0694444	-1.66662e-07	-15.6073	133	5	0.037594	-3.5174e-06	-12.5578	3UTR	FBgn0035720
2L:11159893	30	18	24	9	17	4	26	8	28	7	0.6	0.375	0.235294	0.307692	0.25	-8.87357e-43	-1.30714e-19	-1.82901e-08	-9.30082e-17	-4.19862e-14	-100	-100	-17.8169	-36.7368	-30.8019	-1.82902e-08	-285.356	0	2L:10959851	17	4	0.235294	-1.82901e-08	-17.8169	14	4	0.285714	-7.72355e-09	-18.679	Nonsyn	FBgn0259822
2L:11796346	168	16	118	9	98	11	200	15	251	8	0.0952381	0.0762712	0.112245	0.075	0.0318725	-2.70994e-23	-7.75939e-13	-2.80378e-17	-2.44751e-20	-1.48832e-08	-100	-27.8847	-100	-100	-18.023	-1.4884e-08	-345.908	0	2L:11606657	55	10	0.181818	-4.67057e-18	-100	61	18	0.295082	-1.28171e-35	-100	3UTR	FBgn0020309
3L:3371901	84	19	40	5	65	6	87	7	129	17	0.22619	0.125	0.0923077	0.0804598	0.131783	-5.20908e-35	-8.19488e-09	-1.65976e-09	-1.90076e-10	-3.71058e-27	-100	-18.6198	-20.2166	-22.3836	-100	-1.00447e-08	-261.22	0	3L:2906816	60	33	0.55	-1.96934e-75	-100	62	36	0.580645	-2.19843e-83	-100	Syn	FBgn0027616
3L:8740020	462	60	310	28	171	11	151	7	158	9	0.12987	0.0903226	0.0643275	0.0463576	0.056962	-2.13121e-91	-6.06118e-39	-1.47553e-14	-9.13684e-09	-1.09575e-11	-100	-100	-31.8465	-18.511	-25.237	-9.14781e-09	-275.594	0	3L:8176650	251	4	0.0159363	-0.000909608	-7.00295	257	9	0.0350195	-8.23945e-10	-20.9169	Nonsyn	FBgn0003149
2R:12448779	82	17	42	6	65	11	80	6	70	6	0.207317	0.142857	0.169231	0.075	0.0857143	-9.14316e-31	-1.0894e-10	-2.35601e-19	-5.91004e-09	-2.61588e-09	-100	-22.9402	-100	-18.9466	-19.7617	-8.63486e-09	-261.648	0	2R:6813598	64	31	0.484375	-1.40844e-68	-100	73	29	0.39726	-5.29582e-61	-100	Nonsyn	FBgn0033739
4:767187	363	31	196	14	124	7	112	22	102	10	0.0853994	0.0714286	0.0564516	0.196429	0.0980392	-3.61445e-42	-8.86228e-19	-2.31975e-09	-8.37083e-39	-3.1669e-15	-100	-100	-19.8818	-100	-33.3695	-2.31975e-09	-353.251	0	4:607334	61	4	0.0655738	-3.78146e-06	-12.4854	53	4	0.0754717	-2.14464e-06	-13.0525	Nonsyn	FBgn0005666
X:1781840	44	25	18	10	19	5	19	5	30	5	0.568182	0.555556	0.263158	0.263158	0.166667	-5.22458e-58	-7.39197e-24	-1.49115e-10	-1.49115e-10	-1.79967e-09	-100	-100	-22.6263	-22.6263	-20.1357	-2.0979e-09	-265.388	0	X:1184444	17	8	0.470588	-1.46677e-18	-100	18	7	0.388889	-1.14512e-15	-34.4342	Nonsyn	FBgn0026086
2L:6779407	538	43	382	22	350	10	463	14	648	25	0.0799257	0.0575916	0.0285714	0.0302376	0.0385802	-1.39277e-56	-1.41047e-26	-6.81403e-10	-1.29902e-13	-1.10277e-25	-100	-100	-21.1069	-29.672	-100	-6.81533e-10	-350.779	0	2L:6580005	256	7	0.0273438	-3.34603e-07	-14.9103	306	18	0.0588235	-3.43901e-22	-100	Nonsyn	FBgn0015776
3L:1782670	203	24	129	14	120	12	134	9	94	7	0.118227	0.108527	0.1	0.0671642	0.0744681	-1.61001e-36	-2.17974e-21	-4.26701e-18	-2.47149e-12	-3.29569e-10	-100	-100	-100	-26.7262	-21.8332	-3.3204e-10	-348.559	0	3L:1339089	105	40	0.380952	-1.23558e-82	-100	108	35	0.324074	-1.66503e-69	-100	Nonsyn	FBgn0250789
2L:13188337	158	25	108	20	104	8	176	12	230	9	0.158228	0.185185	0.0769231	0.0681818	0.0391304	-2.47992e-41	-7.46005e-35	-1.36562e-11	-4.66583e-16	-3.10695e-10	-100	-100	-25.0168	-35.3505	-21.8922	-3.24352e-10	-282.26	0	2L:12982943	88	43	0.488636	-9.53301e-95	-100	98	61	0.622449	-5.30757e-143	-100	Nonsyn	FBgn0032479
3L:6949680	761	55	358	19	374	33	672	31	894	15	0.0722733	0.0530726	0.0882353	0.046131	0.0167785	-1.9123e-69	-1.7232e-22	-2.90228e-45	-7.93255e-34	-7.15352e-11	-100	-100	-100	-100	-23.3608	-7.15352e-11	-423.361	0	3L:6416401	195	17	0.0871795	-5.51634e-24	-100	242	19	0.0785124	-9.57538e-26	-100	3UTR	FBgn0035720
3L:4586715	54	42	23	17	20	14	15	5	19	15	0.777778	0.73913	0.7	0.333333	0.789474	-8.04144e-106	-6.25251e-43	-5.13449e-35	-3.87253e-11	-8.61272e-39	-100	-100	-100	-23.9745	-100	-3.87253e-11	-423.975	0	3L:4118315	31	29	0.935484	-1.38584e-78	-100	57	43	0.754386	-3.00672e-107	-100	Nonsyn	FBgn0260657
3L:13020448	195	21	222	18	199	17	341	29	342	11	0.107692	0.0810811	0.0854271	0.085044	0.0321637	-2.9239e-31	-9.98817e-25	-7.85728e-24	-1.68941e-39	-2.74616e-11	-100	-100	-100	-100	-24.3182	-2.74616e-11	-424.318	0	3L:12400984	130	12	0.0923077	-1.14856e-17	-100	102	20	0.196078	-2.13303e-35	-100	Nonsyn	FBgn0036337
2R:6733080	88	27	72	10	51	7	45	10	30	6	0.306818	0.138889	0.137255	0.222222	0.2	-3.25187e-53	-8.34403e-17	-3.96954e-12	-5.1723e-19	-1.2545e-11	-100	-36.7368	-26.2524	-100	-25.1017	-1.65146e-11	-288.091	0	2R:1434800	38	7	0.184211	-4.41015e-13	-28.4498	21	4	0.190476	-4.57489e-08	-16.9001	Nonsyn	FBgn0010482
X:5630342	68	29	62	30	18	8	31	18	30	6	0.426471	0.483871	0.444444	0.580645	0.2	-3.8601e-62	-2.14053e-66	-2.63626e-18	-2.11265e-42	-1.2545e-11	-100	-100	-100	-100	-25.1017	-1.2545e-11	-425.102	0	chrX_Mrandom_296:385	54	17	0.314815	-2.78097e-34	-100	82	30	0.365854	-1.02119e-61	-100	Nonsyn	FBgn0259994
X:9574655	46	9	61	11	89	8	78	8	127	10	0.195652	0.180328	0.0898876	0.102564	0.0787402	-1.06552e-16	-1.10728e-19	-3.82879e-12	-1.29206e-12	-2.99326e-14	-36.7368	-100	-26.2885	-27.3748	-31.1384	-5.15089e-12	-221.538	0	X:7531564	37	25	0.675676	-6.94766e-61	-100	39	26	0.666667	-5.08576e-63	-100	Nonsyn	FBgn0052699
X:10746488	285	33	238	18	302	19	481	13	459	24	0.115789	0.0756303	0.0629139	0.027027	0.0522876	-2.66237e-49	-3.57863e-24	-6.78158e-24	-3.89225e-12	-7.60152e-28	-100	-100	-100	-26.272	-100	-3.89225e-12	-426.272	0	X:8269865	127	15	0.11811	-2.18869e-23	-100	68	20	0.294118	-2.22422e-39	-100	Nonsyn	FBgn0003204
2R:9229936	42	21	24	10	24	6	20	7	27	16	0.5	0.416667	0.25	0.35	0.592593	-2.54505e-47	-3.28302e-22	-2.86824e-12	-2.78125e-15	-4.79142e-38	-100	-100	-26.5773	-33.5179	-100	-2.87102e-12	-360.095	0	2R:3781793	157	67	0.426752	-1.70594e-141	-100	284	118	0.415493	-0.00000000000000000000000000000000000000000000000000000000000000000000000000000000000000000000000000000000000000000000000000000000000000000000000000000000000000000000000000000000000000000000000000000000000000000000000000000000000000000000000000000429719084018759	-100	Nonsyn	FBgn0010114
X:11704179	464	64	267	23	300	17	255	11	317	21	0.137931	0.0861423	0.0566667	0.0431373	0.0662461	-3.79473e-99	-8.7025e-32	-9.14859e-21	-1.1742e-12	-1.00879e-26	-100	-100	-100	-27.4705	-100	-1.1742e-12	-427.47	0	X:8927075	116	5	0.0431034	-1.79719e-06	-13.2293	151	4	0.0264901	-0.000133789	-8.91932	3UTR	FBgn0011754
X:10746485	288	38	250	20	314	15	501	14	474	21	0.131944	0.08	0.0477707	0.0279441	0.0443038	-8.65684e-59	-3.47147e-27	-2.16704e-17	-3.75074e-13	-4.60242e-23	-100	-100	-100	-28.6118	-100	-3.75096e-13	-428.612	0	X:8269862	122	16	0.131148	-1.30293e-25	-100	67	18	0.268657	-9.06036e-35	-100	Nonsyn	FBgn0003204
X:19508447	336	32	158	10	136	11	227	12	229	15	0.0952381	0.0632911	0.0808824	0.0528634	0.0655022	-4.9193e-45	-2.72806e-13	-1.14947e-15	-9.97704e-15	-1.91127e-19	-100	-28.9301	-34.4342	-32.237	-100	-2.83932e-13	-295.601	0	chrX_Mrandom_957:99	146	11	0.0753425	-2.54368e-15	-33.6013	113	14	0.123894	-3.14177e-22	-100	Nonsyn	FBgn0027621
2R:6725344	143	55	73	27	35	7	39	12	47	15	0.384615	0.369863	0.2	0.307692	0.319149	-2.70761e-113	-7.4062e-56	-2.36022e-13	-1.79366e-24	-1.59837e-30	-100	-100	-29.0748	-100	-100	-2.36022e-13	-429.075	0	2R:1426698	28	10	0.357143	-2.1834e-21	-100	25	9	0.36	-2.03933e-19	-100	Nonsyn	FBgn0010482
3R:24708330	41	16	22	7	14	8	18	11	16	6	0.390244	0.318182	0.571429	0.611111	0.375	-3.70548e-34	-6.10086e-15	-1.81999e-19	-9.00281e-27	-1.72619e-13	-100	-32.7295	-100	-100	-29.3876	-1.7872e-13	-362.117	0	3R:20369301	24	8	0.333333	-4.39158e-17	-100	44	22	0.5	-1.66091e-49	-100	3UTR	FBgn0003429
3R:24707423	103	38	32	12	50	11	32	7	26	12	0.368932	0.375	0.22	0.21875	0.461538	-6.31299e-78	-1.04684e-25	-1.0061e-20	-1.18657e-13	-4.51926e-27	-100	-100	-100	-29.7623	-100	-1.18657e-13	-429.762	0	3R:20368396	45	20	0.444444	-8.90663e-44	-100	67	31	0.462687	-9.40389e-68	-100	3UTR	FBgn0003429
4:767264	323	64	150	12	109	19	87	9	74	10	0.198142	0.08	0.174312	0.103448	0.135135	-4.82184e-110	-6.6627e-17	-1.21071e-32	-4.66386e-14	-1.11452e-16	-100	-36.7368	-100	-30.6965	-36.7368	-4.68167e-14	-304.17	0	4:607411	44	5	0.113636	-1.34501e-08	-18.1243	49	3	0.0612245	-8.13344e-05	-9.41698	Nonsyn	FBgn0005666
2R:9234514	77	41	24	7	30	11	20	12	27	11	0.532468	0.291667	0.366667	0.6	0.407407	-1.57275e-92	-1.2345e-14	-1.51719e-23	-5.94957e-29	-3.63777e-24	-100	-32.0273	-100	-100	-100	-1.2345e-14	-432.027	0	2R:3787699	169	69	0.408284	-5.79423e-144	-100	230	111	0.482609	-0.000000000000000000000000000000000000000000000000000000000000000000000000000000000000000000000000000000000000000000000000000000000000000000000000000000000000000000000000000000000000000000000000000000000000000000000000000000000000000000000000396073792064472	-100	Nonsyn	FBgn0010114
3L:4369184	97	71	28	23	11	6	27	16	33	26	0.731959	0.821429	0.545455	0.592593	0.787879	-1.92062e-174	-1.33308e-59	-1.00304e-14	-4.79142e-38	-2.70088e-66	-100	-100	-32.237	-100	-100	-1.00304e-14	-432.237	0	3L:3905502	30	20	0.666667	-8.64623e-49	-100	44	36	0.818182	-1.91269e-92	-100	Nonsyn	FBgn0035538
3R:18907799	74	15	62	14	51	9	60	14	106	11	0.202703	0.225806	0.176471	0.233333	0.103774	-3.71805e-27	-3.6075e-26	-2.92031e-16	-2.15864e-26	-6.87167e-17	-100	-100	-35.6382	-100	-36.7368	-3.60748e-16	-372.375	0	3R:6740944	114	32	0.280702	-2.48894e-61	-100	210	51	0.242857	-4.36015e-93	-100	Nonsyn	FBgn0038659
3L:4591116	45	23	24	12	15	7	19	10	19	8	0.511111	0.5	0.466667	0.526316	0.421053	-5.43376e-52	-1.26931e-27	-2.3257e-16	-1.55815e-23	-4.54677e-18	-100	-100	-36.0437	-100	-100	-2.37117e-16	-436.044	0	3L:4122716	27	5	0.185185	-1.02379e-09	-20.6998	27	4	0.148148	-1.33079e-07	-15.8323	3UTR	FBgn0260657
2L:13189312	102	21	77	11	107	11	148	12	184	17	0.205882	0.142857	0.102804	0.0810811	0.0923913	-1.39462e-37	-1.7267e-18	-7.64733e-17	-5.65343e-17	-2.00113e-24	-100	-100	-36.7368	-36.7368	-100	-1.34734e-16	-373.474	0	2L:12983918	62	34	0.548387	-1.30611e-77	-100	68	50	0.735294	-1.80782e-123	-100	Nonsyn	FBgn0032479
2R:14741592	22	11	26	21	15	9	14	7	17	12	0.5	0.807692	0.6	0.5	0.705882	-1.98342e-25	-3.1908e-54	-5.07188e-22	-1.24219e-16	-2.93617e-30	-100	-100	-100	-36.7368	-100	-1.24219e-16	-436.737	0	2R:9394287	69	38	0.550725	-1.15655e-86	-100	136	80	0.588235	-4.79155e-184	-100	Nonsyn	FBgn0033958
X:1378279	193	36	163	22	158	17	211	13	286	17	0.186528	0.134969	0.107595	0.0616114	0.0594406	-1.32955e-61	-6.12995e-35	-1.37362e-25	-1.064e-16	-4.05599e-21	-100	-100	-100	-36.7368	-100	-1.06404e-16	-436.737	0	X:985048	68	13	0.191176	-2.30287e-23	-100	85	25	0.294118	-7.57745e-49	-100	3UTR	FBgn0023169
3L:19283200	208	39	109	18	109	11	85	11	103	26	0.1875	0.165138	0.100917	0.129412	0.252427	-1.07448e-66	-1.50987e-30	-9.44128e-17	-5.4463e-18	-9.5523e-49	-100	-100	-36.7368	-100	-100	-9.98591e-17	-436.737	0	3L:18585170	49	6	0.122449	-2.87507e-10	-21.9698	73	4	0.0547945	-7.76173e-06	-11.7663	3UTR	FBgn0036862
X:9027170	111	67	60	29	22	8	41	21	65	34	0.603604	0.483333	0.363636	0.512195	0.523077	-1.54597e-155	-3.25462e-64	-1.91507e-17	-1.27456e-47	-1.26304e-76	-100	-100	-100	-100	-100	-1.91507e-17	-500	0	X:7111782	116	5	0.0431034	-1.79719e-06	-13.2293	87	11	0.126437	-7.12711e-18	-100	3UTR	FBgn0261549
3L:6950110	684	77	447	18	422	17	736	21	1012	55	0.112573	0.0402685	0.0402844	0.0285326	0.0543478	-9.21893e-112	-2.97052e-19	-2.8561e-18	-3.67138e-19	-1.35099e-62	-100	-100	-100	-100	-100	-3.52029e-18	-500	0	3L:6416832	84	6	0.0714286	-7.94878e-09	-18.6502	154	17	0.11039	-8.72647e-26	-100	3UTR	FBgn0035720
2R:19006082	126	64	127	32	49	13	51	10	48	18	0.507937	0.251969	0.265306	0.196078	0.375	-1.04854e-141	-1.32828e-59	-1.98555e-25	-2.05286e-18	-7.28837e-38	-100	-100	-100	-100	-100	-2.05286e-18	-500	0	2R:13592752	80	28	0.35	-4.78426e-57	-100	81	34	0.419753	-2.75015e-72	-100	Nonsyn	FBgn0265356
3R:31601718	682	59	493	34	459	18	657	32	944	51	0.0865103	0.0689655	0.0392157	0.0487062	0.0540254	-4.55569e-79	-7.06346e-43	-4.7388e-19	-1.30001e-35	-4.86892e-58	-100	-100	-100	-100	-100	-4.7388e-19	-500	0	chr3R_Mrandom_374:571	268	44	0.164179	-2.85692e-72	-100	248	49	0.197581	-1.3658e-84	-100	Nonsyn	FBgn0039858
3L:9833306	1163	64	859	81	740	32	694	27	541	19	0.0550301	0.0942957	0.0432432	0.0389049	0.0351201	-6.78506e-73	-5.33466e-111	-5.58155e-34	-1.04505e-27	-3.88525e-19	-100	-100	-100	-100	-100	-3.88525e-19	-500	0	3L:9210169	280	15	0.0535714	-3.92814e-18	-100	490	26	0.0530612	-3.3688e-30	-100	3UTR	FBgn0264489
2R:21315686	176	46	107	25	99	22	100	14	95	12	0.261364	0.233645	0.222222	0.14	0.126316	-8.40351e-86	-5.57405e-46	-4.13398e-40	-5.16602e-23	-2.29922e-19	-100	-100	-100	-100	-100	-2.29973e-19	-500	0	chrU_M_4609:342	32	7	0.21875	-1.18657e-13	-29.7623	30	16	0.533333	-5.31908e-37	-100	Nonsyn	FBgn0034618
2L:5206020	318	48	169	28	131	13	81	13	190	31	0.150943	0.16568	0.0992366	0.160494	0.163158	-8.41772e-77	-1.05025e-46	-1.93332e-19	-2.70071e-22	-2.58139e-51	-100	-100	-100	-100	-100	-1.93602e-19	-500	0	2L:5003254	111	2	0.018018	-0.0152471	-4.19098	138	3	0.0217391	-0.00169469	-6.3811	3UTR	FBgn0261836
2R:9234519	72	49	24	9	29	16	19	12	26	20	0.680556	0.375	0.551724	0.631579	0.769231	-3.27835e-118	-1.30714e-19	-2.48615e-37	-2.38351e-29	-6.66784e-51	-100	-100	-100	-100	-100	-1.30714e-19	-500	0	2R:3787704	156	91	0.583333	-1.25758e-208	-100	217	129	0.59447	-0.0000000000000000000000000000000000000000000000000000000000000000000000000000000000000000000000000000000000000000000000000000000000000000000000000000000000000000000000000000000000000000000000000000000000000000000000000000000000000000000000000000000000000000000000000000000000000000000000000000000130127801731095	-100	Nonsyn	FBgn0010114
2L:20872840	155	32	77	13	71	12	96	17	99	18	0.206452	0.168831	0.169014	0.177083	0.181818	-1.71601e-56	-1.33021e-22	-5.58877e-21	-1.71999e-29	-2.31241e-31	-100	-100	-100	-100	-100	-5.72179e-21	-500	0	2L:20492276	38	19	0.5	-5.99639e-43	-100	47	30	0.638298	-1.33336e-71	-100	3UTR	FBgn0032901
X:1378284	211	40	169	26	175	20	227	16	302	22	0.189573	0.153846	0.114286	0.0704846	0.0728477	-1.42609e-68	-1.39463e-42	-2.2043e-30	-3.7096e-21	-7.70925e-29	-100	-100	-100	-100	-100	-3.7096e-21	-500	0	X:985053	62	7	0.112903	-1.65929e-11	-24.822	87	19	0.218391	-1.09648e-34	-100	3UTR	FBgn0023169
3R:31046504	67	14	34	16	24	10	40	29	39	15	0.208955	0.470588	0.416667	0.725	0.384615	-1.20463e-25	-8.01074e-36	-3.28302e-22	-6.79028e-72	-5.4139e-32	-100	-100	-100	-100	-100	-3.28422e-22	-500	0	3R:26518763	8	3	0.375	-2.60231e-07	-15.1617	7	4	0.571429	-2.72596e-10	-22.023	3UTR	FBgn0010015
2L:5206015	328	58	168	34	133	20	81	13	184	19	0.176829	0.202381	0.150376	0.160494	0.103261	-9.52372e-97	-1.35003e-59	-6.69115e-33	-2.70071e-22	-4.54327e-28	-100	-100	-100	-100	-100	-2.70072e-22	-500	0	2L:5003249	107	6	0.0560748	-3.4197e-08	-17.1911	123	17	0.138211	-1.57551e-27	-100	3UTR	FBgn0261836
3L:6954754	553	79	261	32	299	18	463	59	482	22	0.142857	0.122605	0.0602007	0.12743	0.0456432	-3.02715e-123	-1.08598e-48	-2.26493e-22	-2.16783e-89	-2.28015e-24	-100	-100	-100	-100	-100	-2.28773e-22	-500	0	3L:6421467	143	56	0.391608	-7.12645e-116	-100	177	70	0.39548	-8.54255e-145	-100	Nonsyn	FBgn0035720
3L:4433319	124	34	39	14	37	19	31	11	61	23	0.274194	0.358974	0.513514	0.354839	0.377049	-1.1598e-64	-1.9398e-29	-3.00297e-43	-2.34804e-23	-4.82942e-48	-100	-100	-100	-100	-100	-2.34804e-23	-500	0	3L:3970056	19	4	0.210526	-2.97072e-08	-17.3319	41	12	0.292683	-3.61148e-24	-100	Syn	FBgn0000038
3L:4432486	66	37	39	29	16	10	18	10	29	20	0.560606	0.74359	0.625	0.555556	0.689655	-7.80066e-85	-1.87035e-72	-1.3569e-24	-7.39197e-24	-2.88667e-49	-100	-100	-100	-100	-100	-8.74887e-24	-500	0	3L:3969233	59	32	0.542373	-6.47741e-73	-100	71	38	0.535211	-5.42553e-86	-100	Syn	FBgn0000038
X:5631048	45	24	25	12	11	9	13	10	25	17	0.533333	0.48	0.818182	0.769231	0.68	-8.34222e-55	-2.43721e-27	-5.60717e-24	-4.86824e-26	-6.67798e-42	-100	-100	-100	-100	-100	-5.65829e-24	-500	0	chrX_Mrandom_296:1076	56	43	0.767857	-7.39702e-108	-100	79	62	0.78481	-5.43299e-156	-100	Nonsyn	FBgn0259994
3L:6949688	823	89	392	32	390	24	713	34	942	27	0.108141	0.0816327	0.0615385	0.0476858	0.0286624	-2.8455e-127	-7.79877e-43	-1.52422e-29	-1.99824e-37	-3.07202e-24	-100	-100	-100	-100	-100	-3.07203e-24	-500	0	3L:6416409	175	19	0.108571	-1.68834e-28	-100	215	35	0.162791	-1.0902e-57	-100	3UTR	FBgn0035720
2R:22391510	140	47	82	20	114	16	93	20	75	20	0.335714	0.243902	0.140351	0.215054	0.266667	-1.20796e-93	-1.64463e-37	-4.13252e-26	-2.76857e-36	-2.15137e-38	-100	-100	-100	-100	-100	-4.13252e-26	-500	0	2R:16877062	38	26	0.684211	-1.69799e-63	-100	58	33	0.568966	-3.91801e-76	-100	Nonsyn	FBgn0034723
X:18201429	56	36	35	15	30	12	32	20	36	14	0.642857	0.428571	0.4	0.625	0.388889	-8.31424e-86	-7.03823e-33	-4.02247e-26	-6.47709e-48	-4.90479e-30	-100	-100	-100	-100	-100	-4.02296e-26	-500	0	chrX_Mrandom_014:68860	21	11	0.52381	-9.93231e-26	-100	27	9	0.333333	-4.6644e-19	-100	Nonsyn	FBgn0083228
4:874383	115	47	71	33	42	13	61	16	121	28	0.408696	0.464789	0.309524	0.262295	0.231405	-1.27545e-98	-4.11634e-72	-1.95063e-26	-7.0644e-31	-3.53101e-51	-100	-100	-100	-100	-100	-1.9507e-26	-500	0	4:697439	86	29	0.337209	-1.84348e-58	-100	139	46	0.330935	-2.42524e-91	-100	Nonsyn	FBgn0025726
3L:4590708	63	35	34	13	22	14	21	16	35	13	0.555556	0.382353	0.636364	0.761905	0.371429	-3.9313e-80	-7.18213e-28	-4.22274e-34	-7.54925e-41	-1.14084e-27	-100	-100	-100	-100	-100	-1.85905e-27	-500	0	3L:4122311	26	3	0.115385	-1.18127e-05	-11.3463	43	5	0.116279	-1.19383e-08	-18.2435	3UTR	FBgn0260657
3R:20964328	619	79	458	43	449	27	454	28	600	26	0.127625	0.0938865	0.0601336	0.061674	0.0433333	-3.85179e-119	-1.14588e-59	-9.13505e-33	-3.14657e-34	-6.19365e-28	-100	-100	-100	-100	-100	-6.19374e-28	-500	0	3R:4666776	688	175	0.25436	0	-100	713	185	0.259467	0	-100	Nonsyn	FBgn0002921
4:1265107	71	32	54	29	28	13	47	21	46	20	0.450704	0.537037	0.464286	0.446809	0.434783	-2.07961e-69	-4.8332e-66	-2.92498e-29	-5.88765e-46	-1.57328e-43	-100	-100	-100	-100	-100	-2.92498e-29	-500	0	4:947222	51	22	0.431373	-1.2183e-47	-100	75	35	0.466667	-1.80272e-76	-100	Nonsyn	FBgn0053653
2R:6625845	2582	80	2063	77	1711	38	2047	60	2643	69	0.0309837	0.0373243	0.0222092	0.0293112	0.0261067	-4.29627e-71	-1.5856e-74	-1.84872e-29	-2.21663e-52	-1.16631e-56	-100	-100	-100	-100	-100	-1.84872e-29	-500	0	2R:1336220	945	93	0.0984127	-5.92292e-129	-100	995	128	0.128643	-2.41232e-192	-100	3UTR	FBgn0262736
3R:20965039	775	105	515	55	524	37	660	29	777	36	0.135484	0.106796	0.0706107	0.0439394	0.046332	-1.25721e-160	-5.01023e-79	-6.74142e-47	-3.81704e-31	-4.38496e-39	-100	-100	-100	-100	-100	-3.81704e-31	-500	0	3R:4666065	581	174	0.299484	0	-100	643	171	0.265941	-0.00000000000000000000000000000000000000000000000000000000000000000000000000000000000000000000000000000000000000000000000000000000000000000000000000000000000000000000000000000000000000000000000000000000000000000000000000000000000000000000000000000000000000000000000000000000000000000000000000000000000000000000000000135218348377011	-100	Nonsyn	FBgn0002921
2R:10108802	197	37	115	35	76	17	82	20	102	24	0.187817	0.304348	0.223684	0.243902	0.235294	-2.1726e-63	-2.27044e-68	-2.1773e-31	-1.64463e-37	-2.76033e-44	-100	-100	-100	-100	-100	-2.1773e-31	-500	0	chr2R_Mrandom_352:391	48	10	0.208333	-1.05563e-18	-100	87	17	0.195402	-2.76939e-30	-100	3UTR	FBgn0004907
2L:2785610	132	79	86	42	38	24	41	21	35	15	0.598485	0.488372	0.631579	0.512195	0.428571	-1.17096e-182	-1.44324e-92	-2.16177e-57	-1.27456e-47	-7.03823e-33	-100	-100	-100	-100	-100	-7.03823e-33	-500	0	2L:2742206	39	19	0.487179	-1.16744e-42	-100	66	33	0.5	-1.59987e-73	-100	Nonsyn	FBgn0004242
X:22502713	200	78	91	24	76	23	124	20	136	29	0.39	0.263736	0.302632	0.16129	0.213235	-1.50694e-160	-1.22673e-45	-2.14272e-45	-1.48917e-33	-8.48493e-52	-100	-100	-100	-100	-100	-1.48917e-33	-500	0	X:16729046	107	72	0.672897	-2.18711e-172	-100	89	64	0.719101	-1.57349e-156	-100	Nonsyn	FBgn0027279
X:15897294	305	76	183	55	151	21	232	31	488	48	0.24918	0.300546	0.139073	0.133621	0.0983607	-7.8694e-139	-3.83173e-106	-1.03737e-33	-1.92546e-48	-2.07603e-67	-100	-100	-100	-100	-100	-1.03737e-33	-500	0	X:12210208	76	31	0.407895	-1.48995e-65	-100	99	40	0.40404	-6.404e-84	-100	Nonsyn	FBgn0003392
3L:6949690	847	71	401	36	393	27	728	45	954	38	0.0838253	0.0897756	0.0687023	0.0618132	0.0398323	-8.6512e-94	-1.65946e-49	-2.43981e-34	-4.76464e-54	-1.03987e-38	-100	-100	-100	-100	-100	-2.43992e-34	-500	0	3L:6416411	169	20	0.118343	-1.06236e-30	-100	205	37	0.180488	-1.08719e-62	-100	3UTR	FBgn0035720
3R:18907675	153	43	87	25	90	26	124	42	195	23	0.281046	0.287356	0.288889	0.33871	0.117949	-6.98327e-82	-1.49425e-48	-1.67447e-50	-4.71518e-84	-4.87431e-35	-100	-100	-100	-100	-100	-4.87431e-35	-500	0	3R:6741068	62	39	0.629032	-2.93881e-92	-100	169	98	0.579882	-3.61827e-224	-100	Nonsyn	FBgn0038659
2L:2785621	112	71	74	37	35	22	32	17	36	17	0.633929	0.5	0.628571	0.53125	0.472222	-4.63656e-167	-3.00572e-82	-1.18228e-52	-3.45452e-39	-5.21687e-38	-100	-100	-100	-100	-100	-5.56232e-38	-500	0	2L:2742217	32	14	0.4375	-6.12909e-31	-100	69	39	0.565217	-1.53977e-89	-100	Nonsyn	FBgn0004242
3R:24706551	96	74	34	28	45	31	33	18	32	22	0.770833	0.823529	0.688889	0.545455	0.6875	-8.59783e-185	-2.38148e-72	-1.36392e-75	-1.059e-41	-5.19115e-54	-100	-100	-100	-100	-100	-1.059e-41	-500	0	3R:20367507	57	43	0.754386	-3.00672e-107	-100	72	57	0.791667	-6.02658e-144	-100	Nonsyn	FBgn0003429
3L:6950112	693	145	437	41	422	34	736	43	1013	53	0.209235	0.0938215	0.0805687	0.0584239	0.0523198	-0.0000000000000000000000000000000000000000000000000000000000000000000000000000000000000000000000000000000000000000000000000000000000000000000000000000000000000000000000000000000000000000000000000000000000000000000000000000000000000000000000000000000000854507933541332	-5.8655e-57	-3.277e-45	-1.15065e-50	-1.64172e-59	-100	-100	-100	-100	-100	-3.27702e-45	-500	0	3L:6416834	89	7	0.0786517	-2.23476e-10	-22.2217	152	29	0.190789	-2.99217e-50	-100	3UTR	FBgn0035720
3R:4297517	506	118	343	74	166	28	189	28	268	52	0.233202	0.215743	0.168675	0.148148	0.19403	-1.10483e-210	-5.35951e-130	-6.10729e-47	-3.03468e-45	-3.25442e-89	-100	-100	-100	-100	-100	-3.09575e-45	-500	0	3R:196724	161	41	0.254658	-3.98631e-76	-100	305	91	0.298361	-3.92972e-174	-100	3UTR	FBgn0041605
3L:9833487	1216	102	784	44	758	46	755	63	552	37	0.0838816	0.0561224	0.060686	0.0834437	0.067029	-5.77946e-134	-4.90572e-51	-7.66232e-55	-2.69424e-83	-4.729e-46	-100	-100	-100	-100	-100	-4.72905e-46	-500	0	3L:9210345	305	16	0.052459	-4.2617e-19	-100	413	32	0.0774818	-4.28521e-42	-100	3UTR	FBgn0264489
2R:11450317	143	76	61	32	39	21	48	29	62	28	0.531469	0.52459	0.538462	0.604167	0.451613	-4.69055e-170	-2.91016e-72	-2.9627e-48	-3.34651e-68	-5.91696e-61	-100	-100	-100	-100	-100	-2.9627e-48	-500	0	2R:5864141	21	12	0.571429	-1.38609e-28	-100	28	15	0.535714	-8.20324e-35	-100	3UTR	FBgn0260499
2R:11450318	140	62	61	32	39	26	47	23	61	29	0.442857	0.52459	0.666667	0.489362	0.47541	-2.3224e-132	-2.91016e-72	-5.08576e-63	-2.12141e-51	-6.19408e-64	-100	-100	-100	-100	-100	-2.12141e-51	-500	0	2R:5864142	20	14	0.7	-5.13449e-35	-100	28	15	0.535714	-8.20324e-35	-100	3UTR	FBgn0260499
2R:10108801	193	53	113	43	74	28	79	32	100	28	0.274611	0.380531	0.378378	0.405063	0.28	-6.46718e-100	-1.09929e-88	-3.27286e-58	-1.70308e-67	-7.95628e-54	-100	-100	-100	-100	-100	-7.9566e-54	-500	0	chr2R_Mrandom_352:390	44	12	0.272727	-9.59866e-24	-100	84	26	0.309524	-2.03597e-51	-100	3UTR	FBgn0004907
2R:7813863	206	68	130	30	167	47	169	41	179	34	0.330097	0.230769	0.281437	0.242604	0.189944	-3.97401e-134	-1.11086e-54	-2.23213e-89	-3.83867e-75	-1.45091e-58	-100	-100	-100	-100	-100	-1.11101e-54	-500	0	2R:2428251	61	18	0.295082	-1.28171e-35	-100	88	34	0.386364	-9.74662e-71	-100	Nonsyn	FBgn0033226
2R:10108800	192	64	113	55	73	29	77	29	98	40	0.333333	0.486726	0.39726	0.376623	0.408163	-1.1486e-126	-1.29932e-120	-5.29582e-61	-3.65941e-60	-3.82276e-84	-100	-100	-100	-100	-100	-4.18899e-60	-500	0	chr2R_Mrandom_352:389	46	9	0.195652	-1.06552e-16	-36.7368	83	17	0.204819	-1.14801e-30	-100	3UTR	FBgn0004907
2L:2785542	94	76	77	58	40	33	42	36	31	25	0.808511	0.753247	0.825	0.857143	0.806452	-8.17347e-193	-4.39952e-144	-4.30975e-85	-5.67969e-94	-2.78818e-64	-100	-100	-100	-100	-100	-2.78818e-64	-500	0	2L:2742138	49	36	0.734694	-2.81095e-89	-100	75	61	0.813333	-2.29042e-155	-100	Nonsyn	FBgn0004242
3L:9833364	1235	130	901	106	839	113	782	64	560	55	0.105263	0.117647	0.134684	0.0818414	0.0982143	-1.90722e-183	-2.78677e-155	-2.05882e-172	-4.87478e-84	-5.97992e-77	-100	-100	-100	-100	-100	-5.97992e-77	-500	0	3L:9210225	308	27	0.0876623	-2.99435e-37	-100	399	35	0.0877193	-8.14644e-48	-100	3UTR	FBgn0264489
3L:9833370	1224	171	886	95	818	62	768	78	549	104	0.139706	0.107223	0.0757946	0.101562	0.189435	-0.0000000000000000000000000000000000000000000000000000000000000000000000000000000000000000000000000000000000000000000000000000000000000000000000000000000000000000000000000000000000000000000000000000000000000000000000000000000000000000000000000000000000000000000000841618929037428	-2.32118e-135	-2.32554e-79	-1.47229e-109	-1.87889e-175	-100	-100	-100	-100	-100	-2.32554e-79	-500	0	3L:9210231	319	66	0.206897	-8.45892e-115	-100	413	101	0.244552	-5.78859e-183	-100	3UTR	FBgn0264489
3R:4297518	504	174	343	116	166	43	189	49	270	84	0.345238	0.338192	0.259036	0.259259	0.311111	0	-5.10407e-229	-4.01157e-80	-4.3236e-91	-1.10168e-162	-100	-100	-100	-100	-100	-4.01157e-80	-500	0	3R:196725	160	52	0.325	-1.51089e-102	-100	309	123	0.398058	-0.000000000000000000000000000000000000000000000000000000000000000000000000000000000000000000000000000000000000000000000000000000000000000000000000000000000000000000000000000000000000000000000000000000000000000000000000000000000000000000000000000000000000161025503288036	-100	3UTR	FBgn0041605
3L:19283264	168	85	85	52	71	47	83	54	61	37	0.505952	0.611765	0.661972	0.650602	0.606557	-1.8937e-187	-1.55767e-121	-1.59314e-112	-2.10712e-128	-1.04504e-86	-100	-100	-100	-100	-100	-1.04504e-86	-500	0	3L:18585234	41	13	0.317073	-1.34895e-26	-100	60	25	0.416667	-1.87632e-53	-100	Nonsyn	FBgn0036862
3L:9833291	1099	169	811	160	728	132	684	145	519	64	0.153776	0.197287	0.181319	0.211988	0.123314	-0.00000000000000000000000000000000000000000000000000000000000000000000000000000000000000000000000000000000000000000000000000000000000000000000000000000000000000000000000000000000000000000000000000000000000000000000000000000000000000000000000000000000000000000000000000277330202561112	-0.0000000000000000000000000000000000000000000000000000000000000000000000000000000000000000000000000000000000000000000000000000000000000000000000000000000000000000000000000000000000000000000000000000000000000000000000000000000000000000000000000000000000000000000000000000000524089553720113	-1.98795e-219	-0.0000000000000000000000000000000000000000000000000000000000000000000000000000000000000000000000000000000000000000000000000000000000000000000000000000000000000000000000000000000000000000000000000000000000000000000000000000000000000000000000000000000000103422057489902	-7.45599e-96	-100	-100	-100	-100	-100	-7.45599e-96	-500	0	3L:9210154	365	21	0.0575342	-1.9764e-25	-100	570	43	0.0754386	-1.751e-55	-100	3UTR	FBgn0264489
3R:4297504	534	237	344	145	172	59	195	69	283	114	0.44382	0.421512	0.343023	0.353846	0.402827	0	-0.00000000000000000000000000000000000000000000000000000000000000000000000000000000000000000000000000000000000000000000000000000000000000000000000000000000000000000000000000000000000000000000000000000000000000000000000000000000000000000000000000000000000000000000000000000000000000000000000000000000000000379674526375894	-8.56276e-118	-1.3259e-138	-7.47922e-236	-100	-100	-100	-100	-100	-8.56276e-118	-500	0	3R:196711	126	43	0.34127	-3.47368e-86	-100	256	106	0.414062	-4.77395e-221	-100	3UTR	FBgn0041605
3L:2039918	327	170	183	74	203	73	196	65	238	91	0.519878	0.404372	0.359606	0.331633	0.382353	0	-7.08013e-154	-3.62679e-147	-1.91527e-128	-4.97665e-186	-100	-100	-100	-100	-100	-1.91527e-128	-500	0	3L:1609434	117	9	0.0769231	-7.17836e-13	-27.9625	123	13	0.105691	-8.27799e-20	-100	3UTR	FBgn0086906
3L:9833484	1200	231	779	131	746	137	739	122	546	111	0.1925	0.168164	0.183646	0.165088	0.203297	0	-4.08541e-213	-1.69574e-228	-1.51583e-197	-6.81687e-191	-100	-100	-100	-100	-100	-6.81687e-191	-500	0	3L:9210342	286	34	0.118881	-3.74368e-51	-100	403	75	0.186104	-2.09635e-126	-100	3UTR	FBgn0264489
3R:15296695	2342	776	1800	637	1297	309	906	156	906	148	0.331341	0.353889	0.238242	0.172185	0.163355	0	0	0	-0.00000000000000000000000000000000000000000000000000000000000000000000000000000000000000000000000000000000000000000000000000000000000000000000000000000000000000000000000000000000000000000000000000000000000000000000000000000000000000000000000000000000000000373996629543925	-0.000000000000000000000000000000000000000000000000000000000000000000000000000000000000000000000000000000000000000000000000000000000000000000000000000000000000000000000000000000000000000000000000000000000000000000000000000000000000000000000168034477218917	-100	-100	-100	-100	-100	-1.68034e-238	-500	0	3R:10343833	874	275	0.314645	0	-100	755	214	0.283444	0	-100	Nonsyn	FBgn0003721
3R:15296683	2256	794	1733	620	1268	320	873	166	859	150	0.35195	0.357761	0.252366	0.190149	0.174622	0	0	0	-0.000000000000000000000000000000000000000000000000000000000000000000000000000000000000000000000000000000000000000000000000000000000000000000000000000000000000000000000000000000000000000000000000000000000000000000000000000000000000000000000000000000000000000000000000000000000000003320483275379	-0.00000000000000000000000000000000000000000000000000000000000000000000000000000000000000000000000000000000000000000000000000000000000000000000000000000000000000000000000000000000000000000000000000000000000000000000000000000000000000000000000000000206756202497421	-100	-100	-100	-100	-100	-2.06756e-246	-500	0	3R:10343845	1023	338	0.330401	0	-100	902	274	0.303769	0	-100	Nonsyn	FBgn0003721
3L:9833294	1127	368	835	326	731	192	685	187	521	172	0.326531	0.390419	0.262654	0.272993	0.330134	0	0	0	0	0	-100	-100	-100	-100	-100	0	-500	0	3L:9210157	333	80	0.24024	-1.34298e-144	-100	552	131	0.237319	-8.20996e-235	-100	3UTR	FBgn0264489
3L:9833300	1173	754	872	553	750	366	692	378	528	283	0.642796	0.634174	0.488	0.546243	0.535985	0	0	0	0	0	-100	-100	-100	-100	-100	0	-500	0	3L:9210163	250	155	0.62	0	-100	437	301	0.688787	0	-100	3UTR	FBgn0264489
3L:9833301	1157	846	859	649	737	536	682	484	523	370	0.731201	0.75553	0.727273	0.709677	0.707457	0	0	0	0	0	-100	-100	-100	-100	-100	0	-500	0	3L:9210164	246	185	0.752033	0	-100	425	345	0.811765	0	-100	3UTR	FBgn0264489
3L:9833369	1212	1023	881	742	812	684	765	637	543	464	0.844059	0.842225	0.842365	0.83268	0.854512	0	0	0	0	0	-100	-100	-100	-100	-100	0	-500	0	3L:9210230	286	246	0.86014	0	-100	378	329	0.87037	0	-100	3UTR	FBgn0264489
3L:9833459	1223	580	751	279	721	298	716	312	522	231	0.474244	0.371505	0.413315	0.435754	0.442529	0	0	0	0	0	-100	-100	-100	-100	-100	0	-500	0	3L:9210317	259	72	0.277992	-1.47298e-135	-100	357	135	0.378151	-0.000000000000000000000000000000000000000000000000000000000000000000000000000000000000000000000000000000000000000000000000000000000000000000000000000000000000000000000000000000000000000000000000000000000000000000000000000000000000000000000000000000000000000000000000000000000275977094640091	-100	3UTR	FBgn0264489
