# Supplementary material for: Adaptation of A-to-I RNA editing in Drosophila
Source: PLoS Genet. 2017 Mar 10;13(3):e1006648. doi: 10.1371/journal.pgen.1006648 (PMC5365144; doi:10.1371/journal.pgen.1006648)
Supplement: S31 Table — (XLSX) [file pgen.1006648.s031.xlsx]

## Sheet: Sheet 1
ID: chromosome and position in dm6
In each library, PE1 (given at log scale) is the probability that this site is edited in that library, PE0 is the probability that the observed G alleles are caused by sequencing error.
Joint:PE1 is the Joint probability that the site is edited in at least one library.
The sequencing coverage and the number of the G alleles in female or male adults of D. simulans were given
ID	B12M_Coverage	B12M_Gallele	I17M_Coverage	I17M_Gallele	N10M_Coverage	N10M_Gallele	T07M_Coverage	T07M_Gallele	ZW155M_Coverage	ZW155M_Gallele	B12M_Level	I17M_Level	N10M_Level	T07M_Level	ZW155M_Level	B12M_PE1	I17M_PE1	N10M_PE1	T07M_PE1	ZW155M_PE1	B12M_PE0	I17M_PE0	N10M_PE0	T07M_PE0	ZW155M_PE0	Joint_PE1	Joint_PE0	q	dsimr1.4	dsimfale_Coverage	dsimfale_Gallele	dsimfale_Level	dsimfale_PE1	dsimfale_PE0	dsimMale_Coverage	dsimMale_Gallele	dsimMale_Level	dsimMale_PE1	dsimMale_PE0	Type	Gene
2L:11159274	67	36	55	20	40	23	47	19	45	5	0.537313	0.363636	0.575	0.404255	0.111111	-1.23944e-81	-1.39661e-41	-1.18063e-53	-1.16621e-40	-1.51103e-08	-100	-100	-100	-100	-18.0079	-1.51103e-08	-418.008	0	2L:10959226	10	3	0.3	-5.56242e-07	-14.4021	11	4	0.363636	-2.55647e-09	-19.7846	Nonsyn	FBgn0259822
2L:11159893	66	31	19	9	28	16	31	15	31	17	0.469697	0.473684	0.571429	0.483871	0.548387	-5.06104e-68	-9.30502e-21	-1.11624e-37	-6.55365e-34	-1.62187e-39	-100	-100	-100	-100	-100	-9.30502e-21	-500	0	2L:10959851	17	4	0.235294	-1.82901e-08	-17.8169	14	4	0.285714	-7.72355e-09	-18.679	Nonsyn	FBgn0259822
2L:11159899	57	17	20	3	23	2	32	6	25	9	0.298246	0.15	0.0869565	0.1875	0.36	-8.197e-34	-5.21847e-06	-0.000691368	-1.90907e-11	-2.03933e-19	-100	-12.1633	-7.27718	-24.6818	-100	-0.000696587	-244.122	0	2L:10959857	17	3	0.176471	-3.1245e-06	-12.6762	18	2	0.111111	-0.000420376	-7.77457	Nonsyn	FBgn0259822
2L:11159902	51	21	19	7	19	4	29	10	23	4	0.411765	0.368421	0.210526	0.344828	0.173913	-5.33462e-45	-1.81046e-15	-2.97072e-08	-3.32749e-21	-6.75061e-08	-100	-33.9642	-17.3319	-100	-16.511	-9.72133e-08	-267.807	0	2L:10959860	15	3	0.2	-2.0959e-06	-13.0755	17	4	0.235294	-1.82901e-08	-17.8169	Nonsyn	FBgn0259822
2L:11796345	168	10	94	10	116	2	171	13	141	7	0.0595238	0.106383	0.0172414	0.0760234	0.0496454	-5.05176e-13	-1.36065e-15	-0.016578	-6.72787e-18	-5.68086e-09	-28.3139	-34.2519	-4.10796	-100	-18.9862	-0.016578	-185.66	0	2L:11606656	57	4	0.0701754	-2.87763e-06	-12.7585	64	7	0.109375	-2.08983e-11	-24.5914	3UTR	FBgn0020309
2L:11796346	172	30	94	14	120	8	170	36	143	24	0.174419	0.148936	0.0666667	0.211765	0.167832	-1.18611e-50	-2.05669e-23	-4.35036e-11	-8.60505e-64	-2.10468e-40	-100	-100	-23.8582	-100	-100	-4.35036e-11	-423.858	0	2L:11606657	55	10	0.181818	-4.67057e-18	-100	61	18	0.295082	-1.28171e-35	-100	3UTR	FBgn0020309
2L:13187935	110	12	76	5	83	13	101	11	96	5	0.109091	0.0657895	0.156627	0.108911	0.0520833	-1.4457e-18	-2.18845e-07	-3.7938e-22	-3.95902e-17	-7.04197e-07	-100	-15.3349	-100	-100	-14.1662	-9.23042e-07	-329.501	0	2L:12982541	30	2	0.0666667	-0.00117979	-6.74301	35	2	0.0571429	-0.00160514	-6.43535	Nonsyn	FBgn0032479
2L:13188337	145	34	74	29	115	36	113	35	105	31	0.234483	0.391892	0.313043	0.309735	0.295238	-5.04743e-62	-8.6946e-61	-8.45004e-71	-1.09809e-68	-2.94832e-60	-100	-100	-100	-100	-100	-3.86825e-60	-500	0	2L:12982943	88	43	0.488636	-9.53301e-95	-100	98	61	0.622449	-5.30757e-143	-100	Nonsyn	FBgn0032479
2L:13188408	118	28	45	12	126	30	94	22	86	21	0.237288	0.266667	0.238095	0.234043	0.244186	-1.59883e-51	-1.30689e-23	-3.85976e-55	-1.15116e-40	-2.53403e-39	-100	-100	-100	-100	-100	-1.30689e-23	-500	0	2L:12983014	75	19	0.253333	-4.58842e-36	-100	87	31	0.356322	-2.75273e-63	-100	Nonsyn	FBgn0032479
2L:13189312	124	42	50	19	92	35	109	30	67	19	0.33871	0.38	0.380435	0.275229	0.283582	-4.71518e-84	-5.06095e-40	-1.76999e-72	-2.67687e-57	-3.91276e-37	-100	-100	-100	-100	-100	-3.91782e-37	-500	0	2L:12983918	62	34	0.548387	-1.30611e-77	-100	68	50	0.735294	-1.80782e-123	-100	Nonsyn	FBgn0032479
2L:13218312	54	9	30	1	26	4	43	3	46	3	0.166667	0.0333333	0.153846	0.0697674	0.0652174	-5.08168e-16	-0.0502092	-1.13515e-07	-5.489e-05	-6.72648e-05	-35.1274	-3.01656	-15.9913	-9.81021	-9.60691	-0.0503315	-73.5524	2.32405e-30	chr2L_Mrandom_142:3720	32	5	0.15625	-2.53605e-09	-19.7927	35	6	0.171429	-3.40484e-11	-24.1032	Nonsyn	FBgn0032485
2L:13305211	17	9	14	9	10	6	18	8	14	8	0.529412	0.642857	0.6	0.444444	0.571429	-2.45608e-21	-2.03181e-22	-4.56584e-15	-2.63626e-18	-1.81999e-19	-100	-100	-33.0232	-100	-100	-4.56866e-15	-433.023	0	2L:13091303	13	11	0.846154	-2.22356e-29	-100	12	4	0.333333	-3.82957e-09	-19.3805	Nonsyn	FBgn0264308
2L:16179463	66	41	29	15	35	21	56	41	33	12	0.621212	0.517241	0.6	0.732143	0.363636	-1.43984e-96	-1.69658e-34	-1.10928e-49	-2.26751e-101	-1.64249e-25	-100	-100	-100	-100	-100	-1.64249e-25	-500	0	2L:15888106	13	10	0.769231	-4.86824e-26	-100	10	9	0.9	-1.02102e-24	-100	Nonsyn	FBgn0001991
2L:16724571	736	47	544	17	544	17	634	39	673	27	0.0638587	0.03125	0.03125	0.0615142	0.0401189	-4.82672e-57	-1.90208e-16	-1.90208e-16	-5.50598e-47	-4.6398e-28	-100	-36.0437	-36.0437	-100	-100	-3.80416e-16	-372.087	0	2L:16422670	293	26	0.0887372	-4.52424e-36	-100	360	53	0.147222	-5.23962e-84	-100	Nonsyn	FBgn0027779
2L:16751629	64	14	41	4	41	5	71	8	85	17	0.21875	0.097561	0.121951	0.112676	0.2	-5.91841e-26	-7.53679e-07	-9.32007e-09	-5.92407e-13	-1.79344e-30	-100	-14.0983	-18.4911	-28.1546	-100	-7.63e-07	-260.744	0	2L:16450809	22	5	0.227273	-3.36294e-10	-21.813	34	12	0.352941	-2.53448e-25	-100	3UTR	FBgn0032600
2L:16752502	81	19	45	4	70	4	94	11	89	12	0.234568	0.0888889	0.0571429	0.117021	0.134831	-2.39936e-35	-1.10295e-06	-6.5647e-06	-1.73832e-17	-1.00782e-19	-100	-13.7175	-11.9338	-100	-100	-7.66765e-06	-325.651	0	2L:16451664	24	2	0.0833333	-0.000753405	-7.19128	21	4	0.190476	-4.57489e-08	-16.9001	3UTR	FBgn0032600
2L:18182220	56	8	44	7	27	1	39	7	37	5	0.142857	0.159091	0.037037	0.179487	0.135135	-8.08787e-14	-1.32741e-12	-0.0451883	-5.36701e-13	-5.45142e-09	-30.1465	-27.3478	-3.11943	-28.2534	-19.0274	-0.0451883	-107.894	3.43927e-45	2L:17860251	27	5	0.185185	-1.02379e-09	-20.6998	33	7	0.212121	-1.50383e-13	-29.5252	Nonsyn	FBgn0267486
2L:19509577	83	38	66	24	71	17	65	15	85	25	0.457831	0.363636	0.239437	0.230769	0.294118	-1.79167e-82	-1.33462e-49	-5.94694e-32	-4.2872e-28	-7.57745e-49	-100	-100	-100	-100	-100	-4.28779e-28	-500	0	2L:19193591	86	14	0.162791	-5.42314e-24	-100	156	18	0.115385	-1.41729e-27	-100	Nonsyn	FBgn0032797
2L:20346120	51	10	43	8	54	9	47	10	62	17	0.196078	0.186047	0.166667	0.212766	0.274194	-2.05286e-18	-8.41744e-15	-5.08168e-16	-8.36979e-19	-4.30734e-33	-100	-32.4061	-35.1274	-100	-100	-8.9285e-15	-367.533	0	2L:19920482	77	22	0.285714	-7.61743e-43	-100	90	21	0.233333	-7.44208e-39	-100	Nonsyn	FBgn0003475
2L:20872840	190	53	120	20	157	28	198	41	179	46	0.278947	0.166667	0.178344	0.207071	0.256983	-2.46596e-100	-7.3457e-34	-1.12264e-47	-5.58673e-72	-2.05058e-85	-100	-100	-100	-100	-100	-7.3457e-34	-500	0	2L:20492276	38	19	0.5	-5.99639e-43	-100	47	30	0.638298	-1.33336e-71	-100	3UTR	FBgn0032901
2L:214328	109	25	96	18	69	12	69	14	108	21	0.229358	0.1875	0.173913	0.202899	0.194444	-9.38137e-46	-1.26386e-31	-3.85994e-21	-1.89714e-25	-5.23429e-37	-100	-100	-100	-100	-100	-3.86013e-21	-500	0	2L:218475	44	23	0.522727	-2.66077e-52	-100	31	10	0.322581	-7.34564e-21	-100	Nonsyn	FBgn0266557
2L:2785542	173	150	108	80	68	55	151	134	119	105	0.867052	0.740741	0.808824	0.887417	0.882353	0	-4.23677e-197	-5.87018e-140	0	-0.000000000000000000000000000000000000000000000000000000000000000000000000000000000000000000000000000000000000000000000000000000000000000000000000000000000000000000000000000000000000000000000000000000000000000000000000000000000000000000000000000000000000000000000000000000000161478614956784	-100	-100	-100	-100	-100	-5.87018e-140	-500	0	2L:2742138	49	36	0.734694	-2.81095e-89	-100	75	61	0.813333	-2.29042e-155	-100	Nonsyn	FBgn0004242
2L:2785605	189	9	113	6	80	9	187	19	139	7	0.047619	0.0530973	0.1125	0.101604	0.0503597	-5.45147e-11	-4.73996e-08	-2.13095e-14	-6.24728e-28	-5.14389e-09	-23.6326	-16.8647	-31.4793	-100	-19.0855	-5.2598e-08	-191.062	0							62	4	0.0645161	-4.03686e-06	-12.42	Syn	FBgn0004242
2L:2785610	181	103	109	50	81	39	175	87	130	75	0.569061	0.458716	0.481481	0.497143	0.576923	-2.84778e-234	-4.54282e-108	-9.65695e-86	-6.64627e-191	-1.048e-171	-100	-100	-100	-100	-100	-9.65695e-86	-500	0	2L:2742206	39	19	0.487179	-1.16744e-42	-100	66	33	0.5	-1.59987e-73	-100	Nonsyn	FBgn0004242
2L:2785621	157	87	103	49	71	47	150	78	107	55	0.55414	0.475728	0.661972	0.52	0.514019	-1.10599e-196	-5.6431e-107	-1.59314e-112	-1.91216e-173	-2.10213e-122	-100	-100	-100	-100	-100	-5.64312e-107	-500	0	2L:2742217	32	14	0.4375	-6.12909e-31	-100	69	39	0.565217	-1.53977e-89	-100	Nonsyn	FBgn0004242
2L:2785658	158	20	100	2	70	10	139	21	107	9	0.126582	0.02	0.142857	0.151079	0.0841121	-2.58418e-31	-0.0124958	-6.19194e-17	-1.62703e-34	-3.16357e-13	-100	-4.38861	-36.7368	-100	-28.7821	-0.0124958	-269.907	0							79	2	0.0253165	-0.00794164	-4.8396	Nonsyn	FBgn0004242
2L:2882059	297	23	201	9	202	10	247	20	290	20	0.0774411	0.0447761	0.049505	0.0809717	0.0689655	-1.0625e-30	-9.42719e-11	-3.17492e-12	-2.71328e-27	-7.0773e-26	-100	-23.0848	-26.4757	-100	-100	-9.74468e-11	-349.561	0							110	7	0.0636364	-1.00091e-09	-20.7224	Nonsyn	FBgn0024947
2L:3361215	36	2	57	3	42	3	64	5	44	5	0.0555556	0.0526316	0.0714286	0.078125	0.113636	-0.00169775	-0.000127889	-5.11243e-05	-9.18366e-08	-1.34501e-08	-6.3793	-8.96441	-9.88128	-16.2033	-18.1243	-0.00187687	-59.5525	2.20543e-24	2L:3299297	30	4	0.133333	-2.06976e-07	-15.3907	25	9	0.36	-2.03933e-19	-100	Nonsyn	FBgn0085423
2L:3503636	155	18	74	3	83	4	387	16	164	23	0.116129	0.0405405	0.0481928	0.0413437	0.140244	-1.25575e-27	-0.000277402	-1.29308e-05	-1.84294e-17	-7.30608e-37	-100	-8.19018	-11.2559	-100	-100	-0.000290333	-319.446	0	2L:3457038	17	6	0.352941	-2.66392e-13	-28.954	15	2	0.133333	-0.000289439	-8.14771	Nonsyn	FBgn0014396
2L:3503650	152	12	73	3	81	4	382	19	150	7	0.0789474	0.0410959	0.0493827	0.0497382	0.0466667	-7.83408e-17	-0.000266487	-1.17385e-05	-5.87084e-22	-8.726e-09	-36.7368	-8.23032	-11.3526	-100	-18.557	-0.000278234	-174.877	0							18	2	0.111111	-0.000420376	-7.77457	Syn	FBgn0014396
2L:411895	43	26	33	11	40	21	40	26	43	32	0.604651	0.333333	0.525	0.65	0.744186	-2.62017e-61	-5.35051e-23	-6.2273e-48	-1.45074e-62	-7.90003e-80	-100	-100	-100	-100	-100	-5.35051e-23	-500	0	2L:418292	43	33	0.767442	-4.41067e-83	-100	45	37	0.822222	-3.88999e-95	-100	Nonsyn	FBgn0264855
2L:4314575	40	35	19	13	20	17	28	23	29	26	0.875	0.684211	0.85	0.821429	0.896552	-4.26733e-92	-2.1494e-32	-7.09456e-45	-1.33308e-59	-2.32508e-69	-100	-100	-100	-100	-100	-2.1494e-32	-500	0	2L:4236859	5	5	1	-1.30766e-14	-31.9661	14	12	0.857143	-4.33796e-32	-100	Syn	FBgn0010473
2L:4314576	39	35	19	13	20	17	28	23	29	26	0.897436	0.684211	0.85	0.821429	0.896552	-5.34285e-93	-2.1494e-32	-7.09456e-45	-1.33308e-59	-2.32508e-69	-100	-100	-100	-100	-100	-2.1494e-32	-500	0	2L:4236860	5	5	1	-1.30766e-14	-31.9661	13	12	0.923077	-6.20666e-33	-100	Nonsyn	FBgn0010473
2L:4314586	41	29	23	15	32	24	33	25	33	25	0.707317	0.652174	0.75	0.757576	0.757576	-2.31626e-71	-1.08269e-36	-2.3743e-60	-5.24082e-63	-5.24082e-63	-100	-100	-100	-100	-100	-1.08269e-36	-500	0	2L:4236870	10	5	0.5	-3.2724e-12	-26.4455	16	9	0.5625	-1.15754e-21	-100	Nonsyn	FBgn0010473
2L:4822420	182	2	112	5	92	2	140	2	203	10	0.010989	0.0446429	0.0217391	0.0142857	0.0492611	-0.0385086	-1.51159e-06	-0.0106508	-0.0236389	-3.33436e-12	-3.27606	-13.4024	-4.54744	-3.75666	-26.4267	-0.0727998	-51.4093	6.26746e-21	2L:4692282	46	4	0.0869565	-1.20638e-06	-13.6279	39	2	0.0512821	-0.00199053	-6.22035	5UTR	FBgn0031632
2L:4986257	65	7	28	1	40	3	54	5	34	4	0.107692	0.0357143	0.075	0.0925926	0.117647	-2.33862e-11	-0.0468619	-4.4109e-05	-3.86259e-08	-3.48386e-07	-24.4789	-3.08389	-10.0289	-17.0693	-14.87	-0.0469064	-69.5309	1.24555e-28	2L:4842032	22	6	0.272727	-1.59457e-12	-27.1644	18	7	0.388889	-1.14512e-15	-34.4342	Nonsyn	FBgn0083962
2L:4986611	56	17	33	8	37	5	62	17	50	16	0.303571	0.242424	0.135135	0.274194	0.32	-5.76138e-34	-8.18018e-16	-5.45142e-09	-4.30734e-33	-1.74508e-32	-100	-34.7909	-19.0274	-100	-100	-5.45142e-09	-353.818	0	2L:4842386	32	15	0.46875	-1.23169e-33	-100	38	25	0.657895	-2.02759e-60	-100	Nonsyn	FBgn0083962
2L:5206015	427	113	282	71	327	103	205	72	364	99	0.264637	0.251773	0.314985	0.35122	0.271978	-6.4009e-209	-3.53188e-130	-9.86499e-200	-2.86484e-144	-1.26002e-184	-100	-100	-100	-100	-100	-3.53188e-130	-500	0	2L:5003249	107	6	0.0560748	-3.4197e-08	-17.1911	123	17	0.138211	-1.57551e-27	-100	3UTR	FBgn0261836
2L:5206020	420	97	279	47	327	87	209	62	367	102	0.230952	0.168459	0.266055	0.296651	0.277929	-4.64722e-173	-1.19077e-77	-1.66206e-161	-5.08736e-119	-2.80374e-191	-100	-100	-100	-100	-100	-1.19077e-77	-500	0	2L:5003254	111	2	0.018018	-0.0152471	-4.19098	138	3	0.0217391	-0.00169469	-6.3811	3UTR	FBgn0261836
2L:6452387	114	34	52	9	81	12	121	16	83	13	0.298246	0.173077	0.148148	0.132231	0.156627	-4.13263e-66	-3.52623e-16	-3.04003e-20	-1.13383e-25	-3.7938e-22	-100	-35.6382	-100	-100	-100	-3.52653e-16	-435.638	0	2L:6238342	66	16	0.242424	-2.95639e-30	-100	68	13	0.191176	-2.30287e-23	-100	Nonsyn	FBgn0031814
2L:6499302	35	4	37	2	35	3	24	1	29	4	0.114286	0.0540541	0.0857143	0.0416667	0.137931	-3.92814e-07	-0.00179286	-2.94032e-05	-0.0401674	-1.79619e-07	-14.7499	-6.32484	-10.4344	-3.23472	-15.5324	-0.0419902	-50.2763	1.87273e-20	2L:6290879	36	3	0.0833333	-3.20361e-05	-10.3487	46	8	0.173913	-1.50792e-14	-31.8241	Nonsyn	FBgn0051637
2L:6636665	49	10	36	9	38	4	48	8	46	6	0.204082	0.25	0.105263	0.166667	0.130435	-1.32429e-18	-9.24317e-18	-5.51558e-07	-2.17421e-14	-1.93411e-10	-100	-100	-14.4105	-31.4587	-22.3662	-5.51751e-07	-268.235	0	2L:6430559	22	8	0.363636	-1.91507e-17	-100	18	6	0.333333	-3.99016e-13	-28.5498	Nonsyn	FBgn0051635
2L:6636749	48	7	27	2	22	4	39	4	49	9	0.145833	0.0740741	0.181818	0.102564	0.183673	-2.5356e-12	-0.00095504	-5.58405e-08	-6.13773e-07	-1.97801e-16	-26.7006	-6.95423	-16.7008	-14.3036	-36.0437	-0.00095571	-100.703	4.45773e-42	2L:6430643	21	9	0.428571	-2.95178e-20	-100	28	8	0.285714	-1.84488e-16	-36.0437	Syn	FBgn0051635
2L:6636852	29	10	27	5	22	2	28	7	24	5	0.344828	0.185185	0.0909091	0.25	0.208333	-3.32749e-21	-1.02379e-09	-0.000631933	-4.19862e-14	-5.41279e-10	-100	-20.6998	-7.36704	-30.8019	-21.3371	-0.000631935	-180.206	0	2L:6430746	7	2	0.285714	-5.83994e-05	-9.74823	9	3	0.333333	-3.89858e-07	-14.7575	Nonsyn	FBgn0051635
2L:6682191	139	39	65	5	87	11	115	16	82	11	0.280576	0.0769231	0.126437	0.13913	0.134146	-2.19373e-74	-9.93513e-08	-7.12711e-18	-4.79285e-26	-3.59095e-18	-100	-16.1246	-100	-100	-100	-9.93513e-08	-416.125	0	2L:6479782	42	7	0.166667	-9.37256e-13	-27.6958	70	22	0.314286	-6.50033e-44	-100	Syn	FBgn0028703
2L:6682304	122	4	58	2	93	20	115	14	113	12	0.0327869	0.0344828	0.215054	0.121739	0.106195	-5.86804e-05	-0.00435303	-2.76857e-36	-4.06537e-22	-2.02177e-18	-9.74343	-5.43906	-100	-100	-100	-0.00441171	-315.182	0	2L:6479895	31	5	0.16129	-2.14278e-09	-19.9612	21	6	0.285714	-1.16135e-12	-27.4815	Nonsyn	FBgn0028703
2L:6779407	655	86	323	26	436	22	519	38	615	114	0.131298	0.0804954	0.0504587	0.0732177	0.185366	-1.17762e-130	-6.0625e-35	-2.56387e-25	-9.99244e-49	-5.80872e-191	-100	-100	-100	-100	-100	-2.56387e-25	-500	0	2L:6580005	256	7	0.0273438	-3.34603e-07	-14.9103	306	18	0.0588235	-3.43901e-22	-100	Nonsyn	FBgn0015776
2L:7228779	101	17	58	5	108	10	97	9	88	12	0.168317	0.0862069	0.0925926	0.0927835	0.136364	-4.37828e-29	-5.56539e-08	-5.70485e-15	-1.28009e-13	-8.73285e-20	-100	-16.7041	-32.805	-29.6867	-100	-5.5654e-08	-279.196	0	2L:7019520	35	20	0.571429	-9.27261e-47	-100	53	28	0.528302	-1.55225e-63	-100	Nonsyn	FBgn0259111
2L:7230012	94	16	68	13	72	2	99	16	56	8	0.170213	0.191176	0.0277778	0.161616	0.142857	-1.51768e-27	-2.30287e-23	-0.00663517	-3.70933e-27	-8.08787e-14	-100	-100	-5.01869	-100	-30.1465	-0.00663517	-335.165	0	2L:7020765	15	7	0.466667	-2.3257e-16	-36.0437	33	16	0.484848	-4.24766e-36	-100	Nonsyn	FBgn0259111
2L:8052588	18	3	16	1	22	3	14	1	11	1	0.166667	0.0625	0.136364	0.0714286	0.0909091	-3.7447e-06	-0.0267782	-7.03187e-06	-0.023431	-0.01841	-12.4952	-3.63352	-11.8651	-3.76539	-4.00405	-0.06863	-35.7632	2.64535e-14							11	6	0.545455	-1.00304e-14	-32.237	Nonsyn	FBgn0031981
2L:8119964	73	8	39	3	38	3	52	2	62	8	0.109589	0.0769231	0.0789474	0.0384615	0.129032	-7.46262e-13	-4.08519e-05	-3.77566e-05	-0.00351371	-1.90801e-13	-27.9237	-10.1056	-10.1844	-5.65284	-29.2873	-0.00359231	-83.1538	1.66433e-34	2L:7899463	19	10	0.526316	-1.55815e-23	-100	13	3	0.230769	-1.32073e-06	-13.5373	Nonsyn	FBgn0031985
2L:8201337	157	8	99	6	122	9	100	3	82	8	0.0509554	0.0606061	0.0737705	0.03	0.097561	-3.74305e-10	-2.14468e-08	-1.05215e-12	-0.000670037	-1.95242e-12	-21.706	-17.6577	-27.5802	-7.30851	-26.9619	-0.000670059	-101.214	2.68415e-42	2L:7984579	15	3	0.2	-2.0959e-06	-13.0755	42	5	0.119048	-1.05648e-08	-18.3657	Syn	FBgn0031998
2L:8201387	125	4	91	6	88	5	101	5	62	3	0.032	0.0659341	0.0568182	0.049505	0.0483871	-6.4489e-05	-1.29048e-08	-4.56381e-07	-9.0623e-07	-0.000164277	-9.64905	-18.1657	-14.5999	-13.914	-8.71404	-0.000230141	-65.0427	9.95042e-27	2L:7984629	23	2	0.0869565	-0.000691368	-7.27718	34	3	0.0882353	-2.69165e-05	-10.5228	Nonsyn	FBgn0031998
2L:8368474	202	3	146	2	172	5	180	6	186	2	0.0148515	0.0136986	0.0290698	0.0333333	0.0107527	-0.00495283	-0.0255726	-1.22655e-05	-7.40326e-07	-0.0400816	-5.31027	-3.67899	-11.3087	-14.1162	-3.23681	-0.07062	-37.651	4.49479e-15							215	6	0.027907	-2.07371e-06	-13.0862	Nonsyn	FBgn0260439
2L:9717614	30	24	26	20	16	14	21	17	46	12	0.8	0.769231	0.875	0.809524	0.26087	-1.34464e-61	-6.66784e-51	-1.59959e-37	-3.71876e-44	-1.76542e-23	-100	-100	-100	-100	-100	-1.76542e-23	-500	0	2L:9497543	35	32	0.914286	-9.10662e-86	-100	31	27	0.870968	-3.34266e-71	-100	Nonsyn	FBgn0028704
2L:9959589	17	2	19	1	11	2	20	2	22	4	0.117647	0.0526316	0.181818	0.1	0.181818	-0.000374075	-0.0317992	-0.000152278	-0.000520901	-5.58405e-08	-7.89124	-3.46417	-8.78988	-7.56021	-16.7008	-0.0328465	-44.4063	6.16804e-18							20	3	0.15	-5.21847e-06	-12.1633	Syn	FBgn0032170
2R:10108180	1737	59	968	21	868	11	1155	27	1241	29	0.0339666	0.0216942	0.0126728	0.0233766	0.0233683	-3.54223e-55	-8.57986e-17	-3.82858e-07	-5.74341e-22	-1.79778e-23	-100	-36.7368	-14.7756	-100	-100	-3.82858e-07	-351.512	0	chrU_M_281:1936	235	4	0.0170213	-0.000712604	-7.24694	301	4	0.013289	-0.00176905	-6.3382	3UTR	FBgn0004907
2R:10108800	266	97	138	78	157	76	203	119	238	93	0.364662	0.565217	0.484076	0.586207	0.390756	-1.07839e-195	-1.73792e-177	-8.77495e-166	-0.000000000000000000000000000000000000000000000000000000000000000000000000000000000000000000000000000000000000000000000000000000000000000000000000000000000000000000000000000000000000000000000000000000000000000000000000000000000000000000000000000000000000000000000000000000011437958235699	-3.50225e-191	-100	-100	-100	-100	-100	-8.77495e-166	-500	0	chr2R_Mrandom_352:389	46	9	0.195652	-1.06552e-16	-36.7368	83	17	0.204819	-1.14801e-30	-100	3UTR	FBgn0004907
2R:10108801	270	73	139	59	156	59	206	94	241	80	0.27037	0.42446	0.378205	0.456311	0.33195	-2.15039e-136	-1.26965e-124	-7.13706e-121	-2.11782e-201	-1.0109e-157	-100	-100	-100	-100	-100	-7.13833e-121	-500	0	chr2R_Mrandom_352:390	44	12	0.272727	-9.59866e-24	-100	84	26	0.309524	-2.03597e-51	-100	3UTR	FBgn0004907
2R:10108802	282	50	145	37	166	35	222	64	247	54	0.177305	0.255172	0.210843	0.288288	0.218623	-1.05008e-83	-6.76826e-69	-5.43399e-62	-7.17979e-122	-1.10232e-95	-100	-100	-100	-100	-100	-5.43399e-62	-500	0	chr2R_Mrandom_352:391	48	10	0.208333	-1.05563e-18	-100	87	17	0.195402	-2.76939e-30	-100	3UTR	FBgn0004907
2R:10280883	48	19	28	8	30	10	38	17	21	7	0.395833	0.285714	0.333333	0.447368	0.333333	-1.92721e-40	-1.84488e-16	-4.98365e-21	-1.7409e-37	-4.16577e-15	-100	-36.0437	-100	-100	-33.0992	-4.35026e-15	-369.143	0	2R:4792815	21	4	0.190476	-4.57489e-08	-16.9001	22	6	0.272727	-1.59457e-12	-27.1644	Nonsyn	FBgn0033504
2R:10280988	79	37	40	5	42	11	73	30	35	12	0.468354	0.125	0.261905	0.410959	0.342857	-7.8987e-81	-8.19488e-09	-1.16718e-21	-1.30086e-63	-3.85086e-25	-100	-18.6198	-100	-100	-100	-8.19488e-09	-418.62	0	2R:4792920	18	3	0.166667	-3.7447e-06	-12.4952	15	4	0.266667	-1.0518e-08	-18.3702	Nonsyn	FBgn0033504
2R:10611464	59	4	37	4	38	2	54	5	86	2	0.0677966	0.108108	0.0526316	0.0925926	0.0232558	-3.30674e-06	-4.94159e-07	-0.00189046	-3.86259e-08	-0.00935534	-12.6195	-14.5204	-6.27188	-17.0693	-4.67648	-0.0112496	-55.1577	1.62063e-22	2R:5125167	55	4	0.0727273	-2.49121e-06	-12.9027	48	3	0.0625	-7.64501e-05	-9.47891	Syn	FBgn0263102
2R:11447606	107	12	72	8	58	6	96	11	70	6	0.11215	0.111111	0.103448	0.114583	0.0857143	-1.02357e-18	-6.65468e-13	-8.21515e-10	-2.21358e-17	-2.61588e-09	-100	-28.0383	-20.9199	-100	-19.7617	-3.43806e-09	-268.72	0	2R:5861427	62	5	0.0806452	-7.81598e-08	-16.3645	94	6	0.0638298	-1.56959e-08	-17.9699	Syn	FBgn0260499
2R:11447612	126	19	75	11	59	9	102	10	74	6	0.150794	0.146667	0.152542	0.0980392	0.0810811	-2.34525e-31	-1.2697e-18	-1.19174e-15	-3.1669e-15	-3.67482e-09	-100	-100	-34.3389	-33.3695	-19.4218	-3.67482e-09	-287.13	0							95	7	0.0736842	-3.55265e-10	-21.7582	Syn	FBgn0260499
2R:11447617	125	111	69	58	53	45	91	80	77	62	0.888	0.84058	0.849057	0.879121	0.805195	-0.00000000000000000000000000000000000000000000000000000000000000000000000000000000000000000000000000000000000000000000000000000000000000000000000000000000000000000000000000000000000000000000000000000000000000000000000000000000000000000000000000000000000000000000000000000000000000000000000000731493480920715	-1.60122e-149	-9.78026e-117	-3.39705e-209	-2.40612e-157	-100	-100	-100	-100	-100	-9.78026e-117	-500	0	2R:5861438	55	43	0.781818	-1.71998e-108	-100	83	65	0.783133	-2.37122e-163	-100	Nonsyn	FBgn0260499
2R:11450317	216	114	105	58	122	72	176	98	161	92	0.527778	0.552381	0.590164	0.556818	0.571429	-0.0000000000000000000000000000000000000000000000000000000000000000000000000000000000000000000000000000000000000000000000000000000000000000000000000000000000000000000000000000000000000000000000000000000000000000000000000000000000000000000000000000000000000988760481033059	-1.47196e-131	-5.83632e-166	-1.24519e-221	-1.11196e-209	-100	-100	-100	-100	-100	-1.47196e-131	-500	0	2R:5864141	21	12	0.571429	-1.38609e-28	-100	28	15	0.535714	-8.20324e-35	-100	3UTR	FBgn0260499
2R:11450318	217	103	105	52	123	67	177	86	162	74	0.474654	0.495238	0.544715	0.485876	0.45679	-7.14261e-223	-1.17532e-114	-3.9043e-151	-1.47049e-187	-5.79358e-159	-100	-100	-100	-100	-100	-1.17532e-114	-500	0	2R:5864142	20	14	0.7	-5.13449e-35	-100	28	15	0.535714	-8.20324e-35	-100	3UTR	FBgn0260499
2R:11450933	202	5	136	8	98	2	185	6	175	7	0.0247525	0.0588235	0.0204082	0.0324324	0.04	-2.65205e-05	-1.18983e-10	-0.012022	-8.68398e-07	-2.52656e-08	-10.5376	-22.852	-4.42702	-13.9566	-17.4938	-0.0120495	-69.2671	1.61329e-28	2R:5864720	90	2	0.0222222	-0.0102105	-4.58944	189	7	0.037037	-4.28139e-08	-16.9664	3UTR	FBgn0260499
2R:12448654	87	13	38	4	46	5	53	11	49	2	0.149425	0.105263	0.108696	0.207547	0.0408163	-7.29368e-22	-5.51558e-07	-1.69294e-08	-2.04363e-20	-0.003126	-100	-14.4105	-17.8942	-100	-5.76956	-0.00312657	-238.074	0	2R:6813473	57	6	0.105263	-7.37586e-10	-21.0276	70	11	0.157143	-5.65219e-19	-100	Nonsyn	FBgn0033739
2R:12448686	86	31	52	15	51	10	63	18	54	17	0.360465	0.288462	0.196078	0.285714	0.314815	-1.77475e-63	-9.45552e-30	-2.05286e-18	-2.52046e-35	-2.78097e-34	-100	-100	-100	-100	-100	-2.05286e-18	-500	0	2R:6813505	74	23	0.310811	-1.03935e-45	-100	72	22	0.305556	-1.35198e-43	-100	Nonsyn	FBgn0033739
2R:12448723	95	7	62	6	41	3	74	13	49	4	0.0736842	0.0967742	0.0731707	0.175676	0.0816327	-3.55265e-10	-1.2406e-09	-4.75319e-05	-7.61187e-23	-1.56008e-06	-21.7582	-20.5077	-9.95413	-100	-13.3708	-4.90936e-05	-165.591	0	2R:6813542	72	12	0.166667	-6.69618e-21	-100	85	18	0.211765	-1.1344e-32	-100	Nonsyn	FBgn0033739
2R:12448779	88	27	43	9	36	9	66	15	53	11	0.306818	0.209302	0.25	0.227273	0.207547	-3.25187e-53	-5.47866e-17	-9.24317e-18	-5.53945e-28	-2.04363e-20	-100	-100	-100	-100	-100	-6.40502e-17	-500	0	2R:6813598	64	31	0.484375	-1.40844e-68	-100	73	29	0.39726	-5.29582e-61	-100	Nonsyn	FBgn0033739
2R:12448986	58	7	34	2	33	4	48	4	39	2	0.12069	0.0588235	0.121212	0.0833333	0.0512821	-1.02041e-11	-0.00151503	-3.07811e-07	-1.43464e-06	-0.00199053	-25.3082	-6.49308	-14.9938	-13.4546	-6.22035	-0.0035073	-66.47	2.48245e-27	2R:6813805	69	8	0.115942	-4.66967e-13	-28.3925	70	4	0.0571429	-6.5647e-06	-11.9338	Nonsyn	FBgn0033739
2R:12758582	76	17	51	8	56	11	66	16	78	17	0.223684	0.156863	0.196429	0.242424	0.217949	-2.1773e-31	-3.65258e-14	-3.97388e-20	-2.95639e-30	-3.56165e-31	-100	-30.9407	-100	-100	-100	-3.65259e-14	-430.941	0	2R:7126759	49	25	0.510204	-2.32515e-56	-100	80	39	0.4875	-5.01548e-86	-100	Nonsyn	FBgn0020930
2R:12921246	625	92	256	29	285	28	302	40	507	72	0.1472	0.113281	0.0982456	0.13245	0.142012	-1.67643e-144	-3.11013e-43	-5.34669e-40	-7.25702e-62	-2.74756e-112	-100	-100	-100	-100	-100	-5.3498e-40	-500	0	2R:7268313	143	36	0.251748	-7.75954e-67	-100	138	44	0.318841	-1.37195e-86	-100	Syn	FBgn0010488
2R:12921325	574	51	291	32	287	39	339	50	498	43	0.0888502	0.109966	0.135889	0.147493	0.0863454	-3.42807e-69	-4.15871e-47	-8.04711e-61	-2.15812e-79	-4.65089e-58	-100	-100	-100	-100	-100	-4.15871e-47	-500	0	2R:7268392	102	12	0.117647	-5.62189e-19	-100	105	11	0.104762	-6.16802e-17	-36.7368	Nonsyn	FBgn0010488
2R:12921326	576	30	292	15	283	18	342	28	495	17	0.0520833	0.0513699	0.0636042	0.0818713	0.0343434	-2.34628e-34	-7.35064e-18	-8.37608e-23	-1.01683e-37	-4.02628e-17	-100	-100	-100	-100	-100	-4.76136e-17	-500	0	2R:7268393	103	3	0.0291262	-0.00073011	-7.22268	105	2	0.0190476	-0.013716	-4.29604	Nonsyn	FBgn0010488
2R:13177308	89	24	50	7	71	5	91	13	82	26	0.269663	0.14	0.0704225	0.142857	0.317073	-6.64475e-46	-3.42971e-12	-1.55304e-07	-1.35814e-21	-9.68535e-52	-100	-26.3985	-15.6779	-100	-100	-1.55308e-07	-342.076	0							53	2	0.0377358	-0.0036477	-5.61548	3UTR	FBgn0033802
2R:13517347	25	6	12	2	25	11	15	3	16	2	0.24	0.166667	0.44	0.2	0.125	-3.76859e-12	-0.000182532	-1.2475e-24	-2.0959e-06	-0.000330426	-26.3043	-8.60867	-100	-13.0755	-8.01529	-0.000515055	-156.004	0							5	3	0.6	-4.66451e-08	-16.8807	3UTR	FBgn0033848
2R:13809607	67	26	17	8	21	7	32	16	32	8	0.38806	0.470588	0.333333	0.5	0.25	-1.61799e-54	-1.46677e-18	-4.16577e-15	-2.19164e-36	-6.20633e-16	-100	-100	-33.0992	-100	-34.945	-4.78787e-15	-368.044	0	chr2R_Mrandom_476:741	22	6	0.272727	-1.59457e-12	-27.1644	23	7	0.304348	-8.75715e-15	-32.3674	Nonsyn	FBgn0261041
2R:13809962	54	25	24	6	28	17	26	14	36	10	0.462963	0.25	0.607143	0.538462	0.277778	-6.14239e-55	-2.86824e-12	-1.31961e-40	-1.26741e-32	-4.17797e-20	-100	-26.5773	-100	-100	-100	-2.86824e-12	-426.577	0	chr2R_Mrandom_476:1090	28	10	0.357143	-2.1834e-21	-100	25	6	0.24	-3.76859e-12	-26.3043	Nonsyn	FBgn0261041
2R:13810199	35	6	10	5	10	5	12	4	11	3	0.171429	0.5	0.5	0.333333	0.272727	-3.40484e-11	-3.2724e-12	-3.2724e-12	-3.82957e-09	-7.63874e-07	-24.1032	-26.4455	-26.4455	-19.3805	-14.0849	-7.67744e-07	-110.46	2.66647e-46	chr2R_Mrandom_476:1325	14	5	0.357143	-2.58528e-11	-24.3786	15	4	0.266667	-1.0518e-08	-18.3702	Nonsyn	FBgn0261041
2R:13817109	68	13	22	3	22	5	35	13	39	17	0.191176	0.136364	0.227273	0.371429	0.435897	-2.30287e-23	-7.03187e-06	-3.36294e-10	-1.14084e-27	-3.08126e-37	-100	-11.8651	-21.813	-100	-100	-7.03221e-06	-333.678	0	2R:8143165	47	15	0.319149	-1.59837e-30	-100	60	21	0.35	-3.6683e-43	-100	Nonsyn	FBgn0261041
2R:13817379	70	55	23	16	21	17	32	26	46	39	0.785714	0.695652	0.809524	0.8125	0.847826	-1.34571e-138	-9.06644e-40	-3.71876e-44	-5.73839e-67	-2.7055e-101	-100	-100	-100	-100	-100	-9.06682e-40	-500	0	2R:8143435	59	43	0.728814	-4.27308e-106	-100	118	101	0.855932	-0.0000000000000000000000000000000000000000000000000000000000000000000000000000000000000000000000000000000000000000000000000000000000000000000000000000000000000000000000000000000000000000000000000000000000000000000000000000000000000000000000000000000000000000000048553134555607	-100	Nonsyn	FBgn0261041
2R:14062651	27	6	17	7	34	13	22	4	34	11	0.222222	0.411765	0.382353	0.181818	0.323529	-6.28089e-12	-7.00822e-16	-7.18213e-28	-5.58405e-08	-7.89732e-23	-25.7935	-34.945	-100	-16.7008	-100	-5.58468e-08	-277.439	0	2R:8387354	24	9	0.375	-1.30714e-19	-100	33	18	0.545455	-1.059e-41	-100	Nonsyn	FBgn0040752
2R:14297994	156	27	69	10	86	6	104	10	94	21	0.173077	0.144928	0.0697674	0.0961538	0.223404	-1.19762e-45	-5.31545e-17	-9.16765e-09	-3.86878e-15	-2.0718e-38	-100	-100	-18.5076	-33.1815	-100	-9.16765e-09	-351.689	0	2R:8947200	72	12	0.166667	-6.69618e-21	-100	85	24	0.282353	-1.8544e-46	-100	Nonsyn	FBgn0263397
2R:14298389	147	8	81	7	121	10	108	6	160	16	0.0544218	0.0864198	0.0826446	0.0555556	0.1	-2.21595e-10	-1.14105e-10	-1.82757e-14	-3.61568e-08	-1.21014e-23	-22.2302	-22.8939	-31.6309	-17.1354	-100	-3.64926e-08	-193.89	0							96	11	0.114583	-2.21358e-17	-100	Nonsyn	FBgn0263397
2R:14355520	36	15	21	11	48	21	42	15	69	20	0.416667	0.52381	0.4375	0.357143	0.289855	-1.20466e-32	-9.93231e-26	-1.04502e-45	-2.11486e-31	-3.12708e-39	-100	-100	-100	-100	-100	-9.93233e-26	-500	0	2R:9007737	11	2	0.181818	-0.000152278	-8.78988	16	5	0.3125	-5.62492e-11	-23.6012	3UTR	FBgn0033924
2R:14740426	59	4	35	2	44	4	58	5	60	10	0.0677966	0.0571429	0.0909091	0.0862069	0.166667	-3.30674e-06	-0.00160514	-1.00626e-06	-5.56539e-08	-1.19481e-17	-12.6195	-6.43535	-13.8093	-16.7041	-100	-0.00160951	-149.568	0	2R:9393109	52	3	0.0576923	-9.7198e-05	-9.23881	65	4	0.0615385	-4.87984e-06	-12.2304	3UTR	FBgn0033958
2R:14741592	31	21	30	19	27	16	35	13	45	32	0.677419	0.633333	0.592593	0.371429	0.711111	-2.13428e-51	-9.38625e-46	-4.79142e-38	-1.14084e-27	-9.99446e-79	-100	-100	-100	-100	-100	-1.14084e-27	-500	0	2R:9394287	69	38	0.550725	-1.15655e-86	-100	136	80	0.588235	-4.79155e-184	-100	Nonsyn	FBgn0033958
2R:14742210	44	16	29	6	31	4	44	13	32	12	0.363636	0.206897	0.129032	0.295455	0.375	-1.49097e-33	-1.00504e-11	-2.37321e-07	-3.95606e-26	-1.04684e-25	-100	-25.3234	-15.2539	-100	-100	-2.37332e-07	-340.577	0	2R:9394905	49	2	0.0408163	-0.003126	-5.76956	84	7	0.0833333	-1.47981e-10	-22.6339	Nonsyn	FBgn0033958
2R:14742223	49	15	30	6	37	10	48	22	34	4	0.306122	0.2	0.27027	0.458333	0.117647	-3.34009e-30	-1.2545e-11	-5.71666e-20	-2.14794e-48	-3.48386e-07	-100	-25.1017	-100	-100	-14.87	-3.48399e-07	-339.972	0	2R:9394918	55	6	0.109091	-5.90927e-10	-21.2493	84	15	0.178571	-2.97203e-26	-100	Syn	FBgn0033958
2R:14762018	61	18	51	10	46	5	48	11	53	10	0.295082	0.196078	0.108696	0.229167	0.188679	-1.28171e-35	-2.05286e-18	-1.69294e-08	-6.1046e-21	-3.1232e-18	-100	-100	-17.8942	-100	-100	-1.69294e-08	-417.894	0	2R:9418510	72	22	0.305556	-1.35198e-43	-100	93	24	0.258065	-2.2298e-45	-100	Syn	FBgn0020767
2R:15264046	63	15	43	7	52	8	56	14	34	12	0.238095	0.162791	0.153846	0.25	0.352941	-2.53285e-28	-1.11786e-12	-4.31028e-14	-7.26907e-27	-2.53448e-25	-100	-27.5196	-30.7758	-100	-100	-1.16097e-12	-358.295	0	2R:9889430	21	8	0.380952	-1.2205e-17	-100	23	12	0.521739	-6.35635e-28	-100	Nonsyn	FBgn0265194
2R:15264051	69	15	48	6	54	7	53	8	30	9	0.217391	0.125	0.12963	0.150943	0.3	-1.16462e-27	-2.52664e-10	-6.04559e-12	-5.06901e-14	-1.41745e-18	-100	-22.099	-25.8317	-30.6121	-100	-2.5876e-10	-278.543	0	2R:9889435	18	4	0.222222	-2.34844e-08	-17.5669	20	10	0.5	-3.11157e-23	-100	Nonsyn	FBgn0265194
2R:15264096	42	14	37	8	40	12	50	14	20	8	0.333333	0.216216	0.3	0.28	0.4	-6.76582e-29	-2.2612e-15	-2.55841e-24	-1.18549e-27	-7.56669e-18	-100	-33.7411	-100	-100	-100	-2.26876e-15	-433.741	0	2R:9889480	25	16	0.64	-7.53161e-39	-100	43	31	0.72093	-1.25777e-76	-100	Nonsyn	FBgn0265194
2R:15264743	112	21	53	10	69	7	58	11	63	15	0.1875	0.188679	0.101449	0.189655	0.238095	-1.20861e-36	-3.1232e-18	-3.60307e-11	-6.05801e-20	-2.53285e-28	-100	-100	-24.0467	-100	-100	-3.60307e-11	-424.047	0	2R:9890127	31	9	0.290323	-1.99431e-18	-100	31	11	0.354839	-2.34804e-23	-100	Nonsyn	FBgn0265194
2R:15518712	100	17	59	8	56	7	56	13	88	13	0.17	0.135593	0.125	0.232143	0.147727	-3.6471e-29	-1.25695e-13	-7.89372e-12	-1.41355e-24	-8.54464e-22	-100	-29.7051	-25.565	-100	-100	-8.01942e-12	-355.27	0	2R:10134874	53	14	0.264151	-3.02456e-27	-100	51	9	0.176471	-2.92031e-16	-35.6382	Nonsyn	FBgn0019968
2R:15872366	36	16	19	12	18	10	30	12	18	7	0.444444	0.631579	0.555556	0.4	0.388889	-2.64784e-35	-2.38351e-29	-7.39197e-24	-4.02247e-26	-1.14512e-15	-100	-100	-100	-100	-34.4342	-1.14512e-15	-434.434	0	2R:10502510	32	13	0.40625	-2.69687e-28	-100	37	20	0.540541	-4.5264e-46	-100	Nonsyn	FBgn0264089
2R:19006082	202	106	150	35	85	27	161	49	145	68	0.524752	0.233333	0.317647	0.304348	0.468966	-1.12286e-235	-1.02499e-63	-1.07169e-53	-4.59817e-95	-3.00936e-147	-100	-100	-100	-100	-100	-1.07169e-53	-500	0	2R:13592752	80	28	0.35	-4.78426e-57	-100	81	34	0.419753	-2.75015e-72	-100	Nonsyn	FBgn0265356
2R:19223636	25	11	14	2	16	2	27	9	16	7	0.44	0.142857	0.125	0.333333	0.4375	-1.2475e-24	-0.000251122	-0.000330426	-4.6644e-19	-4.12852e-16	-100	-8.2897	-8.01529	-100	-35.3505	-0.000581548	-251.655	0	2R:13820107	25	16	0.64	-7.53161e-39	-100	34	20	0.588235	-3.98031e-47	-100	Syn	FBgn0263395
2R:19225658	82	12	65	2	46	2	64	3	85	10	0.146341	0.0307692	0.0434783	0.046875	0.117647	-3.55568e-20	-0.00543819	-0.00275985	-0.000180524	-4.77403e-16	-100	-5.21703	-5.89396	-8.61974	-35.3505	-0.00837857	-155.081	0	2R:13822121	65	13	0.2	-1.21115e-23	-100	66	22	0.333333	-1.38834e-44	-100	Nonsyn	FBgn0263395
2R:21145178	741	22	625	18	552	11	645	27	728	12	0.0296896	0.0288	0.0199275	0.0418605	0.0164835	-2.30031e-20	-1.03317e-16	-4.10736e-09	-1.50556e-28	-6.70713e-09	-100	-36.7368	-19.3105	-100	-18.8201	-1.08145e-08	-274.867	0	2R:15690190	314	14	0.044586	-6.48325e-16	-34.945	411	36	0.0875912	-4.12709e-49	-100	Syn	FBgn0021872
2R:21315686	186	63	103	39	120	45	152	33	124	42	0.33871	0.378641	0.375	0.217105	0.33871	-3.0396e-125	-1.76222e-80	-2.2289e-92	-5.22077e-59	-4.71518e-84	-100	-100	-100	-100	-100	-5.22077e-59	-500	0	chrU_M_4609:342	32	7	0.21875	-1.18657e-13	-29.7623	30	16	0.533333	-5.31908e-37	-100	Nonsyn	FBgn0034618
2R:21620849	50	13	26	5	45	23	32	12	42	21	0.26	0.192308	0.511111	0.375	0.5	-2.67901e-25	-8.35362e-10	-5.43376e-52	-1.04684e-25	-2.54505e-47	-100	-20.9032	-100	-100	-100	-8.35362e-10	-420.903	0	2R:16156719	32	14	0.4375	-6.12909e-31	-100	20	10	0.5	-3.11157e-23	-100	Nonsyn	FBgn0016641
2R:21621075	36	12	16	6	23	5	32	10	33	15	0.333333	0.375	0.217391	0.3125	0.454545	-5.76738e-25	-1.72619e-13	-4.2911e-10	-1.06683e-20	-2.25457e-33	-100	-29.3876	-21.5693	-100	-100	-4.29283e-10	-350.957	0	2R:16156945	20	13	0.65	-6.13161e-32	-100	22	16	0.727273	-2.7637e-40	-100	Nonsyn	FBgn0016641
2R:22391510	165	79	108	48	143	46	142	57	130	67	0.478788	0.444444	0.321678	0.401408	0.515385	-9.48972e-172	-6.07629e-103	-1.16141e-90	-1.09746e-118	-7.36904e-149	-100	-100	-100	-100	-100	-1.16141e-90	-500	0	2R:16877062	38	26	0.684211	-1.69799e-63	-100	58	33	0.568966	-3.91801e-76	-100	Nonsyn	FBgn0034723
2R:22564373	77	11	43	3	50	6	66	13	71	5	0.142857	0.0697674	0.12	0.19697	0.0704225	-1.7267e-18	-5.489e-05	-3.26245e-10	-1.50589e-23	-1.55304e-07	-100	-9.81021	-21.8434	-100	-15.6779	-5.50457e-05	-247.331	0	2R:17041633	26	7	0.269231	-2.33941e-14	-31.3849	29	10	0.344828	-3.32749e-21	-100	Nonsyn	FBgn0260866
2R:22564377	78	13	45	3	51	6	66	12	69	7	0.166667	0.0666667	0.117647	0.181818	0.101449	-1.59378e-22	-6.29565e-05	-3.69215e-10	-2.16564e-21	-3.60307e-11	-100	-9.6731	-21.7196	-100	-24.0467	-6.2957e-05	-255.439	0	2R:17041637	21	5	0.238095	-2.60226e-10	-22.0695	27	12	0.444444	-8.12212e-27	-100	Nonsyn	FBgn0260866
2R:23491269	35	5	13	2	15	4	24	6	21	8	0.142857	0.153846	0.266667	0.25	0.380952	-4.07124e-09	-0.000215483	-1.0518e-08	-2.86824e-12	-1.2205e-17	-19.3193	-8.44273	-18.3702	-26.5773	-100	-0.000215498	-172.71	0							10	2	0.2	-0.000124728	-8.98944	3UTR	FBgn0264339
2R:24512316	209	15	134	3	111	5	136	9	159	11	0.0717703	0.0223881	0.045045	0.0661765	0.0691824	-4.78247e-20	-0.00155815	-1.44611e-06	-2.82717e-12	-6.58154e-15	-100	-6.46504	-13.4466	-26.5917	-32.6593	-0.00155959	-179.163	0	2R:18858771	36	4	0.111111	-4.41326e-07	-14.6335	49	6	0.122449	-2.87507e-10	-21.9698	Nonsyn	FBgn0019886
2R:24512318	212	26	135	7	115	7	144	16	169	19	0.122642	0.0518519	0.0608696	0.111111	0.112426	-7.25303e-40	-4.1981e-09	-1.36807e-09	-2.10275e-24	-8.46216e-29	-100	-19.2886	-20.4099	-100	-100	-5.56617e-09	-339.698	0	2R:18858773	40	4	0.1	-6.81059e-07	-14.1996	51	6	0.117647	-3.69215e-10	-21.7196	Syn	FBgn0019886
2R:24882682	263	7	126	4	154	7	206	4	159	3	0.026616	0.031746	0.0454545	0.0194175	0.0188679	-4.00941e-07	-6.6515e-05	-1.04692e-08	-0.00043557	-0.00253387	-14.7295	-9.61812	-18.3748	-7.73907	-5.97927	-0.00303637	-56.4407	4.6767e-23							25	3	0.12	-1.04628e-05	-11.4677	5UTR	FBgn0085442
2R:24882751	187	31	90	4	108	7	124	6	148	8	0.165775	0.0444444	0.0648148	0.0483871	0.0540541	-1.51547e-51	-1.78132e-05	-8.79592e-10	-8.24676e-08	-2.33911e-10	-100	-10.9356	-20.8516	-16.3109	-22.1761	-1.78968e-05	-170.274	0	2R:19222534	61	13	0.213115	-4.87317e-24	-100	65	15	0.230769	-4.2872e-28	-100	5UTR	FBgn0085442
2R:24912848	55	31	26	14	19	5	38	19	20	9	0.563636	0.538462	0.263158	0.5	0.45	-2.00133e-71	-1.26741e-32	-1.49115e-10	-5.99639e-43	-1.68928e-20	-100	-100	-22.6263	-100	-100	-1.49115e-10	-422.626	0	2R:19252983	5	4	0.8	-3.90467e-11	-23.9663	6	5	0.833333	-7.83501e-14	-30.1772	Nonsyn	FBgn0085434
2R:24914689	54	15	24	1	23	6	42	10	29	2	0.277778	0.0416667	0.26087	0.238095	0.0689655	-1.82031e-29	-0.0401674	-2.15426e-12	-2.39658e-19	-0.00110232	-100	-3.23472	-26.8636	-100	-6.81089	-0.0412697	-236.909	0	2R:19254828	17	5	0.294118	-7.95753e-11	-23.2543	11	2	0.181818	-0.000152278	-8.78988	Syn	FBgn0085434
2R:24914702	49	34	19	11	18	16	35	29	23	11	0.693878	0.578947	0.888889	0.828571	0.478261	-6.01187e-83	-2.13489e-26	-5.70301e-43	-4.80631e-75	-3.79572e-25	-100	-100	-100	-100	-100	-4.00921e-25	-500	0	2R:19254841	23	21	0.913043	-1.23313e-56	-100	12	10	0.833333	-1.12515e-26	-100	Nonsyn	FBgn0085434
2R:24914794	32	24	15	12	16	13	19	12	14	9	0.75	0.8	0.8125	0.631579	0.642857	-2.3743e-60	-2.16563e-31	-4.45705e-34	-2.38351e-29	-2.03181e-22	-100	-100	-100	-100	-100	-2.03181e-22	-500	0	2R:19254933	11	7	0.636364	-1.19967e-17	-100	8	7	0.875	-2.9211e-19	-100	Nonsyn	FBgn0085434
2R:24914829	29	2	15	1	22	3	20	1	10	1	0.0689655	0.0666667	0.136364	0.05	0.1	-0.00110232	-0.0251046	-7.03187e-06	-0.0334728	-0.0167364	-6.81089	-3.69723	-11.8651	-3.41371	-4.09853	-0.0764232	-29.8854	6.61102e-12	2R:19254968	14	2	0.142857	-0.000251122	-8.2897	13	3	0.230769	-1.32073e-06	-13.5373	Nonsyn	FBgn0085434
2R:24914865	32	22	11	7	18	12	19	11	11	4	0.6875	0.636364	0.666667	0.578947	0.363636	-5.19115e-54	-1.19967e-17	-8.79492e-30	-2.13489e-26	-2.55647e-09	-100	-100	-100	-100	-19.7846	-2.55647e-09	-419.785	0	2R:19255004	8	5	0.625	-7.29231e-13	-27.9468	12	10	0.833333	-1.12515e-26	-100	Nonsyn	FBgn0085434
2R:24919093	112	10	47	18	51	13	67	17	66	6	0.0892857	0.382979	0.254902	0.253731	0.0909091	-8.28721e-15	-4.56246e-38	-3.58994e-25	-1.9479e-32	-1.82312e-09	-32.4193	-100	-100	-100	-20.1227	-1.82313e-09	-352.542	0	2R:19259240	22	5	0.227273	-3.36294e-10	-21.813	51	22	0.431373	-1.2183e-47	-100	3UTR	FBgn0085434
2R:24920153	185	5	77	8	76	2	91	11	92	7	0.027027	0.103896	0.0263158	0.120879	0.076087	-1.74137e-05	-1.16126e-12	-0.00736847	-1.19703e-17	-2.82893e-10	-10.9583	-27.4815	-4.91423	-100	-21.986	-0.00738588	-165.34	0	2R:19260296	28	4	0.142857	-1.55051e-07	-15.6795	51	4	0.0784314	-1.83515e-06	-13.2084	3UTR	FBgn0085434
2R:24995597	108	5	90	7	131	10	103	14	57	5	0.0462963	0.0777778	0.0763359	0.135922	0.0877193	-1.26298e-06	-2.4197e-10	-4.10321e-14	-8.00735e-23	-5.0927e-08	-13.582	-22.1422	-30.8233	-100	-16.7929	-1.31415e-06	-183.34	0	2R:19334735	36	4	0.111111	-4.41326e-07	-14.6335	22	3	0.136364	-7.03187e-06	-11.8651	Nonsyn	FBgn0265434
2R:24995857	99	14	95	10	116	10	103	16	76	4	0.141414	0.105263	0.0862069	0.15534	0.0526316	-4.44972e-23	-1.51841e-15	-1.18725e-14	-7.32156e-27	-9.11254e-06	-100	-34.0977	-32.064	-100	-11.6059	-9.11254e-06	-277.768	0	2R:19334995	48	13	0.270833	-1.46104e-25	-100	53	20	0.377358	-5.61369e-42	-100	Nonsyn	FBgn0265434
2R:6625845	2349	122	2028	122	1771	84	1981	117	2522	158	0.051937	0.0601578	0.0474308	0.0590611	0.0626487	-3.17339e-134	-5.28521e-142	-1.0161e-89	-2.52177e-135	-3.9805e-186	-100	-100	-100	-100	-100	-1.0161e-89	-500	0	2R:1336220	945	93	0.0984127	-5.92292e-129	-100	995	128	0.128643	-2.41232e-192	-100	3UTR	FBgn0262736
2R:6725344	148	51	64	19	72	16	95	31	86	18	0.344595	0.296875	0.222222	0.326316	0.209302	-3.57209e-102	-1.41945e-37	-1.40925e-29	-7.46213e-62	-1.4324e-32	-100	-100	-100	-100	-100	-1.41068e-29	-500	0	2R:1426698	28	10	0.357143	-2.1834e-21	-100	25	9	0.36	-2.03933e-19	-100	Nonsyn	FBgn0010482
2R:6733080	118	49	65	9	71	15	112	14	52	10	0.415254	0.138462	0.211268	0.125	0.192308	-3.51356e-103	-3.0045e-15	-1.87338e-27	-2.75682e-22	-2.53777e-18	-100	-33.441	-100	-100	-100	-3.00704e-15	-433.441	0	2R:1434800	38	7	0.184211	-4.41015e-13	-28.4498	21	4	0.190476	-4.57489e-08	-16.9001	Nonsyn	FBgn0010482
2R:6931933	30	5	22	5	19	3	21	2	22	7	0.166667	0.227273	0.157895	0.0952381	0.318182	-1.79967e-09	-3.36294e-10	-4.44126e-06	-0.000575108	-6.10086e-15	-20.1357	-21.813	-12.3246	-7.46124	-32.7295	-0.000579551	-94.464	2.19872e-39	2R:1635893	12	4	0.333333	-3.82957e-09	-19.3805	21	11	0.52381	-9.93231e-26	-100	Nonsyn	FBgn0053558
2R:6932323	59	17	32	4	47	7	43	5	41	10	0.288136	0.125	0.148936	0.116279	0.243902	-1.62379e-33	-2.70862e-07	-2.16899e-12	-1.19383e-08	-1.82875e-19	-100	-15.1217	-26.8567	-18.2435	-100	-2.82803e-07	-260.222	0	2R:1636286	22	4	0.181818	-5.58405e-08	-16.7008	25	9	0.36	-2.03933e-19	-100	Nonsyn	FBgn0053558
2R:7502188	153	11	85	5	66	2	78	9	133	10	0.0718954	0.0588235	0.030303	0.115385	0.075188	-4.2893e-15	-3.8372e-07	-0.0056024	-1.68081e-14	-4.78592e-14	-33.0732	-14.7734	-5.18736	-31.7195	-30.6707	-0.00560278	-115.424	1.89128e-48	2R:2110549	15	5	0.333333	-3.87253e-11	-23.9745	22	8	0.363636	-1.91507e-17	-100	Nonsyn	FBgn0261397
2R:7502199	110	5	70	3	55	2	61	3	108	2	0.0454545	0.0428571	0.0363636	0.0491803	0.0185185	-1.38289e-06	-0.000235417	-0.00392278	-0.000156522	-0.0144725	-13.4913	-8.35427	-5.54291	-8.76239	-4.24273	-0.0187886	-40.3936	3.06653e-16	2R:2110560	12	2	0.166667	-0.000182532	-8.60867	26	7	0.269231	-2.33941e-14	-31.3849	Nonsyn	FBgn0261397
2R:7813863	322	67	184	27	203	57	229	54	299	87	0.208075	0.146739	0.280788	0.235808	0.29097	-1.07449e-116	-1.44802e-43	-5.73982e-108	-1.11443e-97	-1.92451e-165	-100	-100	-100	-100	-100	-1.44802e-43	-500	0	2R:2428251	61	18	0.295082	-1.28171e-35	-100	88	34	0.386364	-9.74662e-71	-100	Nonsyn	FBgn0033226
2R:8885231	99	14	50	7	52	7	91	21	74	11	0.141414	0.14	0.134615	0.230769	0.148649	-4.44972e-23	-3.42971e-12	-4.58032e-12	-9.65926e-39	-1.08514e-18	-100	-26.3985	-26.1092	-100	-100	-8.01003e-12	-352.508	0	2R:3445687	42	10	0.238095	-2.39658e-19	-100	57	12	0.210526	-3.15498e-22	-100	Nonsyn	FBgn0011286
2R:8885377	68	17	50	8	54	8	79	16	75	12	0.25	0.16	0.148148	0.202532	0.16	-2.5931e-32	-3.08421e-14	-5.94174e-14	-7.30253e-29	-1.13336e-20	-100	-31.1092	-30.4545	-100	-100	-9.02595e-14	-361.564	0	2R:3445833	36	6	0.166667	-4.07995e-11	-23.9223	41	12	0.292683	-3.61148e-24	-100	Nonsyn	FBgn0011286
2R:9229804	64	20	58	22	40	16	59	9	71	21	0.3125	0.37931	0.4	0.152542	0.295775	-5.34828e-40	-4.33927e-46	-2.263e-34	-1.19174e-15	-2.47077e-41	-100	-100	-100	-34.3389	-100	-1.19174e-15	-434.339	0	2R:3781661	144	35	0.243056	-2.03703e-64	-100	181	47	0.259669	-1.7708e-87	-100	Nonsyn	FBgn0010114
2R:9229909	61	12	40	2	40	5	54	7	70	9	0.196721	0.05	0.125	0.12963	0.128571	-7.72293e-22	-0.00209308	-8.19488e-09	-6.04559e-12	-6.06658e-15	-100	-6.17016	-18.6198	-25.8317	-32.7295	-0.00209309	-183.351	0	2R:3781766	124	10	0.0806452	-2.34629e-14	-31.3849	165	10	0.0606061	-4.21666e-13	-28.4946	Nonsyn	FBgn0010114
2R:9229936	58	33	40	13	42	13	58	17	78	29	0.568966	0.325	0.309524	0.293103	0.371795	-3.91801e-76	-9.2267e-27	-1.95063e-26	-1.15774e-33	-5.81576e-60	-100	-100	-100	-100	-100	-2.8733e-26	-500	0	2R:3781793	157	67	0.426752	-1.70594e-141	-100	284	118	0.415493	-0.00000000000000000000000000000000000000000000000000000000000000000000000000000000000000000000000000000000000000000000000000000000000000000000000000000000000000000000000000000000000000000000000000000000000000000000000000000000000000000000000000000429719084018759	-100	Nonsyn	FBgn0010114
2R:9234514	134	55	72	33	71	39	100	37	95	41	0.410448	0.458333	0.549296	0.37	0.431579	-2.94589e-115	-7.58707e-72	-7.68924e-89	-5.64289e-76	-1.75102e-87	-100	-100	-100	-100	-100	-7.58763e-72	-500	0	2R:3787699	169	69	0.408284	-5.79423e-144	-100	230	111	0.482609	-0.000000000000000000000000000000000000000000000000000000000000000000000000000000000000000000000000000000000000000000000000000000000000000000000000000000000000000000000000000000000000000000000000000000000000000000000000000000000000000000000000396073792064472	-100	Nonsyn	FBgn0010114
2R:9234519	120	79	73	42	67	40	91	40	95	65	0.658333	0.575342	0.597015	0.43956	0.684211	-9.13073e-188	-8.79349e-97	-3.35837e-93	-8.4038e-86	-1.46912e-156	-100	-100	-100	-100	-100	-8.40381e-86	-500	0	2R:3787704	156	91	0.583333	-1.25758e-208	-100	217	129	0.59447	-0.0000000000000000000000000000000000000000000000000000000000000000000000000000000000000000000000000000000000000000000000000000000000000000000000000000000000000000000000000000000000000000000000000000000000000000000000000000000000000000000000000000000000000000000000000000000000000000000000000000000130127801731095	-100	Nonsyn	FBgn0010114
2R:9723563	169	10	84	2	106	4	165	4	138	7	0.0591716	0.0238095	0.0377358	0.0242424	0.0507246	-5.36134e-13	-0.00894061	-3.3902e-05	-0.000187878	-4.89198e-09	-28.2544	-4.72162	-10.2921	-8.57981	-19.1357	-0.0091624	-70.9836	2.9586e-29							35	2	0.0571429	-0.00160514	-6.43535	Syn	FBgn0259678
2R:9723564	169	36	83	7	107	6	165	12	137	16	0.213018	0.0843373	0.0560748	0.0727273	0.116788	-6.79385e-64	-1.35848e-10	-3.4197e-08	-2.13099e-16	-9.148e-25	-100	-22.7195	-17.1911	-36.0437	-100	-3.43328e-08	-275.954	0							35	5	0.142857	-4.07124e-09	-19.3193	Nonsyn	FBgn0259678
2R:9884160	317	23	148	6	154	16	158	9	232	18	0.0725552	0.0405405	0.103896	0.056962	0.0775862	-4.87444e-30	-2.35066e-07	-6.42326e-24	-1.09575e-11	-2.24204e-24	-100	-15.2634	-100	-25.237	-100	-2.35077e-07	-340.5	0	chr2R_Mrandom_345:1881	52	5	0.0961538	-3.18314e-08	-17.2628	56	7	0.125	-7.89372e-12	-25.565	Nonsyn	FBgn0033463
3L:1027109	54	7	28	2	30	3	26	5	25	5	0.12963	0.0714286	0.1	0.192308	0.2	-6.04559e-12	-0.0010274	-1.83538e-05	-8.35362e-10	-6.75657e-10	-25.8317	-6.88124	-10.9057	-20.9032	-21.1153	-0.00104575	-85.6371	1.41482e-35	chr3L_Mrandom_011:2384	11	2	0.181818	-0.000152278	-8.78988	12	3	0.25	-1.01722e-06	-13.7984	Nonsyn	FBgn0024277
3L:11038040	335	64	165	7	206	11	252	15	238	29	0.191045	0.0424242	0.0533981	0.0595238	0.121849	-6.31352e-109	-1.68556e-08	-1.14794e-13	-8.09264e-19	-3.39396e-44	-100	-17.8986	-29.7956	-100	-100	-1.68557e-08	-347.694	0	3L:10428854	76	2	0.0263158	-0.00736847	-4.91423	71	6	0.084507	-2.85326e-09	-19.6748	Nonsyn	FBgn0263776
3L:11225150	104	30	70	20	54	22	68	6	56	11	0.288462	0.285714	0.407407	0.0882353	0.196429	-5.20598e-58	-4.37093e-39	-6.06328e-47	-2.18995e-09	-3.97388e-20	-100	-100	-100	-19.9394	-100	-2.18995e-09	-419.939	0	3L:10612329	50	13	0.26	-2.67901e-25	-100	36	9	0.25	-9.24317e-18	-100	Nonsyn	FBgn0261553
3L:11225485	122	5	63	5	82	10	83	2	90	2	0.0409836	0.0793651	0.121951	0.0240964	0.0222222	-2.30344e-06	-8.47797e-08	-3.27873e-16	-0.00873648	-0.0102105	-12.9811	-16.2832	-35.6382	-4.74461	-4.58944	-0.0189493	-74.2366	1.18396e-30	3L:10612664	38	4	0.105263	-5.51558e-07	-14.4105	52	6	0.115385	-4.16776e-10	-21.5985	Nonsyn	FBgn0261553
3L:13020448	147	30	162	18	171	23	261	40	168	22	0.204082	0.111111	0.134503	0.153257	0.130952	-6.78558e-53	-2.88003e-27	-2.02523e-36	-1.44681e-64	-1.23805e-34	-100	-100	-100	-100	-100	-2.88003e-27	-500	0	3L:12400984	130	12	0.0923077	-1.14856e-17	-100	102	20	0.196078	-2.13303e-35	-100	Nonsyn	FBgn0036337
3L:13038438	28	5	39	6	13	3	31	8	38	14	0.178571	0.153846	0.230769	0.258065	0.368421	-1.24462e-09	-6.80476e-11	-1.32073e-06	-4.66167e-16	-1.2454e-29	-20.5044	-23.4108	-13.5373	-35.3505	-100	-1.32204e-06	-192.803	0	3L:12423481	21	7	0.333333	-4.16577e-15	-33.0992	18	13	0.722222	-6.79813e-33	-100	Nonsyn	FBgn0036340
3L:13929952	51	12	33	3	31	4	35	4	39	11	0.235294	0.0909091	0.129032	0.114286	0.282051	-7.1474e-23	-2.45723e-05	-2.37321e-07	-3.92814e-07	-4.59117e-22	-100	-10.6139	-15.2539	-14.7499	-100	-2.52024e-05	-240.618	0	3L:13279421	20	9	0.45	-1.68928e-20	-100	17	5	0.294118	-7.95753e-11	-23.2543	Nonsyn	FBgn0001108
3L:1498050	193	6	106	7	119	7	103	4	157	18	0.0310881	0.0660377	0.0588235	0.038835	0.11465	-1.11062e-06	-7.71017e-10	-1.73894e-09	-3.02936e-05	-1.59829e-27	-13.7106	-20.9833	-20.17	-10.4046	-100	-3.14068e-05	-165.268	0	3L:1087351	115	10	0.0869565	-1.08655e-14	-32.1518	169	12	0.0710059	-2.85132e-16	-35.6382	Syn	FBgn0028577
3L:1631054	325	6	203	12	183	17	324	29	287	13	0.0184615	0.0591133	0.0928962	0.0895062	0.0452962	-2.16701e-05	-2.61354e-15	-1.81912e-24	-3.68819e-40	-5.70913e-15	-10.7396	-33.5587	-100	-100	-32.805	-2.16701e-05	-277.103	0	chr3L_Mrandom_021:18514	193	6	0.0310881	-1.11062e-06	-13.7106	269	4	0.0148699	-0.00117386	-6.74804	3UTR	FBgn0013342
3L:1781211	259	16	214	7	246	5	258	5	245	9	0.0617761	0.0327103	0.0203252	0.0193798	0.0367347	-3.1152e-20	-9.98126e-08	-6.74526e-05	-8.43457e-05	-5.41709e-10	-100	-16.12	-9.60412	-9.38063	-21.3363	-0.000151899	-156.441	0	3L:1337630	117	10	0.0854701	-1.29624e-14	-31.9746	144	12	0.0833333	-4.04131e-17	-100	Nonsyn	FBgn0250789
3L:1781408	223	17	184	4	195	4	253	11	258	17	0.0762332	0.0217391	0.0205128	0.0434783	0.0658915	-5.66517e-23	-0.000284412	-0.000354251	-1.07819e-12	-6.97011e-22	-100	-8.16523	-7.94568	-27.5558	-100	-0.000638663	-243.667	0	3L:1337827	103	10	0.0970874	-3.5021e-15	-33.2711	123	7	0.0569106	-2.19199e-09	-19.9385	Nonsyn	FBgn0250789
3L:1782670	239	43	167	18	210	33	213	42	195	42	0.179916	0.107784	0.157143	0.197183	0.215385	-1.60241e-72	-5.09108e-27	-6.10213e-54	-1.04541e-72	-1.71187e-74	-100	-100	-100	-100	-100	-5.09108e-27	-500	0	3L:1339089	105	40	0.380952	-1.23558e-82	-100	108	35	0.324074	-1.66503e-69	-100	Nonsyn	FBgn0250789
3L:19283200	232	63	135	21	177	31	222	32	214	44	0.271552	0.155556	0.175141	0.144144	0.205607	-4.34735e-118	-8.43803e-35	-2.39244e-52	-4.51877e-51	-5.66177e-77	-100	-100	-100	-100	-100	-8.43803e-35	-500	0	3L:18585170	49	6	0.122449	-2.87507e-10	-21.9698	73	4	0.0547945	-7.76173e-06	-11.7663	3UTR	FBgn0036862
3L:19283264	176	107	93	58	137	85	167	97	183	123	0.607955	0.623656	0.620438	0.580838	0.672131	-0.0000000000000000000000000000000000000000000000000000000000000000000000000000000000000000000000000000000000000000000000000000000000000000000000000000000000000000000000000000000000000000000000000000000000000000000000000000000000000000000000000000000657289036294067	-4.01945e-136	-1.935e-198	-5.31147e-222	-0.0000000000000000000000000000000000000000000000000000000000000000000000000000000000000000000000000000000000000000000000000000000000000000000000000000000000000000000000000000000000000000000000000000000000000000000000000000000000000000000000000000000000000000000000000000000000000000000000000000316992363083632	-100	-100	-100	-100	-100	-4.01945e-136	-500	0	3L:18585234	41	13	0.317073	-1.34895e-26	-100	60	25	0.416667	-1.87632e-53	-100	Nonsyn	FBgn0036862
3L:19283265	176	31	95	21	139	23	169	23	189	32	0.176136	0.221053	0.165468	0.136095	0.169312	-1.97663e-52	-2.6555e-38	-1.24445e-38	-1.52055e-36	-1.78897e-53	-100	-100	-100	-100	-100	-1.55955e-36	-500	0	3L:18585235	43	3	0.0697674	-5.489e-05	-9.81021	60	6	0.1	-1.01322e-09	-20.7101	Syn	FBgn0036862
3L:2039918	467	225	478	187	463	209	457	153	648	236	0.481799	0.391213	0.451404	0.334792	0.364198	0	0	0	-0.0000000000000000000000000000000000000000000000000000000000000000000000000000000000000000000000000000000000000000000000000000000000000000000000000000000000000000000000000000000000000000000000000000000000000000000000000000000000000000000000000000000000000000000000000000000000000000000000000000000000011812676192413	0	-100	-100	-100	-100	-100	-0.0000000000000000000000000000000000000000000000000000000000000000000000000000000000000000000000000000000000000000000000000000000000000000000000000000000000000000000000000000000000000000000000000000000000000000000000000000000000000000000000000000000000000000000000000000000000000000000000000000000000011812676192413	-500	0	3L:1609434	117	9	0.0769231	-7.17836e-13	-27.9625	123	13	0.105691	-8.27799e-20	-100	3UTR	FBgn0086906
3L:2126093	285	66	163	22	131	12	189	33	236	38	0.231579	0.134969	0.0916031	0.174603	0.161017	-2.05259e-118	-6.12995e-35	-1.26243e-17	-1.42525e-55	-2.68568e-62	-100	-100	-100	-100	-100	-1.26243e-17	-500	0	chr3L_Mrandom_031:216	75	4	0.0533333	-8.64445e-06	-11.6586	128	17	0.132812	-3.22669e-27	-100	Nonsyn	FBgn0052311
3L:21333937	13	9	21	8	18	12	13	7	20	14	0.692308	0.380952	0.666667	0.538462	0.7	-7.2674e-23	-1.2205e-17	-8.79492e-30	-6.22005e-17	-5.13449e-35	-100	-100	-100	-36.7368	-100	-7.44055e-17	-436.737	0	3L:20673231	14	9	0.642857	-2.03181e-22	-100	35	24	0.685714	-9.37276e-59	-100	Nonsyn	FBgn0086913
3L:2925255	30	23	13	10	14	11	40	32	17	14	0.766667	0.769231	0.785714	0.8	0.823529	-2.75253e-58	-4.86824e-26	-1.03607e-28	-1.06139e-81	-9.05018e-37	-100	-100	-100	-100	-100	-4.8786e-26	-500	0	chr3L_Mrandom_040:131	17	13	0.764706	-1.89131e-33	-100	39	34	0.871795	-2.2329e-89	-100	Nonsyn	FBgn0262593
3L:2940919	80	18	32	7	35	5	50	9	36	2	0.225	0.21875	0.142857	0.18	0.0555556	-3.36654e-33	-1.18657e-13	-4.07124e-09	-2.40858e-16	-0.00169775	-100	-29.7623	-19.3193	-36.0437	-6.3793	-0.00169776	-191.505	0	3L:2480622	27	3	0.111111	-1.32726e-05	-11.2298	33	4	0.121212	-3.07811e-07	-14.9938	Nonsyn	FBgn0262593
3L:2941131	58	43	30	23	27	11	39	22	27	18	0.741379	0.766667	0.407407	0.564103	0.666667	-1.1607e-106	-2.75253e-58	-3.63777e-24	-4.05981e-51	-4.83126e-44	-100	-100	-100	-100	-100	-3.63777e-24	-500	0	3L:2480834	31	21	0.677419	-2.13428e-51	-100	26	15	0.576923	-1.69805e-35	-100	Syn	FBgn0262593
3L:2941132	60	53	30	24	26	19	39	27	28	23	0.883333	0.8	0.730769	0.692308	0.821429	-2.61014e-139	-1.34464e-61	-1.13747e-47	-4.10131e-66	-1.33308e-59	-100	-100	-100	-100	-100	-1.13747e-47	-500	0	3L:2480835	32	26	0.8125	-5.73839e-67	-100	25	20	0.8	-1.54119e-51	-100	Nonsyn	FBgn0262593
3L:2941311	90	8	37	3	32	12	75	14	61	5	0.0888889	0.0810811	0.375	0.186667	0.0819672	-4.19609e-12	-3.48193e-05	-1.04684e-25	-6.81571e-25	-7.19567e-08	-26.1969	-10.2654	-100	-100	-16.4472	-3.48912e-05	-252.909	0							12	2	0.166667	-0.000182532	-8.60867	Syn	FBgn0262593
3L:2941312	91	78	37	33	32	28	75	63	61	49	0.857143	0.891892	0.875	0.84	0.803279	-4.90529e-202	-1.53419e-87	-6.38821e-74	-2.99418e-162	-1.49333e-124	-100	-100	-100	-100	-100	-6.38821e-74	-500	0	3L:2481015	16	15	0.9375	-3.57208e-41	-100	11	8	0.727273	-1.00447e-20	-100	Nonsyn	FBgn0262593
3L:2941396	107	34	45	21	46	26	53	33	65	24	0.317757	0.466667	0.565217	0.622642	0.369231	-3.22709e-67	-1.77577e-46	-3.47214e-60	-4.58e-78	-8.50669e-50	-100	-100	-100	-100	-100	-1.77662e-46	-500	0	3L:2481099	29	16	0.551724	-2.48615e-37	-100	40	29	0.725	-6.79028e-72	-100	Nonsyn	FBgn0262593
3L:2941425	100	59	40	18	48	26	53	31	71	37	0.59	0.45	0.541667	0.584906	0.521127	-2.81111e-136	-1.1449e-39	-1.69003e-59	-3.73172e-72	-3.6204e-83	-100	-100	-100	-100	-100	-1.1449e-39	-500	0	3L:2481128	22	13	0.590909	-3.92224e-31	-100	32	21	0.65625	-6.19892e-51	-100	Syn	FBgn0262593
3L:3086223	81	7	58	4	81	5	69	5	68	9	0.0864198	0.0689655	0.0617284	0.0724638	0.132353	-1.14105e-10	-3.08667e-06	-3.01399e-07	-1.34429e-07	-4.61089e-15	-22.8939	-12.6884	-15.0148	-15.8222	-32.9991	-3.52261e-06	-99.4185	1.59698e-41	3L:2609086	59	4	0.0677966	-3.30674e-06	-12.6195	57	6	0.105263	-7.37586e-10	-21.0276	Nonsyn	FBgn0035397
3L:3371827	47	5	28	4	20	1	29	3	47	14	0.106383	0.142857	0.05	0.103448	0.297872	-1.89185e-08	-1.55051e-07	-0.0334728	-1.65391e-05	-4.33884e-28	-17.7831	-15.6795	-3.41371	-11.0098	-100	-0.0334895	-147.886	0							28	3	0.107143	-1.48468e-05	-11.1177	Nonsyn	FBgn0027616
3L:3371858	44	18	18	7	20	7	20	4	49	30	0.409091	0.388889	0.35	0.2	0.612245	-1.03304e-38	-1.14512e-15	-2.78125e-15	-3.70844e-08	-9.14009e-71	-100	-34.4342	-33.5179	-17.1101	-100	-3.70844e-08	-285.062	0	3L:2906773	16	4	0.25	-1.40053e-08	-18.0838	31	23	0.741935	-1.0649e-57	-100	Nonsyn	FBgn0027616
3L:3371901	62	21	26	5	26	10	45	11	88	40	0.33871	0.192308	0.384615	0.244444	0.454545	-8.43248e-43	-8.35362e-10	-8.86449e-22	-2.75506e-21	-1.44766e-86	-100	-20.9032	-100	-100	-100	-8.35362e-10	-420.903	0	3L:2906816	60	33	0.55	-1.96934e-75	-100	62	36	0.580645	-2.19843e-83	-100	Syn	FBgn0027616
3L:4323563	119	11	66	5	84	10	68	4	84	5	0.092437	0.0757576	0.119048	0.0588235	0.0595238	-2.55466e-16	-1.07345e-07	-4.21879e-16	-5.84633e-06	-3.61651e-07	-36.0437	-16.0472	-35.3505	-12.0497	-14.8326	-6.31533e-06	-114.324	5.66222e-48	3L:3868489	30	3	0.1	-1.83538e-05	-10.9057	35	8	0.228571	-1.38255e-15	-34.2519	3UTR	FBgn0035533
3L:4369184	118	97	49	38	53	32	86	61	95	68	0.822034	0.77551	0.603774	0.709302	0.715789	-0.000000000000000000000000000000000000000000000000000000000000000000000000000000000000000000000000000000000000000000000000000000000000000000000000000000000000000000000000000000000000000000000000000000000000000000000000000000000000000000000000000000420781363138811	-8.74971e-96	-4.29705e-75	-1.23453e-148	-5.59291e-166	-100	-100	-100	-100	-100	-4.29705e-75	-500	0	3L:3905502	30	20	0.666667	-8.64623e-49	-100	44	36	0.818182	-1.91269e-92	-100	Nonsyn	FBgn0035538
3L:4369185	118	62	49	13	53	16	88	32	96	41	0.525424	0.265306	0.301887	0.363636	0.427083	-1.33466e-138	-1.98555e-25	-5.2365e-32	-1.26578e-65	-3.05133e-87	-100	-100	-100	-100	-100	-1.98555e-25	-500	0	3L:3905503	32	10	0.3125	-1.06683e-20	-100	46	19	0.413043	-6.95869e-41	-100	Syn	FBgn0035538
3L:4369207	128	16	45	7	58	4	91	9	90	4	0.125	0.155556	0.0689655	0.0989011	0.0444444	-2.92598e-25	-1.56963e-12	-3.08667e-06	-7.08391e-14	-1.78132e-05	-100	-27.1802	-12.6884	-30.2785	-10.9356	-2.08999e-05	-181.083	0	3L:3905525	38	2	0.0526316	-0.00189046	-6.27188	69	6	0.0869565	-2.39509e-09	-19.8498	Nonsyn	FBgn0035538
3L:4369208	128	15	45	6	58	3	91	8	91	4	0.117188	0.133333	0.0517241	0.0879121	0.043956	-2.47534e-23	-1.68425e-10	-0.000134697	-4.59371e-12	-1.86074e-05	-100	-22.5045	-8.91255	-26.1063	-10.892	-0.000153304	-168.415	0	3L:3905526	35	2	0.0571429	-0.00160514	-6.43535	71	5	0.0704225	-1.55304e-07	-15.6779	Nonsyn	FBgn0035538
3L:4369213	130	14	46	8	61	2	87	10	96	7	0.107692	0.173913	0.0327869	0.114943	0.0729167	-2.43901e-21	-1.50792e-14	-0.00480426	-6.08525e-16	-3.82648e-10	-100	-31.8241	-5.34065	-35.1274	-21.6839	-0.00480426	-193.976	0	3L:3905531	35	6	0.171429	-3.40484e-11	-24.1032	67	6	0.0895522	-1.99958e-09	-20.0303	Nonsyn	FBgn0035538
3L:4369422	96	20	45	20	48	17	97	27	59	14	0.208333	0.444444	0.354167	0.278351	0.237288	-5.6001e-36	-8.90663e-44	-2.52709e-35	-7.04312e-52	-1.65755e-26	-100	-100	-100	-100	-100	-1.65755e-26	-500	0	3L:3905740	55	11	0.2	-3.1982e-20	-100	89	29	0.325843	-6.08823e-58	-100	Syn	FBgn0035538
3L:4369445	78	14	41	7	39	4	84	15	59	10	0.179487	0.170732	0.102564	0.178571	0.169492	-1.23869e-24	-7.8219e-13	-6.13773e-07	-2.97203e-26	-9.97191e-18	-100	-27.8767	-14.3036	-100	-100	-6.13773e-07	-342.18	0	3L:3905763	33	2	0.0606061	-0.00142743	-6.55259	62	11	0.177419	-1.34404e-19	-100	Nonsyn	FBgn0035538
3L:4369459	73	9	47	18	41	13	83	23	62	10	0.123288	0.382979	0.317073	0.277108	0.16129	-9.0154e-15	-4.56246e-38	-1.34895e-26	-2.27782e-44	-1.69874e-17	-32.3424	-100	-100	-100	-100	-9.03239e-15	-432.342	0	3L:3905777	26	3	0.115385	-1.18127e-05	-11.3463	41	4	0.097561	-7.53679e-07	-14.0983	Nonsyn	FBgn0035538
3L:4432486	98	62	58	38	63	39	77	55	84	48	0.632653	0.655172	0.619048	0.714286	0.571429	-5.30533e-146	-5.4666e-91	-7.7018e-92	-1.87585e-134	-3.53713e-110	-100	-100	-100	-100	-100	-6.23678e-91	-500	0	3L:3969233	59	32	0.542373	-6.47741e-73	-100	71	38	0.535211	-5.42553e-86	-100	Syn	FBgn0000038
3L:4432487	98	79	58	50	62	48	77	64	84	73	0.806122	0.862069	0.774194	0.831169	0.869048	-3.66949e-200	-2.76577e-130	-1.48578e-120	-3.51592e-164	-3.64616e-190	-100	-100	-100	-100	-100	-1.48578e-120	-500	0	3L:3969234	58	44	0.758621	-6.62769e-110	-100	72	60	0.833333	-3.7656e-154	-100	Nonsyn	FBgn0000038
3L:4433319	222	90	99	42	99	38	109	52	177	59	0.405405	0.424242	0.383838	0.477064	0.333333	-6.77557e-187	-3.56999e-89	-9.73049e-79	-1.64446e-113	-6.63791e-117	-100	-100	-100	-100	-100	-9.73049e-79	-500	0	3L:3970056	19	4	0.210526	-2.97072e-08	-17.3319	41	12	0.292683	-3.61148e-24	-100	Syn	FBgn0000038
3L:4586714	93	22	38	3	41	9	63	11	60	10	0.236559	0.0789474	0.219512	0.174603	0.166667	-8.83154e-41	-3.77566e-05	-3.41395e-17	-1.62587e-19	-1.19481e-17	-100	-10.1844	-100	-100	-100	-3.77566e-05	-410.184	0	3L:4118314	32	8	0.25	-6.20633e-16	-34.945	59	4	0.0677966	-3.30674e-06	-12.6195	Syn	FBgn0260657
3L:4586715	95	72	38	28	41	33	60	44	61	43	0.757895	0.736842	0.804878	0.733333	0.704918	-7.50992e-179	-8.31698e-70	-2.20516e-84	-9.7439e-109	-5.09425e-105	-100	-100	-100	-100	-100	-8.31698e-70	-500	0	3L:4118315	31	29	0.935484	-1.38584e-78	-100	57	43	0.754386	-3.00672e-107	-100	Nonsyn	FBgn0260657
3L:4590704	120	27	49	10	63	11	71	17	98	14	0.225	0.204082	0.174603	0.239437	0.142857	-4.88716e-49	-1.32429e-18	-1.62587e-19	-5.94694e-32	-3.82643e-23	-100	-100	-100	-100	-100	-1.48691e-18	-500	0							45	6	0.133333	-1.68425e-10	-22.5045	3UTR	FBgn0260657
3L:4590708	115	72	49	24	64	41	72	41	93	33	0.626087	0.489796	0.640625	0.569444	0.354839	-8.80412e-169	-1.38829e-53	-2.02035e-97	-3.02553e-94	-3.39565e-67	-100	-100	-100	-100	-100	-1.38829e-53	-500	0	3L:4122311	26	3	0.115385	-1.18127e-05	-11.3463	43	5	0.116279	-1.19383e-08	-18.2435	3UTR	FBgn0260657
3L:4590709	116	100	49	36	64	54	72	57	94	53	0.862069	0.734694	0.84375	0.791667	0.56383	-0.000000000000000000000000000000000000000000000000000000000000000000000000000000000000000000000000000000000000000000000000000000000000000000000000000000000000000000000000000000000000000000000000000000000000000000000000000000000000000000000000000000000000000000361694356187159	-2.81095e-89	-1.70347e-139	-6.02658e-144	-4.85972e-121	-100	-100	-100	-100	-100	-2.81095e-89	-500	0	3L:4122312	25	4	0.16	-9.61797e-08	-16.157	43	4	0.0930233	-9.16001e-07	-13.9032	3UTR	FBgn0260657
3L:4591116	89	51	38	22	38	24	43	23	79	51	0.573034	0.578947	0.631579	0.534884	0.64557	-4.67389e-117	-1.77249e-51	-2.16177e-57	-1.27195e-52	-4.41704e-121	-100	-100	-100	-100	-100	-1.89969e-51	-500	0	3L:4122716	27	5	0.185185	-1.02379e-09	-20.6998	27	4	0.148148	-1.33079e-07	-15.8323	3UTR	FBgn0260657
3L:4591179	99	22	42	5	53	5	57	10	77	14	0.222222	0.119048	0.0943396	0.175439	0.181818	-4.13398e-40	-1.05648e-08	-3.50983e-08	-6.87474e-18	-1.01795e-24	-100	-18.3657	-17.1651	-100	-100	-4.56631e-08	-335.531	0							16	3	0.1875	-2.57634e-06	-12.8691	3UTR	FBgn0260657
3L:4591222	134	16	53	7	69	3	71	14	98	5	0.119403	0.132075	0.0434783	0.197183	0.0510204	-6.31389e-25	-5.26961e-12	-0.000225608	-2.94467e-25	-7.80215e-07	-100	-25.9691	-8.39683	-100	-14.0637	-0.000226388	-248.43	0	3L:4122822	47	6	0.12766	-2.21398e-10	-22.2311	38	3	0.0789474	-3.77566e-05	-10.1844	3UTR	FBgn0260657
3L:4591259	100	9	40	3	58	2	70	6	83	8	0.09	0.075	0.0344828	0.0857143	0.0963855	-1.69617e-13	-4.4109e-05	-0.00435303	-2.61588e-09	-2.15747e-12	-29.4051	-10.0289	-5.43906	-19.7617	-26.8621	-0.00439714	-91.4967	4.20051e-38	3L:4122859	33	4	0.121212	-3.07811e-07	-14.9938	31	5	0.16129	-2.14278e-09	-19.9612	3UTR	FBgn0260657
3L:6949680	1231	88	600	50	616	30	801	90	1120	70	0.0714866	0.0833333	0.0487013	0.11236	0.0625	-1.3172e-109	-1.92951e-66	-1.73399e-33	-3.04521e-130	-1.94548e-83	-100	-100	-100	-100	-100	-1.73399e-33	-500	0	3L:6416401	195	17	0.0871795	-5.51634e-24	-100	242	19	0.0785124	-9.57538e-26	-100	3UTR	FBgn0035720
3L:6949683	1255	39	616	43	630	30	821	46	1147	37	0.0310757	0.0698052	0.047619	0.0560292	0.0322581	-1.33629e-35	-5.17553e-54	-3.38098e-33	-3.03323e-53	-1.93743e-34	-100	-100	-100	-100	-100	-3.58809e-33	-500	0							229	8	0.0349345	-7.30109e-09	-18.7352	3UTR	FBgn0035720
3L:6949688	1304	138	632	69	645	52	864	110	1177	99	0.105828	0.109177	0.0806202	0.127315	0.0841121	-5.98441e-195	-2.22192e-99	-2.89466e-68	-4.85205e-165	-3.35536e-130	-100	-100	-100	-100	-100	-2.89466e-68	-500	0	3L:6416409	175	19	0.108571	-1.68834e-28	-100	215	35	0.162791	-1.0902e-57	-100	3UTR	FBgn0035720
3L:6949690	1326	149	632	83	647	59	884	148	1196	103	0.112368	0.131329	0.0911901	0.167421	0.0861204	-2.21707e-214	-3.59363e-126	-1.86633e-80	-0.00000000000000000000000000000000000000000000000000000000000000000000000000000000000000000000000000000000000000000000000000000000000000000000000000000000000000000000000000000000000000000000000000000000000000000000000000000000000000000000000327476277420205	-1.81615e-136	-100	-100	-100	-100	-100	-1.86633e-80	-500	0	3L:6416411	169	20	0.118343	-1.06236e-30	-100	205	37	0.180488	-1.08719e-62	-100	3UTR	FBgn0035720
3L:6950090	1116	15	719	5	601	10	923	9	1195	17	0.0134409	0.0069541	0.0166389	0.00975081	0.0142259	-1.44345e-09	-0.00777588	-1.09728e-07	-3.36014e-05	-5.06362e-11	-20.3562	-4.86061	-16.0253	-10.301	-23.7064	-0.00780959	-75.2494	4.3625e-31							112	5	0.0446429	-1.51159e-06	-13.4024	3UTR	FBgn0035720
3L:6950103	1138	48	740	38	607	23	957	62	1228	51	0.0421793	0.0513514	0.0378913	0.0647858	0.0415309	-1.27901e-49	-7.60226e-43	-1.40275e-23	-4.42531e-75	-2.82326e-52	-100	-100	-100	-100	-100	-1.40275e-23	-500	0	3L:6416825	72	5	0.0694444	-1.66662e-07	-15.6073	133	5	0.037594	-3.5174e-06	-12.5578	3UTR	FBgn0035720
3L:6950110	1122	113	723	55	602	42	929	80	1215	126	0.100713	0.0760719	0.0697674	0.0861141	0.103704	-1.86591e-157	-1.09212e-70	-8.72031e-53	-2.088e-106	-5.18474e-177	-100	-100	-100	-100	-100	-8.72031e-53	-500	0	3L:6416832	84	6	0.0714286	-7.94878e-09	-18.6502	154	17	0.11039	-8.72647e-26	-100	3UTR	FBgn0035720
3L:6950112	1129	223	714	121	600	98	925	130	1212	196	0.19752	0.169468	0.163333	0.140541	0.161716	0	-1.9646e-197	-1.45572e-158	-1.28403e-200	-0.0000000000000000000000000000000000000000000000000000000000000000000000000000000000000000000000000000000000000000000000000000000000000000000000000000000000000000000000000000000000000000000000000000000000000000000000000000000000000000000000000000000000000000000000000000000000000000000000000000000000000000000000000277796880722618	-100	-100	-100	-100	-100	-1.45572e-158	-500	0	3L:6416834	89	7	0.0786517	-2.23476e-10	-22.2217	152	29	0.190789	-2.99217e-50	-100	3UTR	FBgn0035720
3L:6950168	1147	57	663	18	558	13	796	30	1080	15	0.0496949	0.0271493	0.0232975	0.0376884	0.0138889	-1.32599e-62	-2.85556e-16	-2.43607e-11	-3.34147e-30	-9.30617e-10	-100	-35.6382	-24.438	-100	-20.7952	-9.54978e-10	-280.871	0	3L:6416890	277	4	0.0144404	-0.00130695	-6.64071	413	15	0.0363196	-1.22928e-15	-34.3389	3UTR	FBgn0035720
3L:6954754	950	154	543	61	445	70	630	137	690	79	0.162105	0.112339	0.157303	0.21746	0.114493	-0.000000000000000000000000000000000000000000000000000000000000000000000000000000000000000000000000000000000000000000000000000000000000000000000000000000000000000000000000000000000000000000000000000000000000000000000000000000000000000000000000000000155216990941677	-7.4578e-89	-1.50944e-112	-0.0000000000000000000000000000000000000000000000000000000000000000000000000000000000000000000000000000000000000000000000000000000000000000000000000000000000000000000000000000000000000000000000000000000000000000000000000000000000000000000000126479325822667	-3.17891e-115	-100	-100	-100	-100	-100	-7.4578e-89	-500	0	3L:6421467	143	56	0.391608	-7.12645e-116	-100	177	70	0.39548	-8.54255e-145	-100	Nonsyn	FBgn0035720
3L:7928680	62	14	46	8	43	10	47	8	38	14	0.225806	0.173913	0.232558	0.170213	0.368421	-3.6075e-26	-1.50792e-14	-3.11808e-19	-1.81454e-14	-1.2454e-29	-100	-31.8241	-100	-31.6431	-100	-3.32249e-14	-363.467	0	3L:7395312	44	25	0.568182	-5.22458e-58	-100	47	30	0.638298	-1.33336e-71	-100	Nonsyn	FBgn0024187
3L:8740020	559	57	269	17	226	5	411	37	383	31	0.101968	0.063197	0.0221239	0.0900243	0.0809399	-1.20294e-80	-1.4247e-21	-4.52143e-05	-7.00297e-51	-1.98045e-41	-100	-100	-10.0041	-100	-100	-4.52143e-05	-410.004	0	3L:8176650	251	4	0.0159363	-0.000909608	-7.00295	257	9	0.0350195	-8.23945e-10	-20.9169	Nonsyn	FBgn0003149
3L:8740095	431	81	214	21	209	14	322	28	288	25	0.187935	0.0981308	0.0669856	0.0869565	0.0868056	-9.46082e-137	-2.21455e-30	-2.19954e-18	-1.80692e-38	-1.68693e-34	-100	-100	-100	-100	-100	-2.19954e-18	-500	0	3L:8176725	162	21	0.12963	-4.94992e-33	-100	187	33	0.176471	-9.73054e-56	-100	Nonsyn	FBgn0003149
3L:8740233	484	23	285	5	248	3	434	15	330	12	0.0475207	0.0175439	0.0120968	0.0345622	0.0363636	-8.3812e-26	-0.000134165	-0.00870124	-2.53479e-15	-8.32727e-13	-100	-8.9165	-4.74864	-33.6013	-27.814	-0.00883541	-175.08	0	3L:8176863	245	8	0.0326531	-1.23391e-08	-18.2105	247	8	0.0323887	-1.31418e-08	-18.1475	Nonsyn	FBgn0003149
3L:9635162	64	15	65	19	28	5	50	19	50	14	0.234375	0.292308	0.178571	0.38	0.28	-3.30302e-28	-2.00255e-37	-1.24462e-09	-5.06095e-40	-1.18549e-27	-100	-100	-20.5044	-100	-100	-1.24462e-09	-420.504	0	3L:9003160	32	17	0.53125	-3.45452e-39	-100	30	13	0.433333	-9.3266e-29	-100	Nonsyn	FBgn0016081
3L:9668976	49	5	28	1	24	2	29	7	24	2	0.102041	0.0357143	0.0833333	0.241379	0.0833333	-2.34527e-08	-0.0468619	-0.000753405	-5.52645e-14	-0.000753405	-17.5683	-3.08389	-7.19128	-30.5262	-7.19128	-0.0483688	-65.5609	6.06065e-27	3L:9039473	11	4	0.363636	-2.55647e-09	-19.7846	15	4	0.266667	-1.0518e-08	-18.3702	Nonsyn	FBgn0016081
3L:9833291	1538	235	1102	226	1443	329	1876	362	1250	178	0.152796	0.205082	0.227997	0.192964	0.1424	0	0	0	0	-0.0000000000000000000000000000000000000000000000000000000000000000000000000000000000000000000000000000000000000000000000000000000000000000000000000000000000000000000000000000000000000000000000000000000000000000000000000000000000000000000000000000000000000000000000000000000000473343951918561	-100	-100	-100	-100	-100	-0.0000000000000000000000000000000000000000000000000000000000000000000000000000000000000000000000000000000000000000000000000000000000000000000000000000000000000000000000000000000000000000000000000000000000000000000000000000000000000000000000000000000000000000000000000000000000473343951918561	-500	0	3L:9210154	365	21	0.0575342	-1.9764e-25	-100	570	43	0.0754386	-1.751e-55	-100	3UTR	FBgn0264489
3L:9833294	1573	586	1140	448	1447	447	1891	570	1266	414	0.372537	0.392982	0.308915	0.301428	0.327014	0	0	0	0	0	-100	-100	-100	-100	-100	0	-500	0	3L:9210157	333	80	0.24024	-1.34298e-144	-100	552	131	0.237319	-8.20996e-235	-100	3UTR	FBgn0264489
3L:9833300	1622	1028	1149	740	1443	796	1887	987	1295	749	0.633785	0.644038	0.551629	0.523052	0.578378	0	0	0	0	0	-100	-100	-100	-100	-100	0	-500	0	3L:9210163	250	155	0.62	0	-100	437	301	0.688787	0	-100	3UTR	FBgn0264489
3L:9833301	1587	1195	1133	917	1420	1100	1866	1400	1282	882	0.752993	0.809356	0.774648	0.750268	0.687988	0	0	0	0	0	-100	-100	-100	-100	-100	0	-500	0	3L:9210164	246	185	0.752033	0	-100	425	345	0.811765	0	-100	3UTR	FBgn0264489
3L:9833306	1601	109	1135	84	1458	64	1927	96	1316	71	0.0680824	0.0740088	0.0438957	0.0498184	0.0539514	-5.62613e-133	-5.4161e-106	-1.1519e-66	-2.67256e-104	-4.61765e-80	-100	-100	-100	-100	-100	-1.1519e-66	-500	0	3L:9210169	280	15	0.0535714	-3.92814e-18	-100	490	26	0.0530612	-3.3688e-30	-100	3UTR	FBgn0264489
3L:9833364	1755	168	1139	117	1605	209	2001	198	1461	151	0.0957265	0.102722	0.130218	0.0989505	0.103354	-2.60773e-229	-5.29011e-164	-0.0000000000000000000000000000000000000000000000000000000000000000000000000000000000000000000000000000000000000000000000000000000000000000000000000000000000000000000000000000000000000000000000000000000000000000000000000000000000000000000000000000000000000000000000000000000000000000000000000000000000000000000000000558984933869377	-0.00000000000000000000000000000000000000000000000000000000000000000000000000000000000000000000000000000000000000000000000000000000000000000000000000000000000000000000000000000000000000000000000000000000000000000000000000000000000000000000000000000000000000000000000000000000758107214029802	-1.62247e-211	-100	-100	-100	-100	-100	-5.29011e-164	-500	0	3L:9210225	308	27	0.0876623	-2.99435e-37	-100	399	35	0.0877193	-8.14644e-48	-100	3UTR	FBgn0264489
3L:9833369	1721	1486	1101	969	1546	1309	1918	1650	1423	1226	0.863451	0.880109	0.846701	0.860271	0.86156	0	0	0	0	0	-100	-100	-100	-100	-100	0	-500	0	3L:9210230	286	246	0.86014	0	-100	378	329	0.87037	0	-100	3UTR	FBgn0264489
3L:9833370	1741	261	1115	149	1569	143	1948	173	1433	264	0.149914	0.133632	0.0911409	0.088809	0.184229	0	-3.45248e-226	-2.46117e-192	-2.88474e-230	0	-100	-100	-100	-100	-100	-2.46117e-192	-500	0	3L:9210231	319	66	0.206897	-8.45892e-115	-100	413	101	0.244552	-5.78859e-183	-100	3UTR	FBgn0264489
3L:9833459	1781	865	1074	431	1393	648	1731	751	1460	697	0.485682	0.401304	0.465183	0.433853	0.477397	0	0	0	0	0	-100	-100	-100	-100	-100	0	-500	0	3L:9210317	259	72	0.277992	-1.47298e-135	-100	357	135	0.378151	-0.000000000000000000000000000000000000000000000000000000000000000000000000000000000000000000000000000000000000000000000000000000000000000000000000000000000000000000000000000000000000000000000000000000000000000000000000000000000000000000000000000000000000000000000000000000000275977094640091	-100	3UTR	FBgn0264489
3L:9833484	1759	357	1152	215	1390	262	1795	332	1497	334	0.202956	0.186632	0.188489	0.184958	0.223113	0	0	0	0	0	-100	-100	-100	-100	-100	0	-500	0	3L:9210342	286	34	0.118881	-3.74368e-51	-100	403	75	0.186104	-2.09635e-126	-100	3UTR	FBgn0264489
3L:9833487	1791	131	1161	84	1439	151	1842	147	1526	161	0.0731435	0.0723514	0.104934	0.0798046	0.105505	-1.46397e-163	-3.7383e-105	-1.49874e-212	-5.7754e-189	-6.85159e-227	-100	-100	-100	-100	-100	-3.7383e-105	-500	0	3L:9210345	305	16	0.052459	-4.2617e-19	-100	413	32	0.0774818	-4.28521e-42	-100	3UTR	FBgn0264489
3L:9867339	131	46	66	13	81	8	84	17	103	31	0.351145	0.19697	0.0987654	0.202381	0.300971	-8.8894e-93	-1.50589e-23	-1.76456e-12	-1.43702e-30	-1.46324e-60	-100	-100	-27.0631	-100	-100	-1.76456e-12	-427.063	0	3L:9244213	110	35	0.318182	-3.58539e-69	-100	105	43	0.409524	-2.05472e-90	-100	Nonsyn	FBgn0027567
3L:9892134	31	8	29	8	22	6	31	21	30	8	0.258065	0.275862	0.272727	0.677419	0.266667	-4.66167e-16	-2.5439e-16	-1.59457e-12	-2.13428e-51	-3.46381e-16	-35.3505	-36.0437	-27.1644	-100	-35.6382	-1.59563e-12	-234.197	0	3L:9269076	22	4	0.181818	-5.58405e-08	-16.7008	29	9	0.310345	-9.93711e-19	-100	Nonsyn	FBgn0025866
3R:11753304	769	13	309	7	449	3	598	16	719	10	0.0169051	0.0226537	0.00668151	0.0267559	0.0139082	-1.18235e-09	-1.17297e-06	-0.0413195	-1.56314e-14	-5.58436e-07	-20.5558	-13.656	-3.20701	-31.788	-14.3981	-0.0413212	-83.6049	1.06489e-34	3R:13816426	478	3	0.00627615	-0.0483315	-3.05374	554	5	0.00902527	-0.00262366	-5.9445	Nonsyn	FBgn0017581
3R:11753316	727	21	283	3	412	3	564	25	663	25	0.0288858	0.0106007	0.00728155	0.0443262	0.0377074	-2.86605e-19	-0.0124281	-0.0332278	-3.65535e-27	-1.92818e-25	-100	-4.394	-3.42094	-100	-100	-0.0456559	-307.815	0	3R:13816414	403	10	0.0248139	-2.62057e-09	-19.7599	479	17	0.0354906	-2.33991e-17	-100	Nonsyn	FBgn0017581
3R:11801192	149	12	98	3	89	7	129	10	129	5	0.0805369	0.0306122	0.0786517	0.0775194	0.0387597	-6.13915e-17	-0.0006318	-2.23476e-10	-3.5091e-14	-3.02891e-06	-36.7368	-7.36725	-22.2217	-30.9811	-12.7073	-0.000634829	-110.014	4.14635e-46	3R:13764698	40	10	0.25	-1.38482e-19	-100	50	15	0.3	-4.76408e-30	-100	Nonsyn	FBgn0051116
3R:15296683	2756	898	1187	328	1074	183	1627	402	2003	467	0.325835	0.276327	0.170391	0.247081	0.23315	0	0	-0.000000000000000000000000000000000000000000000000000000000000000000000000000000000000000000000000000000000000000000000000000000000000000000000000000000000000000000000000000000000000000000000000000000000000000000000000000000000000000000000000000000000000000000000000000000000000000000000000000000000455671482784168	0	0	-100	-100	-100	-100	-100	-0.000000000000000000000000000000000000000000000000000000000000000000000000000000000000000000000000000000000000000000000000000000000000000000000000000000000000000000000000000000000000000000000000000000000000000000000000000000000000000000000000000000000000000000000000000000000000000000000000000000000455671482784168	-500	0	3R:10343845	1023	338	0.330401	0	-100	902	274	0.303769	0	-100	Nonsyn	FBgn0003721
3R:15296695	2877	882	1200	310	1097	175	1671	407	2093	464	0.306569	0.258333	0.159526	0.243567	0.221691	0	0	-0.00000000000000000000000000000000000000000000000000000000000000000000000000000000000000000000000000000000000000000000000000000000000000000000000000000000000000000000000000000000000000000000000000000000000000000000000000000000000000000000000000000000000000000000000000000000000000104949531889457	0	0	-100	-100	-100	-100	-100	-0.00000000000000000000000000000000000000000000000000000000000000000000000000000000000000000000000000000000000000000000000000000000000000000000000000000000000000000000000000000000000000000000000000000000000000000000000000000000000000000000000000000000000000000000000000000000000000104949531889457	-500	0	3R:10343833	874	275	0.314645	0	-100	755	214	0.283444	0	-100	Nonsyn	FBgn0003721
3R:15399446	43	33	20	6	17	10	25	12	33	20	0.767442	0.3	0.588235	0.48	0.606061	-4.41067e-83	-8.30725e-13	-3.29032e-24	-2.43721e-27	-1.64157e-47	-100	-27.8164	-100	-100	-100	-8.30725e-13	-427.816	0	3R:10246525	44	28	0.636364	-7.26069e-67	-100	42	33	0.785714	-1.0274e-83	-100	Nonsyn	FBgn0262483
3R:16096665	24	1	21	3	17	3	32	3	32	10	0.0416667	0.142857	0.176471	0.09375	0.3125	-0.0401674	-6.08059e-06	-3.1245e-06	-2.23664e-05	-1.06683e-20	-3.23472	-12.0104	-12.6762	-10.708	-100	-0.0401989	-138.629	0	3R:9554341	20	3	0.15	-5.21847e-06	-12.1633	19	4	0.210526	-2.97072e-08	-17.3319	Nonsyn	FBgn0026059
3R:16096668	26	7	19	7	17	3	32	8	33	12	0.269231	0.368421	0.176471	0.25	0.363636	-2.33941e-14	-1.81046e-15	-3.1245e-06	-6.20633e-16	-1.64249e-25	-31.3849	-33.9642	-12.6762	-34.945	-100	-3.1245e-06	-212.97	0	3R:9554338	20	13	0.65	-6.13161e-32	-100	16	11	0.6875	-1.23948e-27	-100	Nonsyn	FBgn0026059
3R:17544578	126	23	94	11	82	3	85	7	130	25	0.18254	0.117021	0.0365854	0.0823529	0.192308	-1.07406e-39	-1.73832e-17	-0.000375232	-1.61026e-10	-1.24497e-43	-100	-100	-7.88815	-22.5495	-100	-0.000375232	-330.438	0	3R:8102466	82	3	0.0365854	-0.000375232	-7.88815	69	2	0.0289855	-0.00610864	-5.1011	Syn	FBgn0025571
3R:17881419	42	28	21	17	18	11	20	16	26	20	0.666667	0.809524	0.611111	0.8	0.769231	-9.23998e-68	-3.71876e-44	-9.00281e-27	-1.80027e-41	-6.66784e-51	-100	-100	-100	-100	-100	-9.00281e-27	-500	0	3R:7782362	19	16	0.842105	-3.60622e-42	-100	44	36	0.818182	-1.91269e-92	-100	Nonsyn	FBgn0053547
3R:17881420	42	23	21	16	18	10	20	13	28	15	0.547619	0.761905	0.555556	0.65	0.535714	-5.92554e-53	-7.54925e-41	-7.39197e-24	-6.13161e-32	-8.20324e-35	-100	-100	-100	-100	-100	-7.39197e-24	-500	0	3R:7782361	19	14	0.736842	-1.54275e-35	-100	44	36	0.818182	-1.91269e-92	-100	Syn	FBgn0053547
3R:18907574	236	10	139	14	170	13	159	17	227	10	0.0423729	0.100719	0.0764706	0.106918	0.0440529	-1.4767e-11	-6.44501e-21	-6.22605e-18	-1.53564e-25	-1.0069e-11	-24.9386	-100	-100	-100	-25.3216	-2.4836e-11	-350.26	0	3R:6741169	69	7	0.101449	-3.60307e-11	-24.0467	161	9	0.0559006	-1.29773e-11	-25.0678	Nonsyn	FBgn0038659
3R:18907675	247	98	136	54	158	61	232	95	274	81	0.396761	0.397059	0.386076	0.409483	0.29562	-3.4826e-202	-3.33152e-112	-1.35255e-125	-1.04603e-197	-8.21686e-155	-100	-100	-100	-100	-100	-3.33152e-112	-500	0	3R:6741068	62	39	0.629032	-2.93881e-92	-100	169	98	0.579882	-3.61827e-224	-100	Nonsyn	FBgn0038659
3R:18907676	252	23	138	6	160	19	233	21	282	9	0.0912698	0.0434783	0.11875	0.0901288	0.0319149	-2.22089e-32	-1.55533e-07	-2.85351e-29	-1.39617e-29	-1.85339e-09	-100	-15.6764	-100	-100	-20.1063	-1.57387e-07	-335.783	0	3R:6741067	64	6	0.09375	-1.50871e-09	-20.312	172	15	0.0872093	-2.43266e-21	-100	Nonsyn	FBgn0038659
3R:18907799	156	40	95	33	88	23	129	45	155	35	0.25641	0.347368	0.261364	0.348837	0.225806	-1.90915e-74	-7.99175e-67	-1.07172e-43	-1.22257e-90	-3.72648e-63	-100	-100	-100	-100	-100	-1.07172e-43	-500	0	3R:6740944	114	32	0.280702	-2.48894e-61	-100	210	51	0.242857	-4.36015e-93	-100	Nonsyn	FBgn0038659
3R:18970692	160	26	75	12	119	14	132	30	108	9	0.1625	0.16	0.117647	0.227273	0.0833333	-3.0223e-43	-1.13336e-20	-6.71121e-22	-1.85857e-54	-3.44598e-13	-100	-100	-100	-100	-28.6964	-3.44598e-13	-428.696	0	chrU_M_3334:207	41	5	0.121951	-9.32007e-09	-18.4911	53	10	0.188679	-3.1232e-18	-100	Nonsyn	FBgn0261262
3R:18971312	203	150	79	61	147	114	156	128	89	53	0.738916	0.772152	0.77551	0.820513	0.595506	0	-1.11724e-152	-0.0000000000000000000000000000000000000000000000000000000000000000000000000000000000000000000000000000000000000000000000000000000000000000000000000000000000000000000000000000000000000000000000000000000000000000000000000000000000000000000000000000000000000000000000000000000000000000000211599295313202	0	-6.68944e-123	-100	-100	-100	-100	-100	-6.68944e-123	-500	0	chr3R_Mrandom_206:319	34	10	0.294118	-2.16187e-20	-100	51	20	0.392157	-2.15783e-42	-100	Nonsyn	FBgn0261262
3R:19231096	63	3	35	3	36	7	53	11	71	10	0.047619	0.0857143	0.194444	0.207547	0.140845	-0.000172276	-2.94032e-05	-2.92564e-13	-2.04363e-20	-7.19606e-17	-8.6665	-10.4344	-28.8602	-100	-36.7368	-0.000201679	-184.698	0	3R:6424861	53	6	0.113208	-4.69309e-10	-21.4798	57	9	0.157895	-8.55805e-16	-34.6574	Nonsyn	FBgn0038693
3R:19231097	62	20	34	12	36	10	52	20	67	27	0.322581	0.352941	0.277778	0.384615	0.402985	-2.51767e-40	-2.53448e-25	-4.17797e-20	-3.50089e-42	-4.11486e-57	-100	-100	-100	-100	-100	-4.17799e-20	-500	0	3R:6424860	55	10	0.181818	-4.67057e-18	-100	59	15	0.254237	-8.32587e-29	-100	Nonsyn	FBgn0038693
3R:19753764	43	25	33	19	27	18	43	26	43	30	0.581395	0.575758	0.666667	0.604651	0.697674	-2.2597e-58	-1.40021e-44	-4.83126e-44	-2.62017e-61	-1.79072e-73	-100	-100	-100	-100	-100	-6.23147e-44	-500	0							8	6	0.75	-6.10527e-16	-35.1274	Nonsyn	FBgn0024963
3R:19763634	84	44	52	21	51	25	73	29	68	23	0.52381	0.403846	0.490196	0.39726	0.338235	-9.56886e-99	-8.93411e-45	-9.09244e-56	-5.29582e-61	-1.02019e-46	-100	-100	-100	-100	-100	-9.03613e-45	-500	0	3R:5895336	8	5	0.625	-7.29231e-13	-27.9468	9	5	0.555556	-1.63848e-12	-27.1373	Nonsyn	FBgn0024963
3R:20964328	805	160	592	69	720	79	618	94	596	106	0.198758	0.116554	0.109722	0.152104	0.177852	-0.0000000000000000000000000000000000000000000000000000000000000000000000000000000000000000000000000000000000000000000000000000000000000000000000000000000000000000000000000000000000000000000000000000000000000000000000000000000000000000000000000000000000000000000000000000000140966476071447	-1.9874e-101	-1.06731e-113	-4.90109e-149	-1.30484e-175	-100	-100	-100	-100	-100	-1.9874e-101	-500	0	3R:4666776	688	175	0.25436	-0.000000000000000000000000000000000000000000000000000000000000000000000000000000000000000000000000000000000000000000000000000000000000000000000000000000000000000000000000000000000000000000000000000000000000000000000000000000000000000000000000000000000000000000000000000000000000000000000000000000000000000000000000000000488003460366774	-100	713	185	0.259467	0	-100	Nonsyn	FBgn0002921
3R:20965039	1098	217	704	88	798	79	847	175	746	114	0.197632	0.125	0.0989975	0.206612	0.152815	0	-1.14768e-131	-4.97223e-110	-0.000000000000000000000000000000000000000000000000000000000000000000000000000000000000000000000000000000000000000000000000000000000000000000000000000000000000000000000000000000000000000000000000000000000000000000000000000000000000000000000000000000000000000000000000000000000000000000000000000000000000326966129849336	-1.35416e-180	-100	-100	-100	-100	-100	-4.97223e-110	-500	0	3R:4666065	581	174	0.299484	0	-100	643	171	0.265941	-0.00000000000000000000000000000000000000000000000000000000000000000000000000000000000000000000000000000000000000000000000000000000000000000000000000000000000000000000000000000000000000000000000000000000000000000000000000000000000000000000000000000000000000000000000000000000000000000000000000000000000000000000000000135218348377011	-100	Nonsyn	FBgn0002921
3R:20978916	19	3	14	1	21	1	19	2	21	2	0.157895	0.0714286	0.047619	0.105263	0.0952381	-4.44126e-06	-0.023431	-0.0351465	-0.00046932	-0.000575108	-12.3246	-3.76539	-3.36575	-7.66446	-7.46124	-0.0596263	-34.5814	8.33682e-14	chr3R_Mrandom_223:899	13	4	0.307692	-5.52421e-09	-19.0141	14	3	0.214286	-1.67883e-06	-13.2974	5UTR	FBgn0013995
3R:20993616	101	11	81	3	80	7	86	4	113	21	0.108911	0.037037	0.0875	0.0465116	0.185841	-3.95902e-17	-0.000361953	-1.04397e-10	-1.48832e-05	-1.48212e-36	-100	-7.92418	-22.9828	-11.1153	-100	-0.000376836	-242.022	0	3R:4639596	58	12	0.206897	-3.97188e-22	-100	62	13	0.209677	-6.15648e-24	-100	Nonsyn	FBgn0013995
3R:20993721	137	8	92	4	94	3	116	2	132	6	0.0583942	0.0434783	0.0319149	0.0172414	0.0454545	-1.26174e-10	-1.94273e-05	-0.000559573	-0.016578	-1.19539e-07	-22.7934	-10.8488	-7.48862	-4.10796	-15.9396	-0.0171571	-61.1784	4.50068e-25	3R:4639491	42	2	0.047619	-0.00230556	-6.07358	33	3	0.0909091	-2.45723e-05	-10.6139	Nonsyn	FBgn0013995
3R:20993738	127	30	92	12	81	15	97	14	127	29	0.23622	0.130435	0.185185	0.14433	0.228346	-5.04533e-55	-1.53332e-19	-1.64194e-26	-3.28492e-23	-9.22273e-53	-100	-100	-100	-100	-100	-1.53365e-19	-500	0	3R:4639474	38	26	0.684211	-1.69799e-63	-100	33	21	0.636364	-1.70198e-50	-100	Nonsyn	FBgn0013995
3R:20993841	133	52	77	10	84	11	99	18	123	38	0.390977	0.12987	0.130952	0.181818	0.308943	-1.13843e-107	-1.69411e-16	-4.74876e-18	-2.31241e-31	-2.19423e-74	-100	-36.0437	-100	-100	-100	-1.7416e-16	-436.044	0	3R:4639371	46	26	0.565217	-3.47214e-60	-100	79	41	0.518987	-6.87034e-92	-100	Nonsyn	FBgn0013995
3R:21018588	63	39	27	13	23	10	53	24	40	20	0.619048	0.481481	0.434783	0.45283	0.5	-7.7018e-92	-1.56939e-29	-1.91801e-22	-1.70066e-52	-3.90417e-45	-100	-100	-100	-100	-100	-1.91801e-22	-500	0	3R:4614240	20	10	0.5	-3.11157e-23	-100	25	15	0.6	-7.19534e-36	-100	Nonsyn	FBgn0026056
3R:21018596	61	36	26	10	22	9	50	21	36	15	0.590164	0.384615	0.409091	0.42	0.416667	-9.23425e-84	-8.86449e-22	-4.98781e-20	-3.14303e-45	-1.20466e-32	-100	-100	-100	-100	-100	-5.07645e-20	-500	0	3R:4614232	27	11	0.407407	-3.63777e-24	-100	26	15	0.576923	-1.69805e-35	-100	Nonsyn	FBgn0026056
3R:21018660	59	26	23	6	25	7	52	25	37	11	0.440678	0.26087	0.28	0.480769	0.297297	-2.401e-56	-2.15426e-12	-1.71207e-14	-1.74832e-55	-2.34925e-22	-100	-26.8636	-31.6998	-100	-100	-2.17138e-12	-358.563	0	3R:4614168	31	13	0.419355	-1.60375e-28	-100	34	10	0.294118	-2.16187e-20	-100	Nonsyn	FBgn0026056
3R:21018693	63	29	30	15	29	12	40	24	32	20	0.460317	0.5	0.413793	0.6	0.625	-2.14937e-63	-3.38784e-34	-2.41721e-26	-1.40064e-56	-6.47709e-48	-100	-100	-100	-100	-100	-2.41721e-26	-500	0	3R:4614135	21	14	0.666667	-1.53794e-34	-100	14	10	0.714286	-1.70129e-25	-100	Nonsyn	FBgn0026056
3R:23848537	28	6	34	5	34	4	32	7	26	7	0.214286	0.147059	0.117647	0.21875	0.269231	-7.98241e-12	-3.4945e-09	-3.48386e-07	-1.18657e-13	-2.33941e-14	-25.5538	-19.4721	-14.87	-29.7623	-31.3849	-3.51889e-07	-121.043	6.91672e-51	3R:19496555	30	6	0.2	-1.2545e-11	-25.1017	38	10	0.263158	-7.74654e-20	-100	Nonsyn	FBgn0085384
3R:24103714	60	15	30	3	52	5	54	10	48	2	0.25	0.1	0.0961538	0.185185	0.0416667	-1.10838e-28	-1.83538e-05	-3.18314e-08	-3.82719e-18	-0.00300154	-100	-10.9057	-17.2628	-100	-5.81013	-0.00301993	-233.979	0	3R:19761016	131	44	0.335878	-8.76728e-88	-100	212	72	0.339623	-5.44813e-143	-100	Nonsyn	FBgn0013343
3R:24311331	28	7	20	3	28	3	24	5	28	8	0.25	0.15	0.107143	0.208333	0.285714	-4.19862e-14	-5.21847e-06	-1.48468e-05	-5.41279e-10	-1.84488e-16	-30.8019	-12.1633	-11.1177	-21.3371	-36.0437	-2.00658e-05	-111.464	9.80861e-47	3R:19971583	30	12	0.4	-4.02247e-26	-100	26	9	0.346154	-3.11428e-19	-100	Nonsyn	FBgn0259685
3R:24511651	44	4	16	3	28	1	33	9	33	14	0.0909091	0.1875	0.0357143	0.272727	0.424242	-1.00626e-06	-2.57634e-06	-0.0468619	-3.80374e-18	-1.06287e-30	-13.8093	-12.8691	-3.08389	-100	-100	-0.0468655	-229.762	0	3R:20178693	17	2	0.117647	-0.000374075	-7.89124	24	5	0.208333	-5.41279e-10	-21.3371	Syn	FBgn0004118
3R:24511656	42	9	15	4	27	3	34	9	32	14	0.214286	0.266667	0.111111	0.264706	0.4375	-4.33849e-17	-1.0518e-08	-1.32726e-05	-5.1653e-18	-6.12909e-31	-100	-18.3702	-11.2298	-100	-100	-1.32832e-05	-329.6	0	3R:20178698	18	4	0.222222	-2.34844e-08	-17.5669	28	6	0.214286	-7.98241e-12	-25.5538	Nonsyn	FBgn0004118
3R:24675663	31	24	22	13	44	30	44	37	23	19	0.774194	0.590909	0.681818	0.840909	0.826087	-5.94529e-61	-3.92224e-31	-5.61886e-73	-6.92682e-96	-1.53852e-49	-100	-100	-100	-100	-100	-3.92224e-31	-500	0	3R:20344011	10	7	0.7	-4.36883e-18	-100	14	12	0.857143	-4.33796e-32	-100	Nonsyn	FBgn0003429
3R:24706551	113	96	61	47	86	59	104	88	72	58	0.849558	0.770492	0.686047	0.846154	0.805556	-0.000000000000000000000000000000000000000000000000000000000000000000000000000000000000000000000000000000000000000000000000000000000000000000000000000000000000000000000000000000000000000000000000000000000000000000000000000000000000000000000000000000168095184583459	-6.87875e-118	-2.29418e-142	-1.15523e-226	-2.61062e-147	-100	-100	-100	-100	-100	-6.87875e-118	-500	0	3R:20367507	57	43	0.754386	-3.00672e-107	-100	72	57	0.791667	-6.02658e-144	-100	Nonsyn	FBgn0003429
3R:24707423	140	54	64	21	80	27	92	36	77	32	0.385714	0.328125	0.3375	0.391304	0.415584	-2.38922e-111	-1.8766e-42	-1.50919e-54	-4.69372e-75	-5.99486e-68	-100	-100	-100	-100	-100	-1.8766e-42	-500	0	3R:20368396	45	20	0.444444	-8.90663e-44	-100	67	31	0.462687	-9.40389e-68	-100	3UTR	FBgn0003429
3R:24707696	153	44	62	12	103	12	109	30	88	14	0.287582	0.193548	0.116505	0.275229	0.159091	-2.92393e-84	-9.56165e-22	-6.35342e-19	-2.67687e-57	-7.662e-24	-100	-100	-100	-100	-100	-6.36306e-19	-500	0							44	2	0.0454545	-0.00252784	-5.98165	3UTR	FBgn0003429
3R:24707890	174	27	67	12	122	11	117	16	127	20	0.155172	0.179104	0.0901639	0.136752	0.15748	-2.88151e-44	-2.63407e-21	-3.38471e-16	-6.4202e-26	-2.48928e-33	-100	-100	-35.6382	-100	-100	-3.38474e-16	-435.638	0	3R:20368863	70	7	0.1	-3.99756e-11	-23.9428	70	10	0.142857	-6.19194e-17	-36.7368	3UTR	FBgn0003429
3R:24708326	79	28	51	19	45	23	54	19	75	28	0.35443	0.372549	0.511111	0.351852	0.373333	-3.1148e-57	-8.05308e-40	-5.43376e-52	-3.03741e-39	-5.21421e-58	-100	-100	-100	-100	-100	-3.84272e-39	-500	0	3R:20369297	23	6	0.26087	-2.15426e-12	-26.8636	44	16	0.363636	-1.49097e-33	-100	3UTR	FBgn0003429
3R:24708329	81	41	51	14	44	8	55	19	77	33	0.506173	0.27451	0.181818	0.345455	0.428571	-2.84452e-91	-1.6315e-27	-1.02727e-14	-4.63311e-39	-1.36916e-70	-100	-100	-32.2042	-100	-100	-1.02727e-14	-432.204	0	3R:20369300	24	5	0.208333	-5.41279e-10	-21.3371	43	8	0.186047	-8.41744e-15	-32.4061	3UTR	FBgn0003429
3R:24708330	83	45	50	23	43	25	56	27	77	35	0.542169	0.46	0.581395	0.482143	0.454545	-6.62522e-102	-1.4147e-50	-2.2597e-58	-7.53512e-60	-6.1064e-76	-100	-100	-100	-100	-100	-1.4147e-50	-500	0	3R:20369301	24	8	0.333333	-4.39158e-17	-100	44	22	0.5	-1.66091e-49	-100	3UTR	FBgn0003429
3R:24708356	90	30	49	5	44	16	64	22	85	25	0.333333	0.102041	0.363636	0.34375	0.294118	-3.05397e-60	-2.34527e-08	-1.49097e-33	-6.14255e-45	-7.57745e-49	-100	-17.5683	-100	-100	-100	-2.34527e-08	-417.568	0	3R:20369327	22	4	0.181818	-5.58405e-08	-16.7008	40	5	0.125	-8.19488e-09	-18.6198	3UTR	FBgn0003429
3R:27669340	21	5	17	1	15	3	10	3	11	3	0.238095	0.0588235	0.2	0.3	0.272727	-2.60226e-10	-0.0284519	-2.0959e-06	-5.56242e-07	-7.63874e-07	-22.0695	-3.57373	-13.0755	-14.4021	-14.0849	-0.0284553	-67.2057	1.20261e-27	3R:23225546	20	6	0.3	-8.30725e-13	-27.8164	32	8	0.25	-6.20633e-16	-34.945	Nonsyn	FBgn0039536
3R:27673171	57	8	21	1	12	2	43	4	37	6	0.140351	0.047619	0.166667	0.0930233	0.162162	-9.39436e-14	-0.0351465	-0.000182532	-9.16001e-07	-4.86265e-11	-29.9963	-3.36575	-8.60867	-13.9032	-23.7469	-0.0353299	-79.6208	5.61696e-33	chr3R_Mrandom_312:1777	42	2	0.047619	-0.00230556	-6.07358	41	4	0.097561	-7.53679e-07	-14.0983	Nonsyn	FBgn0039536
3R:27673172	56	41	21	5	12	5	43	18	36	26	0.732143	0.238095	0.416667	0.418605	0.722222	-2.26751e-101	-2.60226e-10	-1.02561e-11	-6.114e-39	-1.59928e-64	-100	-22.0695	-25.3032	-100	-100	-2.70482e-10	-347.373	0	chr3R_Mrandom_312:1778	42	16	0.380952	-5.97635e-34	-100	40	21	0.525	-6.2273e-48	-100	Nonsyn	FBgn0039536
3R:27673289	44	37	26	13	18	13	22	15	24	20	0.840909	0.5	0.722222	0.681818	0.833333	-6.92682e-96	-8.15023e-30	-6.79813e-33	-3.7718e-37	-3.08729e-52	-100	-100	-100	-100	-100	-8.15703e-30	-500	0	chr3R_Mrandom_312:1895	43	37	0.860465	-1.10379e-96	-100	20	14	0.7	-5.13449e-35	-100	Nonsyn	FBgn0039536
3R:27674568	44	21	19	9	21	13	31	19	45	30	0.477273	0.473684	0.619048	0.612903	0.666667	-9.48592e-47	-9.30502e-21	-1.60705e-31	-2.42093e-45	-1.68293e-72	-100	-100	-100	-100	-100	-9.30502e-21	-500	0	chr3R_Mrandom_313:547	52	18	0.346154	-4.22778e-37	-100	52	29	0.557692	-1.01653e-66	-100	Nonsyn	FBgn0039536
3R:27674719	42	13	24	10	10	8	29	12	37	13	0.309524	0.416667	0.8	0.413793	0.351351	-1.95063e-26	-3.28302e-22	-2.74354e-21	-2.41721e-26	-2.74435e-27	-100	-100	-100	-100	-100	-3.07189e-21	-500	0	chr3R_Mrandom_313:698	51	15	0.294118	-6.73853e-30	-100	35	11	0.314286	-1.14993e-22	-100	Syn	FBgn0039536
3R:27674878	48	37	26	19	25	11	37	32	42	31	0.770833	0.730769	0.44	0.864865	0.738095	-4.05777e-93	-1.13747e-47	-1.2475e-24	-6.04536e-84	-3.51576e-77	-100	-100	-100	-100	-100	-1.2475e-24	-500	0	chr3R_Mrandom_313:857	30	25	0.833333	-5.40517e-65	-100	34	23	0.676471	-3.84349e-56	-100	Syn	FBgn0039536
3R:27674907	46	26	25	15	25	7	32	17	35	18	0.565217	0.6	0.28	0.53125	0.514286	-3.47214e-60	-7.19534e-36	-1.71207e-14	-3.45452e-39	-4.61845e-41	-100	-100	-31.6998	-100	-100	-1.71207e-14	-431.7	0	chr3R_Mrandom_313:886	42	24	0.571429	-7.85677e-56	-100	54	31	0.574074	-8.74723e-72	-100	Nonsyn	FBgn0039536
3R:27675074	51	19	18	4	15	7	28	11	41	12	0.372549	0.222222	0.466667	0.392857	0.292683	-8.05308e-40	-2.34844e-08	-2.3257e-16	-5.98244e-24	-3.61148e-24	-100	-17.5669	-36.0437	-100	-100	-2.34844e-08	-353.611	0	chr3R_Mrandom_313:1053	47	10	0.212766	-8.36979e-19	-100	38	10	0.263158	-7.74654e-20	-100	Nonsyn	FBgn0039536
3R:27676114	35	8	18	2	22	4	21	4	33	7	0.228571	0.111111	0.181818	0.190476	0.212121	-1.38255e-15	-0.000420376	-5.58405e-08	-4.57489e-08	-1.50383e-13	-34.2519	-7.77457	-16.7008	-16.9001	-29.5252	-0.000420477	-105.153	5.29361e-44	3R:23228991	63	7	0.111111	-1.86398e-11	-24.7057	104	18	0.173077	-6.05796e-31	-100	Nonsyn	FBgn0039536
3R:27676160	21	4	13	2	16	3	14	2	18	2	0.190476	0.153846	0.1875	0.142857	0.111111	-4.57489e-08	-0.000215483	-2.57634e-06	-0.000251122	-0.000420376	-16.9001	-8.44273	-12.8691	-8.2897	-7.77457	-0.000889603	-54.2762	3.80553e-22	3R:23229037	54	11	0.203704	-2.56248e-20	-100	71	16	0.225352	-1.09781e-29	-100	Nonsyn	FBgn0039536
3R:27676232	29	20	17	4	17	4	22	4	22	8	0.689655	0.235294	0.235294	0.181818	0.363636	-2.88667e-49	-1.82901e-08	-1.82901e-08	-5.58405e-08	-1.91507e-17	-100	-17.8169	-17.8169	-16.7008	-100	-9.24208e-08	-252.335	0	3R:23229109	79	32	0.405063	-1.70308e-67	-100	100	46	0.46	-1.25733e-99	-100	Nonsyn	FBgn0039536
3R:27676234	26	2	18	1	17	1	22	1	22	2	0.0769231	0.0555556	0.0588235	0.0454545	0.0909091	-0.000885249	-0.0301255	-0.0284519	-0.0368201	-0.000631933	-7.03008	-3.51741	-3.57373	-3.32007	-7.36704	-0.0969147	-24.8083	6.72881e-10							111	2	0.018018	-0.0152471	-4.19098	Nonsyn	FBgn0039536
3R:31046504	94	21	32	15	48	28	69	41	62	36	0.223404	0.46875	0.583333	0.594203	0.580645	-2.0718e-38	-1.23169e-33	-2.89718e-65	-2.29151e-95	-2.19843e-83	-100	-100	-100	-100	-100	-1.23171e-33	-500	0	3R:26518763	8	3	0.375	-2.60231e-07	-15.1617	7	4	0.571429	-2.72596e-10	-22.023	3UTR	FBgn0010015
3R:31601718	710	123	411	45	374	34	527	83	593	105	0.173239	0.109489	0.0909091	0.157495	0.177066	-6.08198e-202	-1.7671e-65	-4.87313e-47	-3.67918e-133	-9.44043e-174	-100	-100	-100	-100	-100	-4.87313e-47	-500	0	chr3R_Mrandom_374:571	268	44	0.164179	-2.85692e-72	-100	248	49	0.197581	-1.3658e-84	-100	Nonsyn	FBgn0039858
3R:31601871	558	15	400	8	382	12	493	17	415	14	0.0268817	0.02	0.0314136	0.0344828	0.0337349	-9.5653e-14	-5.18161e-07	-4.57519e-12	-3.76607e-17	-2.95485e-14	-29.9775	-14.473	-26.1104	-100	-31.1533	-5.18165e-07	-201.714	0							429	5	0.011655	-0.000861184	-7.05763	Nonsyn	FBgn0039858
3R:31602095	956	28	456	10	638	9	630	17	537	23	0.0292887	0.0219298	0.0141066	0.0269841	0.0428305	-2.49469e-25	-8.43122e-09	-1.81687e-06	-2.08488e-15	-8.86125e-25	-100	-18.5913	-13.2184	-33.7924	-100	-1.82531e-06	-265.602	0	chr3R_Mrandom_374:957	278	17	0.0611511	-2.49997e-21	-100	303	15	0.049505	-1.27527e-17	-100	Nonsyn	FBgn0039858
3R:31602191	991	67	591	24	715	41	937	75	708	52	0.0676085	0.0406091	0.0573427	0.0800427	0.0734463	-3.04098e-82	-3.0456e-25	-4.69402e-48	-1.9649e-97	-4.02759e-66	-100	-100	-100	-100	-100	-3.0456e-25	-500	0	chr3R_Mrandom_374:1053	280	24	0.0857143	-4.77636e-33	-100	254	21	0.0826772	-8.94783e-29	-100	Nonsyn	FBgn0039858
3R:31602220	1026	53	634	10	808	17	1034	52	724	27	0.0516569	0.0157729	0.0210396	0.0502901	0.0372928	-3.21583e-59	-1.78875e-07	-1.13638e-13	-1.56117e-57	-3.18942e-27	-100	-15.5366	-29.8053	-100	-100	-1.78875e-07	-345.342	0	chr3R_Mrandom_374:1082	144	2	0.0138889	-0.0249207	-3.70449	155	3	0.0193548	-0.0023577	-6.05125	5UTR	FBgn0039858
3R:31844215	48	20	11	2	25	10	19	6	39	10	0.416667	0.181818	0.4	0.315789	0.25641	-4.67992e-43	-0.000152278	-5.46338e-22	-5.82342e-13	-1.04019e-19	-100	-8.78988	-100	-28.1718	-100	-0.000152278	-336.962	0							9	4	0.444444	-9.78722e-10	-20.7448	3UTR	FBgn0039883
3R:4297504	961	528	425	153	452	158	655	250	824	362	0.549428	0.36	0.349558	0.381679	0.43932	0	-0.00000000000000000000000000000000000000000000000000000000000000000000000000000000000000000000000000000000000000000000000000000000000000000000000000000000000000000000000000000000000000000000000000000000000000000000000000000000000000000000000000000000000000000000000000000000000000000000000000000000000000000150749535861942	-0.0000000000000000000000000000000000000000000000000000000000000000000000000000000000000000000000000000000000000000000000000000000000000000000000000000000000000000000000000000000000000000000000000000000000000000000000000000000000000000000000000000000000000000000000000000000000000000000000000000000000000000000000000506066972409048	0	0	-100	-100	-100	-100	-100	-0.00000000000000000000000000000000000000000000000000000000000000000000000000000000000000000000000000000000000000000000000000000000000000000000000000000000000000000000000000000000000000000000000000000000000000000000000000000000000000000000000000000000000000000000000000000000000000000000000000000000000000000150749540922612	-500	0	3R:196711	126	43	0.34127	-3.47368e-86	-100	256	106	0.414062	-4.77395e-221	-100	3UTR	FBgn0041605
3R:4297517	907	228	401	79	429	62	620	114	755	156	0.251378	0.197007	0.144522	0.183871	0.206623	0	-3.36915e-135	-1.92083e-97	-1.59687e-190	-0.00000000000000000000000000000000000000000000000000000000000000000000000000000000000000000000000000000000000000000000000000000000000000000000000000000000000000000000000000000000000000000000000000000000000000000000000000000000000000000000000000000000000000000000000000010005125728894	-100	-100	-100	-100	-100	-1.92083e-97	-500	0	3R:196724	161	41	0.254658	-3.98631e-76	-100	305	91	0.298361	-3.92972e-174	-100	3UTR	FBgn0041605
3R:4297518	907	366	399	122	428	100	622	181	756	246	0.403528	0.305764	0.233645	0.290997	0.325397	0	-2.31627e-234	-6.36008e-179	0	0	-100	-100	-100	-100	-100	-6.36008e-179	-500	0	3R:196725	160	52	0.325	-1.51089e-102	-100	309	123	0.398058	-0.000000000000000000000000000000000000000000000000000000000000000000000000000000000000000000000000000000000000000000000000000000000000000000000000000000000000000000000000000000000000000000000000000000000000000000000000000000000000000000000000000000000000161025503288036	-100	3UTR	FBgn0041605
3R:4365384	54	26	18	8	26	10	20	10	30	22	0.481481	0.444444	0.384615	0.5	0.733333	-1.14744e-57	-2.63626e-18	-8.86449e-22	-3.11157e-23	-4.72482e-55	-100	-100	-100	-100	-100	-2.63718e-18	-500	0	3R:261409	30	9	0.3	-1.41745e-18	-100	37	13	0.351351	-2.74435e-27	-100	Syn	FBgn0037238
3R:4365474	44	26	24	15	34	22	27	12	33	15	0.590909	0.625	0.647059	0.444444	0.454545	-6.39456e-61	-2.88266e-36	-4.39838e-53	-8.12212e-27	-2.25457e-33	-100	-100	-100	-100	-100	-8.12212e-27	-500	0	3R:261499	28	6	0.214286	-7.98241e-12	-25.5538	25	7	0.28	-1.71207e-14	-31.6998	Syn	FBgn0037238
3R:4493894	21	16	13	8	12	6	14	9	14	12	0.761905	0.615385	0.5	0.642857	0.857143	-7.54925e-41	-7.81158e-20	-2.00321e-14	-2.03181e-22	-4.33796e-32	-100	-100	-31.5438	-100	-100	-2.00322e-14	-431.544	0	3R:376608	8	5	0.625	-7.29231e-13	-27.9468	9	7	0.777778	-1.31257e-18	-100	Nonsyn	FBgn0085386
3R:4656505	52	13	45	7	66	2	27	6	39	4	0.25	0.155556	0.030303	0.222222	0.102564	-4.77915e-25	-1.56963e-12	-0.0056024	-6.28089e-12	-6.13773e-07	-100	-27.1802	-5.18736	-25.7935	-14.3036	-0.00560301	-172.465	0	3R:534853	43	15	0.348837	-3.24273e-31	-100	33	10	0.30303	-1.52835e-20	-100	Nonsyn	FBgn0037265
3R:5510248	22	7	17	11	10	3	11	2	12	5	0.318182	0.647059	0.3	0.181818	0.416667	-6.10086e-15	-3.50647e-27	-5.56242e-07	-0.000152278	-1.02561e-11	-32.7295	-100	-14.4021	-8.78988	-25.3032	-0.000152834	-181.225	0							20	2	0.1	-0.000520901	-7.56021	Nonsyn	FBgn0010399
3R:5594099	1404	73	919	16	744	9	1001	38	1471	59	0.0519943	0.0174102	0.0120968	0.037962	0.0401088	-4.23503e-81	-9.81909e-12	-6.23819e-06	-6.20595e-38	-2.51714e-59	-100	-25.3467	-11.9848	-100	-100	-6.2382e-06	-337.332	0	3R:1456259	665	8	0.0120301	-2.10563e-05	-10.7683	854	7	0.00819672	-0.000687665	-7.28255	3UTR	FBgn0015324
3R:5650351	173	24	132	10	110	9	143	11	159	19	0.138728	0.0757576	0.0818182	0.0769231	0.119497	-2.81236e-38	-4.4328e-14	-4.07854e-13	-2.01681e-15	-2.51866e-29	-100	-30.7478	-28.5278	-33.8464	-100	-4.54198e-13	-293.122	0	3R:1510888	49	16	0.326531	-1.18853e-32	-100	59	23	0.389831	-1.8612e-48	-100	Nonsyn	FBgn0262125
3R:6004380	450	80	389	37	400	39	418	54	495	48	0.177778	0.0951157	0.0975	0.129187	0.0969697	-5.66892e-133	-8.59866e-52	-6.19393e-55	-2.65454e-82	-4.21049e-67	-100	-100	-100	-100	-100	-8.60485e-52	-500	0	chr3R_Mrandom_018:980	254	54	0.212598	-5.94055e-95	-100	146	46	0.315068	-3.6314e-90	-100	Nonsyn	FBgn0003261
3R:7192775	58	22	49	18	38	10	53	21	49	13	0.37931	0.367347	0.263158	0.396226	0.265306	-4.33927e-46	-1.15021e-37	-7.74654e-20	-1.47735e-44	-1.98555e-25	-100	-100	-100	-100	-100	-7.74656e-20	-500	0	3R:3060785	21	17	0.809524	-3.71876e-44	-100	23	17	0.73913	-6.25251e-43	-100	Nonsyn	FBgn0086372
3R:8003458	140	9	80	4	83	5	97	3	87	5	0.0642857	0.05	0.060241	0.0309278	0.0574713	-3.67679e-12	-1.11737e-05	-3.40597e-07	-0.000613216	-4.31049e-07	-26.329	-11.402	-14.8926	-7.3971	-14.657	-0.000625162	-74.6776	7.65398e-31	3R:3871673	27	4	0.148148	-1.33079e-07	-15.8323	50	5	0.1	-2.60224e-08	-17.4643	Nonsyn	FBgn0037536
3R:8003486	196	3	109	3	126	5	162	3	146	12	0.0153061	0.0275229	0.0396825	0.0185185	0.0821918	-0.00455509	-0.0008603	-2.69884e-06	-0.00267121	-4.78571e-17	-5.39379	-7.05866	-12.8227	-5.92656	-100	-0.00808931	-131.202	0	3R:3871701	50	7	0.14	-3.42971e-12	-26.3985	87	11	0.126437	-7.12711e-18	-100	Syn	FBgn0037536
3R:8023269	79	17	38	7	44	7	46	9	40	8	0.21519	0.184211	0.159091	0.195652	0.2	-4.53106e-31	-4.41015e-13	-1.32741e-12	-1.06552e-16	-4.48411e-15	-100	-28.4498	-27.3478	-36.7368	-33.0479	-1.77301e-12	-225.582	0	3R:3892049	20	4	0.2	-3.70844e-08	-17.1101	14	2	0.142857	-0.000251122	-8.2897	Nonsyn	FBgn0037541
3R:9726914	59	3	13	2	15	3	18	3	32	2	0.0508475	0.153846	0.2	0.166667	0.0625	-0.000141736	-0.000215483	-2.0959e-06	-3.7447e-06	-0.00134235	-8.86162	-8.44273	-13.0755	-12.4952	-6.614	-0.00170541	-49.489	4.08303e-20							38	3	0.0789474	-3.77566e-05	-10.1844	Nonsyn	FBgn0262477
4:1265107	116	58	91	41	91	33	107	52	118	85	0.5	0.450549	0.362637	0.485981	0.720339	-4.9905e-128	-1.75085e-88	-1.4095e-67	-4.47366e-114	-1.73328e-207	-100	-100	-100	-100	-100	-1.4095e-67	-500	0	4:947222	51	22	0.431373	-1.2183e-47	-100	75	35	0.466667	-1.80272e-76	-100	Nonsyn	FBgn0053653
4:767187	435	38	279	26	252	18	410	39	288	26	0.0873563	0.09319	0.0714286	0.095122	0.0902778	-1.0602e-51	-1.22117e-36	-1.01672e-23	-1.67523e-54	-2.85629e-36	-100	-100	-100	-100	-100	-1.01672e-23	-500	0	4:607334	61	4	0.0655738	-3.78146e-06	-12.4854	53	4	0.0754717	-2.14464e-06	-13.0525	Nonsyn	FBgn0005666
4:767199	387	27	240	11	223	8	354	22	256	8	0.0697674	0.0458333	0.0358744	0.0621469	0.03125	-1.60271e-34	-6.08229e-13	-5.93665e-09	-2.62947e-27	-1.73372e-08	-100	-28.1283	-18.9421	-100	-17.8704	-2.32744e-08	-264.941	0	4:607346	55	2	0.0363636	-0.00392278	-5.54291	55	3	0.0545455	-0.000114953	-9.07104	Nonsyn	FBgn0005666
4:767264	354	67	185	25	196	20	246	50	198	30	0.189266	0.135135	0.102041	0.203252	0.151515	-1.19235e-113	-1.66622e-39	-2.33068e-29	-5.81609e-87	-1.12645e-48	-100	-100	-100	-100	-100	-2.33068e-29	-500	0	4:607411	44	5	0.113636	-1.34501e-08	-18.1243	49	3	0.0612245	-8.13344e-05	-9.41698	Nonsyn	FBgn0005666
4:874383	135	82	105	43	83	39	106	54	137	59	0.607407	0.409524	0.46988	0.509434	0.430657	-2.47926e-190	-2.05472e-90	-3.46253e-85	-6.46179e-120	-4.19697e-125	-100	-100	-100	-100	-100	-3.46255e-85	-500	0	4:697439	86	29	0.337209	-1.84348e-58	-100	139	46	0.330935	-2.42524e-91	-100	Nonsyn	FBgn0025726
4:878970	155	36	94	27	79	12	114	18	173	33	0.232258	0.287234	0.151899	0.157895	0.190751	-2.08026e-65	-2.62759e-52	-2.20801e-20	-3.59766e-30	-5.88388e-57	-100	-100	-100	-100	-100	-2.20801e-20	-500	0	4:703742	36	12	0.333333	-5.76738e-25	-100	68	19	0.279412	-5.42133e-37	-100	Nonsyn	FBgn0025726
X:10746485	138	41	100	16	111	24	104	18	151	42	0.297101	0.16	0.216216	0.173077	0.278146	-2.62317e-79	-4.40893e-27	-2.68033e-43	-6.05796e-31	-8.50821e-80	-100	-100	-100	-100	-100	-4.40953e-27	-500	0	X:8269862	122	16	0.131148	-1.30293e-25	-100	67	18	0.268657	-9.06036e-35	-100	Nonsyn	FBgn0003204
X:10746488	132	38	94	19	109	23	106	17	149	44	0.287879	0.202128	0.211009	0.160377	0.295302	-5.15739e-73	-5.59202e-34	-2.74604e-41	-1.06054e-28	-7.46013e-85	-100	-100	-100	-100	-100	-1.06055e-28	-500	0	X:8269865	127	15	0.11811	-2.18869e-23	-100	68	20	0.294118	-2.22422e-39	-100	Nonsyn	FBgn0003204
X:11575555	18	5	10	1	17	3	15	1	17	4	0.277778	0.1	0.176471	0.0666667	0.235294	-1.10028e-10	-0.0167364	-3.1245e-06	-0.0251046	-1.82901e-08	-22.9303	-4.09853	-12.6762	-3.69723	-17.8169	-0.0418442	-61.2192	4.34664e-25	chrX_Mrandom_592:665	6	3	0.5	-9.31733e-08	-16.1888	9	2	0.222222	-9.98923e-05	-9.21147	Nonsyn	FBgn0030314
X:11704176	520	27	291	8	332	15	376	14	396	21	0.0519231	0.0274914	0.0451807	0.037234	0.0530303	-4.79252e-31	-4.65079e-08	-4.95303e-17	-7.70488e-15	-1.09178e-24	-100	-16.8836	-100	-32.5027	-100	-4.65079e-08	-349.386	0							145	2	0.0137931	-0.0252458	-3.69169	3UTR	FBgn0011754
X:11704179	520	65	297	12	336	16	374	36	400	25	0.125	0.040404	0.047619	0.0962567	0.0625	-9.97277e-98	-2.41877e-13	-1.98307e-18	-1.24951e-50	-7.05965e-31	-100	-29.0502	-100	-100	-100	-2.41879e-13	-429.05	0	X:8927075	116	5	0.0431034	-1.79719e-06	-13.2293	151	4	0.0264901	-0.000133789	-8.91932	3UTR	FBgn0011754
X:11812071	57	10	52	4	48	3	48	2	30	2	0.175439	0.0769231	0.0625	0.0416667	0.0666667	-6.87474e-18	-1.98543e-06	-7.64501e-05	-0.00300154	-0.00117979	-100	-13.1297	-9.47891	-5.81013	-6.74301	-0.00425977	-135.162	0	X:9018028	34	3	0.0882353	-2.69165e-05	-10.5228	35	11	0.314286	-1.14993e-22	-100	Nonsyn	FBgn0030336
X:11812074	57	14	51	4	45	6	48	4	33	9	0.245614	0.0784314	0.133333	0.0833333	0.272727	-9.6207e-27	-1.83515e-06	-1.68425e-10	-1.43464e-06	-3.80374e-18	-100	-13.2084	-22.5045	-13.4546	-100	-3.26996e-06	-249.168	0	X:9018031	35	8	0.228571	-1.38255e-15	-34.2519	35	17	0.485714	-2.7577e-38	-100	Nonsyn	FBgn0030336
X:11812089	56	22	45	3	47	6	54	5	36	9	0.392857	0.0666667	0.12766	0.0925926	0.25	-1.65911e-46	-6.29565e-05	-2.21398e-10	-3.86259e-08	-9.24317e-18	-100	-9.6731	-22.2311	-17.0693	-100	-6.29954e-05	-248.973	0	X:9018046	45	7	0.155556	-1.56963e-12	-27.1802	46	21	0.456522	-3.2622e-46	-100	Nonsyn	FBgn0030336
X:12638680	123	16	63	9	67	5	91	10	72	4	0.130081	0.142857	0.0746269	0.10989	0.0555556	-1.4954e-25	-2.23119e-15	-1.15841e-07	-9.71624e-16	-7.34622e-06	-100	-33.7411	-15.971	-34.5396	-11.8213	-7.46206e-06	-196.073	0	chrX_Mrandom_636:1256	74	17	0.22973	-1.31128e-31	-100	87	18	0.206897	-1.80321e-32	-100	Nonsyn	FBgn0030412
X:1378070	204	17	168	3	122	2	216	4	201	7	0.0833333	0.0178571	0.0163934	0.0185185	0.0348259	-1.20991e-23	-0.00295951	-0.0182399	-0.000520319	-6.51739e-08	-100	-5.82421	-4.01325	-7.56133	-16.5462	-0.0217198	-133.945	0	X:984840	106	2	0.0188679	-0.0139661	-4.2781	148	7	0.0472973	-7.95115e-09	-18.6499	Nonsyn	FBgn0023169
X:1378095	237	28	177	7	144	6	233	14	206	18	0.118143	0.039548	0.0416667	0.0600858	0.0873786	-2.47403e-42	-2.73157e-08	-1.99996e-07	-1.017e-17	-2.51855e-25	-100	-17.4158	-15.425	-100	-100	-2.27312e-07	-332.841	0	X:984865	78	31	0.397436	-4.12565e-65	-100	81	32	0.395062	-4.67696e-67	-100	Nonsyn	FBgn0023169
X:1378278	237	26	150	5	151	9	213	14	198	10	0.109705	0.0333333	0.0596026	0.0657277	0.0505051	-1.50599e-38	-6.32359e-06	-7.28444e-12	-2.87474e-18	-2.60309e-12	-100	-11.9712	-25.6453	-100	-26.6743	-6.3236e-06	-264.291	0	X:985047	71	4	0.056338	-6.94735e-06	-11.8772	84	13	0.154762	-4.48147e-22	-100	3UTR	FBgn0023169
X:1378279	237	50	148	19	149	24	209	43	197	27	0.21097	0.128378	0.161074	0.205742	0.137056	-7.34997e-88	-6.01727e-30	-6.0994e-40	-2.82319e-75	-1.02924e-42	-100	-100	-100	-100	-100	-6.01727e-30	-500	0	X:985048	68	13	0.191176	-2.30287e-23	-100	85	25	0.294118	-7.57745e-49	-100	3UTR	FBgn0023169
X:1378284	251	65	154	25	160	28	227	56	222	45	0.258964	0.162338	0.175	0.246696	0.202703	-3.08701e-120	-1.24411e-41	-1.99766e-47	-1.76712e-102	-2.23758e-78	-100	-100	-100	-100	-100	-1.24412e-41	-500	0	X:985053	62	7	0.112903	-1.65929e-11	-24.822	87	19	0.218391	-1.09648e-34	-100	3UTR	FBgn0023169
X:14274268	31	17	17	8	10	1	23	3	28	17	0.548387	0.470588	0.1	0.130435	0.607143	-1.62187e-39	-1.46677e-18	-0.0167364	-8.07653e-06	-1.31961e-40	-100	-100	-4.09853	-11.7266	-100	-0.0167445	-315.825	0	X:10885434	26	10	0.384615	-8.86449e-22	-100	31	8	0.258065	-4.66167e-16	-35.3505	Nonsyn	FBgn0002917
X:14791453	23	7	19	7	27	8	22	2	30	6	0.304348	0.368421	0.296296	0.0909091	0.2	-8.75715e-15	-1.81046e-15	-1.31973e-16	-0.000631933	-1.2545e-11	-32.3674	-33.9642	-36.7368	-7.36704	-25.1017	-0.000631933	-135.537	3.56414e-57	X:11336435	34	12	0.352941	-2.53448e-25	-100	38	11	0.289474	-3.30129e-22	-100	Nonsyn	FBgn0003301
X:15098592	19	10	11	3	10	8	10	6	13	9	0.526316	0.272727	0.8	0.6	0.692308	-1.55815e-23	-7.63874e-07	-2.74354e-21	-4.56584e-15	-7.2674e-23	-100	-14.0849	-100	-33.0232	-100	-7.63874e-07	-347.108	0	X:11569196	17	11	0.647059	-3.50647e-27	-100	29	17	0.586207	-3.18402e-40	-100	Nonsyn	FBgn0030613
X:15112129	28	6	22	3	11	3	17	1	17	2	0.214286	0.136364	0.272727	0.0588235	0.117647	-7.98241e-12	-7.03187e-06	-7.63874e-07	-0.0284519	-0.000374075	-25.5538	-11.8651	-14.0849	-3.57373	-7.89124	-0.0288338	-62.9687	7.73708e-26	chrX_Mrandom_736:5629	27	3	0.111111	-1.32726e-05	-11.2298	42	6	0.142857	-1.0894e-10	-22.9402	Syn	FBgn0030613
X:15897294	467	113	205	67	199	50	255	101	389	106	0.24197	0.326829	0.251256	0.396078	0.272494	-6.88449e-204	-7.84501e-132	-3.89719e-92	-3.18602e-208	-1.18926e-197	-100	-100	-100	-100	-100	-3.89719e-92	-500	0	X:12210208	76	31	0.407895	-1.48995e-65	-100	99	40	0.40404	-6.404e-84	-100	Nonsyn	FBgn0003392
X:16681534	39	4	22	2	32	3	28	3	20	2	0.102564	0.0909091	0.09375	0.107143	0.1	-6.13773e-07	-0.000631933	-2.23664e-05	-1.48468e-05	-0.000520901	-14.3036	-7.36704	-10.708	-11.1177	-7.56021	-0.00119066	-51.0566	8.78362e-21							17	2	0.117647	-0.000374075	-7.89124	Nonsyn	FBgn0000152
X:1676054	12	1	10	2	13	1	20	2	12	2	0.0833333	0.2	0.0769231	0.1	0.166667	-0.0200837	-0.000124728	-0.0217573	-0.000520901	-0.000182532	-3.91787	-8.98944	-3.83866	-7.56021	-8.60867	-0.0426692	-32.9149	4.05833e-13	X:1132136	30	4	0.133333	-2.06976e-07	-15.3907	53	7	0.132075	-5.26961e-12	-25.9691	Nonsyn	FBgn0023531
X:1676066	12	2	11	2	12	5	20	5	14	1	0.166667	0.181818	0.416667	0.25	0.0714286	-0.000182532	-0.000152278	-1.02561e-11	-1.98544e-10	-0.023431	-8.60867	-8.78988	-25.3032	-22.34	-3.76539	-0.0237658	-68.8071	2.52934e-28	X:1132148	32	12	0.375	-1.04684e-25	-100	55	18	0.327273	-1.42071e-36	-100	Nonsyn	FBgn0023531
X:1676597	26	18	12	8	20	15	32	23	18	16	0.692308	0.666667	0.75	0.71875	0.888889	-1.61298e-44	-3.00893e-20	-3.43969e-38	-3.78023e-57	-5.70301e-43	-100	-100	-100	-100	-100	-3.00893e-20	-500	0	chrU_M_452:524	30	20	0.666667	-8.64623e-49	-100	34	29	0.852941	-8.25272e-76	-100	Nonsyn	FBgn0023531
X:16934318	408	38	276	10	347	18	230	28	290	22	0.0931373	0.0362319	0.0518732	0.121739	0.0758621	-8.66146e-53	-6.84272e-11	-3.2946e-21	-1.02528e-42	-3.11531e-29	-100	-23.4053	-100	-100	-100	-6.84272e-11	-423.405	0	X:13018969	82	9	0.109756	-2.68479e-14	-31.2479	96	6	0.0625	-1.78199e-08	-17.8429	Nonsyn	FBgn0027556
X:17097065	17	2	10	2	37	8	72	31	48	22	0.117647	0.2	0.216216	0.430556	0.458333	-0.000374075	-0.000124728	-2.2612e-15	-1.74157e-66	-2.14794e-48	-7.89124	-8.98944	-33.7411	-100	-100	-0.000498803	-250.622	0	X:13170244	22	2	0.0909091	-0.000631933	-7.36704	23	5	0.217391	-4.2911e-10	-21.5693	Nonsyn	FBgn0030816
X:1781840	75	37	46	15	35	16	37	20	50	26	0.493333	0.326087	0.457143	0.540541	0.52	-5.92268e-82	-1.08996e-30	-1.47334e-35	-4.5264e-46	-7.47691e-59	-100	-100	-100	-100	-100	-1.08997e-30	-500	0	X:1184444	17	8	0.470588	-1.46677e-18	-100	18	7	0.388889	-1.14512e-15	-34.4342	Nonsyn	FBgn0026086
X:1785888	25	14	18	6	32	20	54	31	16	5	0.56	0.333333	0.625	0.574074	0.3125	-5.85873e-33	-3.99016e-13	-6.47709e-48	-8.74723e-72	-5.62492e-11	-100	-28.5498	-100	-100	-23.6012	-5.66482e-11	-352.151	0	chrX_Mrandom_123:169	7	5	0.714286	-2.73843e-13	-28.926	11	3	0.272727	-7.63874e-07	-14.0849	3UTR	FBgn0026086
X:17950057	39	15	16	5	26	11	29	17	26	8	0.384615	0.3125	0.423077	0.586207	0.307692	-5.4139e-32	-5.62492e-11	-2.15903e-24	-3.18402e-40	-9.30082e-17	-100	-23.6012	-100	-100	-36.7368	-5.62493e-11	-360.338	0	X:13894133	18	9	0.5	-4.90476e-21	-100	14	6	0.428571	-6.4918e-14	-30.3652	Nonsyn	FBgn0003380
X:18170110	44	2	16	2	20	3	34	7	36	6	0.0454545	0.125	0.15	0.205882	0.166667	-0.00252784	-0.000330426	-5.21847e-06	-1.89094e-13	-4.07995e-11	-5.98165	-8.01529	-12.1633	-29.2967	-23.9223	-0.00286349	-79.3793	7.11807e-33	chrX_Mrandom_870:26960	28	2	0.0714286	-0.0010274	-6.88124	69	13	0.188406	-2.83307e-23	-100	Nonsyn	FBgn0030897
X:18170111	47	11	16	1	20	5	34	5	37	9	0.234043	0.0625	0.25	0.147059	0.243243	-4.71285e-21	-0.0267782	-1.98544e-10	-3.4945e-09	-1.21958e-17	-100	-3.63352	-22.34	-19.4721	-100	-0.0267783	-245.446	0	chrX_Mrandom_870:26961	29	6	0.206897	-1.00504e-11	-25.3234	69	21	0.304348	-1.22188e-41	-100	Syn	FBgn0030897
X:18201429	113	68	40	14	50	23	102	61	96	49	0.60177	0.35	0.46	0.598039	0.510417	-1.06746e-157	-2.97965e-29	-1.4147e-50	-2.21258e-141	-5.10226e-109	-100	-100	-100	-100	-100	-2.97965e-29	-500	0	chrX_Mrandom_014:68860	21	11	0.52381	-9.93231e-26	-100	27	9	0.333333	-4.6644e-19	-100	Nonsyn	FBgn0083228
X:19508447	360	28	248	12	236	16	251	28	273	34	0.0777778	0.0483871	0.0677966	0.111554	0.124542	-4.40249e-37	-2.86486e-14	-6.95863e-21	-1.32833e-41	-7.10276e-52	-100	-31.1838	-100	-100	-100	-2.86486e-14	-431.184	0	chrX_Mrandom_957:99	146	11	0.0753425	-2.54368e-15	-33.6013	113	14	0.123894	-3.14177e-22	-100	Nonsyn	FBgn0027621
X:19641588	93	9	72	8	73	4	95	29	120	12	0.0967742	0.111111	0.0547945	0.305263	0.1	-8.66722e-14	-6.65468e-13	-7.76173e-06	-5.76744e-57	-4.26701e-18	-30.0762	-28.0383	-11.7663	-100	-100	-7.76173e-06	-269.881	0	chrX_Mrandom_966:316	94	4	0.0425532	-2.11463e-05	-10.7641	124	5	0.0403226	-2.49499e-06	-12.9012	3UTR	FBgn0031048
X:2112356	164	23	117	8	97	18	153	32	154	17	0.140244	0.0683761	0.185567	0.20915	0.11039	-7.30608e-37	-3.54636e-11	-1.54937e-31	-1.08229e-56	-8.72647e-26	-100	-24.0625	-100	-100	-100	-3.54636e-11	-424.063	0	X:1395111	27	6	0.222222	-6.28089e-12	-25.7935	45	4	0.0888889	-1.10295e-06	-13.7175	3UTR	FBgn0000382
X:2112609	190	10	157	3	164	2	202	3	193	9	0.0526316	0.0191083	0.0121951	0.0148515	0.0466321	-1.72723e-12	-0.0024448	-0.0317608	-0.00495283	-6.56948e-11	-27.0845	-6.01501	-3.46536	-5.31027	-23.446	-0.0391584	-65.3212	7.61713e-27	X:1395347	58	4	0.0689655	-3.08667e-06	-12.6884	59	4	0.0677966	-3.30674e-06	-12.6195	3UTR	FBgn0000382
X:2112610	189	17	157	5	162	4	202	3	194	9	0.0899471	0.0318471	0.0246914	0.0148515	0.0463918	-3.19759e-24	-7.89058e-06	-0.000175158	-0.00495283	-6.87874e-11	-100	-11.7498	-8.64991	-5.31027	-23.4	-0.00513588	-149.11	0	X:1395348	58	20	0.344828	-5.08394e-41	-100	56	16	0.285714	-1.46226e-31	-100	3UTR	FBgn0000382
X:22502642	218	5	110	3	124	3	161	9	206	8	0.0229358	0.0272727	0.0241935	0.0559006	0.038835	-3.81155e-05	-0.000883331	-0.00124764	-1.29773e-11	-3.19427e-09	-10.1749	-7.03225	-6.68712	-25.0678	-19.5619	-0.00216909	-68.524	3.32225e-28	X:16728975	72	2	0.0277778	-0.00663517	-5.01869	117	3	0.025641	-0.00105555	-6.85422	Nonsyn	FBgn0027279
X:22502713	173	87	116	59	104	54	111	61	158	88	0.50289	0.508621	0.519231	0.54955	0.556962	-1.6766e-191	-8.21716e-131	-1.54475e-120	-4.39676e-138	-3.32062e-199	-100	-100	-100	-100	-100	-1.54475e-120	-500	0	X:16729046	107	72	0.672897	-2.18711e-172	-100	89	64	0.719101	-1.57349e-156	-100	Nonsyn	FBgn0027279
X:22502726	164	8	112	5	95	7	112	11	144	12	0.0487805	0.0446429	0.0736842	0.0982143	0.0833333	-5.29276e-10	-1.51159e-06	-3.55265e-10	-1.28532e-16	-4.04131e-17	-21.3595	-13.4024	-21.7582	-36.7368	-100	-1.51247e-06	-193.257	0	X:16729059	83	29	0.349398	-5.29633e-59	-100	73	19	0.260274	-2.55447e-36	-100	Nonsyn	FBgn0027279
X:22502735	157	13	110	6	91	11	114	12	151	20	0.0828025	0.0545455	0.120879	0.105263	0.13245	-2.16991e-18	-4.0355e-08	-1.19703e-17	-2.25614e-18	-9.93343e-32	-100	-17.0256	-100	-100	-100	-4.0355e-08	-417.026	0	X:16729068	71	11	0.15493	-6.67818e-19	-100	41	14	0.341463	-4.51759e-29	-100	Nonsyn	FBgn0027279
X:22982709	77	49	55	40	44	31	58	39	63	43	0.636364	0.727273	0.704545	0.672414	0.68254	-6.53684e-116	-9.92778e-99	-4.25018e-76	-4.69549e-94	-5.21925e-104	-100	-100	-100	-100	-100	-4.25018e-76	-500	0	chrU_M_1467:517	113	86	0.761062	-1.29286e-213	-100	190	153	0.805263	0	-100	Nonsyn	FBgn0016975
X:2628866	43	13	22	4	35	10	41	13	32	15	0.302326	0.181818	0.285714	0.317073	0.46875	-2.79156e-26	-5.58405e-08	-3.02201e-20	-1.34895e-26	-1.23169e-33	-100	-16.7008	-100	-100	-100	-5.58405e-08	-416.701	0	X:1772455	43	24	0.55814	-1.77526e-55	-100	55	33	0.6	-2.93474e-77	-100	Nonsyn	FBgn0267350
X:3953250	285	21	155	3	217	11	258	21	282	6	0.0736842	0.0193548	0.0506912	0.0813953	0.0212766	-1.05106e-27	-0.0023577	-2.02863e-13	-1.25122e-28	-9.76107e-06	-100	-6.05125	-29.2264	-100	-11.5371	-0.00236746	-246.815	0	X:2860910	55	3	0.0545455	-0.000114953	-9.07104	40	2	0.05	-0.00209308	-6.17016	3UTR	FBgn0029687
X:4533331	27	6	15	7	19	10	32	7	39	14	0.222222	0.466667	0.526316	0.21875	0.358974	-6.28089e-12	-2.3257e-16	-1.55815e-23	-1.18657e-13	-1.9398e-29	-25.7935	-36.0437	-100	-29.7623	-100	-6.39978e-12	-291.599	0							49	7	0.142857	-2.95387e-12	-26.5479	Nonsyn	FBgn0029708
X:5396519	28	10	17	6	15	1	26	8	16	3	0.357143	0.352941	0.0666667	0.307692	0.1875	-2.1834e-21	-2.66392e-13	-0.0251046	-9.30082e-17	-2.57634e-06	-100	-28.954	-3.69723	-36.7368	-12.8691	-0.0251072	-182.257	0	X:4067505	9	6	0.666667	-1.82896e-15	-33.9642	18	12	0.666667	-8.79492e-30	-100	Nonsyn	FBgn0029761
X:5630114	53	41	41	29	22	13	39	26	31	21	0.773585	0.707317	0.590909	0.666667	0.677419	-3.74021e-103	-2.31626e-71	-3.92224e-31	-5.08576e-63	-2.13428e-51	-100	-100	-100	-100	-100	-3.92224e-31	-500	0	chrX_Mrandom_296:157	85	68	0.8	-4.74699e-172	-100	89	65	0.730337	-1.01368e-159	-100	Nonsyn	FBgn0259994
X:5630213	52	23	29	6	28	8	28	7	35	11	0.442308	0.206897	0.285714	0.25	0.314286	-4.60563e-50	-1.00504e-11	-1.84488e-16	-4.19862e-14	-1.14993e-22	-100	-25.3234	-36.0437	-30.8019	-100	-1.00925e-11	-292.169	0	chrX_Mrandom_296:256	85	42	0.494118	-7.39608e-93	-100	98	46	0.469388	-3.64674e-100	-100	Nonsyn	FBgn0259994
X:5630234	44	30	34	21	27	17	29	15	36	27	0.681818	0.617647	0.62963	0.517241	0.75	-5.61886e-73	-4.44423e-50	-5.19238e-41	-1.69658e-34	-9.92087e-68	-100	-100	-100	-100	-100	-1.69658e-34	-500	0	chrX_Mrandom_296:277	112	85	0.758929	-5.88404e-211	-100	118	90	0.762712	-1.23411e-223	-100	Nonsyn	FBgn0259994
X:5630342	91	48	53	28	39	20	66	35	77	32	0.527473	0.528302	0.512821	0.530303	0.415584	-8.78312e-108	-1.55225e-63	-1.9552e-45	-3.98266e-79	-5.99486e-68	-100	-100	-100	-100	-100	-1.9552e-45	-500	0	chrX_Mrandom_296:385	54	17	0.314815	-2.78097e-34	-100	82	30	0.365854	-1.02119e-61	-100	Nonsyn	FBgn0259994
X:5631026	50	28	26	10	23	7	42	11	49	29	0.56	0.384615	0.304348	0.261905	0.591837	-1.53142e-64	-8.86449e-22	-8.75715e-15	-1.16718e-21	-8.18569e-68	-100	-100	-32.3674	-100	-100	-8.75715e-15	-432.367	0	chrX_Mrandom_296:1054	47	16	0.340426	-5.35307e-33	-100	67	31	0.462687	-9.40389e-68	-100	Nonsyn	FBgn0259994
X:6108451	58	10	20	4	30	2	35	4	34	6	0.172414	0.2	0.0666667	0.114286	0.176471	-8.29435e-18	-3.70844e-08	-0.00117979	-3.92814e-07	-2.8252e-11	-100	-17.1101	-6.74301	-14.7499	-24.2899	-0.00118022	-162.893	0	chrX_Mrandom_315:317	26	3	0.115385	-1.18127e-05	-11.3463	29	6	0.206897	-1.00504e-11	-25.3234	Nonsyn	FBgn0264386
X:6108552	54	38	32	20	23	16	21	13	34	22	0.703704	0.625	0.695652	0.619048	0.647059	-6.2835e-93	-6.47709e-48	-9.06644e-40	-1.60705e-31	-4.39838e-53	-100	-100	-100	-100	-100	-1.60705e-31	-500	0	chrX_Mrandom_315:418	34	27	0.794118	-5.68739e-69	-100	47	28	0.595745	-1.20911e-65	-100	Syn	FBgn0264386
X:6108553	54	44	32	22	23	19	22	13	34	28	0.814815	0.6875	0.826087	0.590909	0.823529	-1.57397e-112	-5.19115e-54	-1.53852e-49	-3.92224e-31	-2.38148e-72	-100	-100	-100	-100	-100	-3.92224e-31	-500	0	chrX_Mrandom_315:419	34	32	0.941176	-7.81835e-87	-100	47	42	0.893617	-3.63755e-111	-100	Nonsyn	FBgn0264386
X:6108712	23	19	17	12	10	7	20	15	27	18	0.826087	0.705882	0.7	0.75	0.666667	-1.53852e-49	-2.93617e-30	-4.36883e-18	-3.43969e-38	-4.83126e-44	-100	-100	-100	-100	-100	-4.36883e-18	-500	0	chrX_Mrandom_315:578	37	35	0.945946	-4.3403e-95	-100	56	55	0.982143	-1.06883e-151	-100	Nonsyn	FBgn0264386
X:6108766	44	15	36	11	14	3	28	7	26	5	0.340909	0.305556	0.214286	0.25	0.192308	-4.9123e-31	-1.65336e-22	-1.67883e-06	-4.19862e-14	-8.35362e-10	-100	-100	-13.2974	-30.8019	-20.9032	-1.67966e-06	-265.002	0	chrX_Mrandom_315:632	25	5	0.2	-6.75657e-10	-21.1153	43	21	0.488372	-4.96648e-47	-100	Nonsyn	FBgn0264386
X:6109871	51	8	34	2	21	5	26	4	21	2	0.156863	0.0588235	0.238095	0.153846	0.0952381	-3.65258e-14	-0.00151503	-2.60226e-10	-1.13515e-07	-0.000575108	-30.9407	-6.49308	-22.0695	-15.9913	-7.46124	-0.00209025	-82.9559	2.01913e-34	chrX_Mrandom_315:1737	25	3	0.12	-1.04628e-05	-11.4677	28	2	0.0714286	-0.0010274	-6.88124	Nonsyn	FBgn0264386
X:7085816	88	22	50	16	66	10	67	17	66	21	0.25	0.32	0.151515	0.253731	0.318182	-2.23026e-41	-1.74508e-32	-3.31316e-17	-1.9479e-32	-4.05299e-42	-100	-100	-100	-100	-100	-3.31316e-17	-500	0	X:5492867	39	20	0.512821	-1.9552e-45	-100	34	25	0.735294	-1.97668e-62	-100	Nonsyn	FBgn0264270
X:9026802	47	2	22	1	29	7	33	5	49	9	0.0425532	0.0454545	0.241379	0.151515	0.183673	-0.00287949	-0.0368201	-5.52645e-14	-2.98476e-09	-1.97801e-16	-5.85158	-3.32007	-30.5262	-19.6297	-36.0437	-0.0396996	-95.3712	8.9508e-40	X:7111430	95	10	0.105263	-1.51841e-15	-34.0977	109	13	0.119266	-1.61062e-20	-100	3UTR	FBgn0261549
X:9027170	111	76	69	37	62	30	127	76	135	76	0.684685	0.536232	0.483871	0.598425	0.562963	-7.98332e-183	-8.19989e-84	-2.14053e-66	-8.8512e-176	-8.72495e-173	-100	-100	-100	-100	-100	-2.14053e-66	-500	0	X:7111782	116	5	0.0431034	-1.79719e-06	-13.2293	87	11	0.126437	-7.12711e-18	-100	3UTR	FBgn0261549
X:9153487	818	38	430	31	426	24	500	49	674	25	0.0464548	0.072093	0.056338	0.098	0.037092	-3.31301e-41	-7.63397e-40	-1.27424e-28	-1.07072e-68	-2.88018e-25	-100	-100	-100	-100	-100	-2.88146e-25	-500	0	X:7208594	732	24	0.0327869	-4.52535e-23	-100	942	29	0.0307856	-8.84243e-27	-100	3UTR	FBgn0004828
X:924277	46	11	44	8	33	6	34	7	60	16	0.23913	0.181818	0.181818	0.205882	0.266667	-3.61538e-21	-1.02727e-14	-2.32997e-11	-1.89094e-13	-5.21965e-31	-100	-32.2042	-24.4826	-29.2967	-100	-2.34991e-11	-285.983	0	X:656640	31	6	0.193548	-1.55335e-11	-24.888	57	22	0.385965	-2.69766e-46	-100	Nonsyn	FBgn0040344
X:9574655	37	15	29	10	40	19	44	10	27	9	0.405405	0.344828	0.475	0.227273	0.333333	-2.02285e-32	-3.32749e-21	-2.22016e-42	-4.02902e-19	-4.6644e-19	-100	-100	-100	-100	-100	-8.7267e-19	-500	0	X:7531564	37	25	0.675676	-6.94766e-61	-100	39	26	0.666667	-5.08576e-63	-100	Nonsyn	FBgn0052699
