# Supplementary material for: Adaptation of A-to-I RNA editing in Drosophila
Source: PLoS Genet. 2017 Mar 10;13(3):e1006648. doi: 10.1371/journal.pgen.1006648 (PMC5365144; doi:10.1371/journal.pgen.1006648)
Supplement: S32 Table — (XLSX) [file pgen.1006648.s032.xlsx]

## Sheet: Sheet 1
ID: The chromosome and position of the editing site in dm6
PD0: the probability (at log scale) that the editing event in that site was not observed due to sampling bias or sequencing error
Joint_PD0 is the Joint probability that the site is edited but not detected in any library due to sampling bias or sequencing error
Level1_candidate: Joint_PD0 < 0.001 under the stringency of Level I in calculting PD0 in each library, see TEXT for details
Level2_candidate: Joint_PD0 < 0.001 under the stringency of Level II in calculting PD0 in each library, see TEXT for details
Chr_editingsite	Position_editingsite	Hostgene_editingsite	Type	Level_B12_Female	Level_I17_Female	Level_N10_Female	Level_T07_Female	Level_ZW155_Female	Level_B12_Male	Level_I17_Male	Level_N10_Male	Level_T07_Male	Level_ZW155_Male	SNP_Chromosome	SNP_Position	SNP_Ref_allele	SNP_Alt_allele	SNP_B12	SNP_I17	SNP_N10	SNP_T07	SNP_ZW155	female_Rho	male_Rho	female_Pvalue	male_Pvalue	Distance
2L	10318908	FBgn0032218	Nonsyn	0	0	0.514706	0	0	0	0	0.478632	0	0	2L	10313345	T	G	1	1	0	1	1	-1	-1	1.12341e-23	1.12341e-23	5563
2L	10318908	FBgn0032218	Nonsyn	0	0	0.514706	0	0	0	0	0.478632	0	0	2L	10315777	A	G	0	0	1	0	0	1	1	3.97186e-24	3.97186e-24	3131
2L	10318908	FBgn0032218	Nonsyn	0	0	0.514706	0	0	0	0	0.478632	0	0	2L	10315822	T	C	0	0	1	0	0	1	1	3.97186e-24	3.97186e-24	3086
2L	10318908	FBgn0032218	Nonsyn	0	0	0.514706	0	0	0	0	0.478632	0	0	2L	10316477	G	A	0	0	1	0	0	1	1	3.97186e-24	3.97186e-24	2431
2L	10318908	FBgn0032218	Nonsyn	0	0	0.514706	0	0	0	0	0.478632	0	0	2L	10318354	T	C	1	1	0	1	1	-1	-1	1.12341e-23	1.12341e-23	554
2L	10318908	FBgn0032218	Nonsyn	0	0	0.514706	0	0	0	0	0.478632	0	0	2L	10318392	C	G	1	1	0	1	1	-1	-1	1.12341e-23	1.12341e-23	516
2L	10318908	FBgn0032218	Nonsyn	0	0	0.514706	0	0	0	0	0.478632	0	0	2L	10318394	A	G	1	1	0	1	1	-1	-1	1.12341e-23	1.12341e-23	514
2L	10318908	FBgn0032218	Nonsyn	0	0	0.514706	0	0	0	0	0.478632	0	0	2L	10318723	G	T	1	1	0	1	1	-1	-1	1.12341e-23	1.12341e-23	185
2L	10318908	FBgn0032218	Nonsyn	0	0	0.514706	0	0	0	0	0.478632	0	0	2L	10318736	C	T	1	1	0	1	1	-1	-1	1.12341e-23	1.12341e-23	172
2L	10318908	FBgn0032218	Nonsyn	0	0	0.514706	0	0	0	0	0.478632	0	0	2L	10318875	T	C	0	0	1	0	0	1	1	3.97186e-24	3.97186e-24	33
2L	10318908	FBgn0032218	Nonsyn	0	0	0.514706	0	0	0	0	0.478632	0	0	2L	10318884	G	T	0	0	1	0	0	1	1	3.97186e-24	3.97186e-24	24
2L	10318908	FBgn0032218	Nonsyn	0	0	0.514706	0	0	0	0	0.478632	0	0	2L	10318885	T	C	0	0	1	0	0	1	1	3.97186e-24	3.97186e-24	23
2L	10318908	FBgn0032218	Nonsyn	0	0	0.514706	0	0	0	0	0.478632	0	0	2L	10320209	T	G	0	0	1	0	0	1	1	3.97186e-24	3.97186e-24	1301
2L	10318908	FBgn0032218	Nonsyn	0	0	0.514706	0	0	0	0	0.478632	0	0	2L	10323836	T	C	0	0	1	0	0	1	1	3.97186e-24	3.97186e-24	4928
2L	10382430	FBgn0032235	Nonsyn	0	0.0866667	0	0	0.0611111	0	0.0272727	0	0	0.0515873	2L	10373029	A	C	0	1	0	0	1	0.968246	0.968246	0.00676014	0.00676014	9401
2L	10382430	FBgn0032235	Nonsyn	0	0.0866667	0	0	0.0611111	0	0.0272727	0	0	0.0515873	2L	10373045	C	A	0	1	0	0	1	0.968246	0.968246	0.00676014	0.00676014	9385
2L	10382430	FBgn0032235	Nonsyn	0	0.0866667	0	0	0.0611111	0	0.0272727	0	0	0.0515873	2L	10373467	G	T	0	1	0	0	1	0.968246	0.968246	0.00676014	0.00676014	8963
2L	10382430	FBgn0032235	Nonsyn	0	0.0866667	0	0	0.0611111	0	0.0272727	0	0	0.0515873	2L	10377747	A	C	0	1	0	0	1	0.968246	0.968246	0.00676014	0.00676014	4683
2L	10382430	FBgn0032235	Nonsyn	0	0.0866667	0	0	0.0611111	0	0.0272727	0	0	0.0515873	2L	10378255	G	A	0	1	0	0	1	0.968246	0.968246	0.00676014	0.00676014	4175
2L	10382430	FBgn0032235	Nonsyn	0	0.0866667	0	0	0.0611111	0	0.0272727	0	0	0.0515873	2L	10380111	G	A	0	1	0	0	1	0.968246	0.968246	0.00676014	0.00676014	2319
2L	10382430	FBgn0032235	Nonsyn	0	0.0866667	0	0	0.0611111	0	0.0272727	0	0	0.0515873	2L	10380403	A	T	0	1	0	0	1	0.968246	0.968246	0.00676014	0.00676014	2027
2L	10382430	FBgn0032235	Nonsyn	0	0.0866667	0	0	0.0611111	0	0.0272727	0	0	0.0515873	2L	10380433	G	T	0	1	0	0	1	0.968246	0.968246	0.00676014	0.00676014	1997
2L	10382430	FBgn0032235	Nonsyn	0	0.0866667	0	0	0.0611111	0	0.0272727	0	0	0.0515873	2L	10380475	C	T	0	1	0	0	1	0.968246	0.968246	0.00676014	0.00676014	1955
2L	10382430	FBgn0032235	Nonsyn	0	0.0866667	0	0	0.0611111	0	0.0272727	0	0	0.0515873	2L	10380493	T	G	0	1	0	0	1	0.968246	0.968246	0.00676014	0.00676014	1937
2L	10382430	FBgn0032235	Nonsyn	0	0.0866667	0	0	0.0611111	0	0.0272727	0	0	0.0515873	2L	10382408	G	C	0	1	0	0	1	0.968246	0.968246	0.00676014	0.00676014	22
2L	10382430	FBgn0032235	Nonsyn	0	0.0866667	0	0	0.0611111	0	0.0272727	0	0	0.0515873	2L	10382460	G	A	0	1	0	0	1	0.968246	0.968246	0.00676014	0.00676014	30
2L	10382430	FBgn0032235	Nonsyn	0	0.0866667	0	0	0.0611111	0	0.0272727	0	0	0.0515873	2L	10382504	T	C	0	1	0	0	1	0.968246	0.968246	0.00676014	0.00676014	74
2L	10382430	FBgn0032235	Nonsyn	0	0.0866667	0	0	0.0611111	0	0.0272727	0	0	0.0515873	2L	10382602	A	G	0	1	0	0	1	0.968246	0.968246	0.00676014	0.00676014	172
2L	10382430	FBgn0032235	Nonsyn	0	0.0866667	0	0	0.0611111	0	0.0272727	0	0	0.0515873	2L	10382643	A	G	0	1	0	0	1	0.968246	0.968246	0.00676014	0.00676014	213
2L	10382430	FBgn0032235	Nonsyn	0	0.0866667	0	0	0.0611111	0	0.0272727	0	0	0.0515873	2L	10382815	T	C	0	1	0	0	1	0.968246	0.968246	0.00676014	0.00676014	385
2L	10382430	FBgn0032235	Nonsyn	0	0.0866667	0	0	0.0611111	0	0.0272727	0	0	0.0515873	2L	10382818	T	A	0	1	0	0	1	0.968246	0.968246	0.00676014	0.00676014	388
2L	10382430	FBgn0032235	Nonsyn	0	0.0866667	0	0	0.0611111	0	0.0272727	0	0	0.0515873	2L	10382827	G	A	0	1	0	0	1	0.968246	0.968246	0.00676014	0.00676014	397
2L	10382430	FBgn0032235	Nonsyn	0	0.0866667	0	0	0.0611111	0	0.0272727	0	0	0.0515873	2L	10382900	T	A	0	1	0	0	1	0.968246	0.968246	0.00676014	0.00676014	470
2L	10382430	FBgn0032235	Nonsyn	0	0.0866667	0	0	0.0611111	0	0.0272727	0	0	0.0515873	2L	10382909	C	A	0	1	0	0	1	0.968246	0.968246	0.00676014	0.00676014	479
2L	10382430	FBgn0032235	Nonsyn	0	0.0866667	0	0	0.0611111	0	0.0272727	0	0	0.0515873	2L	10388591	A	G	0	1	0	0	1	0.968246	0.968246	0.00676014	0.00676014	6161
2L	10382430	FBgn0032235	Nonsyn	0	0.0866667	0	0	0.0611111	0	0.0272727	0	0	0.0515873	2L	10388871	A	G	0	1	0	0	1	0.968246	0.968246	0.00676014	0.00676014	6441
2L	10382430	FBgn0032235	Nonsyn	0	0.0866667	0	0	0.0611111	0	0.0272727	0	0	0.0515873	2L	10388895	T	A	0	1	0	0	1	0.968246	0.968246	0.00676014	0.00676014	6465
2L	10382430	FBgn0032235	Nonsyn	0	0.0866667	0	0	0.0611111	0	0.0272727	0	0	0.0515873	2L	10389066	T	A	0	1	0	0	1	0.968246	0.968246	0.00676014	0.00676014	6636
2L	10382430	FBgn0032235	Nonsyn	0	0.0866667	0	0	0.0611111	0	0.0272727	0	0	0.0515873	2L	10389067	A	G	0	1	0	0	1	0.968246	0.968246	0.00676014	0.00676014	6637
2L	10382430	FBgn0032235	Nonsyn	0	0.0866667	0	0	0.0611111	0	0.0272727	0	0	0.0515873	2L	10389073	T	G	0	1	0	0	1	0.968246	0.968246	0.00676014	0.00676014	6643
2L	10382430	FBgn0032235	Nonsyn	0	0.0866667	0	0	0.0611111	0	0.0272727	0	0	0.0515873	2L	10389087	G	A	0	1	0	0	1	0.968246	0.968246	0.00676014	0.00676014	6657
2L	10382430	FBgn0032235	Nonsyn	0	0.0866667	0	0	0.0611111	0	0.0272727	0	0	0.0515873	2L	10389122	T	C	0	1	0	0	1	0.968246	0.968246	0.00676014	0.00676014	6692
2L	10382430	FBgn0032235	Nonsyn	0	0.0866667	0	0	0.0611111	0	0.0272727	0	0	0.0515873	2L	10389170	A	T	0	1	0	0	1	0.968246	0.968246	0.00676014	0.00676014	6740
2L	10382430	FBgn0032235	Nonsyn	0	0.0866667	0	0	0.0611111	0	0.0272727	0	0	0.0515873	2L	10389218	G	A	0	1	0	0	1	0.968246	0.968246	0.00676014	0.00676014	6788
2L	10382430	FBgn0032235	Nonsyn	0	0.0866667	0	0	0.0611111	0	0.0272727	0	0	0.0515873	2L	10389373	A	T	0	1	0	0	1	0.968246	0.968246	0.00676014	0.00676014	6943
2L	10382430	FBgn0032235	Nonsyn	0	0.0866667	0	0	0.0611111	0	0.0272727	0	0	0.0515873	2L	10389412	G	T	0	1	0	0	1	0.968246	0.968246	0.00676014	0.00676014	6982
2L	10382430	FBgn0032235	Nonsyn	0	0.0866667	0	0	0.0611111	0	0.0272727	0	0	0.0515873	2L	10389424	C	T	0	1	0	0	1	0.968246	0.968246	0.00676014	0.00676014	6994
2L	10382432	FBgn0032235	Syn	0	0.0872483	0	0	0.0639535	0	0.0277778	0	0	0.0517928	2L	10373029	A	C	0	1	0	0	1	0.968246	0.968246	0.00676014	0.00676014	9403
2L	10382432	FBgn0032235	Syn	0	0.0872483	0	0	0.0639535	0	0.0277778	0	0	0.0517928	2L	10373045	C	A	0	1	0	0	1	0.968246	0.968246	0.00676014	0.00676014	9387
2L	10382432	FBgn0032235	Syn	0	0.0872483	0	0	0.0639535	0	0.0277778	0	0	0.0517928	2L	10373467	G	T	0	1	0	0	1	0.968246	0.968246	0.00676014	0.00676014	8965
2L	10382432	FBgn0032235	Syn	0	0.0872483	0	0	0.0639535	0	0.0277778	0	0	0.0517928	2L	10377747	A	C	0	1	0	0	1	0.968246	0.968246	0.00676014	0.00676014	4685
2L	10382432	FBgn0032235	Syn	0	0.0872483	0	0	0.0639535	0	0.0277778	0	0	0.0517928	2L	10378255	G	A	0	1	0	0	1	0.968246	0.968246	0.00676014	0.00676014	4177
2L	10382432	FBgn0032235	Syn	0	0.0872483	0	0	0.0639535	0	0.0277778	0	0	0.0517928	2L	10380111	G	A	0	1	0	0	1	0.968246	0.968246	0.00676014	0.00676014	2321
2L	10382432	FBgn0032235	Syn	0	0.0872483	0	0	0.0639535	0	0.0277778	0	0	0.0517928	2L	10380403	A	T	0	1	0	0	1	0.968246	0.968246	0.00676014	0.00676014	2029
2L	10382432	FBgn0032235	Syn	0	0.0872483	0	0	0.0639535	0	0.0277778	0	0	0.0517928	2L	10380433	G	T	0	1	0	0	1	0.968246	0.968246	0.00676014	0.00676014	1999
2L	10382432	FBgn0032235	Syn	0	0.0872483	0	0	0.0639535	0	0.0277778	0	0	0.0517928	2L	10380475	C	T	0	1	0	0	1	0.968246	0.968246	0.00676014	0.00676014	1957
2L	10382432	FBgn0032235	Syn	0	0.0872483	0	0	0.0639535	0	0.0277778	0	0	0.0517928	2L	10380493	T	G	0	1	0	0	1	0.968246	0.968246	0.00676014	0.00676014	1939
2L	10382432	FBgn0032235	Syn	0	0.0872483	0	0	0.0639535	0	0.0277778	0	0	0.0517928	2L	10382408	G	C	0	1	0	0	1	0.968246	0.968246	0.00676014	0.00676014	24
2L	10382432	FBgn0032235	Syn	0	0.0872483	0	0	0.0639535	0	0.0277778	0	0	0.0517928	2L	10382460	G	A	0	1	0	0	1	0.968246	0.968246	0.00676014	0.00676014	28
2L	10382432	FBgn0032235	Syn	0	0.0872483	0	0	0.0639535	0	0.0277778	0	0	0.0517928	2L	10382504	T	C	0	1	0	0	1	0.968246	0.968246	0.00676014	0.00676014	72
2L	10382432	FBgn0032235	Syn	0	0.0872483	0	0	0.0639535	0	0.0277778	0	0	0.0517928	2L	10382602	A	G	0	1	0	0	1	0.968246	0.968246	0.00676014	0.00676014	170
2L	10382432	FBgn0032235	Syn	0	0.0872483	0	0	0.0639535	0	0.0277778	0	0	0.0517928	2L	10382643	A	G	0	1	0	0	1	0.968246	0.968246	0.00676014	0.00676014	211
2L	10382432	FBgn0032235	Syn	0	0.0872483	0	0	0.0639535	0	0.0277778	0	0	0.0517928	2L	10382815	T	C	0	1	0	0	1	0.968246	0.968246	0.00676014	0.00676014	383
2L	10382432	FBgn0032235	Syn	0	0.0872483	0	0	0.0639535	0	0.0277778	0	0	0.0517928	2L	10382818	T	A	0	1	0	0	1	0.968246	0.968246	0.00676014	0.00676014	386
2L	10382432	FBgn0032235	Syn	0	0.0872483	0	0	0.0639535	0	0.0277778	0	0	0.0517928	2L	10382827	G	A	0	1	0	0	1	0.968246	0.968246	0.00676014	0.00676014	395
2L	10382432	FBgn0032235	Syn	0	0.0872483	0	0	0.0639535	0	0.0277778	0	0	0.0517928	2L	10382900	T	A	0	1	0	0	1	0.968246	0.968246	0.00676014	0.00676014	468
2L	10382432	FBgn0032235	Syn	0	0.0872483	0	0	0.0639535	0	0.0277778	0	0	0.0517928	2L	10382909	C	A	0	1	0	0	1	0.968246	0.968246	0.00676014	0.00676014	477
2L	10382432	FBgn0032235	Syn	0	0.0872483	0	0	0.0639535	0	0.0277778	0	0	0.0517928	2L	10388591	A	G	0	1	0	0	1	0.968246	0.968246	0.00676014	0.00676014	6159
2L	10382432	FBgn0032235	Syn	0	0.0872483	0	0	0.0639535	0	0.0277778	0	0	0.0517928	2L	10388871	A	G	0	1	0	0	1	0.968246	0.968246	0.00676014	0.00676014	6439
2L	10382432	FBgn0032235	Syn	0	0.0872483	0	0	0.0639535	0	0.0277778	0	0	0.0517928	2L	10388895	T	A	0	1	0	0	1	0.968246	0.968246	0.00676014	0.00676014	6463
2L	10382432	FBgn0032235	Syn	0	0.0872483	0	0	0.0639535	0	0.0277778	0	0	0.0517928	2L	10389066	T	A	0	1	0	0	1	0.968246	0.968246	0.00676014	0.00676014	6634
2L	10382432	FBgn0032235	Syn	0	0.0872483	0	0	0.0639535	0	0.0277778	0	0	0.0517928	2L	10389067	A	G	0	1	0	0	1	0.968246	0.968246	0.00676014	0.00676014	6635
2L	10382432	FBgn0032235	Syn	0	0.0872483	0	0	0.0639535	0	0.0277778	0	0	0.0517928	2L	10389073	T	G	0	1	0	0	1	0.968246	0.968246	0.00676014	0.00676014	6641
2L	10382432	FBgn0032235	Syn	0	0.0872483	0	0	0.0639535	0	0.0277778	0	0	0.0517928	2L	10389087	G	A	0	1	0	0	1	0.968246	0.968246	0.00676014	0.00676014	6655
2L	10382432	FBgn0032235	Syn	0	0.0872483	0	0	0.0639535	0	0.0277778	0	0	0.0517928	2L	10389122	T	C	0	1	0	0	1	0.968246	0.968246	0.00676014	0.00676014	6690
2L	10382432	FBgn0032235	Syn	0	0.0872483	0	0	0.0639535	0	0.0277778	0	0	0.0517928	2L	10389170	A	T	0	1	0	0	1	0.968246	0.968246	0.00676014	0.00676014	6738
2L	10382432	FBgn0032235	Syn	0	0.0872483	0	0	0.0639535	0	0.0277778	0	0	0.0517928	2L	10389218	G	A	0	1	0	0	1	0.968246	0.968246	0.00676014	0.00676014	6786
2L	10382432	FBgn0032235	Syn	0	0.0872483	0	0	0.0639535	0	0.0277778	0	0	0.0517928	2L	10389373	A	T	0	1	0	0	1	0.968246	0.968246	0.00676014	0.00676014	6941
2L	10382432	FBgn0032235	Syn	0	0.0872483	0	0	0.0639535	0	0.0277778	0	0	0.0517928	2L	10389412	G	T	0	1	0	0	1	0.968246	0.968246	0.00676014	0.00676014	6980
2L	10382432	FBgn0032235	Syn	0	0.0872483	0	0	0.0639535	0	0.0277778	0	0	0.0517928	2L	10389424	C	T	0	1	0	0	1	0.968246	0.968246	0.00676014	0.00676014	6992
2L	10686819	FBgn0032283	Syn	0.0130293	0	0	0.0314961	0	0.027668	0	0	0.0487805	0	2L	10684715	G	A	0	1	1	0	1	-0.968246	-0.968246	0.00676014	0.00676014	2104
2L	10686819	FBgn0032283	Syn	0.0130293	0	0	0.0314961	0	0.027668	0	0	0.0487805	0	2L	10685062	C	T	0	1	1	0	1	-0.968246	-0.968246	0.00676014	0.00676014	1757
2L	10686819	FBgn0032283	Syn	0.0130293	0	0	0.0314961	0	0.027668	0	0	0.0487805	0	2L	10685066	G	T	0	1	1	0	1	-0.968246	-0.968246	0.00676014	0.00676014	1753
2L	10686819	FBgn0032283	Syn	0.0130293	0	0	0.0314961	0	0.027668	0	0	0.0487805	0	2L	10685069	A	G	0	1	1	0	1	-0.968246	-0.968246	0.00676014	0.00676014	1750
2L	10686819	FBgn0032283	Syn	0.0130293	0	0	0.0314961	0	0.027668	0	0	0.0487805	0	2L	10685088	A	G	0	1	1	0	1	-0.968246	-0.968246	0.00676014	0.00676014	1731
2L	10686819	FBgn0032283	Syn	0.0130293	0	0	0.0314961	0	0.027668	0	0	0.0487805	0	2L	10685112	C	A	0	1	1	0	1	-0.968246	-0.968246	0.00676014	0.00676014	1707
2L	10686819	FBgn0032283	Syn	0.0130293	0	0	0.0314961	0	0.027668	0	0	0.0487805	0	2L	10685152	A	C	0	1	1	0	1	-0.968246	-0.968246	0.00676014	0.00676014	1667
2L	10686819	FBgn0032283	Syn	0.0130293	0	0	0.0314961	0	0.027668	0	0	0.0487805	0	2L	10687939	A	T	0	1	1	0	1	-0.968246	-0.968246	0.00676014	0.00676014	1120
2L	10686819	FBgn0032283	Syn	0.0130293	0	0	0.0314961	0	0.027668	0	0	0.0487805	0	2L	10688016	G	T	0	1	1	0	1	-0.968246	-0.968246	0.00676014	0.00676014	1197
2L	1139614	FBgn0031306	Nonsyn	0	0	0	0.463415	0	0	0	0	0.407643	0	2L	1134042	G	C	0	0	0	1	0	1	1	3.97186e-24	3.97186e-24	5572
2L	1139614	FBgn0031306	Nonsyn	0	0	0	0.463415	0	0	0	0	0.407643	0	2L	1134055	C	T	0	0	0	1	0	1	1	3.97186e-24	3.97186e-24	5559
2L	1139614	FBgn0031306	Nonsyn	0	0	0	0.463415	0	0	0	0	0.407643	0	2L	1134142	G	A	0	0	0	1	0	1	1	3.97186e-24	3.97186e-24	5472
2L	1139614	FBgn0031306	Nonsyn	0	0	0	0.463415	0	0	0	0	0.407643	0	2L	1135698	G	T	0	0	0	1	0	1	1	3.97186e-24	3.97186e-24	3916
2L	1139614	FBgn0031306	Nonsyn	0	0	0	0.463415	0	0	0	0	0.407643	0	2L	1135700	T	C	0	0	0	1	0	1	1	3.97186e-24	3.97186e-24	3914
2L	1139614	FBgn0031306	Nonsyn	0	0	0	0.463415	0	0	0	0	0.407643	0	2L	1135769	C	A	0	0	0	1	0	1	1	3.97186e-24	3.97186e-24	3845
2L	1139614	FBgn0031306	Nonsyn	0	0	0	0.463415	0	0	0	0	0.407643	0	2L	1136895	G	T	0	0	0	1	0	1	1	3.97186e-24	3.97186e-24	2719
2L	1139614	FBgn0031306	Nonsyn	0	0	0	0.463415	0	0	0	0	0.407643	0	2L	1141850	C	A	0	0	0	1	0	1	1	3.97186e-24	3.97186e-24	2236
2L	1139614	FBgn0031306	Nonsyn	0	0	0	0.463415	0	0	0	0	0.407643	0	2L	1144620	C	A	1	1	1	0	1	-1	-1	1.12341e-23	1.12341e-23	5006
2L	1139614	FBgn0031306	Nonsyn	0	0	0	0.463415	0	0	0	0	0.407643	0	2L	1144630	A	G	1	1	1	0	1	-1	-1	1.12341e-23	1.12341e-23	5016
2L	1200344	FBgn0263081	Syn	0	0	0	0.0826347	0	0	0	0	0.0836763	0	2L	1191239	T	C	0	0	0	1	0	1	1	3.97186e-24	3.97186e-24	9105
2L	1200344	FBgn0263081	Syn	0	0	0	0.0826347	0	0	0	0	0.0836763	0	2L	1191422	C	G	0	0	0	1	0	1	1	3.97186e-24	3.97186e-24	8922
2L	1200344	FBgn0263081	Syn	0	0	0	0.0826347	0	0	0	0	0.0836763	0	2L	1193541	A	C	0	0	0	1	0	1	1	3.97186e-24	3.97186e-24	6803
2L	1200344	FBgn0263081	Syn	0	0	0	0.0826347	0	0	0	0	0.0836763	0	2L	1195550	A	G	0	0	0	1	0	1	1	3.97186e-24	3.97186e-24	4794
2L	1200344	FBgn0263081	Syn	0	0	0	0.0826347	0	0	0	0	0.0836763	0	2L	1195559	A	C	0	0	0	1	0	1	1	3.97186e-24	3.97186e-24	4785
2L	1200344	FBgn0263081	Syn	0	0	0	0.0826347	0	0	0	0	0.0836763	0	2L	1196191	G	A	0	0	0	1	0	1	1	3.97186e-24	3.97186e-24	4153
2L	1200344	FBgn0263081	Syn	0	0	0	0.0826347	0	0	0	0	0.0836763	0	2L	1196219	T	C	0	0	0	1	0	1	1	3.97186e-24	3.97186e-24	4125
2L	1200344	FBgn0263081	Syn	0	0	0	0.0826347	0	0	0	0	0.0836763	0	2L	1200790	G	T	0	0	0	1	0	1	1	3.97186e-24	3.97186e-24	446
2L	1200344	FBgn0263081	Syn	0	0	0	0.0826347	0	0	0	0	0.0836763	0	2L	1202572	T	C	1	1	1	0	1	-1	-1	1.12341e-23	1.12341e-23	2228
2L	1200344	FBgn0263081	Syn	0	0	0	0.0826347	0	0	0	0	0.0836763	0	2L	1204001	C	A	1	1	1	0	1	-1	-1	1.12341e-23	1.12341e-23	3657
2L	1200344	FBgn0263081	Syn	0	0	0	0.0826347	0	0	0	0	0.0836763	0	2L	1204003	T	A	1	1	1	0	1	-1	-1	1.12341e-23	1.12341e-23	3659
2L	1200344	FBgn0263081	Syn	0	0	0	0.0826347	0	0	0	0	0.0836763	0	2L	1204005	A	T	1	1	1	0	1	-1	-1	1.12341e-23	1.12341e-23	3661
2L	1200344	FBgn0263081	Syn	0	0	0	0.0826347	0	0	0	0	0.0836763	0	2L	1205583	A	G	1	1	1	0	1	-1	-1	1.12341e-23	1.12341e-23	5239
2L	1200344	FBgn0263081	Syn	0	0	0	0.0826347	0	0	0	0	0.0836763	0	2L	1207260	C	A	0	0	0	1	0	1	1	3.97186e-24	3.97186e-24	6916
2L	1200344	FBgn0263081	Syn	0	0	0	0.0826347	0	0	0	0	0.0836763	0	2L	1208236	G	T	0	0	0	1	0	1	1	3.97186e-24	3.97186e-24	7892
2L	1200344	FBgn0263081	Syn	0	0	0	0.0826347	0	0	0	0	0.0836763	0	2L	1208251	G	A	0	0	0	1	0	1	1	3.97186e-24	3.97186e-24	7907
2L	1200344	FBgn0263081	Syn	0	0	0	0.0826347	0	0	0	0	0.0836763	0	2L	1208608	G	A	0	0	0	1	0	1	1	3.97186e-24	3.97186e-24	8264
2L	1200344	FBgn0263081	Syn	0	0	0	0.0826347	0	0	0	0	0.0836763	0	2L	1208617	A	G	0	0	0	1	0	1	1	3.97186e-24	3.97186e-24	8273
2L	1200344	FBgn0263081	Syn	0	0	0	0.0826347	0	0	0	0	0.0836763	0	2L	1208627	T	A	0	0	0	1	0	1	1	3.97186e-24	3.97186e-24	8283
2L	1200344	FBgn0263081	Syn	0	0	0	0.0826347	0	0	0	0	0.0836763	0	2L	1208691	T	C	0	0	0	1	0	1	1	3.97186e-24	3.97186e-24	8347
2L	1200344	FBgn0263081	Syn	0	0	0	0.0826347	0	0	0	0	0.0836763	0	2L	1208720	A	T	0	0	0	1	0	1	1	3.97186e-24	3.97186e-24	8376
2L	13902246	FBgn0019890	Nonsyn	0	0	0	0	0.195122	0	0	0	0	0.217391	2L	13893055	G	T	0	0	0	0	1	1	1	3.97186e-24	3.97186e-24	9191
2L	13902246	FBgn0019890	Nonsyn	0	0	0	0	0.195122	0	0	0	0	0.217391	2L	13893056	A	T	0	0	0	0	1	1	1	3.97186e-24	3.97186e-24	9190
2L	13902246	FBgn0019890	Nonsyn	0	0	0	0	0.195122	0	0	0	0	0.217391	2L	13893062	C	T	0	0	0	0	1	1	1	3.97186e-24	3.97186e-24	9184
2L	13902246	FBgn0019890	Nonsyn	0	0	0	0	0.195122	0	0	0	0	0.217391	2L	13893068	T	C	0	0	0	0	1	1	1	3.97186e-24	3.97186e-24	9178
2L	13902246	FBgn0019890	Nonsyn	0	0	0	0	0.195122	0	0	0	0	0.217391	2L	13893084	A	C	0	0	0	0	1	1	1	3.97186e-24	3.97186e-24	9162
2L	13902246	FBgn0019890	Nonsyn	0	0	0	0	0.195122	0	0	0	0	0.217391	2L	13893244	C	G	0	0	0	0	1	1	1	3.97186e-24	3.97186e-24	9002
2L	13902246	FBgn0019890	Nonsyn	0	0	0	0	0.195122	0	0	0	0	0.217391	2L	13893259	C	A	0	0	0	0	1	1	1	3.97186e-24	3.97186e-24	8987
2L	13902246	FBgn0019890	Nonsyn	0	0	0	0	0.195122	0	0	0	0	0.217391	2L	13893307	C	T	0	0	0	0	1	1	1	3.97186e-24	3.97186e-24	8939
2L	13902246	FBgn0019890	Nonsyn	0	0	0	0	0.195122	0	0	0	0	0.217391	2L	13894408	C	T	0	0	0	0	1	1	1	3.97186e-24	3.97186e-24	7838
2L	13902246	FBgn0019890	Nonsyn	0	0	0	0	0.195122	0	0	0	0	0.217391	2L	13894709	G	A	0	0	0	0	1	1	1	3.97186e-24	3.97186e-24	7537
2L	13902246	FBgn0019890	Nonsyn	0	0	0	0	0.195122	0	0	0	0	0.217391	2L	13895205	G	A	0	0	0	0	1	1	1	3.97186e-24	3.97186e-24	7041
2L	13902246	FBgn0019890	Nonsyn	0	0	0	0	0.195122	0	0	0	0	0.217391	2L	13895674	A	C	0	0	0	0	1	1	1	3.97186e-24	3.97186e-24	6572
2L	13902246	FBgn0019890	Nonsyn	0	0	0	0	0.195122	0	0	0	0	0.217391	2L	13895734	T	C	0	0	0	0	1	1	1	3.97186e-24	3.97186e-24	6512
2L	13902246	FBgn0019890	Nonsyn	0	0	0	0	0.195122	0	0	0	0	0.217391	2L	13895854	C	T	0	0	0	0	1	1	1	3.97186e-24	3.97186e-24	6392
2L	13902246	FBgn0019890	Nonsyn	0	0	0	0	0.195122	0	0	0	0	0.217391	2L	13895878	C	T	0	0	0	0	1	1	1	3.97186e-24	3.97186e-24	6368
2L	13902246	FBgn0019890	Nonsyn	0	0	0	0	0.195122	0	0	0	0	0.217391	2L	13895908	A	G	0	0	0	0	1	1	1	3.97186e-24	3.97186e-24	6338
2L	13902246	FBgn0019890	Nonsyn	0	0	0	0	0.195122	0	0	0	0	0.217391	2L	13895935	T	C	0	0	0	0	1	1	1	3.97186e-24	3.97186e-24	6311
2L	13902246	FBgn0019890	Nonsyn	0	0	0	0	0.195122	0	0	0	0	0.217391	2L	13895962	T	C	0	0	0	0	1	1	1	3.97186e-24	3.97186e-24	6284
2L	13902246	FBgn0019890	Nonsyn	0	0	0	0	0.195122	0	0	0	0	0.217391	2L	13895998	T	C	0	0	0	0	1	1	1	3.97186e-24	3.97186e-24	6248
2L	13902246	FBgn0019890	Nonsyn	0	0	0	0	0.195122	0	0	0	0	0.217391	2L	13896025	T	C	0	0	0	0	1	1	1	3.97186e-24	3.97186e-24	6221
2L	13902246	FBgn0019890	Nonsyn	0	0	0	0	0.195122	0	0	0	0	0.217391	2L	13896100	A	G	0	0	0	0	1	1	1	3.97186e-24	3.97186e-24	6146
2L	13902246	FBgn0019890	Nonsyn	0	0	0	0	0.195122	0	0	0	0	0.217391	2L	13896139	A	C	0	0	0	0	1	1	1	3.97186e-24	3.97186e-24	6107
2L	13902246	FBgn0019890	Nonsyn	0	0	0	0	0.195122	0	0	0	0	0.217391	2L	13896325	T	C	0	0	0	0	1	1	1	3.97186e-24	3.97186e-24	5921
2L	13902246	FBgn0019890	Nonsyn	0	0	0	0	0.195122	0	0	0	0	0.217391	2L	13896940	T	A	0	0	0	0	1	1	1	3.97186e-24	3.97186e-24	5306
2L	13902246	FBgn0019890	Nonsyn	0	0	0	0	0.195122	0	0	0	0	0.217391	2L	13897175	A	C	0	0	0	0	1	1	1	3.97186e-24	3.97186e-24	5071
2L	13902246	FBgn0019890	Nonsyn	0	0	0	0	0.195122	0	0	0	0	0.217391	2L	13897256	T	C	0	0	0	0	1	1	1	3.97186e-24	3.97186e-24	4990
2L	13902246	FBgn0019890	Nonsyn	0	0	0	0	0.195122	0	0	0	0	0.217391	2L	13897368	T	C	0	0	0	0	1	1	1	3.97186e-24	3.97186e-24	4878
2L	13902246	FBgn0019890	Nonsyn	0	0	0	0	0.195122	0	0	0	0	0.217391	2L	13897405	C	A	0	0	0	0	1	1	1	3.97186e-24	3.97186e-24	4841
2L	13902246	FBgn0019890	Nonsyn	0	0	0	0	0.195122	0	0	0	0	0.217391	2L	13897411	T	C	0	0	0	0	1	1	1	3.97186e-24	3.97186e-24	4835
2L	13902246	FBgn0019890	Nonsyn	0	0	0	0	0.195122	0	0	0	0	0.217391	2L	13897422	C	T	0	0	0	0	1	1	1	3.97186e-24	3.97186e-24	4824
2L	13902246	FBgn0019890	Nonsyn	0	0	0	0	0.195122	0	0	0	0	0.217391	2L	13897458	G	A	0	0	0	0	1	1	1	3.97186e-24	3.97186e-24	4788
2L	13902246	FBgn0019890	Nonsyn	0	0	0	0	0.195122	0	0	0	0	0.217391	2L	13898080	G	A	0	0	0	0	1	1	1	3.97186e-24	3.97186e-24	4166
2L	13902246	FBgn0019890	Nonsyn	0	0	0	0	0.195122	0	0	0	0	0.217391	2L	13898083	C	G	0	0	0	0	1	1	1	3.97186e-24	3.97186e-24	4163
2L	13902246	FBgn0019890	Nonsyn	0	0	0	0	0.195122	0	0	0	0	0.217391	2L	13898662	A	G	0	0	0	0	1	1	1	3.97186e-24	3.97186e-24	3584
2L	13902246	FBgn0019890	Nonsyn	0	0	0	0	0.195122	0	0	0	0	0.217391	2L	13899864	T	C	1	1	1	1	0	-1	-1	1.12341e-23	1.12341e-23	2382
2L	13902246	FBgn0019890	Nonsyn	0	0	0	0	0.195122	0	0	0	0	0.217391	2L	13900780	C	T	0	0	0	0	1	1	1	3.97186e-24	3.97186e-24	1466
2L	13902246	FBgn0019890	Nonsyn	0	0	0	0	0.195122	0	0	0	0	0.217391	2L	13900897	G	A	0	0	0	0	1	1	1	3.97186e-24	3.97186e-24	1349
2L	13902246	FBgn0019890	Nonsyn	0	0	0	0	0.195122	0	0	0	0	0.217391	2L	13901230	G	A	0	0	0	0	1	1	1	3.97186e-24	3.97186e-24	1016
2L	13902246	FBgn0019890	Nonsyn	0	0	0	0	0.195122	0	0	0	0	0.217391	2L	13901302	A	G	0	0	0	0	1	1	1	3.97186e-24	3.97186e-24	944
2L	13902246	FBgn0019890	Nonsyn	0	0	0	0	0.195122	0	0	0	0	0.217391	2L	13901602	T	G	0	0	0	0	1	1	1	3.97186e-24	3.97186e-24	644
2L	13902246	FBgn0019890	Nonsyn	0	0	0	0	0.195122	0	0	0	0	0.217391	2L	13901680	G	A	0	0	0	0	1	1	1	3.97186e-24	3.97186e-24	566
2L	13902246	FBgn0019890	Nonsyn	0	0	0	0	0.195122	0	0	0	0	0.217391	2L	13901953	A	T	0	0	0	0	1	1	1	3.97186e-24	3.97186e-24	293
2L	13902246	FBgn0019890	Nonsyn	0	0	0	0	0.195122	0	0	0	0	0.217391	2L	13901961	G	T	0	0	0	0	1	1	1	3.97186e-24	3.97186e-24	285
2L	13902246	FBgn0019890	Nonsyn	0	0	0	0	0.195122	0	0	0	0	0.217391	2L	13901986	T	A	0	0	0	0	1	1	1	3.97186e-24	3.97186e-24	260
2L	13902246	FBgn0019890	Nonsyn	0	0	0	0	0.195122	0	0	0	0	0.217391	2L	13902088	C	T	0	0	0	0	1	1	1	3.97186e-24	3.97186e-24	158
2L	13902246	FBgn0019890	Nonsyn	0	0	0	0	0.195122	0	0	0	0	0.217391	2L	13902091	T	C	0	0	0	0	1	1	1	3.97186e-24	3.97186e-24	155
2L	13902246	FBgn0019890	Nonsyn	0	0	0	0	0.195122	0	0	0	0	0.217391	2L	13903888	C	T	0	0	0	0	1	1	1	3.97186e-24	3.97186e-24	1642
2L	13902246	FBgn0019890	Nonsyn	0	0	0	0	0.195122	0	0	0	0	0.217391	2L	13903965	A	G	0	0	0	0	1	1	1	3.97186e-24	3.97186e-24	1719
2L	13902246	FBgn0019890	Nonsyn	0	0	0	0	0.195122	0	0	0	0	0.217391	2L	13904031	A	G	0	0	0	0	1	1	1	3.97186e-24	3.97186e-24	1785
2L	13902246	FBgn0019890	Nonsyn	0	0	0	0	0.195122	0	0	0	0	0.217391	2L	13904061	C	T	0	0	0	0	1	1	1	3.97186e-24	3.97186e-24	1815
2L	13902246	FBgn0019890	Nonsyn	0	0	0	0	0.195122	0	0	0	0	0.217391	2L	13904063	T	C	0	0	0	0	1	1	1	3.97186e-24	3.97186e-24	1817
2L	13902246	FBgn0019890	Nonsyn	0	0	0	0	0.195122	0	0	0	0	0.217391	2L	13904383	C	A	0	0	0	0	1	1	1	3.97186e-24	3.97186e-24	2137
2L	13902246	FBgn0019890	Nonsyn	0	0	0	0	0.195122	0	0	0	0	0.217391	2L	13904540	C	T	0	0	0	0	1	1	1	3.97186e-24	3.97186e-24	2294
2L	13902246	FBgn0019890	Nonsyn	0	0	0	0	0.195122	0	0	0	0	0.217391	2L	13905198	C	T	0	0	0	0	1	1	1	3.97186e-24	3.97186e-24	2952
2L	13902246	FBgn0019890	Nonsyn	0	0	0	0	0.195122	0	0	0	0	0.217391	2L	13905392	T	A	0	0	0	0	1	1	1	3.97186e-24	3.97186e-24	3146
2L	13902246	FBgn0019890	Nonsyn	0	0	0	0	0.195122	0	0	0	0	0.217391	2L	13905413	T	C	0	0	0	0	1	1	1	3.97186e-24	3.97186e-24	3167
2L	13902246	FBgn0019890	Nonsyn	0	0	0	0	0.195122	0	0	0	0	0.217391	2L	13905432	A	T	0	0	0	0	1	1	1	3.97186e-24	3.97186e-24	3186
2L	13902246	FBgn0019890	Nonsyn	0	0	0	0	0.195122	0	0	0	0	0.217391	2L	13906276	G	A	0	0	0	0	1	1	1	3.97186e-24	3.97186e-24	4030
2L	13902246	FBgn0019890	Nonsyn	0	0	0	0	0.195122	0	0	0	0	0.217391	2L	13906317	C	G	0	0	0	0	1	1	1	3.97186e-24	3.97186e-24	4071
2L	13902246	FBgn0019890	Nonsyn	0	0	0	0	0.195122	0	0	0	0	0.217391	2L	13906360	A	T	0	0	0	0	1	1	1	3.97186e-24	3.97186e-24	4114
2L	13902246	FBgn0019890	Nonsyn	0	0	0	0	0.195122	0	0	0	0	0.217391	2L	13906865	C	T	0	0	0	0	1	1	1	3.97186e-24	3.97186e-24	4619
2L	13902246	FBgn0019890	Nonsyn	0	0	0	0	0.195122	0	0	0	0	0.217391	2L	13906904	T	C	0	0	0	0	1	1	1	3.97186e-24	3.97186e-24	4658
2L	13902246	FBgn0019890	Nonsyn	0	0	0	0	0.195122	0	0	0	0	0.217391	2L	13906913	T	C	0	0	0	0	1	1	1	3.97186e-24	3.97186e-24	4667
2L	13902246	FBgn0019890	Nonsyn	0	0	0	0	0.195122	0	0	0	0	0.217391	2L	13907298	A	C	0	0	0	0	1	1	1	3.97186e-24	3.97186e-24	5052
2L	13902246	FBgn0019890	Nonsyn	0	0	0	0	0.195122	0	0	0	0	0.217391	2L	13907308	A	C	0	0	0	0	1	1	1	3.97186e-24	3.97186e-24	5062
2L	13902246	FBgn0019890	Nonsyn	0	0	0	0	0.195122	0	0	0	0	0.217391	2L	13907325	A	G	0	0	0	0	1	1	1	3.97186e-24	3.97186e-24	5079
2L	13902246	FBgn0019890	Nonsyn	0	0	0	0	0.195122	0	0	0	0	0.217391	2L	13907454	A	T	0	0	0	0	1	1	1	3.97186e-24	3.97186e-24	5208
2L	13902246	FBgn0019890	Nonsyn	0	0	0	0	0.195122	0	0	0	0	0.217391	2L	13907455	A	T	0	0	0	0	1	1	1	3.97186e-24	3.97186e-24	5209
2L	13902246	FBgn0019890	Nonsyn	0	0	0	0	0.195122	0	0	0	0	0.217391	2L	13907496	C	T	0	0	0	0	1	1	1	3.97186e-24	3.97186e-24	5250
2L	13902246	FBgn0019890	Nonsyn	0	0	0	0	0.195122	0	0	0	0	0.217391	2L	13907903	C	T	0	0	0	0	1	1	1	3.97186e-24	3.97186e-24	5657
2L	13902246	FBgn0019890	Nonsyn	0	0	0	0	0.195122	0	0	0	0	0.217391	2L	13907984	T	A	0	0	0	0	1	1	1	3.97186e-24	3.97186e-24	5738
2L	13902246	FBgn0019890	Nonsyn	0	0	0	0	0.195122	0	0	0	0	0.217391	2L	13908006	A	G	0	0	0	0	1	1	1	3.97186e-24	3.97186e-24	5760
2L	13902246	FBgn0019890	Nonsyn	0	0	0	0	0.195122	0	0	0	0	0.217391	2L	13908162	C	T	0	0	0	0	1	1	1	3.97186e-24	3.97186e-24	5916
2L	13902246	FBgn0019890	Nonsyn	0	0	0	0	0.195122	0	0	0	0	0.217391	2L	13908249	T	C	0	0	0	0	1	1	1	3.97186e-24	3.97186e-24	6003
2L	13902246	FBgn0019890	Nonsyn	0	0	0	0	0.195122	0	0	0	0	0.217391	2L	13908322	T	C	0	0	0	0	1	1	1	3.97186e-24	3.97186e-24	6076
2L	13902246	FBgn0019890	Nonsyn	0	0	0	0	0.195122	0	0	0	0	0.217391	2L	13908390	C	A	0	0	0	0	1	1	1	3.97186e-24	3.97186e-24	6144
2L	13902246	FBgn0019890	Nonsyn	0	0	0	0	0.195122	0	0	0	0	0.217391	2L	13908405	C	T	0	0	0	0	1	1	1	3.97186e-24	3.97186e-24	6159
2L	13902246	FBgn0019890	Nonsyn	0	0	0	0	0.195122	0	0	0	0	0.217391	2L	13908411	C	T	0	0	0	0	1	1	1	3.97186e-24	3.97186e-24	6165
2L	13902246	FBgn0019890	Nonsyn	0	0	0	0	0.195122	0	0	0	0	0.217391	2L	13908830	G	T	0	0	0	0	1	1	1	3.97186e-24	3.97186e-24	6584
2L	13902246	FBgn0019890	Nonsyn	0	0	0	0	0.195122	0	0	0	0	0.217391	2L	13909603	G	A	0	0	0	0	1	1	1	3.97186e-24	3.97186e-24	7357
2L	13902246	FBgn0019890	Nonsyn	0	0	0	0	0.195122	0	0	0	0	0.217391	2L	13909663	G	A	0	0	0	0	1	1	1	3.97186e-24	3.97186e-24	7417
2L	13902246	FBgn0019890	Nonsyn	0	0	0	0	0.195122	0	0	0	0	0.217391	2L	13909686	A	T	0	0	0	0	1	1	1	3.97186e-24	3.97186e-24	7440
2L	13902246	FBgn0019890	Nonsyn	0	0	0	0	0.195122	0	0	0	0	0.217391	2L	13909687	T	G	0	0	0	0	1	1	1	3.97186e-24	3.97186e-24	7441
2L	13902246	FBgn0019890	Nonsyn	0	0	0	0	0.195122	0	0	0	0	0.217391	2L	13909688	C	T	0	0	0	0	1	1	1	3.97186e-24	3.97186e-24	7442
2L	13902246	FBgn0019890	Nonsyn	0	0	0	0	0.195122	0	0	0	0	0.217391	2L	13909692	A	C	0	0	0	0	1	1	1	3.97186e-24	3.97186e-24	7446
2L	13902246	FBgn0019890	Nonsyn	0	0	0	0	0.195122	0	0	0	0	0.217391	2L	13909719	C	T	0	0	0	0	1	1	1	3.97186e-24	3.97186e-24	7473
2L	13902246	FBgn0019890	Nonsyn	0	0	0	0	0.195122	0	0	0	0	0.217391	2L	13909723	G	A	0	0	0	0	1	1	1	3.97186e-24	3.97186e-24	7477
2L	13902246	FBgn0019890	Nonsyn	0	0	0	0	0.195122	0	0	0	0	0.217391	2L	13909727	G	A	0	0	0	0	1	1	1	3.97186e-24	3.97186e-24	7481
2L	13902246	FBgn0019890	Nonsyn	0	0	0	0	0.195122	0	0	0	0	0.217391	2L	13909875	G	A	0	0	0	0	1	1	1	3.97186e-24	3.97186e-24	7629
2L	13902246	FBgn0019890	Nonsyn	0	0	0	0	0.195122	0	0	0	0	0.217391	2L	13909944	C	T	0	0	0	0	1	1	1	3.97186e-24	3.97186e-24	7698
2L	13902246	FBgn0019890	Nonsyn	0	0	0	0	0.195122	0	0	0	0	0.217391	2L	13910298	G	A	0	0	0	0	1	1	1	3.97186e-24	3.97186e-24	8052
2L	13902246	FBgn0019890	Nonsyn	0	0	0	0	0.195122	0	0	0	0	0.217391	2L	13910512	G	C	0	0	0	0	1	1	1	3.97186e-24	3.97186e-24	8266
2L	13902246	FBgn0019890	Nonsyn	0	0	0	0	0.195122	0	0	0	0	0.217391	2L	13911349	T	A	0	0	0	0	1	1	1	3.97186e-24	3.97186e-24	9103
2L	13902246	FBgn0019890	Nonsyn	0	0	0	0	0.195122	0	0	0	0	0.217391	2L	13911365	T	C	0	0	0	0	1	1	1	3.97186e-24	3.97186e-24	9119
2L	13902246	FBgn0019890	Nonsyn	0	0	0	0	0.195122	0	0	0	0	0.217391	2L	13911384	C	A	0	0	0	0	1	1	1	3.97186e-24	3.97186e-24	9138
2L	13902246	FBgn0019890	Nonsyn	0	0	0	0	0.195122	0	0	0	0	0.217391	2L	13911646	G	A	0	0	0	0	1	1	1	3.97186e-24	3.97186e-24	9400
2L	13902246	FBgn0019890	Nonsyn	0	0	0	0	0.195122	0	0	0	0	0.217391	2L	13911651	A	T	0	0	0	0	1	1	1	3.97186e-24	3.97186e-24	9405
2L	13902246	FBgn0019890	Nonsyn	0	0	0	0	0.195122	0	0	0	0	0.217391	2L	13911715	T	C	0	0	0	0	1	1	1	3.97186e-24	3.97186e-24	9469
2L	13902246	FBgn0019890	Nonsyn	0	0	0	0	0.195122	0	0	0	0	0.217391	2L	13911771	T	C	0	0	0	0	1	1	1	3.97186e-24	3.97186e-24	9525
2L	13902246	FBgn0019890	Nonsyn	0	0	0	0	0.195122	0	0	0	0	0.217391	2L	13911789	G	A	0	0	0	0	1	1	1	3.97186e-24	3.97186e-24	9543
2L	13902246	FBgn0019890	Nonsyn	0	0	0	0	0.195122	0	0	0	0	0.217391	2L	13911790	G	A	0	0	0	0	1	1	1	3.97186e-24	3.97186e-24	9544
2L	13902246	FBgn0019890	Nonsyn	0	0	0	0	0.195122	0	0	0	0	0.217391	2L	13911808	T	A	0	0	0	0	1	1	1	3.97186e-24	3.97186e-24	9562
2L	13902246	FBgn0019890	Nonsyn	0	0	0	0	0.195122	0	0	0	0	0.217391	2L	13911812	T	G	0	0	0	0	1	1	1	3.97186e-24	3.97186e-24	9566
2L	13902246	FBgn0019890	Nonsyn	0	0	0	0	0.195122	0	0	0	0	0.217391	2L	13911818	G	A	0	0	0	0	1	1	1	3.97186e-24	3.97186e-24	9572
2L	13902246	FBgn0019890	Nonsyn	0	0	0	0	0.195122	0	0	0	0	0.217391	2L	13911825	T	C	0	0	0	0	1	1	1	3.97186e-24	3.97186e-24	9579
2L	13902246	FBgn0019890	Nonsyn	0	0	0	0	0.195122	0	0	0	0	0.217391	2L	13911827	A	G	0	0	0	0	1	1	1	3.97186e-24	3.97186e-24	9581
2L	13902246	FBgn0019890	Nonsyn	0	0	0	0	0.195122	0	0	0	0	0.217391	2L	13911843	G	A	0	0	0	0	1	1	1	3.97186e-24	3.97186e-24	9597
2L	13902246	FBgn0019890	Nonsyn	0	0	0	0	0.195122	0	0	0	0	0.217391	2L	13911851	A	T	0	0	0	0	1	1	1	3.97186e-24	3.97186e-24	9605
2L	13902246	FBgn0019890	Nonsyn	0	0	0	0	0.195122	0	0	0	0	0.217391	2L	13911853	A	G	0	0	0	0	1	1	1	3.97186e-24	3.97186e-24	9607
2L	13902246	FBgn0019890	Nonsyn	0	0	0	0	0.195122	0	0	0	0	0.217391	2L	13911864	T	G	0	0	0	0	1	1	1	3.97186e-24	3.97186e-24	9618
2L	13902246	FBgn0019890	Nonsyn	0	0	0	0	0.195122	0	0	0	0	0.217391	2L	13911911	A	G	0	0	0	0	1	1	1	3.97186e-24	3.97186e-24	9665
2L	13902246	FBgn0019890	Nonsyn	0	0	0	0	0.195122	0	0	0	0	0.217391	2L	13911914	C	T	0	0	0	0	1	1	1	3.97186e-24	3.97186e-24	9668
2L	13902246	FBgn0019890	Nonsyn	0	0	0	0	0.195122	0	0	0	0	0.217391	2L	13911937	G	A	0	0	0	0	1	1	1	3.97186e-24	3.97186e-24	9691
2L	13902246	FBgn0019890	Nonsyn	0	0	0	0	0.195122	0	0	0	0	0.217391	2L	13911951	T	A	0	0	0	0	1	1	1	3.97186e-24	3.97186e-24	9705
2L	13902246	FBgn0019890	Nonsyn	0	0	0	0	0.195122	0	0	0	0	0.217391	2L	13911979	T	G	0	0	0	0	1	1	1	3.97186e-24	3.97186e-24	9733
2L	13902246	FBgn0019890	Nonsyn	0	0	0	0	0.195122	0	0	0	0	0.217391	2L	13912001	C	A	0	0	0	0	1	1	1	3.97186e-24	3.97186e-24	9755
2L	13902246	FBgn0019890	Nonsyn	0	0	0	0	0.195122	0	0	0	0	0.217391	2L	13912005	T	A	0	0	0	0	1	1	1	3.97186e-24	3.97186e-24	9759
2L	13902246	FBgn0019890	Nonsyn	0	0	0	0	0.195122	0	0	0	0	0.217391	2L	13912045	A	T	0	0	0	0	1	1	1	3.97186e-24	3.97186e-24	9799
2L	13902246	FBgn0019890	Nonsyn	0	0	0	0	0.195122	0	0	0	0	0.217391	2L	13912121	A	G	0	0	0	0	1	1	1	3.97186e-24	3.97186e-24	9875
2L	13902246	FBgn0019890	Nonsyn	0	0	0	0	0.195122	0	0	0	0	0.217391	2L	13912147	G	A	0	0	0	0	1	1	1	3.97186e-24	3.97186e-24	9901
2L	13902246	FBgn0019890	Nonsyn	0	0	0	0	0.195122	0	0	0	0	0.217391	2L	13912182	C	A	0	0	0	0	1	1	1	3.97186e-24	3.97186e-24	9936
2L	13902246	FBgn0019890	Nonsyn	0	0	0	0	0.195122	0	0	0	0	0.217391	2L	13912206	G	C	0	0	0	0	1	1	1	3.97186e-24	3.97186e-24	9960
2L	13902246	FBgn0019890	Nonsyn	0	0	0	0	0.195122	0	0	0	0	0.217391	2L	13912230	A	G	0	0	0	0	1	1	1	3.97186e-24	3.97186e-24	9984
2L	17462950	FBgn0000183	Nonsyn	0	0	0.581395	0	0	0	0	0.653846	0	0	2L	17453742	G	T	0	0	1	0	0	1	1	3.97186e-24	3.97186e-24	9208
2L	17462950	FBgn0000183	Nonsyn	0	0	0.581395	0	0	0	0	0.653846	0	0	2L	17454221	G	A	1	1	0	1	1	-1	-1	1.12341e-23	1.12341e-23	8729
2L	17462950	FBgn0000183	Nonsyn	0	0	0.581395	0	0	0	0	0.653846	0	0	2L	17462975	A	G	1	1	0	1	1	-1	-1	1.12341e-23	1.12341e-23	25
2L	17462950	FBgn0000183	Nonsyn	0	0	0.581395	0	0	0	0	0.653846	0	0	2L	17468152	C	A	0	0	1	0	0	1	1	3.97186e-24	3.97186e-24	5202
2L	17462950	FBgn0000183	Nonsyn	0	0	0.581395	0	0	0	0	0.653846	0	0	2L	17471141	A	C	0	0	1	0	0	1	1	3.97186e-24	3.97186e-24	8191
2L	5206233	FBgn0261836	3UTR	0	0.149123	0.166667	0.168675	0	0	0.242574	0.214286	0.292857	0	2L	5197284	T	C	1	0	0	0	1	-0.888523	-0.888523	0.043925	0.043925	8949
2L	5206233	FBgn0261836	3UTR	0	0.149123	0.166667	0.168675	0	0	0.242574	0.214286	0.292857	0	2L	5198138	G	A	1	0	0	0	1	-0.888523	-0.888523	0.043925	0.043925	8095
2L	5206233	FBgn0261836	3UTR	0	0.149123	0.166667	0.168675	0	0	0.242574	0.214286	0.292857	0	2L	5199319	T	A	1	0	0	0	1	-0.888523	-0.888523	0.043925	0.043925	6914
2L	5206233	FBgn0261836	3UTR	0	0.149123	0.166667	0.168675	0	0	0.242574	0.214286	0.292857	0	2L	5199321	G	A	1	0	0	0	1	-0.888523	-0.888523	0.043925	0.043925	6912
2L	5206233	FBgn0261836	3UTR	0	0.149123	0.166667	0.168675	0	0	0.242574	0.214286	0.292857	0	2L	5199326	C	T	1	0	0	0	1	-0.888523	-0.888523	0.043925	0.043925	6907
2L	5206233	FBgn0261836	3UTR	0	0.149123	0.166667	0.168675	0	0	0.242574	0.214286	0.292857	0	2L	5199375	A	G	1	0	0	0	1	-0.888523	-0.888523	0.043925	0.043925	6858
2L	5206233	FBgn0261836	3UTR	0	0.149123	0.166667	0.168675	0	0	0.242574	0.214286	0.292857	0	2L	5199870	A	G	1	0	0	0	1	-0.888523	-0.888523	0.043925	0.043925	6363
2L	5206233	FBgn0261836	3UTR	0	0.149123	0.166667	0.168675	0	0	0.242574	0.214286	0.292857	0	2L	5200023	A	G	1	0	0	0	1	-0.888523	-0.888523	0.043925	0.043925	6210
2L	5206233	FBgn0261836	3UTR	0	0.149123	0.166667	0.168675	0	0	0.242574	0.214286	0.292857	0	2L	5200308	G	A	1	0	0	0	1	-0.888523	-0.888523	0.043925	0.043925	5925
2L	5206233	FBgn0261836	3UTR	0	0.149123	0.166667	0.168675	0	0	0.242574	0.214286	0.292857	0	2L	5200323	A	T	1	0	0	0	1	-0.888523	-0.888523	0.043925	0.043925	5910
2L	5206233	FBgn0261836	3UTR	0	0.149123	0.166667	0.168675	0	0	0.242574	0.214286	0.292857	0	2L	5200324	C	T	1	0	0	0	1	-0.888523	-0.888523	0.043925	0.043925	5909
2L	5206233	FBgn0261836	3UTR	0	0.149123	0.166667	0.168675	0	0	0.242574	0.214286	0.292857	0	2L	5200329	A	T	1	0	0	0	1	-0.888523	-0.888523	0.043925	0.043925	5904
2L	5206233	FBgn0261836	3UTR	0	0.149123	0.166667	0.168675	0	0	0.242574	0.214286	0.292857	0	2L	5202523	T	C	1	0	0	0	1	-0.888523	-0.888523	0.043925	0.043925	3710
2L	5206233	FBgn0261836	3UTR	0	0.149123	0.166667	0.168675	0	0	0.242574	0.214286	0.292857	0	2L	5202834	C	T	1	0	0	0	1	-0.888523	-0.888523	0.043925	0.043925	3399
2L	5206233	FBgn0261836	3UTR	0	0.149123	0.166667	0.168675	0	0	0.242574	0.214286	0.292857	0	2L	5202852	T	C	1	0	0	0	1	-0.888523	-0.888523	0.043925	0.043925	3381
2L	5206233	FBgn0261836	3UTR	0	0.149123	0.166667	0.168675	0	0	0.242574	0.214286	0.292857	0	2L	5202879	C	T	1	0	0	0	1	-0.888523	-0.888523	0.043925	0.043925	3354
2L	5206233	FBgn0261836	3UTR	0	0.149123	0.166667	0.168675	0	0	0.242574	0.214286	0.292857	0	2L	5203050	T	C	1	0	0	0	1	-0.888523	-0.888523	0.043925	0.043925	3183
2L	5206233	FBgn0261836	3UTR	0	0.149123	0.166667	0.168675	0	0	0.242574	0.214286	0.292857	0	2L	5203098	T	G	1	0	0	0	1	-0.888523	-0.888523	0.043925	0.043925	3135
2L	5206233	FBgn0261836	3UTR	0	0.149123	0.166667	0.168675	0	0	0.242574	0.214286	0.292857	0	2L	5203102	T	A	1	0	0	0	1	-0.888523	-0.888523	0.043925	0.043925	3131
2L	5206233	FBgn0261836	3UTR	0	0.149123	0.166667	0.168675	0	0	0.242574	0.214286	0.292857	0	2L	5203248	A	G	1	0	0	0	1	-0.888523	-0.888523	0.043925	0.043925	2985
2L	5206233	FBgn0261836	3UTR	0	0.149123	0.166667	0.168675	0	0	0.242574	0.214286	0.292857	0	2L	5203632	A	C	1	0	0	0	1	-0.888523	-0.888523	0.043925	0.043925	2601
2L	5206233	FBgn0261836	3UTR	0	0.149123	0.166667	0.168675	0	0	0.242574	0.214286	0.292857	0	2L	5203876	C	T	1	0	0	0	1	-0.888523	-0.888523	0.043925	0.043925	2357
2L	5206233	FBgn0261836	3UTR	0	0.149123	0.166667	0.168675	0	0	0.242574	0.214286	0.292857	0	2L	5204087	T	C	1	0	0	0	1	-0.888523	-0.888523	0.043925	0.043925	2146
2L	5206233	FBgn0261836	3UTR	0	0.149123	0.166667	0.168675	0	0	0.242574	0.214286	0.292857	0	2L	5204180	G	C	1	0	0	0	1	-0.888523	-0.888523	0.043925	0.043925	2053
2L	5206233	FBgn0261836	3UTR	0	0.149123	0.166667	0.168675	0	0	0.242574	0.214286	0.292857	0	2L	5204181	C	G	1	0	0	0	1	-0.888523	-0.888523	0.043925	0.043925	2052
2L	5206233	FBgn0261836	3UTR	0	0.149123	0.166667	0.168675	0	0	0.242574	0.214286	0.292857	0	2L	5204195	G	A	1	0	0	0	1	-0.888523	-0.888523	0.043925	0.043925	2038
2L	5206233	FBgn0261836	3UTR	0	0.149123	0.166667	0.168675	0	0	0.242574	0.214286	0.292857	0	2L	5204222	A	C	1	0	0	0	1	-0.888523	-0.888523	0.043925	0.043925	2011
2L	5206233	FBgn0261836	3UTR	0	0.149123	0.166667	0.168675	0	0	0.242574	0.214286	0.292857	0	2L	5205344	G	T	1	0	0	0	1	-0.888523	-0.888523	0.043925	0.043925	889
2L	5206233	FBgn0261836	3UTR	0	0.149123	0.166667	0.168675	0	0	0.242574	0.214286	0.292857	0	2L	5205348	A	G	1	0	0	0	1	-0.888523	-0.888523	0.043925	0.043925	885
2L	5206233	FBgn0261836	3UTR	0	0.149123	0.166667	0.168675	0	0	0.242574	0.214286	0.292857	0	2L	5206206	C	T	1	0	0	0	1	-0.888523	-0.888523	0.043925	0.043925	27
2L	5206233	FBgn0261836	3UTR	0	0.149123	0.166667	0.168675	0	0	0.242574	0.214286	0.292857	0	2L	5206214	T	C	1	0	0	0	1	-0.888523	-0.888523	0.043925	0.043925	19
2L	5206233	FBgn0261836	3UTR	0	0.149123	0.166667	0.168675	0	0	0.242574	0.214286	0.292857	0	2L	5206235	G	A	1	0	0	0	1	-0.888523	-0.888523	0.043925	0.043925	2
2L	5206233	FBgn0261836	3UTR	0	0.149123	0.166667	0.168675	0	0	0.242574	0.214286	0.292857	0	2L	5207221	A	C	1	0	0	0	1	-0.888523	-0.888523	0.043925	0.043925	988
2L	5206233	FBgn0261836	3UTR	0	0.149123	0.166667	0.168675	0	0	0.242574	0.214286	0.292857	0	2L	5207572	T	G	1	0	0	0	1	-0.888523	-0.888523	0.043925	0.043925	1339
2L	5206233	FBgn0261836	3UTR	0	0.149123	0.166667	0.168675	0	0	0.242574	0.214286	0.292857	0	2L	5207583	G	A	1	0	0	0	1	-0.888523	-0.888523	0.043925	0.043925	1350
2L	5206233	FBgn0261836	3UTR	0	0.149123	0.166667	0.168675	0	0	0.242574	0.214286	0.292857	0	2L	5207602	G	A	1	0	0	0	1	-0.888523	-0.888523	0.043925	0.043925	1369
2L	5206233	FBgn0261836	3UTR	0	0.149123	0.166667	0.168675	0	0	0.242574	0.214286	0.292857	0	2L	5207633	T	C	1	0	0	0	1	-0.888523	-0.888523	0.043925	0.043925	1400
2L	5206233	FBgn0261836	3UTR	0	0.149123	0.166667	0.168675	0	0	0.242574	0.214286	0.292857	0	2L	5207712	A	G	1	0	0	0	1	-0.888523	-0.888523	0.043925	0.043925	1479
2L	5206233	FBgn0261836	3UTR	0	0.149123	0.166667	0.168675	0	0	0.242574	0.214286	0.292857	0	2L	5208154	A	G	1	0	0	0	1	-0.888523	-0.888523	0.043925	0.043925	1921
2L	5206233	FBgn0261836	3UTR	0	0.149123	0.166667	0.168675	0	0	0.242574	0.214286	0.292857	0	2L	5209053	T	C	1	0	0	0	1	-0.888523	-0.888523	0.043925	0.043925	2820
2L	5206233	FBgn0261836	3UTR	0	0.149123	0.166667	0.168675	0	0	0.242574	0.214286	0.292857	0	2L	5209262	G	A	1	0	0	0	1	-0.888523	-0.888523	0.043925	0.043925	3029
2L	5206233	FBgn0261836	3UTR	0	0.149123	0.166667	0.168675	0	0	0.242574	0.214286	0.292857	0	2L	5209291	C	T	1	0	0	0	1	-0.888523	-0.888523	0.043925	0.043925	3058
2L	5206233	FBgn0261836	3UTR	0	0.149123	0.166667	0.168675	0	0	0.242574	0.214286	0.292857	0	2L	5209461	A	C	1	0	0	0	1	-0.888523	-0.888523	0.043925	0.043925	3228
2L	5206233	FBgn0261836	3UTR	0	0.149123	0.166667	0.168675	0	0	0.242574	0.214286	0.292857	0	2L	5209510	T	C	1	0	0	0	1	-0.888523	-0.888523	0.043925	0.043925	3277
2L	5206233	FBgn0261836	3UTR	0	0.149123	0.166667	0.168675	0	0	0.242574	0.214286	0.292857	0	2L	5210297	A	C	1	0	0	0	1	-0.888523	-0.888523	0.043925	0.043925	4064
2L	5206233	FBgn0261836	3UTR	0	0.149123	0.166667	0.168675	0	0	0.242574	0.214286	0.292857	0	2L	5210354	T	C	1	0	0	0	1	-0.888523	-0.888523	0.043925	0.043925	4121
2L	5206233	FBgn0261836	3UTR	0	0.149123	0.166667	0.168675	0	0	0.242574	0.214286	0.292857	0	2L	5210567	A	G	1	0	0	0	1	-0.888523	-0.888523	0.043925	0.043925	4334
2L	5206233	FBgn0261836	3UTR	0	0.149123	0.166667	0.168675	0	0	0.242574	0.214286	0.292857	0	2L	5210591	G	A	1	0	0	0	1	-0.888523	-0.888523	0.043925	0.043925	4358
2L	5206233	FBgn0261836	3UTR	0	0.149123	0.166667	0.168675	0	0	0.242574	0.214286	0.292857	0	2L	5213666	T	C	1	0	0	0	1	-0.888523	-0.888523	0.043925	0.043925	7433
2L	5206233	FBgn0261836	3UTR	0	0.149123	0.166667	0.168675	0	0	0.242574	0.214286	0.292857	0	2L	5214134	T	C	1	0	0	0	1	-0.888523	-0.888523	0.043925	0.043925	7901
2L	5206233	FBgn0261836	3UTR	0	0.149123	0.166667	0.168675	0	0	0.242574	0.214286	0.292857	0	2L	5215283	C	T	1	0	0	0	1	-0.888523	-0.888523	0.043925	0.043925	9050
2L	5206233	FBgn0261836	3UTR	0	0.149123	0.166667	0.168675	0	0	0.242574	0.214286	0.292857	0	2L	5215436	A	T	1	0	0	0	1	-0.888523	-0.888523	0.043925	0.043925	9203
2L	5206234	FBgn0261836	3UTR	0	0.0701754	0.0266667	0.0595238	0	0	0.107317	0.0805687	0.142857	0	2L	5197284	T	C	1	0	0	0	1	-0.888523	-0.888523	0.043925	0.043925	8950
2L	5206234	FBgn0261836	3UTR	0	0.0701754	0.0266667	0.0595238	0	0	0.107317	0.0805687	0.142857	0	2L	5198138	G	A	1	0	0	0	1	-0.888523	-0.888523	0.043925	0.043925	8096
2L	5206234	FBgn0261836	3UTR	0	0.0701754	0.0266667	0.0595238	0	0	0.107317	0.0805687	0.142857	0	2L	5199319	T	A	1	0	0	0	1	-0.888523	-0.888523	0.043925	0.043925	6915
2L	5206234	FBgn0261836	3UTR	0	0.0701754	0.0266667	0.0595238	0	0	0.107317	0.0805687	0.142857	0	2L	5199321	G	A	1	0	0	0	1	-0.888523	-0.888523	0.043925	0.043925	6913
2L	5206234	FBgn0261836	3UTR	0	0.0701754	0.0266667	0.0595238	0	0	0.107317	0.0805687	0.142857	0	2L	5199326	C	T	1	0	0	0	1	-0.888523	-0.888523	0.043925	0.043925	6908
2L	5206234	FBgn0261836	3UTR	0	0.0701754	0.0266667	0.0595238	0	0	0.107317	0.0805687	0.142857	0	2L	5199375	A	G	1	0	0	0	1	-0.888523	-0.888523	0.043925	0.043925	6859
2L	5206234	FBgn0261836	3UTR	0	0.0701754	0.0266667	0.0595238	0	0	0.107317	0.0805687	0.142857	0	2L	5199870	A	G	1	0	0	0	1	-0.888523	-0.888523	0.043925	0.043925	6364
2L	5206234	FBgn0261836	3UTR	0	0.0701754	0.0266667	0.0595238	0	0	0.107317	0.0805687	0.142857	0	2L	5200023	A	G	1	0	0	0	1	-0.888523	-0.888523	0.043925	0.043925	6211
2L	5206234	FBgn0261836	3UTR	0	0.0701754	0.0266667	0.0595238	0	0	0.107317	0.0805687	0.142857	0	2L	5200308	G	A	1	0	0	0	1	-0.888523	-0.888523	0.043925	0.043925	5926
2L	5206234	FBgn0261836	3UTR	0	0.0701754	0.0266667	0.0595238	0	0	0.107317	0.0805687	0.142857	0	2L	5200323	A	T	1	0	0	0	1	-0.888523	-0.888523	0.043925	0.043925	5911
2L	5206234	FBgn0261836	3UTR	0	0.0701754	0.0266667	0.0595238	0	0	0.107317	0.0805687	0.142857	0	2L	5200324	C	T	1	0	0	0	1	-0.888523	-0.888523	0.043925	0.043925	5910
2L	5206234	FBgn0261836	3UTR	0	0.0701754	0.0266667	0.0595238	0	0	0.107317	0.0805687	0.142857	0	2L	5200329	A	T	1	0	0	0	1	-0.888523	-0.888523	0.043925	0.043925	5905
2L	5206234	FBgn0261836	3UTR	0	0.0701754	0.0266667	0.0595238	0	0	0.107317	0.0805687	0.142857	0	2L	5201649	C	T	0	1	0	1	0	0.888523	0.888523	0.043925	0.043925	4585
2L	5206234	FBgn0261836	3UTR	0	0.0701754	0.0266667	0.0595238	0	0	0.107317	0.0805687	0.142857	0	2L	5202523	T	C	1	0	0	0	1	-0.888523	-0.888523	0.043925	0.043925	3711
2L	5206234	FBgn0261836	3UTR	0	0.0701754	0.0266667	0.0595238	0	0	0.107317	0.0805687	0.142857	0	2L	5202834	C	T	1	0	0	0	1	-0.888523	-0.888523	0.043925	0.043925	3400
2L	5206234	FBgn0261836	3UTR	0	0.0701754	0.0266667	0.0595238	0	0	0.107317	0.0805687	0.142857	0	2L	5202852	T	C	1	0	0	0	1	-0.888523	-0.888523	0.043925	0.043925	3382
2L	5206234	FBgn0261836	3UTR	0	0.0701754	0.0266667	0.0595238	0	0	0.107317	0.0805687	0.142857	0	2L	5202879	C	T	1	0	0	0	1	-0.888523	-0.888523	0.043925	0.043925	3355
2L	5206234	FBgn0261836	3UTR	0	0.0701754	0.0266667	0.0595238	0	0	0.107317	0.0805687	0.142857	0	2L	5203050	T	C	1	0	0	0	1	-0.888523	-0.888523	0.043925	0.043925	3184
2L	5206234	FBgn0261836	3UTR	0	0.0701754	0.0266667	0.0595238	0	0	0.107317	0.0805687	0.142857	0	2L	5203098	T	G	1	0	0	0	1	-0.888523	-0.888523	0.043925	0.043925	3136
2L	5206234	FBgn0261836	3UTR	0	0.0701754	0.0266667	0.0595238	0	0	0.107317	0.0805687	0.142857	0	2L	5203102	T	A	1	0	0	0	1	-0.888523	-0.888523	0.043925	0.043925	3132
2L	5206234	FBgn0261836	3UTR	0	0.0701754	0.0266667	0.0595238	0	0	0.107317	0.0805687	0.142857	0	2L	5203248	A	G	1	0	0	0	1	-0.888523	-0.888523	0.043925	0.043925	2986
2L	5206234	FBgn0261836	3UTR	0	0.0701754	0.0266667	0.0595238	0	0	0.107317	0.0805687	0.142857	0	2L	5203632	A	C	1	0	0	0	1	-0.888523	-0.888523	0.043925	0.043925	2602
2L	5206234	FBgn0261836	3UTR	0	0.0701754	0.0266667	0.0595238	0	0	0.107317	0.0805687	0.142857	0	2L	5203876	C	T	1	0	0	0	1	-0.888523	-0.888523	0.043925	0.043925	2358
2L	5206234	FBgn0261836	3UTR	0	0.0701754	0.0266667	0.0595238	0	0	0.107317	0.0805687	0.142857	0	2L	5204087	T	C	1	0	0	0	1	-0.888523	-0.888523	0.043925	0.043925	2147
2L	5206234	FBgn0261836	3UTR	0	0.0701754	0.0266667	0.0595238	0	0	0.107317	0.0805687	0.142857	0	2L	5204180	G	C	1	0	0	0	1	-0.888523	-0.888523	0.043925	0.043925	2054
2L	5206234	FBgn0261836	3UTR	0	0.0701754	0.0266667	0.0595238	0	0	0.107317	0.0805687	0.142857	0	2L	5204181	C	G	1	0	0	0	1	-0.888523	-0.888523	0.043925	0.043925	2053
2L	5206234	FBgn0261836	3UTR	0	0.0701754	0.0266667	0.0595238	0	0	0.107317	0.0805687	0.142857	0	2L	5204195	G	A	1	0	0	0	1	-0.888523	-0.888523	0.043925	0.043925	2039
2L	5206234	FBgn0261836	3UTR	0	0.0701754	0.0266667	0.0595238	0	0	0.107317	0.0805687	0.142857	0	2L	5204222	A	C	1	0	0	0	1	-0.888523	-0.888523	0.043925	0.043925	2012
2L	5206234	FBgn0261836	3UTR	0	0.0701754	0.0266667	0.0595238	0	0	0.107317	0.0805687	0.142857	0	2L	5205344	G	T	1	0	0	0	1	-0.888523	-0.888523	0.043925	0.043925	890
2L	5206234	FBgn0261836	3UTR	0	0.0701754	0.0266667	0.0595238	0	0	0.107317	0.0805687	0.142857	0	2L	5205348	A	G	1	0	0	0	1	-0.888523	-0.888523	0.043925	0.043925	886
2L	5206234	FBgn0261836	3UTR	0	0.0701754	0.0266667	0.0595238	0	0	0.107317	0.0805687	0.142857	0	2L	5206206	C	T	1	0	0	0	1	-0.888523	-0.888523	0.043925	0.043925	28
2L	5206234	FBgn0261836	3UTR	0	0.0701754	0.0266667	0.0595238	0	0	0.107317	0.0805687	0.142857	0	2L	5206214	T	C	1	0	0	0	1	-0.888523	-0.888523	0.043925	0.043925	20
2L	5206234	FBgn0261836	3UTR	0	0.0701754	0.0266667	0.0595238	0	0	0.107317	0.0805687	0.142857	0	2L	5206235	G	A	1	0	0	0	1	-0.888523	-0.888523	0.043925	0.043925	1
2L	5206234	FBgn0261836	3UTR	0	0.0701754	0.0266667	0.0595238	0	0	0.107317	0.0805687	0.142857	0	2L	5207221	A	C	1	0	0	0	1	-0.888523	-0.888523	0.043925	0.043925	987
2L	5206234	FBgn0261836	3UTR	0	0.0701754	0.0266667	0.0595238	0	0	0.107317	0.0805687	0.142857	0	2L	5207572	T	G	1	0	0	0	1	-0.888523	-0.888523	0.043925	0.043925	1338
2L	5206234	FBgn0261836	3UTR	0	0.0701754	0.0266667	0.0595238	0	0	0.107317	0.0805687	0.142857	0	2L	5207583	G	A	1	0	0	0	1	-0.888523	-0.888523	0.043925	0.043925	1349
2L	5206234	FBgn0261836	3UTR	0	0.0701754	0.0266667	0.0595238	0	0	0.107317	0.0805687	0.142857	0	2L	5207602	G	A	1	0	0	0	1	-0.888523	-0.888523	0.043925	0.043925	1368
2L	5206234	FBgn0261836	3UTR	0	0.0701754	0.0266667	0.0595238	0	0	0.107317	0.0805687	0.142857	0	2L	5207633	T	C	1	0	0	0	1	-0.888523	-0.888523	0.043925	0.043925	1399
2L	5206234	FBgn0261836	3UTR	0	0.0701754	0.0266667	0.0595238	0	0	0.107317	0.0805687	0.142857	0	2L	5207712	A	G	1	0	0	0	1	-0.888523	-0.888523	0.043925	0.043925	1478
2L	5206234	FBgn0261836	3UTR	0	0.0701754	0.0266667	0.0595238	0	0	0.107317	0.0805687	0.142857	0	2L	5208154	A	G	1	0	0	0	1	-0.888523	-0.888523	0.043925	0.043925	1920
2L	5206234	FBgn0261836	3UTR	0	0.0701754	0.0266667	0.0595238	0	0	0.107317	0.0805687	0.142857	0	2L	5209053	T	C	1	0	0	0	1	-0.888523	-0.888523	0.043925	0.043925	2819
2L	5206234	FBgn0261836	3UTR	0	0.0701754	0.0266667	0.0595238	0	0	0.107317	0.0805687	0.142857	0	2L	5209262	G	A	1	0	0	0	1	-0.888523	-0.888523	0.043925	0.043925	3028
2L	5206234	FBgn0261836	3UTR	0	0.0701754	0.0266667	0.0595238	0	0	0.107317	0.0805687	0.142857	0	2L	5209291	C	T	1	0	0	0	1	-0.888523	-0.888523	0.043925	0.043925	3057
2L	5206234	FBgn0261836	3UTR	0	0.0701754	0.0266667	0.0595238	0	0	0.107317	0.0805687	0.142857	0	2L	5209461	A	C	1	0	0	0	1	-0.888523	-0.888523	0.043925	0.043925	3227
2L	5206234	FBgn0261836	3UTR	0	0.0701754	0.0266667	0.0595238	0	0	0.107317	0.0805687	0.142857	0	2L	5209510	T	C	1	0	0	0	1	-0.888523	-0.888523	0.043925	0.043925	3276
2L	5206234	FBgn0261836	3UTR	0	0.0701754	0.0266667	0.0595238	0	0	0.107317	0.0805687	0.142857	0	2L	5209983	C	A	0	1	0	1	0	0.888523	0.888523	0.043925	0.043925	3749
2L	5206234	FBgn0261836	3UTR	0	0.0701754	0.0266667	0.0595238	0	0	0.107317	0.0805687	0.142857	0	2L	5209996	T	A	0	1	0	1	0	0.888523	0.888523	0.043925	0.043925	3762
2L	5206234	FBgn0261836	3UTR	0	0.0701754	0.0266667	0.0595238	0	0	0.107317	0.0805687	0.142857	0	2L	5209999	A	T	0	1	0	1	0	0.888523	0.888523	0.043925	0.043925	3765
2L	5206234	FBgn0261836	3UTR	0	0.0701754	0.0266667	0.0595238	0	0	0.107317	0.0805687	0.142857	0	2L	5210297	A	C	1	0	0	0	1	-0.888523	-0.888523	0.043925	0.043925	4063
2L	5206234	FBgn0261836	3UTR	0	0.0701754	0.0266667	0.0595238	0	0	0.107317	0.0805687	0.142857	0	2L	5210354	T	C	1	0	0	0	1	-0.888523	-0.888523	0.043925	0.043925	4120
2L	5206234	FBgn0261836	3UTR	0	0.0701754	0.0266667	0.0595238	0	0	0.107317	0.0805687	0.142857	0	2L	5210567	A	G	1	0	0	0	1	-0.888523	-0.888523	0.043925	0.043925	4333
2L	5206234	FBgn0261836	3UTR	0	0.0701754	0.0266667	0.0595238	0	0	0.107317	0.0805687	0.142857	0	2L	5210591	G	A	1	0	0	0	1	-0.888523	-0.888523	0.043925	0.043925	4357
2L	5206234	FBgn0261836	3UTR	0	0.0701754	0.0266667	0.0595238	0	0	0.107317	0.0805687	0.142857	0	2L	5211004	T	G	0	1	0	1	0	0.888523	0.888523	0.043925	0.043925	4770
2L	5206234	FBgn0261836	3UTR	0	0.0701754	0.0266667	0.0595238	0	0	0.107317	0.0805687	0.142857	0	2L	5213666	T	C	1	0	0	0	1	-0.888523	-0.888523	0.043925	0.043925	7432
2L	5206234	FBgn0261836	3UTR	0	0.0701754	0.0266667	0.0595238	0	0	0.107317	0.0805687	0.142857	0	2L	5214134	T	C	1	0	0	0	1	-0.888523	-0.888523	0.043925	0.043925	7900
2L	5206234	FBgn0261836	3UTR	0	0.0701754	0.0266667	0.0595238	0	0	0.107317	0.0805687	0.142857	0	2L	5215283	C	T	1	0	0	0	1	-0.888523	-0.888523	0.043925	0.043925	9049
2L	5206234	FBgn0261836	3UTR	0	0.0701754	0.0266667	0.0595238	0	0	0.107317	0.0805687	0.142857	0	2L	5215436	A	T	1	0	0	0	1	-0.888523	-0.888523	0.043925	0.043925	9202
2L	5206234	FBgn0261836	3UTR	0	0.0701754	0.0266667	0.0595238	0	0	0.107317	0.0805687	0.142857	0	2L	5215590	A	G	0	1	0	1	0	0.888523	0.888523	0.043925	0.043925	9356
2L	6424684	FBgn0263278	Syn	0.532258	0	0	0	0	0.394366	0	0	0	0	2L	6415540	C	G	1	0	0	0	0	1	1	3.97186e-24	3.97186e-24	9144
2L	6424684	FBgn0263278	Syn	0.532258	0	0	0	0	0.394366	0	0	0	0	2L	6415893	A	G	1	0	0	0	0	1	1	3.97186e-24	3.97186e-24	8791
2L	6424684	FBgn0263278	Syn	0.532258	0	0	0	0	0.394366	0	0	0	0	2L	6419841	C	T	1	0	0	0	0	1	1	3.97186e-24	3.97186e-24	4843
2L	6424684	FBgn0263278	Syn	0.532258	0	0	0	0	0.394366	0	0	0	0	2L	6421002	C	T	0	1	1	1	1	-1	-1	1.12341e-23	1.12341e-23	3682
2L	6424684	FBgn0263278	Syn	0.532258	0	0	0	0	0.394366	0	0	0	0	2L	6421506	G	A	1	0	0	0	0	1	1	3.97186e-24	3.97186e-24	3178
2L	6424684	FBgn0263278	Syn	0.532258	0	0	0	0	0.394366	0	0	0	0	2L	6422674	A	C	0	1	1	1	1	-1	-1	1.12341e-23	1.12341e-23	2010
2L	6424684	FBgn0263278	Syn	0.532258	0	0	0	0	0.394366	0	0	0	0	2L	6426775	T	G	1	0	0	0	0	1	1	3.97186e-24	3.97186e-24	2091
2L	6664223	FBgn0000392	Nonsyn	0.425806	0	0	0	0	0.288462	0	0	0	0	2L	6657957	T	C	1	0	0	0	0	1	1	3.97186e-24	3.97186e-24	6266
2L	6664223	FBgn0000392	Nonsyn	0.425806	0	0	0	0	0.288462	0	0	0	0	2L	6662592	A	G	0	1	1	1	1	-1	-1	1.12341e-23	1.12341e-23	1631
2L	6664223	FBgn0000392	Nonsyn	0.425806	0	0	0	0	0.288462	0	0	0	0	2L	6665938	T	G	1	0	0	0	0	1	1	3.97186e-24	3.97186e-24	1715
2L	9242272	FBgn0041092	Nonsyn	0.56	0	0	0	0	0.418182	0	0	0	0	2L	9233453	T	G	1	0	0	0	0	1	1	3.97186e-24	3.97186e-24	8819
2L	9242272	FBgn0041092	Nonsyn	0.56	0	0	0	0	0.418182	0	0	0	0	2L	9233462	A	T	1	0	0	0	0	1	1	3.97186e-24	3.97186e-24	8810
2L	9242272	FBgn0041092	Nonsyn	0.56	0	0	0	0	0.418182	0	0	0	0	2L	9233489	T	A	1	0	0	0	0	1	1	3.97186e-24	3.97186e-24	8783
2L	9242272	FBgn0041092	Nonsyn	0.56	0	0	0	0	0.418182	0	0	0	0	2L	9233529	T	A	1	0	0	0	0	1	1	3.97186e-24	3.97186e-24	8743
2L	9242272	FBgn0041092	Nonsyn	0.56	0	0	0	0	0.418182	0	0	0	0	2L	9233570	G	A	1	0	0	0	0	1	1	3.97186e-24	3.97186e-24	8702
2L	9242272	FBgn0041092	Nonsyn	0.56	0	0	0	0	0.418182	0	0	0	0	2L	9233595	C	T	1	0	0	0	0	1	1	3.97186e-24	3.97186e-24	8677
2L	9242272	FBgn0041092	Nonsyn	0.56	0	0	0	0	0.418182	0	0	0	0	2L	9241285	C	A	0	1	1	1	1	-1	-1	1.12341e-23	1.12341e-23	987
2L	9242272	FBgn0041092	Nonsyn	0.56	0	0	0	0	0.418182	0	0	0	0	2L	9241305	A	G	0	1	1	1	1	-1	-1	1.12341e-23	1.12341e-23	967
2L	9242272	FBgn0041092	Nonsyn	0.56	0	0	0	0	0.418182	0	0	0	0	2L	9241314	A	G	0	1	1	1	1	-1	-1	1.12341e-23	1.12341e-23	958
2L	9242272	FBgn0041092	Nonsyn	0.56	0	0	0	0	0.418182	0	0	0	0	2L	9247142	T	G	1	0	0	0	0	1	1	3.97186e-24	3.97186e-24	4870
2L	9242272	FBgn0041092	Nonsyn	0.56	0	0	0	0	0.418182	0	0	0	0	2L	9248464	T	A	1	0	0	0	0	1	1	3.97186e-24	3.97186e-24	6192
2L	9242272	FBgn0041092	Nonsyn	0.56	0	0	0	0	0.418182	0	0	0	0	2L	9250259	C	T	0	1	1	1	1	-1	-1	1.12341e-23	1.12341e-23	7987
2L	9242272	FBgn0041092	Nonsyn	0.56	0	0	0	0	0.418182	0	0	0	0	2L	9251078	G	T	1	0	0	0	0	1	1	3.97186e-24	3.97186e-24	8806
2R	12423946	FBgn0033734	Syn	0.0618557	0	0	0	0.0106383	0.0785714	0	0	0	0.00735294	2R	12415163	C	T	1	0	0	0	1	0.968246	0.968246	0.00676014	0.00676014	8783
2R	12423946	FBgn0033734	Syn	0.0618557	0	0	0	0.0106383	0.0785714	0	0	0	0.00735294	2R	12418226	A	T	1	0	0	0	1	0.968246	0.968246	0.00676014	0.00676014	5720
2R	12423946	FBgn0033734	Syn	0.0618557	0	0	0	0.0106383	0.0785714	0	0	0	0.00735294	2R	12421493	A	G	1	0	0	0	1	0.968246	0.968246	0.00676014	0.00676014	2453
2R	12423946	FBgn0033734	Syn	0.0618557	0	0	0	0.0106383	0.0785714	0	0	0	0.00735294	2R	12421505	G	T	1	0	0	0	1	0.968246	0.968246	0.00676014	0.00676014	2441
2R	12423946	FBgn0033734	Syn	0.0618557	0	0	0	0.0106383	0.0785714	0	0	0	0.00735294	2R	12421627	G	T	1	0	0	0	1	0.968246	0.968246	0.00676014	0.00676014	2319
2R	12423946	FBgn0033734	Syn	0.0618557	0	0	0	0.0106383	0.0785714	0	0	0	0.00735294	2R	12421811	A	C	1	0	0	0	1	0.968246	0.968246	0.00676014	0.00676014	2135
2R	12423946	FBgn0033734	Syn	0.0618557	0	0	0	0.0106383	0.0785714	0	0	0	0.00735294	2R	12423261	A	G	1	0	0	0	1	0.968246	0.968246	0.00676014	0.00676014	685
2R	12423946	FBgn0033734	Syn	0.0618557	0	0	0	0.0106383	0.0785714	0	0	0	0.00735294	2R	12423287	T	A	1	0	0	0	1	0.968246	0.968246	0.00676014	0.00676014	659
2R	12423946	FBgn0033734	Syn	0.0618557	0	0	0	0.0106383	0.0785714	0	0	0	0.00735294	2R	12424858	A	G	1	0	0	0	1	0.968246	0.968246	0.00676014	0.00676014	912
2R	12423946	FBgn0033734	Syn	0.0618557	0	0	0	0.0106383	0.0785714	0	0	0	0.00735294	2R	12426848	C	T	1	0	0	0	1	0.968246	0.968246	0.00676014	0.00676014	2902
2R	12423946	FBgn0033734	Syn	0.0618557	0	0	0	0.0106383	0.0785714	0	0	0	0.00735294	2R	12426893	G	T	1	0	0	0	1	0.968246	0.968246	0.00676014	0.00676014	2947
2R	12423946	FBgn0033734	Syn	0.0618557	0	0	0	0.0106383	0.0785714	0	0	0	0.00735294	2R	12426995	C	G	1	0	0	0	1	0.968246	0.968246	0.00676014	0.00676014	3049
2R	12423946	FBgn0033734	Syn	0.0618557	0	0	0	0.0106383	0.0785714	0	0	0	0.00735294	2R	12426999	G	T	1	0	0	0	1	0.968246	0.968246	0.00676014	0.00676014	3053
2R	12423946	FBgn0033734	Syn	0.0618557	0	0	0	0.0106383	0.0785714	0	0	0	0.00735294	2R	12427155	G	A	1	0	0	0	1	0.968246	0.968246	0.00676014	0.00676014	3209
2R	12423946	FBgn0033734	Syn	0.0618557	0	0	0	0.0106383	0.0785714	0	0	0	0.00735294	2R	12427248	A	T	1	0	0	0	1	0.968246	0.968246	0.00676014	0.00676014	3302
2R	12423946	FBgn0033734	Syn	0.0618557	0	0	0	0.0106383	0.0785714	0	0	0	0.00735294	2R	12427359	A	G	0	1	1	1	0	-0.968246	-0.968246	0.00676014	0.00676014	3413
2R	12423946	FBgn0033734	Syn	0.0618557	0	0	0	0.0106383	0.0785714	0	0	0	0.00735294	2R	12427749	A	G	0	1	1	1	0	-0.968246	-0.968246	0.00676014	0.00676014	3803
2R	12423946	FBgn0033734	Syn	0.0618557	0	0	0	0.0106383	0.0785714	0	0	0	0.00735294	2R	12428363	A	G	1	0	0	0	1	0.968246	0.968246	0.00676014	0.00676014	4417
2R	12423946	FBgn0033734	Syn	0.0618557	0	0	0	0.0106383	0.0785714	0	0	0	0.00735294	2R	12428609	A	G	1	0	0	0	1	0.968246	0.968246	0.00676014	0.00676014	4663
2R	12853362	FBgn0033777	Nonsyn	0	0	0	0.461538	0	0	0	0	0.288889	0	2R	12843427	T	C	1	1	1	0	1	-1	-1	1.12341e-23	1.12341e-23	9935
2R	12853362	FBgn0033777	Nonsyn	0	0	0	0.461538	0	0	0	0	0.288889	0	2R	12843962	C	T	1	1	1	0	1	-1	-1	1.12341e-23	1.12341e-23	9400
2R	12853362	FBgn0033777	Nonsyn	0	0	0	0.461538	0	0	0	0	0.288889	0	2R	12845476	A	C	1	1	1	0	1	-1	-1	1.12341e-23	1.12341e-23	7886
2R	12853362	FBgn0033777	Nonsyn	0	0	0	0.461538	0	0	0	0	0.288889	0	2R	12845479	A	G	1	1	1	0	1	-1	-1	1.12341e-23	1.12341e-23	7883
2R	12853362	FBgn0033777	Nonsyn	0	0	0	0.461538	0	0	0	0	0.288889	0	2R	12845595	T	C	1	1	1	0	1	-1	-1	1.12341e-23	1.12341e-23	7767
2R	12853362	FBgn0033777	Nonsyn	0	0	0	0.461538	0	0	0	0	0.288889	0	2R	12846831	T	A	1	1	1	0	1	-1	-1	1.12341e-23	1.12341e-23	6531
2R	12853362	FBgn0033777	Nonsyn	0	0	0	0.461538	0	0	0	0	0.288889	0	2R	12848751	C	T	1	1	1	0	1	-1	-1	1.12341e-23	1.12341e-23	4611
2R	12853362	FBgn0033777	Nonsyn	0	0	0	0.461538	0	0	0	0	0.288889	0	2R	12848940	A	G	1	1	1	0	1	-1	-1	1.12341e-23	1.12341e-23	4422
2R	12853362	FBgn0033777	Nonsyn	0	0	0	0.461538	0	0	0	0	0.288889	0	2R	12848948	T	A	1	1	1	0	1	-1	-1	1.12341e-23	1.12341e-23	4414
2R	12853362	FBgn0033777	Nonsyn	0	0	0	0.461538	0	0	0	0	0.288889	0	2R	12848951	A	T	1	1	1	0	1	-1	-1	1.12341e-23	1.12341e-23	4411
2R	12853362	FBgn0033777	Nonsyn	0	0	0	0.461538	0	0	0	0	0.288889	0	2R	12849817	A	C	1	1	1	0	1	-1	-1	1.12341e-23	1.12341e-23	3545
2R	12853362	FBgn0033777	Nonsyn	0	0	0	0.461538	0	0	0	0	0.288889	0	2R	12849868	T	G	1	1	1	0	1	-1	-1	1.12341e-23	1.12341e-23	3494
2R	12853362	FBgn0033777	Nonsyn	0	0	0	0.461538	0	0	0	0	0.288889	0	2R	12852655	C	T	0	0	0	1	0	1	1	3.97186e-24	3.97186e-24	707
2R	12853362	FBgn0033777	Nonsyn	0	0	0	0.461538	0	0	0	0	0.288889	0	2R	12860411	T	C	0	0	0	1	0	1	1	3.97186e-24	3.97186e-24	7049
2R	12853362	FBgn0033777	Nonsyn	0	0	0	0.461538	0	0	0	0	0.288889	0	2R	12860603	T	C	0	0	0	1	0	1	1	3.97186e-24	3.97186e-24	7241
2R	12853362	FBgn0033777	Nonsyn	0	0	0	0.461538	0	0	0	0	0.288889	0	2R	12860629	G	T	0	0	0	1	0	1	1	3.97186e-24	3.97186e-24	7267
2R	12853362	FBgn0033777	Nonsyn	0	0	0	0.461538	0	0	0	0	0.288889	0	2R	12860784	T	C	0	0	0	1	0	1	1	3.97186e-24	3.97186e-24	7422
2R	12853362	FBgn0033777	Nonsyn	0	0	0	0.461538	0	0	0	0	0.288889	0	2R	12860934	C	T	0	0	0	1	0	1	1	3.97186e-24	3.97186e-24	7572
2R	12853362	FBgn0033777	Nonsyn	0	0	0	0.461538	0	0	0	0	0.288889	0	2R	12860939	T	G	0	0	0	1	0	1	1	3.97186e-24	3.97186e-24	7577
2R	12853362	FBgn0033777	Nonsyn	0	0	0	0.461538	0	0	0	0	0.288889	0	2R	12861036	G	C	0	0	0	1	0	1	1	3.97186e-24	3.97186e-24	7674
2R	12853362	FBgn0033777	Nonsyn	0	0	0	0.461538	0	0	0	0	0.288889	0	2R	12861218	C	A	0	0	0	1	0	1	1	3.97186e-24	3.97186e-24	7856
2R	12853362	FBgn0033777	Nonsyn	0	0	0	0.461538	0	0	0	0	0.288889	0	2R	12861231	A	T	0	0	0	1	0	1	1	3.97186e-24	3.97186e-24	7869
2R	12853362	FBgn0033777	Nonsyn	0	0	0	0.461538	0	0	0	0	0.288889	0	2R	12861296	A	C	0	0	0	1	0	1	1	3.97186e-24	3.97186e-24	7934
2R	17012708	FBgn0034180	Nonsyn	0	0	0	0.0843373	0.0666667	0	0	0	0.121795	0.0284698	2R	17004416	G	A	0	0	0	1	1	0.968246	0.968246	0.00676014	0.00676014	8292
2R	17012708	FBgn0034180	Nonsyn	0	0	0	0.0843373	0.0666667	0	0	0	0.121795	0.0284698	2R	17011106	C	G	0	0	0	1	1	0.968246	0.968246	0.00676014	0.00676014	1602
2R	17012708	FBgn0034180	Nonsyn	0	0	0	0.0843373	0.0666667	0	0	0	0.121795	0.0284698	2R	17012531	G	A	1	1	1	0	0	-0.968246	-0.968246	0.00676014	0.00676014	177
2R	17012708	FBgn0034180	Nonsyn	0	0	0	0.0843373	0.0666667	0	0	0	0.121795	0.0284698	2R	17012707	G	T	0	0	0	1	1	0.968246	0.968246	0.00676014	0.00676014	1
2R	17012708	FBgn0034180	Nonsyn	0	0	0	0.0843373	0.0666667	0	0	0	0.121795	0.0284698	2R	17012807	T	A	1	1	1	0	0	-0.968246	-0.968246	0.00676014	0.00676014	99
2R	17012708	FBgn0034180	Nonsyn	0	0	0	0.0843373	0.0666667	0	0	0	0.121795	0.0284698	2R	17012808	A	T	1	1	1	0	0	-0.968246	-0.968246	0.00676014	0.00676014	100
2R	17012708	FBgn0034180	Nonsyn	0	0	0	0.0843373	0.0666667	0	0	0	0.121795	0.0284698	2R	17014545	A	C	0	0	0	1	1	0.968246	0.968246	0.00676014	0.00676014	1837
2R	21153965	FBgn0050389	Nonsyn	0	0	0	0	0.320755	0	0	0	0	0.444444	2R	21144149	A	G	0	0	0	0	1	1	1	3.97186e-24	3.97186e-24	9816
2R	21153965	FBgn0050389	Nonsyn	0	0	0	0	0.320755	0	0	0	0	0.444444	2R	21144165	T	G	0	0	0	0	1	1	1	3.97186e-24	3.97186e-24	9800
2R	21153965	FBgn0050389	Nonsyn	0	0	0	0	0.320755	0	0	0	0	0.444444	2R	21144170	G	C	0	0	0	0	1	1	1	3.97186e-24	3.97186e-24	9795
2R	21153965	FBgn0050389	Nonsyn	0	0	0	0	0.320755	0	0	0	0	0.444444	2R	21144177	T	C	0	0	0	0	1	1	1	3.97186e-24	3.97186e-24	9788
2R	21153965	FBgn0050389	Nonsyn	0	0	0	0	0.320755	0	0	0	0	0.444444	2R	21144179	A	C	0	0	0	0	1	1	1	3.97186e-24	3.97186e-24	9786
2R	21153965	FBgn0050389	Nonsyn	0	0	0	0	0.320755	0	0	0	0	0.444444	2R	21144435	C	A	0	0	0	0	1	1	1	3.97186e-24	3.97186e-24	9530
2R	21153965	FBgn0050389	Nonsyn	0	0	0	0	0.320755	0	0	0	0	0.444444	2R	21144454	T	A	0	0	0	0	1	1	1	3.97186e-24	3.97186e-24	9511
2R	21153965	FBgn0050389	Nonsyn	0	0	0	0	0.320755	0	0	0	0	0.444444	2R	21144891	C	T	0	0	0	0	1	1	1	3.97186e-24	3.97186e-24	9074
2R	21153965	FBgn0050389	Nonsyn	0	0	0	0	0.320755	0	0	0	0	0.444444	2R	21144900	A	G	0	0	0	0	1	1	1	3.97186e-24	3.97186e-24	9065
2R	21153965	FBgn0050389	Nonsyn	0	0	0	0	0.320755	0	0	0	0	0.444444	2R	21145289	G	A	0	0	0	0	1	1	1	3.97186e-24	3.97186e-24	8676
2R	21153965	FBgn0050389	Nonsyn	0	0	0	0	0.320755	0	0	0	0	0.444444	2R	21145301	G	A	0	0	0	0	1	1	1	3.97186e-24	3.97186e-24	8664
2R	21153965	FBgn0050389	Nonsyn	0	0	0	0	0.320755	0	0	0	0	0.444444	2R	21145370	T	C	0	0	0	0	1	1	1	3.97186e-24	3.97186e-24	8595
2R	21153965	FBgn0050389	Nonsyn	0	0	0	0	0.320755	0	0	0	0	0.444444	2R	21145555	T	A	0	0	0	0	1	1	1	3.97186e-24	3.97186e-24	8410
2R	21153965	FBgn0050389	Nonsyn	0	0	0	0	0.320755	0	0	0	0	0.444444	2R	21145561	C	T	0	0	0	0	1	1	1	3.97186e-24	3.97186e-24	8404
2R	21153965	FBgn0050389	Nonsyn	0	0	0	0	0.320755	0	0	0	0	0.444444	2R	21145707	C	A	0	0	0	0	1	1	1	3.97186e-24	3.97186e-24	8258
2R	21153965	FBgn0050389	Nonsyn	0	0	0	0	0.320755	0	0	0	0	0.444444	2R	21145926	T	A	0	0	0	0	1	1	1	3.97186e-24	3.97186e-24	8039
2R	21153965	FBgn0050389	Nonsyn	0	0	0	0	0.320755	0	0	0	0	0.444444	2R	21146082	T	C	0	0	0	0	1	1	1	3.97186e-24	3.97186e-24	7883
2R	21153965	FBgn0050389	Nonsyn	0	0	0	0	0.320755	0	0	0	0	0.444444	2R	21146090	A	G	0	0	0	0	1	1	1	3.97186e-24	3.97186e-24	7875
2R	21153965	FBgn0050389	Nonsyn	0	0	0	0	0.320755	0	0	0	0	0.444444	2R	21146106	A	C	0	0	0	0	1	1	1	3.97186e-24	3.97186e-24	7859
2R	21153965	FBgn0050389	Nonsyn	0	0	0	0	0.320755	0	0	0	0	0.444444	2R	21146107	G	A	0	0	0	0	1	1	1	3.97186e-24	3.97186e-24	7858
2R	21153965	FBgn0050389	Nonsyn	0	0	0	0	0.320755	0	0	0	0	0.444444	2R	21146140	A	G	0	0	0	0	1	1	1	3.97186e-24	3.97186e-24	7825
2R	21153965	FBgn0050389	Nonsyn	0	0	0	0	0.320755	0	0	0	0	0.444444	2R	21146243	T	A	0	0	0	0	1	1	1	3.97186e-24	3.97186e-24	7722
2R	21153965	FBgn0050389	Nonsyn	0	0	0	0	0.320755	0	0	0	0	0.444444	2R	21146504	C	T	1	1	1	1	0	-1	-1	1.12341e-23	1.12341e-23	7461
2R	21153965	FBgn0050389	Nonsyn	0	0	0	0	0.320755	0	0	0	0	0.444444	2R	21146558	C	T	1	1	1	1	0	-1	-1	1.12341e-23	1.12341e-23	7407
2R	21153965	FBgn0050389	Nonsyn	0	0	0	0	0.320755	0	0	0	0	0.444444	2R	21147057	C	T	0	0	0	0	1	1	1	3.97186e-24	3.97186e-24	6908
2R	21153965	FBgn0050389	Nonsyn	0	0	0	0	0.320755	0	0	0	0	0.444444	2R	21147147	C	T	0	0	0	0	1	1	1	3.97186e-24	3.97186e-24	6818
2R	21153965	FBgn0050389	Nonsyn	0	0	0	0	0.320755	0	0	0	0	0.444444	2R	21150037	A	G	0	0	0	0	1	1	1	3.97186e-24	3.97186e-24	3928
2R	21153965	FBgn0050389	Nonsyn	0	0	0	0	0.320755	0	0	0	0	0.444444	2R	21150355	A	C	0	0	0	0	1	1	1	3.97186e-24	3.97186e-24	3610
2R	21153965	FBgn0050389	Nonsyn	0	0	0	0	0.320755	0	0	0	0	0.444444	2R	21150622	G	A	0	0	0	0	1	1	1	3.97186e-24	3.97186e-24	3343
2R	21153965	FBgn0050389	Nonsyn	0	0	0	0	0.320755	0	0	0	0	0.444444	2R	21151165	A	G	0	0	0	0	1	1	1	3.97186e-24	3.97186e-24	2800
2R	21153965	FBgn0050389	Nonsyn	0	0	0	0	0.320755	0	0	0	0	0.444444	2R	21151168	T	A	0	0	0	0	1	1	1	3.97186e-24	3.97186e-24	2797
2R	21153965	FBgn0050389	Nonsyn	0	0	0	0	0.320755	0	0	0	0	0.444444	2R	21151171	A	G	0	0	0	0	1	1	1	3.97186e-24	3.97186e-24	2794
2R	21153965	FBgn0050389	Nonsyn	0	0	0	0	0.320755	0	0	0	0	0.444444	2R	21156048	G	T	0	0	0	0	1	1	1	3.97186e-24	3.97186e-24	2083
2R	21153965	FBgn0050389	Nonsyn	0	0	0	0	0.320755	0	0	0	0	0.444444	2R	21156065	C	T	0	0	0	0	1	1	1	3.97186e-24	3.97186e-24	2100
2R	21153965	FBgn0050389	Nonsyn	0	0	0	0	0.320755	0	0	0	0	0.444444	2R	21156132	C	G	0	0	0	0	1	1	1	3.97186e-24	3.97186e-24	2167
2R	21153965	FBgn0050389	Nonsyn	0	0	0	0	0.320755	0	0	0	0	0.444444	2R	21157320	G	A	0	0	0	0	1	1	1	3.97186e-24	3.97186e-24	3355
2R	21153965	FBgn0050389	Nonsyn	0	0	0	0	0.320755	0	0	0	0	0.444444	2R	21157787	G	A	0	0	0	0	1	1	1	3.97186e-24	3.97186e-24	3822
2R	21153965	FBgn0050389	Nonsyn	0	0	0	0	0.320755	0	0	0	0	0.444444	2R	21157788	T	A	0	0	0	0	1	1	1	3.97186e-24	3.97186e-24	3823
2R	21153965	FBgn0050389	Nonsyn	0	0	0	0	0.320755	0	0	0	0	0.444444	2R	21159480	C	T	0	0	0	0	1	1	1	3.97186e-24	3.97186e-24	5515
2R	21153965	FBgn0050389	Nonsyn	0	0	0	0	0.320755	0	0	0	0	0.444444	2R	21160080	T	G	0	0	0	0	1	1	1	3.97186e-24	3.97186e-24	6115
2R	21153965	FBgn0050389	Nonsyn	0	0	0	0	0.320755	0	0	0	0	0.444444	2R	21160852	G	A	0	0	0	0	1	1	1	3.97186e-24	3.97186e-24	6887
2R	21153965	FBgn0050389	Nonsyn	0	0	0	0	0.320755	0	0	0	0	0.444444	2R	21160970	T	A	0	0	0	0	1	1	1	3.97186e-24	3.97186e-24	7005
2R	21153965	FBgn0050389	Nonsyn	0	0	0	0	0.320755	0	0	0	0	0.444444	2R	21160974	C	A	0	0	0	0	1	1	1	3.97186e-24	3.97186e-24	7009
2R	21153965	FBgn0050389	Nonsyn	0	0	0	0	0.320755	0	0	0	0	0.444444	2R	21161035	A	T	0	0	0	0	1	1	1	3.97186e-24	3.97186e-24	7070
2R	21153965	FBgn0050389	Nonsyn	0	0	0	0	0.320755	0	0	0	0	0.444444	2R	21161053	A	T	0	0	0	0	1	1	1	3.97186e-24	3.97186e-24	7088
2R	21153965	FBgn0050389	Nonsyn	0	0	0	0	0.320755	0	0	0	0	0.444444	2R	21161058	C	T	0	0	0	0	1	1	1	3.97186e-24	3.97186e-24	7093
2R	21153965	FBgn0050389	Nonsyn	0	0	0	0	0.320755	0	0	0	0	0.444444	2R	21161156	G	T	0	0	0	0	1	1	1	3.97186e-24	3.97186e-24	7191
2R	21153965	FBgn0050389	Nonsyn	0	0	0	0	0.320755	0	0	0	0	0.444444	2R	21161159	C	G	0	0	0	0	1	1	1	3.97186e-24	3.97186e-24	7194
2R	21153965	FBgn0050389	Nonsyn	0	0	0	0	0.320755	0	0	0	0	0.444444	2R	21161161	G	A	0	0	0	0	1	1	1	3.97186e-24	3.97186e-24	7196
2R	21153965	FBgn0050389	Nonsyn	0	0	0	0	0.320755	0	0	0	0	0.444444	2R	21161436	T	A	0	0	0	0	1	1	1	3.97186e-24	3.97186e-24	7471
2R	21153965	FBgn0050389	Nonsyn	0	0	0	0	0.320755	0	0	0	0	0.444444	2R	21161599	T	A	0	0	0	0	1	1	1	3.97186e-24	3.97186e-24	7634
2R	21153965	FBgn0050389	Nonsyn	0	0	0	0	0.320755	0	0	0	0	0.444444	2R	21161666	G	T	0	0	0	0	1	1	1	3.97186e-24	3.97186e-24	7701
2R	21153965	FBgn0050389	Nonsyn	0	0	0	0	0.320755	0	0	0	0	0.444444	2R	21162418	A	G	0	0	0	0	1	1	1	3.97186e-24	3.97186e-24	8453
2R	23845219	FBgn0034914	Nonsyn	0	0	0.350694	0	0	0	0	0.295455	0	0	2R	23836353	A	C	0	0	1	0	0	1	1	3.97186e-24	3.97186e-24	8866
2R	23845219	FBgn0034914	Nonsyn	0	0	0.350694	0	0	0	0	0.295455	0	0	2R	23836400	C	T	0	0	1	0	0	1	1	3.97186e-24	3.97186e-24	8819
2R	23845219	FBgn0034914	Nonsyn	0	0	0.350694	0	0	0	0	0.295455	0	0	2R	23836461	C	T	0	0	1	0	0	1	1	3.97186e-24	3.97186e-24	8758
2R	23845219	FBgn0034914	Nonsyn	0	0	0.350694	0	0	0	0	0.295455	0	0	2R	23836471	A	G	0	0	1	0	0	1	1	3.97186e-24	3.97186e-24	8748
2R	23845219	FBgn0034914	Nonsyn	0	0	0.350694	0	0	0	0	0.295455	0	0	2R	23836593	T	A	0	0	1	0	0	1	1	3.97186e-24	3.97186e-24	8626
2R	23845219	FBgn0034914	Nonsyn	0	0	0.350694	0	0	0	0	0.295455	0	0	2R	23836625	A	G	0	0	1	0	0	1	1	3.97186e-24	3.97186e-24	8594
2R	23845219	FBgn0034914	Nonsyn	0	0	0.350694	0	0	0	0	0.295455	0	0	2R	23836635	A	G	0	0	1	0	0	1	1	3.97186e-24	3.97186e-24	8584
2R	23845219	FBgn0034914	Nonsyn	0	0	0.350694	0	0	0	0	0.295455	0	0	2R	23836947	G	A	0	0	1	0	0	1	1	3.97186e-24	3.97186e-24	8272
2R	23845219	FBgn0034914	Nonsyn	0	0	0.350694	0	0	0	0	0.295455	0	0	2R	23837024	C	T	0	0	1	0	0	1	1	3.97186e-24	3.97186e-24	8195
2R	23845219	FBgn0034914	Nonsyn	0	0	0.350694	0	0	0	0	0.295455	0	0	2R	23837416	T	A	0	0	1	0	0	1	1	3.97186e-24	3.97186e-24	7803
2R	23845219	FBgn0034914	Nonsyn	0	0	0.350694	0	0	0	0	0.295455	0	0	2R	23837916	G	A	0	0	1	0	0	1	1	3.97186e-24	3.97186e-24	7303
2R	23845219	FBgn0034914	Nonsyn	0	0	0.350694	0	0	0	0	0.295455	0	0	2R	23837923	C	A	0	0	1	0	0	1	1	3.97186e-24	3.97186e-24	7296
2R	23845219	FBgn0034914	Nonsyn	0	0	0.350694	0	0	0	0	0.295455	0	0	2R	23838317	A	G	0	0	1	0	0	1	1	3.97186e-24	3.97186e-24	6902
2R	23845219	FBgn0034914	Nonsyn	0	0	0.350694	0	0	0	0	0.295455	0	0	2R	23838976	T	A	0	0	1	0	0	1	1	3.97186e-24	3.97186e-24	6243
2R	23845219	FBgn0034914	Nonsyn	0	0	0.350694	0	0	0	0	0.295455	0	0	2R	23839178	C	T	0	0	1	0	0	1	1	3.97186e-24	3.97186e-24	6041
2R	23845219	FBgn0034914	Nonsyn	0	0	0.350694	0	0	0	0	0.295455	0	0	2R	23839370	C	T	0	0	1	0	0	1	1	3.97186e-24	3.97186e-24	5849
2R	23845219	FBgn0034914	Nonsyn	0	0	0.350694	0	0	0	0	0.295455	0	0	2R	23840067	C	T	0	0	1	0	0	1	1	3.97186e-24	3.97186e-24	5152
2R	23845219	FBgn0034914	Nonsyn	0	0	0.350694	0	0	0	0	0.295455	0	0	2R	23840068	C	A	0	0	1	0	0	1	1	3.97186e-24	3.97186e-24	5151
2R	23845219	FBgn0034914	Nonsyn	0	0	0.350694	0	0	0	0	0.295455	0	0	2R	23840092	A	G	0	0	1	0	0	1	1	3.97186e-24	3.97186e-24	5127
2R	23845219	FBgn0034914	Nonsyn	0	0	0.350694	0	0	0	0	0.295455	0	0	2R	23840102	A	G	0	0	1	0	0	1	1	3.97186e-24	3.97186e-24	5117
2R	23845219	FBgn0034914	Nonsyn	0	0	0.350694	0	0	0	0	0.295455	0	0	2R	23840154	A	T	0	0	1	0	0	1	1	3.97186e-24	3.97186e-24	5065
2R	23845219	FBgn0034914	Nonsyn	0	0	0.350694	0	0	0	0	0.295455	0	0	2R	23840259	T	C	0	0	1	0	0	1	1	3.97186e-24	3.97186e-24	4960
2R	23845219	FBgn0034914	Nonsyn	0	0	0.350694	0	0	0	0	0.295455	0	0	2R	23840267	G	A	0	0	1	0	0	1	1	3.97186e-24	3.97186e-24	4952
2R	23845219	FBgn0034914	Nonsyn	0	0	0.350694	0	0	0	0	0.295455	0	0	2R	23840399	C	T	0	0	1	0	0	1	1	3.97186e-24	3.97186e-24	4820
2R	23845219	FBgn0034914	Nonsyn	0	0	0.350694	0	0	0	0	0.295455	0	0	2R	23840420	G	A	0	0	1	0	0	1	1	3.97186e-24	3.97186e-24	4799
2R	23845219	FBgn0034914	Nonsyn	0	0	0.350694	0	0	0	0	0.295455	0	0	2R	23840821	G	C	0	0	1	0	0	1	1	3.97186e-24	3.97186e-24	4398
2R	23845219	FBgn0034914	Nonsyn	0	0	0.350694	0	0	0	0	0.295455	0	0	2R	23840851	T	A	0	0	1	0	0	1	1	3.97186e-24	3.97186e-24	4368
2R	23845219	FBgn0034914	Nonsyn	0	0	0.350694	0	0	0	0	0.295455	0	0	2R	23840853	C	A	0	0	1	0	0	1	1	3.97186e-24	3.97186e-24	4366
2R	23845219	FBgn0034914	Nonsyn	0	0	0.350694	0	0	0	0	0.295455	0	0	2R	23840854	C	A	0	0	1	0	0	1	1	3.97186e-24	3.97186e-24	4365
2R	23845219	FBgn0034914	Nonsyn	0	0	0.350694	0	0	0	0	0.295455	0	0	2R	23840992	C	A	0	0	1	0	0	1	1	3.97186e-24	3.97186e-24	4227
2R	23845219	FBgn0034914	Nonsyn	0	0	0.350694	0	0	0	0	0.295455	0	0	2R	23841004	A	T	0	0	1	0	0	1	1	3.97186e-24	3.97186e-24	4215
2R	23845219	FBgn0034914	Nonsyn	0	0	0.350694	0	0	0	0	0.295455	0	0	2R	23841026	T	G	0	0	1	0	0	1	1	3.97186e-24	3.97186e-24	4193
2R	23845219	FBgn0034914	Nonsyn	0	0	0.350694	0	0	0	0	0.295455	0	0	2R	23841089	G	C	0	0	1	0	0	1	1	3.97186e-24	3.97186e-24	4130
2R	23845219	FBgn0034914	Nonsyn	0	0	0.350694	0	0	0	0	0.295455	0	0	2R	23841491	G	T	0	0	1	0	0	1	1	3.97186e-24	3.97186e-24	3728
2R	23845219	FBgn0034914	Nonsyn	0	0	0.350694	0	0	0	0	0.295455	0	0	2R	23841681	G	T	0	0	1	0	0	1	1	3.97186e-24	3.97186e-24	3538
2R	23845219	FBgn0034914	Nonsyn	0	0	0.350694	0	0	0	0	0.295455	0	0	2R	23843500	T	G	0	0	1	0	0	1	1	3.97186e-24	3.97186e-24	1719
2R	23845219	FBgn0034914	Nonsyn	0	0	0.350694	0	0	0	0	0.295455	0	0	2R	23845364	T	G	0	0	1	0	0	1	1	3.97186e-24	3.97186e-24	145
2R	23845219	FBgn0034914	Nonsyn	0	0	0.350694	0	0	0	0	0.295455	0	0	2R	23846229	G	C	0	0	1	0	0	1	1	3.97186e-24	3.97186e-24	1010
2R	23845219	FBgn0034914	Nonsyn	0	0	0.350694	0	0	0	0	0.295455	0	0	2R	23846702	G	A	0	0	1	0	0	1	1	3.97186e-24	3.97186e-24	1483
2R	23845219	FBgn0034914	Nonsyn	0	0	0.350694	0	0	0	0	0.295455	0	0	2R	23847066	C	T	0	0	1	0	0	1	1	3.97186e-24	3.97186e-24	1847
2R	23845219	FBgn0034914	Nonsyn	0	0	0.350694	0	0	0	0	0.295455	0	0	2R	23847089	C	T	0	0	1	0	0	1	1	3.97186e-24	3.97186e-24	1870
2R	23845219	FBgn0034914	Nonsyn	0	0	0.350694	0	0	0	0	0.295455	0	0	2R	23847090	G	A	0	0	1	0	0	1	1	3.97186e-24	3.97186e-24	1871
2R	23845219	FBgn0034914	Nonsyn	0	0	0.350694	0	0	0	0	0.295455	0	0	2R	23849188	A	G	0	0	1	0	0	1	1	3.97186e-24	3.97186e-24	3969
2R	23845219	FBgn0034914	Nonsyn	0	0	0.350694	0	0	0	0	0.295455	0	0	2R	23849189	T	G	0	0	1	0	0	1	1	3.97186e-24	3.97186e-24	3970
2R	23845219	FBgn0034914	Nonsyn	0	0	0.350694	0	0	0	0	0.295455	0	0	2R	23849213	A	T	0	0	1	0	0	1	1	3.97186e-24	3.97186e-24	3994
2R	23845219	FBgn0034914	Nonsyn	0	0	0.350694	0	0	0	0	0.295455	0	0	2R	23849215	A	T	0	0	1	0	0	1	1	3.97186e-24	3.97186e-24	3996
2R	23845219	FBgn0034914	Nonsyn	0	0	0.350694	0	0	0	0	0.295455	0	0	2R	23849326	A	C	0	0	1	0	0	1	1	3.97186e-24	3.97186e-24	4107
2R	23845219	FBgn0034914	Nonsyn	0	0	0.350694	0	0	0	0	0.295455	0	0	2R	23849491	G	A	0	0	1	0	0	1	1	3.97186e-24	3.97186e-24	4272
2R	23845219	FBgn0034914	Nonsyn	0	0	0.350694	0	0	0	0	0.295455	0	0	2R	23849881	C	T	0	0	1	0	0	1	1	3.97186e-24	3.97186e-24	4662
2R	23845219	FBgn0034914	Nonsyn	0	0	0.350694	0	0	0	0	0.295455	0	0	2R	23850401	A	C	0	0	1	0	0	1	1	3.97186e-24	3.97186e-24	5182
2R	23845219	FBgn0034914	Nonsyn	0	0	0.350694	0	0	0	0	0.295455	0	0	2R	23850473	C	A	0	0	1	0	0	1	1	3.97186e-24	3.97186e-24	5254
2R	23845219	FBgn0034914	Nonsyn	0	0	0.350694	0	0	0	0	0.295455	0	0	2R	23850478	A	G	0	0	1	0	0	1	1	3.97186e-24	3.97186e-24	5259
2R	23845219	FBgn0034914	Nonsyn	0	0	0.350694	0	0	0	0	0.295455	0	0	2R	23850483	C	T	0	0	1	0	0	1	1	3.97186e-24	3.97186e-24	5264
2R	23845219	FBgn0034914	Nonsyn	0	0	0.350694	0	0	0	0	0.295455	0	0	2R	23850543	A	G	0	0	1	0	0	1	1	3.97186e-24	3.97186e-24	5324
2R	23845219	FBgn0034914	Nonsyn	0	0	0.350694	0	0	0	0	0.295455	0	0	2R	23850562	C	G	0	0	1	0	0	1	1	3.97186e-24	3.97186e-24	5343
2R	23845219	FBgn0034914	Nonsyn	0	0	0.350694	0	0	0	0	0.295455	0	0	2R	23850904	C	T	0	0	1	0	0	1	1	3.97186e-24	3.97186e-24	5685
2R	23845219	FBgn0034914	Nonsyn	0	0	0.350694	0	0	0	0	0.295455	0	0	2R	23852507	G	A	0	0	1	0	0	1	1	3.97186e-24	3.97186e-24	7288
2R	23845219	FBgn0034914	Nonsyn	0	0	0.350694	0	0	0	0	0.295455	0	0	2R	23852651	G	A	0	0	1	0	0	1	1	3.97186e-24	3.97186e-24	7432
2R	23845219	FBgn0034914	Nonsyn	0	0	0.350694	0	0	0	0	0.295455	0	0	2R	23852700	G	A	0	0	1	0	0	1	1	3.97186e-24	3.97186e-24	7481
2R	23845219	FBgn0034914	Nonsyn	0	0	0.350694	0	0	0	0	0.295455	0	0	2R	23853546	G	A	0	0	1	0	0	1	1	3.97186e-24	3.97186e-24	8327
2R	23845219	FBgn0034914	Nonsyn	0	0	0.350694	0	0	0	0	0.295455	0	0	2R	23853554	G	A	0	0	1	0	0	1	1	3.97186e-24	3.97186e-24	8335
2R	23845219	FBgn0034914	Nonsyn	0	0	0.350694	0	0	0	0	0.295455	0	0	2R	23853555	G	A	0	0	1	0	0	1	1	3.97186e-24	3.97186e-24	8336
2R	23845219	FBgn0034914	Nonsyn	0	0	0.350694	0	0	0	0	0.295455	0	0	2R	23853558	T	C	0	0	1	0	0	1	1	3.97186e-24	3.97186e-24	8339
2R	23845219	FBgn0034914	Nonsyn	0	0	0.350694	0	0	0	0	0.295455	0	0	2R	23854130	G	T	0	0	1	0	0	1	1	3.97186e-24	3.97186e-24	8911
2R	23845219	FBgn0034914	Nonsyn	0	0	0.350694	0	0	0	0	0.295455	0	0	2R	23855214	C	T	0	0	1	0	0	1	1	3.97186e-24	3.97186e-24	9995
2R	7041639	FBgn0033132	Nonsyn	0	0	0	0	0.0560748	0	0	0	0	0.042623	2R	7031906	T	C	0	0	0	0	1	1	1	3.97186e-24	3.97186e-24	9733
2R	7041639	FBgn0033132	Nonsyn	0	0	0	0	0.0560748	0	0	0	0	0.042623	2R	7032635	G	A	0	0	0	0	1	1	1	3.97186e-24	3.97186e-24	9004
2R	7041639	FBgn0033132	Nonsyn	0	0	0	0	0.0560748	0	0	0	0	0.042623	2R	7033285	C	T	0	0	0	0	1	1	1	3.97186e-24	3.97186e-24	8354
2R	7041639	FBgn0033132	Nonsyn	0	0	0	0	0.0560748	0	0	0	0	0.042623	2R	7033338	T	G	0	0	0	0	1	1	1	3.97186e-24	3.97186e-24	8301
2R	7041639	FBgn0033132	Nonsyn	0	0	0	0	0.0560748	0	0	0	0	0.042623	2R	7034505	G	C	0	0	0	0	1	1	1	3.97186e-24	3.97186e-24	7134
2R	7041639	FBgn0033132	Nonsyn	0	0	0	0	0.0560748	0	0	0	0	0.042623	2R	7034675	A	G	0	0	0	0	1	1	1	3.97186e-24	3.97186e-24	6964
2R	7041639	FBgn0033132	Nonsyn	0	0	0	0	0.0560748	0	0	0	0	0.042623	2R	7034945	G	A	0	0	0	0	1	1	1	3.97186e-24	3.97186e-24	6694
2R	7041639	FBgn0033132	Nonsyn	0	0	0	0	0.0560748	0	0	0	0	0.042623	2R	7035122	G	A	0	0	0	0	1	1	1	3.97186e-24	3.97186e-24	6517
2R	7041639	FBgn0033132	Nonsyn	0	0	0	0	0.0560748	0	0	0	0	0.042623	2R	7035404	C	T	0	0	0	0	1	1	1	3.97186e-24	3.97186e-24	6235
2R	7041639	FBgn0033132	Nonsyn	0	0	0	0	0.0560748	0	0	0	0	0.042623	2R	7035465	C	A	0	0	0	0	1	1	1	3.97186e-24	3.97186e-24	6174
2R	7041639	FBgn0033132	Nonsyn	0	0	0	0	0.0560748	0	0	0	0	0.042623	2R	7035883	T	A	0	0	0	0	1	1	1	3.97186e-24	3.97186e-24	5756
2R	7041639	FBgn0033132	Nonsyn	0	0	0	0	0.0560748	0	0	0	0	0.042623	2R	7037577	A	G	0	0	0	0	1	1	1	3.97186e-24	3.97186e-24	4062
2R	7041639	FBgn0033132	Nonsyn	0	0	0	0	0.0560748	0	0	0	0	0.042623	2R	7037866	A	T	0	0	0	0	1	1	1	3.97186e-24	3.97186e-24	3773
2R	7041639	FBgn0033132	Nonsyn	0	0	0	0	0.0560748	0	0	0	0	0.042623	2R	7037955	C	G	0	0	0	0	1	1	1	3.97186e-24	3.97186e-24	3684
2R	7041639	FBgn0033132	Nonsyn	0	0	0	0	0.0560748	0	0	0	0	0.042623	2R	7037967	A	T	0	0	0	0	1	1	1	3.97186e-24	3.97186e-24	3672
2R	7041639	FBgn0033132	Nonsyn	0	0	0	0	0.0560748	0	0	0	0	0.042623	2R	7038016	T	C	0	0	0	0	1	1	1	3.97186e-24	3.97186e-24	3623
2R	7041639	FBgn0033132	Nonsyn	0	0	0	0	0.0560748	0	0	0	0	0.042623	2R	7038061	A	T	0	0	0	0	1	1	1	3.97186e-24	3.97186e-24	3578
2R	7041639	FBgn0033132	Nonsyn	0	0	0	0	0.0560748	0	0	0	0	0.042623	2R	7038075	T	G	0	0	0	0	1	1	1	3.97186e-24	3.97186e-24	3564
2R	7041639	FBgn0033132	Nonsyn	0	0	0	0	0.0560748	0	0	0	0	0.042623	2R	7038076	T	G	0	0	0	0	1	1	1	3.97186e-24	3.97186e-24	3563
2R	7041639	FBgn0033132	Nonsyn	0	0	0	0	0.0560748	0	0	0	0	0.042623	2R	7039992	G	T	0	0	0	0	1	1	1	3.97186e-24	3.97186e-24	1647
2R	7041639	FBgn0033132	Nonsyn	0	0	0	0	0.0560748	0	0	0	0	0.042623	2R	7040603	C	A	0	0	0	0	1	1	1	3.97186e-24	3.97186e-24	1036
2R	7041639	FBgn0033132	Nonsyn	0	0	0	0	0.0560748	0	0	0	0	0.042623	2R	7040758	A	T	1	1	1	1	0	-1	-1	1.12341e-23	1.12341e-23	881
2R	7041639	FBgn0033132	Nonsyn	0	0	0	0	0.0560748	0	0	0	0	0.042623	2R	7041820	G	A	1	1	1	1	0	-1	-1	1.12341e-23	1.12341e-23	181
2R	7041639	FBgn0033132	Nonsyn	0	0	0	0	0.0560748	0	0	0	0	0.042623	2R	7041904	A	C	0	0	0	0	1	1	1	3.97186e-24	3.97186e-24	265
2R	7041639	FBgn0033132	Nonsyn	0	0	0	0	0.0560748	0	0	0	0	0.042623	2R	7041934	A	G	0	0	0	0	1	1	1	3.97186e-24	3.97186e-24	295
2R	7041639	FBgn0033132	Nonsyn	0	0	0	0	0.0560748	0	0	0	0	0.042623	2R	7042066	A	C	0	0	0	0	1	1	1	3.97186e-24	3.97186e-24	427
2R	7041639	FBgn0033132	Nonsyn	0	0	0	0	0.0560748	0	0	0	0	0.042623	2R	7043461	A	G	0	0	0	0	1	1	1	3.97186e-24	3.97186e-24	1822
2R	7041639	FBgn0033132	Nonsyn	0	0	0	0	0.0560748	0	0	0	0	0.042623	2R	7044150	T	G	0	0	0	0	1	1	1	3.97186e-24	3.97186e-24	2511
2R	7041639	FBgn0033132	Nonsyn	0	0	0	0	0.0560748	0	0	0	0	0.042623	2R	7044153	A	T	0	0	0	0	1	1	1	3.97186e-24	3.97186e-24	2514
2R	7041639	FBgn0033132	Nonsyn	0	0	0	0	0.0560748	0	0	0	0	0.042623	2R	7045140	G	A	0	0	0	0	1	1	1	3.97186e-24	3.97186e-24	3501
2R	7041639	FBgn0033132	Nonsyn	0	0	0	0	0.0560748	0	0	0	0	0.042623	2R	7045149	G	A	0	0	0	0	1	1	1	3.97186e-24	3.97186e-24	3510
2R	7041639	FBgn0033132	Nonsyn	0	0	0	0	0.0560748	0	0	0	0	0.042623	2R	7045565	A	C	0	0	0	0	1	1	1	3.97186e-24	3.97186e-24	3926
2R	7041639	FBgn0033132	Nonsyn	0	0	0	0	0.0560748	0	0	0	0	0.042623	2R	7045640	C	T	0	0	0	0	1	1	1	3.97186e-24	3.97186e-24	4001
2R	7041639	FBgn0033132	Nonsyn	0	0	0	0	0.0560748	0	0	0	0	0.042623	2R	7047712	A	G	0	0	0	0	1	1	1	3.97186e-24	3.97186e-24	6073
2R	7041639	FBgn0033132	Nonsyn	0	0	0	0	0.0560748	0	0	0	0	0.042623	2R	7048616	C	A	0	0	0	0	1	1	1	3.97186e-24	3.97186e-24	6977
2R	7041639	FBgn0033132	Nonsyn	0	0	0	0	0.0560748	0	0	0	0	0.042623	2R	7048833	A	G	0	0	0	0	1	1	1	3.97186e-24	3.97186e-24	7194
2R	7041639	FBgn0033132	Nonsyn	0	0	0	0	0.0560748	0	0	0	0	0.042623	2R	7049113	T	A	0	0	0	0	1	1	1	3.97186e-24	3.97186e-24	7474
2R	7041639	FBgn0033132	Nonsyn	0	0	0	0	0.0560748	0	0	0	0	0.042623	2R	7049119	C	A	0	0	0	0	1	1	1	3.97186e-24	3.97186e-24	7480
2R	7041639	FBgn0033132	Nonsyn	0	0	0	0	0.0560748	0	0	0	0	0.042623	2R	7049128	G	A	0	0	0	0	1	1	1	3.97186e-24	3.97186e-24	7489
2R	7041639	FBgn0033132	Nonsyn	0	0	0	0	0.0560748	0	0	0	0	0.042623	2R	7049850	G	A	0	0	0	0	1	1	1	3.97186e-24	3.97186e-24	8211
2R	7041639	FBgn0033132	Nonsyn	0	0	0	0	0.0560748	0	0	0	0	0.042623	2R	7050279	A	T	0	0	0	0	1	1	1	3.97186e-24	3.97186e-24	8640
2R	7041639	FBgn0033132	Nonsyn	0	0	0	0	0.0560748	0	0	0	0	0.042623	2R	7050299	G	A	0	0	0	0	1	1	1	3.97186e-24	3.97186e-24	8660
2R	7041639	FBgn0033132	Nonsyn	0	0	0	0	0.0560748	0	0	0	0	0.042623	2R	7050361	T	C	0	0	0	0	1	1	1	3.97186e-24	3.97186e-24	8722
2R	7041639	FBgn0033132	Nonsyn	0	0	0	0	0.0560748	0	0	0	0	0.042623	2R	7050756	A	G	0	0	0	0	1	1	1	3.97186e-24	3.97186e-24	9117
2R	7041639	FBgn0033132	Nonsyn	0	0	0	0	0.0560748	0	0	0	0	0.042623	2R	7050968	A	T	0	0	0	0	1	1	1	3.97186e-24	3.97186e-24	9329
2R	7041639	FBgn0033132	Nonsyn	0	0	0	0	0.0560748	0	0	0	0	0.042623	2R	7051134	C	T	0	0	0	0	1	1	1	3.97186e-24	3.97186e-24	9495
2R	7041639	FBgn0033132	Nonsyn	0	0	0	0	0.0560748	0	0	0	0	0.042623	2R	7051167	T	C	0	0	0	0	1	1	1	3.97186e-24	3.97186e-24	9528
3L	11692132	FBgn0036193	Syn	0	0	0	0	0.669231	0	0	0	0	0.785714	3L	11682650	C	T	0	0	0	0	1	1	1	3.97186e-24	3.97186e-24	9482
3L	11692132	FBgn0036193	Syn	0	0	0	0	0.669231	0	0	0	0	0.785714	3L	11683133	G	A	0	0	0	0	1	1	1	3.97186e-24	3.97186e-24	8999
3L	11692132	FBgn0036193	Syn	0	0	0	0	0.669231	0	0	0	0	0.785714	3L	11683516	G	A	0	0	0	0	1	1	1	3.97186e-24	3.97186e-24	8616
3L	11692132	FBgn0036193	Syn	0	0	0	0	0.669231	0	0	0	0	0.785714	3L	11683758	T	A	0	0	0	0	1	1	1	3.97186e-24	3.97186e-24	8374
3L	11692132	FBgn0036193	Syn	0	0	0	0	0.669231	0	0	0	0	0.785714	3L	11683837	G	T	0	0	0	0	1	1	1	3.97186e-24	3.97186e-24	8295
3L	11692132	FBgn0036193	Syn	0	0	0	0	0.669231	0	0	0	0	0.785714	3L	11684266	G	A	0	0	0	0	1	1	1	3.97186e-24	3.97186e-24	7866
3L	11692132	FBgn0036193	Syn	0	0	0	0	0.669231	0	0	0	0	0.785714	3L	11684293	A	T	0	0	0	0	1	1	1	3.97186e-24	3.97186e-24	7839
3L	11692132	FBgn0036193	Syn	0	0	0	0	0.669231	0	0	0	0	0.785714	3L	11684973	A	C	1	1	1	1	0	-1	-1	1.12341e-23	1.12341e-23	7159
3L	11692132	FBgn0036193	Syn	0	0	0	0	0.669231	0	0	0	0	0.785714	3L	11686846	C	A	1	1	1	1	0	-1	-1	1.12341e-23	1.12341e-23	5286
3L	11692132	FBgn0036193	Syn	0	0	0	0	0.669231	0	0	0	0	0.785714	3L	11689300	C	T	0	0	0	0	1	1	1	3.97186e-24	3.97186e-24	2832
3L	11692132	FBgn0036193	Syn	0	0	0	0	0.669231	0	0	0	0	0.785714	3L	11690162	A	G	0	0	0	0	1	1	1	3.97186e-24	3.97186e-24	1970
3L	11692132	FBgn0036193	Syn	0	0	0	0	0.669231	0	0	0	0	0.785714	3L	11690183	T	C	0	0	0	0	1	1	1	3.97186e-24	3.97186e-24	1949
3L	11692132	FBgn0036193	Syn	0	0	0	0	0.669231	0	0	0	0	0.785714	3L	11690441	T	C	0	0	0	0	1	1	1	3.97186e-24	3.97186e-24	1691
3L	11692132	FBgn0036193	Syn	0	0	0	0	0.669231	0	0	0	0	0.785714	3L	11690535	T	G	0	0	0	0	1	1	1	3.97186e-24	3.97186e-24	1597
3L	11692132	FBgn0036193	Syn	0	0	0	0	0.669231	0	0	0	0	0.785714	3L	11690611	T	C	0	0	0	0	1	1	1	3.97186e-24	3.97186e-24	1521
3L	11692132	FBgn0036193	Syn	0	0	0	0	0.669231	0	0	0	0	0.785714	3L	11693700	T	C	0	0	0	0	1	1	1	3.97186e-24	3.97186e-24	1568
3L	11692132	FBgn0036193	Syn	0	0	0	0	0.669231	0	0	0	0	0.785714	3L	11695844	C	A	1	1	1	1	0	-1	-1	1.12341e-23	1.12341e-23	3712
3L	11692132	FBgn0036193	Syn	0	0	0	0	0.669231	0	0	0	0	0.785714	3L	11696158	A	G	1	1	1	1	0	-1	-1	1.12341e-23	1.12341e-23	4026
3L	11692132	FBgn0036193	Syn	0	0	0	0	0.669231	0	0	0	0	0.785714	3L	11696164	T	C	1	1	1	1	0	-1	-1	1.12341e-23	1.12341e-23	4032
3L	11692132	FBgn0036193	Syn	0	0	0	0	0.669231	0	0	0	0	0.785714	3L	11696172	T	C	1	1	1	1	0	-1	-1	1.12341e-23	1.12341e-23	4040
3L	11692132	FBgn0036193	Syn	0	0	0	0	0.669231	0	0	0	0	0.785714	3L	11696226	T	A	1	1	1	1	0	-1	-1	1.12341e-23	1.12341e-23	4094
3L	11692132	FBgn0036193	Syn	0	0	0	0	0.669231	0	0	0	0	0.785714	3L	11696232	T	A	1	1	1	1	0	-1	-1	1.12341e-23	1.12341e-23	4100
3L	11692132	FBgn0036193	Syn	0	0	0	0	0.669231	0	0	0	0	0.785714	3L	11696284	A	G	1	1	1	1	0	-1	-1	1.12341e-23	1.12341e-23	4152
3L	11692132	FBgn0036193	Syn	0	0	0	0	0.669231	0	0	0	0	0.785714	3L	11696287	G	C	1	1	1	1	0	-1	-1	1.12341e-23	1.12341e-23	4155
3L	11692132	FBgn0036193	Syn	0	0	0	0	0.669231	0	0	0	0	0.785714	3L	11696727	T	G	1	1	1	1	0	-1	-1	1.12341e-23	1.12341e-23	4595
3L	11692132	FBgn0036193	Syn	0	0	0	0	0.669231	0	0	0	0	0.785714	3L	11696912	G	A	1	1	1	1	0	-1	-1	1.12341e-23	1.12341e-23	4780
3L	11692132	FBgn0036193	Syn	0	0	0	0	0.669231	0	0	0	0	0.785714	3L	11696923	C	G	1	1	1	1	0	-1	-1	1.12341e-23	1.12341e-23	4791
3L	11692132	FBgn0036193	Syn	0	0	0	0	0.669231	0	0	0	0	0.785714	3L	11697470	C	T	1	1	1	1	0	-1	-1	1.12341e-23	1.12341e-23	5338
3L	11692132	FBgn0036193	Syn	0	0	0	0	0.669231	0	0	0	0	0.785714	3L	11698744	C	T	1	1	1	1	0	-1	-1	1.12341e-23	1.12341e-23	6612
3L	11692132	FBgn0036193	Syn	0	0	0	0	0.669231	0	0	0	0	0.785714	3L	11698759	G	C	1	1	1	1	0	-1	-1	1.12341e-23	1.12341e-23	6627
3L	11692132	FBgn0036193	Syn	0	0	0	0	0.669231	0	0	0	0	0.785714	3L	11699252	T	A	1	1	1	1	0	-1	-1	1.12341e-23	1.12341e-23	7120
3L	18666027	FBgn0036801	Nonsyn	0	0.228571	0	0.19403	0	0	0.15625	0	0.181818	0	3L	18663533	G	A	0	1	0	1	0	0.968246	0.968246	0.00676014	0.00676014	2494
3L	18666027	FBgn0036801	Nonsyn	0	0.228571	0	0.19403	0	0	0.15625	0	0.181818	0	3L	18665326	T	G	0	1	0	1	0	0.968246	0.968246	0.00676014	0.00676014	701
3L	18666027	FBgn0036801	Nonsyn	0	0.228571	0	0.19403	0	0	0.15625	0	0.181818	0	3L	18665345	T	C	0	1	0	1	0	0.968246	0.968246	0.00676014	0.00676014	682
3L	18666027	FBgn0036801	Nonsyn	0	0.228571	0	0.19403	0	0	0.15625	0	0.181818	0	3L	18665390	A	G	0	1	0	1	0	0.968246	0.968246	0.00676014	0.00676014	637
3L	18666027	FBgn0036801	Nonsyn	0	0.228571	0	0.19403	0	0	0.15625	0	0.181818	0	3L	18674670	G	T	1	0	1	0	1	-0.968246	-0.968246	0.00676014	0.00676014	8643
3L	18666037	FBgn0036801	Nonsyn	0	0.0909091	0	0.107692	0	0	0.131579	0	0.162791	0	3L	18663533	G	A	0	1	0	1	0	0.968246	0.968246	0.00676014	0.00676014	2504
3L	18666037	FBgn0036801	Nonsyn	0	0.0909091	0	0.107692	0	0	0.131579	0	0.162791	0	3L	18665326	T	G	0	1	0	1	0	0.968246	0.968246	0.00676014	0.00676014	711
3L	18666037	FBgn0036801	Nonsyn	0	0.0909091	0	0.107692	0	0	0.131579	0	0.162791	0	3L	18665345	T	C	0	1	0	1	0	0.968246	0.968246	0.00676014	0.00676014	692
3L	18666037	FBgn0036801	Nonsyn	0	0.0909091	0	0.107692	0	0	0.131579	0	0.162791	0	3L	18665390	A	G	0	1	0	1	0	0.968246	0.968246	0.00676014	0.00676014	647
3L	18666037	FBgn0036801	Nonsyn	0	0.0909091	0	0.107692	0	0	0.131579	0	0.162791	0	3L	18674670	G	T	1	0	1	0	1	-0.968246	-0.968246	0.00676014	0.00676014	8633
3L	19689767	FBgn0004623	3UTR	0.130178	0.12	0	0.116667	0	0.0938776	0.0775194	0	0.1	0	3L	19680495	T	C	1	1	0	1	0	0.888523	0.888523	0.043925	0.043925	9272
3L	19689767	FBgn0004623	3UTR	0.130178	0.12	0	0.116667	0	0.0938776	0.0775194	0	0.1	0	3L	19683138	C	T	0	0	1	0	1	-0.888523	-0.888523	0.043925	0.043925	6629
3L	19689767	FBgn0004623	3UTR	0.130178	0.12	0	0.116667	0	0.0938776	0.0775194	0	0.1	0	3L	19683196	C	T	1	1	0	1	0	0.888523	0.888523	0.043925	0.043925	6571
3L	19689767	FBgn0004623	3UTR	0.130178	0.12	0	0.116667	0	0.0938776	0.0775194	0	0.1	0	3L	19689444	G	T	1	1	0	1	0	0.888523	0.888523	0.043925	0.043925	323
3L	19689767	FBgn0004623	3UTR	0.130178	0.12	0	0.116667	0	0.0938776	0.0775194	0	0.1	0	3L	19689769	G	T	1	1	0	1	0	0.888523	0.888523	0.043925	0.043925	2
3L	19689767	FBgn0004623	3UTR	0.130178	0.12	0	0.116667	0	0.0938776	0.0775194	0	0.1	0	3L	19693720	G	A	1	1	0	1	0	0.888523	0.888523	0.043925	0.043925	3953
3L	19689767	FBgn0004623	3UTR	0.130178	0.12	0	0.116667	0	0.0938776	0.0775194	0	0.1	0	3L	19693809	C	G	1	1	0	1	0	0.888523	0.888523	0.043925	0.043925	4042
3L	19689767	FBgn0004623	3UTR	0.130178	0.12	0	0.116667	0	0.0938776	0.0775194	0	0.1	0	3L	19697340	G	T	1	1	0	1	0	0.888523	0.888523	0.043925	0.043925	7573
3L	20189032	FBgn0036945	Nonsyn	0	0	0	0	0.0308008	0	0	0	0	0.0137931	3L	20186587	C	A	0	0	0	0	1	1	1	3.97186e-24	3.97186e-24	2445
3L	20189032	FBgn0036945	Nonsyn	0	0	0	0	0.0308008	0	0	0	0	0.0137931	3L	20187007	G	A	0	0	0	0	1	1	1	3.97186e-24	3.97186e-24	2025
3L	21834095	FBgn0037137	Nonsyn	0	0	0.217391	0	0	0	0	0.173913	0	0	3L	21824588	A	G	0	0	1	0	0	1	1	3.97186e-24	3.97186e-24	9507
3L	21834095	FBgn0037137	Nonsyn	0	0	0.217391	0	0	0	0	0.173913	0	0	3L	21824698	C	G	0	0	1	0	0	1	1	3.97186e-24	3.97186e-24	9397
3L	21834095	FBgn0037137	Nonsyn	0	0	0.217391	0	0	0	0	0.173913	0	0	3L	21825051	C	T	0	0	1	0	0	1	1	3.97186e-24	3.97186e-24	9044
3L	21834095	FBgn0037137	Nonsyn	0	0	0.217391	0	0	0	0	0.173913	0	0	3L	21825422	C	T	0	0	1	0	0	1	1	3.97186e-24	3.97186e-24	8673
3L	21834095	FBgn0037137	Nonsyn	0	0	0.217391	0	0	0	0	0.173913	0	0	3L	21825800	C	T	0	0	1	0	0	1	1	3.97186e-24	3.97186e-24	8295
3L	21834095	FBgn0037137	Nonsyn	0	0	0.217391	0	0	0	0	0.173913	0	0	3L	21826568	G	T	0	0	1	0	0	1	1	3.97186e-24	3.97186e-24	7527
3L	21834095	FBgn0037137	Nonsyn	0	0	0.217391	0	0	0	0	0.173913	0	0	3L	21828192	T	A	0	0	1	0	0	1	1	3.97186e-24	3.97186e-24	5903
3L	21834095	FBgn0037137	Nonsyn	0	0	0.217391	0	0	0	0	0.173913	0	0	3L	21828235	T	G	0	0	1	0	0	1	1	3.97186e-24	3.97186e-24	5860
3L	21834095	FBgn0037137	Nonsyn	0	0	0.217391	0	0	0	0	0.173913	0	0	3L	21828474	G	T	0	0	1	0	0	1	1	3.97186e-24	3.97186e-24	5621
3L	21834095	FBgn0037137	Nonsyn	0	0	0.217391	0	0	0	0	0.173913	0	0	3L	21829600	T	G	0	0	1	0	0	1	1	3.97186e-24	3.97186e-24	4495
3L	21834095	FBgn0037137	Nonsyn	0	0	0.217391	0	0	0	0	0.173913	0	0	3L	21829621	A	T	0	0	1	0	0	1	1	3.97186e-24	3.97186e-24	4474
3L	21834095	FBgn0037137	Nonsyn	0	0	0.217391	0	0	0	0	0.173913	0	0	3L	21830036	G	A	0	0	1	0	0	1	1	3.97186e-24	3.97186e-24	4059
3L	21834095	FBgn0037137	Nonsyn	0	0	0.217391	0	0	0	0	0.173913	0	0	3L	21830337	C	T	0	0	1	0	0	1	1	3.97186e-24	3.97186e-24	3758
3L	21834095	FBgn0037137	Nonsyn	0	0	0.217391	0	0	0	0	0.173913	0	0	3L	21830740	G	T	0	0	1	0	0	1	1	3.97186e-24	3.97186e-24	3355
3L	21834095	FBgn0037137	Nonsyn	0	0	0.217391	0	0	0	0	0.173913	0	0	3L	21837471	C	A	0	0	1	0	0	1	1	3.97186e-24	3.97186e-24	3376
3L	21834095	FBgn0037137	Nonsyn	0	0	0.217391	0	0	0	0	0.173913	0	0	3L	21837472	A	T	0	0	1	0	0	1	1	3.97186e-24	3.97186e-24	3377
3L	21834095	FBgn0037137	Nonsyn	0	0	0.217391	0	0	0	0	0.173913	0	0	3L	21838168	T	C	0	0	1	0	0	1	1	3.97186e-24	3.97186e-24	4073
3L	21834095	FBgn0037137	Nonsyn	0	0	0.217391	0	0	0	0	0.173913	0	0	3L	21840581	A	T	0	0	1	0	0	1	1	3.97186e-24	3.97186e-24	6486
3L	21834095	FBgn0037137	Nonsyn	0	0	0.217391	0	0	0	0	0.173913	0	0	3L	21841654	C	A	0	0	1	0	0	1	1	3.97186e-24	3.97186e-24	7559
3L	21834095	FBgn0037137	Nonsyn	0	0	0.217391	0	0	0	0	0.173913	0	0	3L	21843075	G	A	0	0	1	0	0	1	1	3.97186e-24	3.97186e-24	8980
3L	21834095	FBgn0037137	Nonsyn	0	0	0.217391	0	0	0	0	0.173913	0	0	3L	21843919	A	G	0	0	1	0	0	1	1	3.97186e-24	3.97186e-24	9824
3L	3145932	FBgn0035402	Nonsyn	0	0.215278	0	0	0	0	0.296875	0	0	0	3L	3135963	T	C	1	0	1	1	1	-1	-1	1.12341e-23	1.12341e-23	9969
3L	3145932	FBgn0035402	Nonsyn	0	0.215278	0	0	0	0	0.296875	0	0	0	3L	3137861	C	T	0	1	0	0	0	1	1	3.97186e-24	3.97186e-24	8071
3L	3145932	FBgn0035402	Nonsyn	0	0.215278	0	0	0	0	0.296875	0	0	0	3L	3138862	G	A	1	0	1	1	1	-1	-1	1.12341e-23	1.12341e-23	7070
3L	3145932	FBgn0035402	Nonsyn	0	0.215278	0	0	0	0	0.296875	0	0	0	3L	3138948	A	G	1	0	1	1	1	-1	-1	1.12341e-23	1.12341e-23	6984
3L	3145932	FBgn0035402	Nonsyn	0	0.215278	0	0	0	0	0.296875	0	0	0	3L	3139032	T	C	1	0	1	1	1	-1	-1	1.12341e-23	1.12341e-23	6900
3L	3145932	FBgn0035402	Nonsyn	0	0.215278	0	0	0	0	0.296875	0	0	0	3L	3139105	T	A	1	0	1	1	1	-1	-1	1.12341e-23	1.12341e-23	6827
3L	3145932	FBgn0035402	Nonsyn	0	0.215278	0	0	0	0	0.296875	0	0	0	3L	3139512	G	C	0	1	0	0	0	1	1	3.97186e-24	3.97186e-24	6420
3L	3145932	FBgn0035402	Nonsyn	0	0.215278	0	0	0	0	0.296875	0	0	0	3L	3141999	T	G	1	0	1	1	1	-1	-1	1.12341e-23	1.12341e-23	3933
3L	3145932	FBgn0035402	Nonsyn	0	0.215278	0	0	0	0	0.296875	0	0	0	3L	3145713	T	C	0	1	0	0	0	1	1	3.97186e-24	3.97186e-24	219
3L	3145932	FBgn0035402	Nonsyn	0	0.215278	0	0	0	0	0.296875	0	0	0	3L	3146359	C	T	0	1	0	0	0	1	1	3.97186e-24	3.97186e-24	427
3L	3145932	FBgn0035402	Nonsyn	0	0.215278	0	0	0	0	0.296875	0	0	0	3L	3148066	A	G	0	1	0	0	0	1	1	3.97186e-24	3.97186e-24	2134
3L	3145932	FBgn0035402	Nonsyn	0	0.215278	0	0	0	0	0.296875	0	0	0	3L	3150571	C	T	0	1	0	0	0	1	1	3.97186e-24	3.97186e-24	4639
3L	3145932	FBgn0035402	Nonsyn	0	0.215278	0	0	0	0	0.296875	0	0	0	3L	3150980	G	A	1	0	1	1	1	-1	-1	1.12341e-23	1.12341e-23	5048
3L	3145932	FBgn0035402	Nonsyn	0	0.215278	0	0	0	0	0.296875	0	0	0	3L	3151278	C	T	0	1	0	0	0	1	1	3.97186e-24	3.97186e-24	5346
3L	3145932	FBgn0035402	Nonsyn	0	0.215278	0	0	0	0	0.296875	0	0	0	3L	3154715	A	T	0	1	0	0	0	1	1	3.97186e-24	3.97186e-24	8783
3L	4437744	FBgn0035544	Syn	0	0.195652	0	0	0	0	0.122807	0	0	0	3L	4434388	C	T	0	1	0	0	0	1	1	3.97186e-24	3.97186e-24	3356
3L	4437744	FBgn0035544	Syn	0	0.195652	0	0	0	0	0.122807	0	0	0	3L	4434439	G	C	0	1	0	0	0	1	1	3.97186e-24	3.97186e-24	3305
3L	4437744	FBgn0035544	Syn	0	0.195652	0	0	0	0	0.122807	0	0	0	3L	4434681	C	T	0	1	0	0	0	1	1	3.97186e-24	3.97186e-24	3063
3L	4437744	FBgn0035544	Syn	0	0.195652	0	0	0	0	0.122807	0	0	0	3L	4434714	G	T	0	1	0	0	0	1	1	3.97186e-24	3.97186e-24	3030
3L	4437744	FBgn0035544	Syn	0	0.195652	0	0	0	0	0.122807	0	0	0	3L	4435111	T	A	1	0	1	1	1	-1	-1	1.12341e-23	1.12341e-23	2633
3L	4437744	FBgn0035544	Syn	0	0.195652	0	0	0	0	0.122807	0	0	0	3L	4438805	T	A	0	1	0	0	0	1	1	3.97186e-24	3.97186e-24	1061
3L	4437744	FBgn0035544	Syn	0	0.195652	0	0	0	0	0.122807	0	0	0	3L	4439008	G	A	0	1	0	0	0	1	1	3.97186e-24	3.97186e-24	1264
3L	4437744	FBgn0035544	Syn	0	0.195652	0	0	0	0	0.122807	0	0	0	3L	4440619	G	C	0	1	0	0	0	1	1	3.97186e-24	3.97186e-24	2875
3L	4437744	FBgn0035544	Syn	0	0.195652	0	0	0	0	0.122807	0	0	0	3L	4442502	T	C	0	1	0	0	0	1	1	3.97186e-24	3.97186e-24	4758
3L	4437744	FBgn0035544	Syn	0	0.195652	0	0	0	0	0.122807	0	0	0	3L	4442579	G	T	0	1	0	0	0	1	1	3.97186e-24	3.97186e-24	4835
3L	4437744	FBgn0035544	Syn	0	0.195652	0	0	0	0	0.122807	0	0	0	3L	4442702	C	T	0	1	0	0	0	1	1	3.97186e-24	3.97186e-24	4958
3L	4437744	FBgn0035544	Syn	0	0.195652	0	0	0	0	0.122807	0	0	0	3L	4443713	C	A	0	1	0	0	0	1	1	3.97186e-24	3.97186e-24	5969
3L	4437744	FBgn0035544	Syn	0	0.195652	0	0	0	0	0.122807	0	0	0	3L	4443795	C	G	1	0	1	1	1	-1	-1	1.12341e-23	1.12341e-23	6051
3L	4437744	FBgn0035544	Syn	0	0.195652	0	0	0	0	0.122807	0	0	0	3L	4443805	T	A	1	0	1	1	1	-1	-1	1.12341e-23	1.12341e-23	6061
3L	4437744	FBgn0035544	Syn	0	0.195652	0	0	0	0	0.122807	0	0	0	3L	4444529	A	G	1	0	1	1	1	-1	-1	1.12341e-23	1.12341e-23	6785
3R	13005776	FBgn0038108	Nonsyn	0.153846	0	0	0	0	0.162162	0	0	0	0	3R	12997575	G	T	1	0	0	0	0	1	1	3.97186e-24	3.97186e-24	8201
3R	13005776	FBgn0038108	Nonsyn	0.153846	0	0	0	0	0.162162	0	0	0	0	3R	12999388	G	A	1	0	0	0	0	1	1	3.97186e-24	3.97186e-24	6388
3R	13005776	FBgn0038108	Nonsyn	0.153846	0	0	0	0	0.162162	0	0	0	0	3R	13000566	C	T	1	0	0	0	0	1	1	3.97186e-24	3.97186e-24	5210
3R	13005776	FBgn0038108	Nonsyn	0.153846	0	0	0	0	0.162162	0	0	0	0	3R	13001770	G	A	1	0	0	0	0	1	1	3.97186e-24	3.97186e-24	4006
3R	13005776	FBgn0038108	Nonsyn	0.153846	0	0	0	0	0.162162	0	0	0	0	3R	13002562	G	A	1	0	0	0	0	1	1	3.97186e-24	3.97186e-24	3214
3R	13005776	FBgn0038108	Nonsyn	0.153846	0	0	0	0	0.162162	0	0	0	0	3R	13006313	T	C	1	0	0	0	0	1	1	3.97186e-24	3.97186e-24	537
3R	13005776	FBgn0038108	Nonsyn	0.153846	0	0	0	0	0.162162	0	0	0	0	3R	13012267	G	T	1	0	0	0	0	1	1	3.97186e-24	3.97186e-24	6491
3R	13005776	FBgn0038108	Nonsyn	0.153846	0	0	0	0	0.162162	0	0	0	0	3R	13015676	G	A	1	0	0	0	0	1	1	3.97186e-24	3.97186e-24	9900
3R	20928750	FBgn0038842	Syn	0	0	0	0.0740741	0.277778	0	0	0	0.114286	0.315789	3R	20927447	C	T	0	0	0	1	1	0.968246	0.968246	0.00676014	0.00676014	1303
3R	20928750	FBgn0038842	Syn	0	0	0	0.0740741	0.277778	0	0	0	0.114286	0.315789	3R	20928693	T	C	0	0	0	1	1	0.968246	0.968246	0.00676014	0.00676014	57
3R	20928750	FBgn0038842	Syn	0	0	0	0.0740741	0.277778	0	0	0	0.114286	0.315789	3R	20928714	C	T	0	0	0	1	1	0.968246	0.968246	0.00676014	0.00676014	36
3R	20928750	FBgn0038842	Syn	0	0	0	0.0740741	0.277778	0	0	0	0.114286	0.315789	3R	20932807	G	A	0	0	0	1	1	0.968246	0.968246	0.00676014	0.00676014	4057
3R	20928750	FBgn0038842	Syn	0	0	0	0.0740741	0.277778	0	0	0	0.114286	0.315789	3R	20934676	A	C	0	0	0	1	1	0.968246	0.968246	0.00676014	0.00676014	5926
3R	22021927	FBgn0019960	Syn	0	0	0.432432	0	0	0	0	0.433962	0	0	3R	22012094	C	G	0	0	1	0	0	1	1	3.97186e-24	3.97186e-24	9833
3R	22021927	FBgn0019960	Syn	0	0	0.432432	0	0	0	0	0.433962	0	0	3R	22012627	C	A	0	0	1	0	0	1	1	3.97186e-24	3.97186e-24	9300
3R	22021927	FBgn0019960	Syn	0	0	0.432432	0	0	0	0	0.433962	0	0	3R	22015094	C	T	0	0	1	0	0	1	1	3.97186e-24	3.97186e-24	6833
3R	22021927	FBgn0019960	Syn	0	0	0.432432	0	0	0	0	0.433962	0	0	3R	22015549	A	T	0	0	1	0	0	1	1	3.97186e-24	3.97186e-24	6378
3R	22021927	FBgn0019960	Syn	0	0	0.432432	0	0	0	0	0.433962	0	0	3R	22015591	T	C	0	0	1	0	0	1	1	3.97186e-24	3.97186e-24	6336
3R	22021927	FBgn0019960	Syn	0	0	0.432432	0	0	0	0	0.433962	0	0	3R	22015777	C	T	0	0	1	0	0	1	1	3.97186e-24	3.97186e-24	6150
3R	22021927	FBgn0019960	Syn	0	0	0.432432	0	0	0	0	0.433962	0	0	3R	22016221	A	T	0	0	1	0	0	1	1	3.97186e-24	3.97186e-24	5706
3R	22021927	FBgn0019960	Syn	0	0	0.432432	0	0	0	0	0.433962	0	0	3R	22016303	T	C	1	1	0	1	1	-1	-1	1.12341e-23	1.12341e-23	5624
3R	22021927	FBgn0019960	Syn	0	0	0.432432	0	0	0	0	0.433962	0	0	3R	22016307	C	T	1	1	0	1	1	-1	-1	1.12341e-23	1.12341e-23	5620
3R	22021927	FBgn0019960	Syn	0	0	0.432432	0	0	0	0	0.433962	0	0	3R	22016534	T	G	0	0	1	0	0	1	1	3.97186e-24	3.97186e-24	5393
3R	22021927	FBgn0019960	Syn	0	0	0.432432	0	0	0	0	0.433962	0	0	3R	22016623	G	A	0	0	1	0	0	1	1	3.97186e-24	3.97186e-24	5304
3R	22021927	FBgn0019960	Syn	0	0	0.432432	0	0	0	0	0.433962	0	0	3R	22016669	G	C	0	0	1	0	0	1	1	3.97186e-24	3.97186e-24	5258
3R	22021927	FBgn0019960	Syn	0	0	0.432432	0	0	0	0	0.433962	0	0	3R	22016983	C	T	0	0	1	0	0	1	1	3.97186e-24	3.97186e-24	4944
3R	22021927	FBgn0019960	Syn	0	0	0.432432	0	0	0	0	0.433962	0	0	3R	22017054	A	G	0	0	1	0	0	1	1	3.97186e-24	3.97186e-24	4873
3R	22021927	FBgn0019960	Syn	0	0	0.432432	0	0	0	0	0.433962	0	0	3R	22017331	C	A	0	0	1	0	0	1	1	3.97186e-24	3.97186e-24	4596
3R	22021927	FBgn0019960	Syn	0	0	0.432432	0	0	0	0	0.433962	0	0	3R	22017332	G	A	0	0	1	0	0	1	1	3.97186e-24	3.97186e-24	4595
3R	22021927	FBgn0019960	Syn	0	0	0.432432	0	0	0	0	0.433962	0	0	3R	22017344	C	T	0	0	1	0	0	1	1	3.97186e-24	3.97186e-24	4583
3R	22021927	FBgn0019960	Syn	0	0	0.432432	0	0	0	0	0.433962	0	0	3R	22017674	G	C	0	0	1	0	0	1	1	3.97186e-24	3.97186e-24	4253
3R	22021927	FBgn0019960	Syn	0	0	0.432432	0	0	0	0	0.433962	0	0	3R	22018912	A	G	1	1	0	1	1	-1	-1	1.12341e-23	1.12341e-23	3015
3R	22021927	FBgn0019960	Syn	0	0	0.432432	0	0	0	0	0.433962	0	0	3R	22020490	G	A	0	0	1	0	0	1	1	3.97186e-24	3.97186e-24	1437
3R	22021927	FBgn0019960	Syn	0	0	0.432432	0	0	0	0	0.433962	0	0	3R	22021006	G	A	1	1	0	1	1	-1	-1	1.12341e-23	1.12341e-23	921
3R	22021927	FBgn0019960	Syn	0	0	0.432432	0	0	0	0	0.433962	0	0	3R	22021414	T	G	1	1	0	1	1	-1	-1	1.12341e-23	1.12341e-23	513
3R	22021927	FBgn0019960	Syn	0	0	0.432432	0	0	0	0	0.433962	0	0	3R	22021991	C	T	0	0	1	0	0	1	1	3.97186e-24	3.97186e-24	64
3R	22021927	FBgn0019960	Syn	0	0	0.432432	0	0	0	0	0.433962	0	0	3R	22022012	G	C	0	0	1	0	0	1	1	3.97186e-24	3.97186e-24	85
3R	22021927	FBgn0019960	Syn	0	0	0.432432	0	0	0	0	0.433962	0	0	3R	22025474	T	A	0	0	1	0	0	1	1	3.97186e-24	3.97186e-24	3547
3R	22021927	FBgn0019960	Syn	0	0	0.432432	0	0	0	0	0.433962	0	0	3R	22027305	A	G	1	1	0	1	1	-1	-1	1.12341e-23	1.12341e-23	5378
3R	22021927	FBgn0019960	Syn	0	0	0.432432	0	0	0	0	0.433962	0	0	3R	22029133	T	C	0	0	1	0	0	1	1	3.97186e-24	3.97186e-24	7206
3R	22021927	FBgn0019960	Syn	0	0	0.432432	0	0	0	0	0.433962	0	0	3R	22029513	T	G	0	0	1	0	0	1	1	3.97186e-24	3.97186e-24	7586
3R	22021927	FBgn0019960	Syn	0	0	0.432432	0	0	0	0	0.433962	0	0	3R	22029518	C	T	0	0	1	0	0	1	1	3.97186e-24	3.97186e-24	7591
3R	22021927	FBgn0019960	Syn	0	0	0.432432	0	0	0	0	0.433962	0	0	3R	22031094	G	A	0	0	1	0	0	1	1	3.97186e-24	3.97186e-24	9167
3R	22021927	FBgn0019960	Syn	0	0	0.432432	0	0	0	0	0.433962	0	0	3R	22031223	C	A	0	0	1	0	0	1	1	3.97186e-24	3.97186e-24	9296
3R	22021927	FBgn0019960	Syn	0	0	0.432432	0	0	0	0	0.433962	0	0	3R	22031706	C	T	1	1	0	1	1	-1	-1	1.12341e-23	1.12341e-23	9779
3R	30053159	FBgn0039743	Nonsyn	0.126984	0	0	0	0	0.107143	0	0	0	0	3R	30045122	A	T	1	0	0	0	0	1	1	3.97186e-24	3.97186e-24	8037
3R	30053159	FBgn0039743	Nonsyn	0.126984	0	0	0	0	0.107143	0	0	0	0	3R	30045131	G	A	1	0	0	0	0	1	1	3.97186e-24	3.97186e-24	8028
3R	30053159	FBgn0039743	Nonsyn	0.126984	0	0	0	0	0.107143	0	0	0	0	3R	30047779	G	C	1	0	0	0	0	1	1	3.97186e-24	3.97186e-24	5380
3R	30053159	FBgn0039743	Nonsyn	0.126984	0	0	0	0	0.107143	0	0	0	0	3R	30049490	T	G	0	1	1	1	1	-1	-1	1.12341e-23	1.12341e-23	3669
3R	30053159	FBgn0039743	Nonsyn	0.126984	0	0	0	0	0.107143	0	0	0	0	3R	30051064	A	C	1	0	0	0	0	1	1	3.97186e-24	3.97186e-24	2095
3R	30053159	FBgn0039743	Nonsyn	0.126984	0	0	0	0	0.107143	0	0	0	0	3R	30051455	C	T	1	0	0	0	0	1	1	3.97186e-24	3.97186e-24	1704
3R	30053159	FBgn0039743	Nonsyn	0.126984	0	0	0	0	0.107143	0	0	0	0	3R	30051686	T	A	0	1	1	1	1	-1	-1	1.12341e-23	1.12341e-23	1473
3R	30053159	FBgn0039743	Nonsyn	0.126984	0	0	0	0	0.107143	0	0	0	0	3R	30052173	G	A	1	0	0	0	0	1	1	3.97186e-24	3.97186e-24	986
3R	30053159	FBgn0039743	Nonsyn	0.126984	0	0	0	0	0.107143	0	0	0	0	3R	30052717	A	T	1	0	0	0	0	1	1	3.97186e-24	3.97186e-24	442
3R	30053159	FBgn0039743	Nonsyn	0.126984	0	0	0	0	0.107143	0	0	0	0	3R	30053063	T	C	0	1	1	1	1	-1	-1	1.12341e-23	1.12341e-23	96
3R	30053159	FBgn0039743	Nonsyn	0.126984	0	0	0	0	0.107143	0	0	0	0	3R	30053183	G	T	0	1	1	1	1	-1	-1	1.12341e-23	1.12341e-23	24
3R	30053159	FBgn0039743	Nonsyn	0.126984	0	0	0	0	0.107143	0	0	0	0	3R	30053690	C	G	0	1	1	1	1	-1	-1	1.12341e-23	1.12341e-23	531
3R	30053159	FBgn0039743	Nonsyn	0.126984	0	0	0	0	0.107143	0	0	0	0	3R	30053711	C	G	0	1	1	1	1	-1	-1	1.12341e-23	1.12341e-23	552
3R	30053159	FBgn0039743	Nonsyn	0.126984	0	0	0	0	0.107143	0	0	0	0	3R	30053759	A	G	0	1	1	1	1	-1	-1	1.12341e-23	1.12341e-23	600
3R	30053159	FBgn0039743	Nonsyn	0.126984	0	0	0	0	0.107143	0	0	0	0	3R	30053873	A	G	0	1	1	1	1	-1	-1	1.12341e-23	1.12341e-23	714
3R	30053159	FBgn0039743	Nonsyn	0.126984	0	0	0	0	0.107143	0	0	0	0	3R	30056174	A	T	1	0	0	0	0	1	1	3.97186e-24	3.97186e-24	3015
3R	30053159	FBgn0039743	Nonsyn	0.126984	0	0	0	0	0.107143	0	0	0	0	3R	30058990	C	T	1	0	0	0	0	1	1	3.97186e-24	3.97186e-24	5831
3R	30053159	FBgn0039743	Nonsyn	0.126984	0	0	0	0	0.107143	0	0	0	0	3R	30059393	C	T	1	0	0	0	0	1	1	3.97186e-24	3.97186e-24	6234
3R	30053159	FBgn0039743	Nonsyn	0.126984	0	0	0	0	0.107143	0	0	0	0	3R	30059529	G	A	1	0	0	0	0	1	1	3.97186e-24	3.97186e-24	6370
3R	30053159	FBgn0039743	Nonsyn	0.126984	0	0	0	0	0.107143	0	0	0	0	3R	30059577	T	C	1	0	0	0	0	1	1	3.97186e-24	3.97186e-24	6418
3R	30053159	FBgn0039743	Nonsyn	0.126984	0	0	0	0	0.107143	0	0	0	0	3R	30059672	C	T	1	0	0	0	0	1	1	3.97186e-24	3.97186e-24	6513
3R	30053159	FBgn0039743	Nonsyn	0.126984	0	0	0	0	0.107143	0	0	0	0	3R	30061063	A	T	1	0	0	0	0	1	1	3.97186e-24	3.97186e-24	7904
3R	30053159	FBgn0039743	Nonsyn	0.126984	0	0	0	0	0.107143	0	0	0	0	3R	30062864	T	G	1	0	0	0	0	1	1	3.97186e-24	3.97186e-24	9705
3R	30053159	FBgn0039743	Nonsyn	0.126984	0	0	0	0	0.107143	0	0	0	0	3R	30062867	G	A	1	0	0	0	0	1	1	3.97186e-24	3.97186e-24	9708
X	11811805	FBgn0030336	Nonsyn	0	0	0.179775	0	0	0	0	0.16129	0	0	X	11802317	T	G	0	0	1	0	0	1	1	3.97186e-24	3.97186e-24	9488
X	11811805	FBgn0030336	Nonsyn	0	0	0.179775	0	0	0	0	0.16129	0	0	X	11802457	C	A	0	0	1	0	0	1	1	3.97186e-24	3.97186e-24	9348
X	11811805	FBgn0030336	Nonsyn	0	0	0.179775	0	0	0	0	0.16129	0	0	X	11807788	C	A	0	0	1	0	0	1	1	3.97186e-24	3.97186e-24	4017
X	11811805	FBgn0030336	Nonsyn	0	0	0.179775	0	0	0	0	0.16129	0	0	X	11809247	T	A	0	0	1	0	0	1	1	3.97186e-24	3.97186e-24	2558
X	11811805	FBgn0030336	Nonsyn	0	0	0.179775	0	0	0	0	0.16129	0	0	X	11810171	A	T	0	0	1	0	0	1	1	3.97186e-24	3.97186e-24	1634
X	11811805	FBgn0030336	Nonsyn	0	0	0.179775	0	0	0	0	0.16129	0	0	X	11810402	G	A	0	0	1	0	0	1	1	3.97186e-24	3.97186e-24	1403
X	11811805	FBgn0030336	Nonsyn	0	0	0.179775	0	0	0	0	0.16129	0	0	X	11810471	G	C	0	0	1	0	0	1	1	3.97186e-24	3.97186e-24	1334
X	11811805	FBgn0030336	Nonsyn	0	0	0.179775	0	0	0	0	0.16129	0	0	X	11810504	G	A	0	0	1	0	0	1	1	3.97186e-24	3.97186e-24	1301
X	11811805	FBgn0030336	Nonsyn	0	0	0.179775	0	0	0	0	0.16129	0	0	X	11810510	C	T	0	0	1	0	0	1	1	3.97186e-24	3.97186e-24	1295
X	11811805	FBgn0030336	Nonsyn	0	0	0.179775	0	0	0	0	0.16129	0	0	X	11815736	A	C	0	0	1	0	0	1	1	3.97186e-24	3.97186e-24	3931
X	11811805	FBgn0030336	Nonsyn	0	0	0.179775	0	0	0	0	0.16129	0	0	X	11816730	A	G	0	0	1	0	0	1	1	3.97186e-24	3.97186e-24	4925
X	11811805	FBgn0030336	Nonsyn	0	0	0.179775	0	0	0	0	0.16129	0	0	X	11821759	A	G	0	0	1	0	0	1	1	3.97186e-24	3.97186e-24	9954
X	1555187	FBgn0025390	Nonsyn	0.310734	0	0	0	0	0.307692	0	0	0	0	X	1549391	C	G	1	0	0	0	0	1	1	3.97186e-24	3.97186e-24	5796
X	1555187	FBgn0025390	Nonsyn	0.310734	0	0	0	0	0.307692	0	0	0	0	X	1550991	A	T	1	0	0	0	0	1	1	3.97186e-24	3.97186e-24	4196
X	1555187	FBgn0025390	Nonsyn	0.310734	0	0	0	0	0.307692	0	0	0	0	X	1558099	C	G	1	0	0	0	0	1	1	3.97186e-24	3.97186e-24	2912
X	1555187	FBgn0025390	Nonsyn	0.310734	0	0	0	0	0.307692	0	0	0	0	X	1559970	C	T	1	0	0	0	0	1	1	3.97186e-24	3.97186e-24	4783
X	1555187	FBgn0025390	Nonsyn	0.310734	0	0	0	0	0.307692	0	0	0	0	X	1561032	G	T	1	0	0	0	0	1	1	3.97186e-24	3.97186e-24	5845
X	1555187	FBgn0025390	Nonsyn	0.310734	0	0	0	0	0.307692	0	0	0	0	X	1561273	G	A	1	0	0	0	0	1	1	3.97186e-24	3.97186e-24	6086
X	1555187	FBgn0025390	Nonsyn	0.310734	0	0	0	0	0.307692	0	0	0	0	X	1562866	C	T	1	0	0	0	0	1	1	3.97186e-24	3.97186e-24	7679
X	1556246	FBgn0025390	Nonsyn	0	0	0	0	0.578947	0	0	0	0	0.685185	X	1546697	T	G	0	0	0	0	1	1	1	3.97186e-24	3.97186e-24	9549
X	1556246	FBgn0025390	Nonsyn	0	0	0	0	0.578947	0	0	0	0	0.685185	X	1546851	A	G	0	0	0	0	1	1	1	3.97186e-24	3.97186e-24	9395
X	1556246	FBgn0025390	Nonsyn	0	0	0	0	0.578947	0	0	0	0	0.685185	X	1546980	C	T	0	0	0	0	1	1	1	3.97186e-24	3.97186e-24	9266
X	1556246	FBgn0025390	Nonsyn	0	0	0	0	0.578947	0	0	0	0	0.685185	X	1547593	C	T	0	0	0	0	1	1	1	3.97186e-24	3.97186e-24	8653
X	1556246	FBgn0025390	Nonsyn	0	0	0	0	0.578947	0	0	0	0	0.685185	X	1549023	C	A	0	0	0	0	1	1	1	3.97186e-24	3.97186e-24	7223
X	1556246	FBgn0025390	Nonsyn	0	0	0	0	0.578947	0	0	0	0	0.685185	X	1549881	G	A	0	0	0	0	1	1	1	3.97186e-24	3.97186e-24	6365
X	1556246	FBgn0025390	Nonsyn	0	0	0	0	0.578947	0	0	0	0	0.685185	X	1550027	A	G	0	0	0	0	1	1	1	3.97186e-24	3.97186e-24	6219
X	1556246	FBgn0025390	Nonsyn	0	0	0	0	0.578947	0	0	0	0	0.685185	X	1550997	C	T	0	0	0	0	1	1	1	3.97186e-24	3.97186e-24	5249
X	1556246	FBgn0025390	Nonsyn	0	0	0	0	0.578947	0	0	0	0	0.685185	X	1551439	A	G	0	0	0	0	1	1	1	3.97186e-24	3.97186e-24	4807
X	1556246	FBgn0025390	Nonsyn	0	0	0	0	0.578947	0	0	0	0	0.685185	X	1553242	G	A	0	0	0	0	1	1	1	3.97186e-24	3.97186e-24	3004
X	1556246	FBgn0025390	Nonsyn	0	0	0	0	0.578947	0	0	0	0	0.685185	X	1553388	A	C	0	0	0	0	1	1	1	3.97186e-24	3.97186e-24	2858
X	1556246	FBgn0025390	Nonsyn	0	0	0	0	0.578947	0	0	0	0	0.685185	X	1553493	T	G	0	0	0	0	1	1	1	3.97186e-24	3.97186e-24	2753
X	1556246	FBgn0025390	Nonsyn	0	0	0	0	0.578947	0	0	0	0	0.685185	X	1553587	C	A	0	0	0	0	1	1	1	3.97186e-24	3.97186e-24	2659
X	1556246	FBgn0025390	Nonsyn	0	0	0	0	0.578947	0	0	0	0	0.685185	X	1554718	T	A	0	0	0	0	1	1	1	3.97186e-24	3.97186e-24	1528
X	1556246	FBgn0025390	Nonsyn	0	0	0	0	0.578947	0	0	0	0	0.685185	X	1554745	T	G	0	0	0	0	1	1	1	3.97186e-24	3.97186e-24	1501
X	1556246	FBgn0025390	Nonsyn	0	0	0	0	0.578947	0	0	0	0	0.685185	X	1554765	C	T	0	0	0	0	1	1	1	3.97186e-24	3.97186e-24	1481
X	1556246	FBgn0025390	Nonsyn	0	0	0	0	0.578947	0	0	0	0	0.685185	X	1554849	A	C	0	0	0	0	1	1	1	3.97186e-24	3.97186e-24	1397
X	1556246	FBgn0025390	Nonsyn	0	0	0	0	0.578947	0	0	0	0	0.685185	X	1555208	T	C	0	0	0	0	1	1	1	3.97186e-24	3.97186e-24	1038
X	1556246	FBgn0025390	Nonsyn	0	0	0	0	0.578947	0	0	0	0	0.685185	X	1555242	G	T	0	0	0	0	1	1	1	3.97186e-24	3.97186e-24	1004
X	1556246	FBgn0025390	Nonsyn	0	0	0	0	0.578947	0	0	0	0	0.685185	X	1555525	C	T	0	0	0	0	1	1	1	3.97186e-24	3.97186e-24	721
X	1556246	FBgn0025390	Nonsyn	0	0	0	0	0.578947	0	0	0	0	0.685185	X	1557862	A	T	0	0	0	0	1	1	1	3.97186e-24	3.97186e-24	1616
X	1556246	FBgn0025390	Nonsyn	0	0	0	0	0.578947	0	0	0	0	0.685185	X	1558355	G	C	0	0	0	0	1	1	1	3.97186e-24	3.97186e-24	2109
X	1556246	FBgn0025390	Nonsyn	0	0	0	0	0.578947	0	0	0	0	0.685185	X	1558730	C	T	0	0	0	0	1	1	1	3.97186e-24	3.97186e-24	2484
X	1556246	FBgn0025390	Nonsyn	0	0	0	0	0.578947	0	0	0	0	0.685185	X	1559646	C	T	0	0	0	0	1	1	1	3.97186e-24	3.97186e-24	3400
X	1556246	FBgn0025390	Nonsyn	0	0	0	0	0.578947	0	0	0	0	0.685185	X	1561001	A	C	0	0	0	0	1	1	1	3.97186e-24	3.97186e-24	4755
X	1556246	FBgn0025390	Nonsyn	0	0	0	0	0.578947	0	0	0	0	0.685185	X	1561431	G	A	0	0	0	0	1	1	1	3.97186e-24	3.97186e-24	5185
X	1556246	FBgn0025390	Nonsyn	0	0	0	0	0.578947	0	0	0	0	0.685185	X	1563145	A	T	0	0	0	0	1	1	1	3.97186e-24	3.97186e-24	6899
X	1556246	FBgn0025390	Nonsyn	0	0	0	0	0.578947	0	0	0	0	0.685185	X	1563195	A	T	0	0	0	0	1	1	1	3.97186e-24	3.97186e-24	6949
X	1556246	FBgn0025390	Nonsyn	0	0	0	0	0.578947	0	0	0	0	0.685185	X	1564075	T	C	0	0	0	0	1	1	1	3.97186e-24	3.97186e-24	7829
X	1556246	FBgn0025390	Nonsyn	0	0	0	0	0.578947	0	0	0	0	0.685185	X	1564081	T	C	0	0	0	0	1	1	1	3.97186e-24	3.97186e-24	7835
X	1556246	FBgn0025390	Nonsyn	0	0	0	0	0.578947	0	0	0	0	0.685185	X	1564340	A	G	0	0	0	0	1	1	1	3.97186e-24	3.97186e-24	8094
X	1556246	FBgn0025390	Nonsyn	0	0	0	0	0.578947	0	0	0	0	0.685185	X	1564507	G	A	0	0	0	0	1	1	1	3.97186e-24	3.97186e-24	8261
X	2127357	FBgn0004861	Nonsyn	0	0.387097	0	0	0	0	0.155556	0	0	0	X	2117370	T	C	0	1	0	0	0	1	1	3.97186e-24	3.97186e-24	9987
X	2127357	FBgn0004861	Nonsyn	0	0.387097	0	0	0	0	0.155556	0	0	0	X	2117388	T	G	0	1	0	0	0	1	1	3.97186e-24	3.97186e-24	9969
X	2127357	FBgn0004861	Nonsyn	0	0.387097	0	0	0	0	0.155556	0	0	0	X	2117414	T	C	0	1	0	0	0	1	1	3.97186e-24	3.97186e-24	9943
X	2127357	FBgn0004861	Nonsyn	0	0.387097	0	0	0	0	0.155556	0	0	0	X	2118115	T	C	0	1	0	0	0	1	1	3.97186e-24	3.97186e-24	9242
X	2127357	FBgn0004861	Nonsyn	0	0.387097	0	0	0	0	0.155556	0	0	0	X	2118354	A	C	0	1	0	0	0	1	1	3.97186e-24	3.97186e-24	9003
X	2127357	FBgn0004861	Nonsyn	0	0.387097	0	0	0	0	0.155556	0	0	0	X	2122434	G	A	0	1	0	0	0	1	1	3.97186e-24	3.97186e-24	4923
X	2127357	FBgn0004861	Nonsyn	0	0.387097	0	0	0	0	0.155556	0	0	0	X	2122798	A	T	0	1	0	0	0	1	1	3.97186e-24	3.97186e-24	4559
X	2127357	FBgn0004861	Nonsyn	0	0.387097	0	0	0	0	0.155556	0	0	0	X	2125395	C	A	0	1	0	0	0	1	1	3.97186e-24	3.97186e-24	1962
X	2127357	FBgn0004861	Nonsyn	0	0.387097	0	0	0	0	0.155556	0	0	0	X	2125400	C	G	0	1	0	0	0	1	1	3.97186e-24	3.97186e-24	1957
X	2127357	FBgn0004861	Nonsyn	0	0.387097	0	0	0	0	0.155556	0	0	0	X	2127538	C	T	0	1	0	0	0	1	1	3.97186e-24	3.97186e-24	181
X	2127357	FBgn0004861	Nonsyn	0	0.387097	0	0	0	0	0.155556	0	0	0	X	2129305	T	A	0	1	0	0	0	1	1	3.97186e-24	3.97186e-24	1948
X	2127357	FBgn0004861	Nonsyn	0	0.387097	0	0	0	0	0.155556	0	0	0	X	2132647	C	T	0	1	0	0	0	1	1	3.97186e-24	3.97186e-24	5290
X	2127357	FBgn0004861	Nonsyn	0	0.387097	0	0	0	0	0.155556	0	0	0	X	2134032	G	A	0	1	0	0	0	1	1	3.97186e-24	3.97186e-24	6675
X	2127357	FBgn0004861	Nonsyn	0	0.387097	0	0	0	0	0.155556	0	0	0	X	2134483	A	T	0	1	0	0	0	1	1	3.97186e-24	3.97186e-24	7126
X	2127357	FBgn0004861	Nonsyn	0	0.387097	0	0	0	0	0.155556	0	0	0	X	2134484	G	C	0	1	0	0	0	1	1	3.97186e-24	3.97186e-24	7127
X	2127357	FBgn0004861	Nonsyn	0	0.387097	0	0	0	0	0.155556	0	0	0	X	2134485	A	C	0	1	0	0	0	1	1	3.97186e-24	3.97186e-24	7128
X	2127357	FBgn0004861	Nonsyn	0	0.387097	0	0	0	0	0.155556	0	0	0	X	2134486	A	T	0	1	0	0	0	1	1	3.97186e-24	3.97186e-24	7129
X	2127357	FBgn0004861	Nonsyn	0	0.387097	0	0	0	0	0.155556	0	0	0	X	2134498	A	T	0	1	0	0	0	1	1	3.97186e-24	3.97186e-24	7141
X	2127357	FBgn0004861	Nonsyn	0	0.387097	0	0	0	0	0.155556	0	0	0	X	2137231	G	A	0	1	0	0	0	1	1	3.97186e-24	3.97186e-24	9874
X	5319327	FBgn0014024	Nonsyn	0	0	0.109589	0	0	0	0	0.1	0	0	X	5310537	T	A	0	0	1	0	0	1	1	3.97186e-24	3.97186e-24	8790
X	5319327	FBgn0014024	Nonsyn	0	0	0.109589	0	0	0	0	0.1	0	0	X	5310539	C	A	0	0	1	0	0	1	1	3.97186e-24	3.97186e-24	8788
X	5319327	FBgn0014024	Nonsyn	0	0	0.109589	0	0	0	0	0.1	0	0	X	5312338	T	C	1	1	0	1	1	-1	-1	1.12341e-23	1.12341e-23	6989
X	5319327	FBgn0014024	Nonsyn	0	0	0.109589	0	0	0	0	0.1	0	0	X	5312715	T	C	1	1	0	1	1	-1	-1	1.12341e-23	1.12341e-23	6612
X	5319327	FBgn0014024	Nonsyn	0	0	0.109589	0	0	0	0	0.1	0	0	X	5317005	T	G	0	0	1	0	0	1	1	3.97186e-24	3.97186e-24	2322
X	5319327	FBgn0014024	Nonsyn	0	0	0.109589	0	0	0	0	0.1	0	0	X	5318143	C	T	0	0	1	0	0	1	1	3.97186e-24	3.97186e-24	1184
X	5319327	FBgn0014024	Nonsyn	0	0	0.109589	0	0	0	0	0.1	0	0	X	5320887	G	A	0	0	1	0	0	1	1	3.97186e-24	3.97186e-24	1560
X	5319327	FBgn0014024	Nonsyn	0	0	0.109589	0	0	0	0	0.1	0	0	X	5321374	G	A	0	0	1	0	0	1	1	3.97186e-24	3.97186e-24	2047
X	5319327	FBgn0014024	Nonsyn	0	0	0.109589	0	0	0	0	0.1	0	0	X	5321375	A	C	0	0	1	0	0	1	1	3.97186e-24	3.97186e-24	2048
X	5319327	FBgn0014024	Nonsyn	0	0	0.109589	0	0	0	0	0.1	0	0	X	5322156	G	A	0	0	1	0	0	1	1	3.97186e-24	3.97186e-24	2829
X	5319327	FBgn0014024	Nonsyn	0	0	0.109589	0	0	0	0	0.1	0	0	X	5322368	G	A	1	1	0	1	1	-1	-1	1.12341e-23	1.12341e-23	3041
X	5319327	FBgn0014024	Nonsyn	0	0	0.109589	0	0	0	0	0.1	0	0	X	5322532	T	A	1	1	0	1	1	-1	-1	1.12341e-23	1.12341e-23	3205
X	5319327	FBgn0014024	Nonsyn	0	0	0.109589	0	0	0	0	0.1	0	0	X	5322816	T	A	1	1	0	1	1	-1	-1	1.12341e-23	1.12341e-23	3489
X	8902662	FBgn0030067	Nonsyn	0.0720721	0	0	0.11479	0.119384	0.0921053	0	0	0.230769	0.0537634	X	8894136	C	T	0	1	1	0	0	-0.888523	-0.888523	0.043925	0.043925	8526
X	8902662	FBgn0030067	Nonsyn	0.0720721	0	0	0.11479	0.119384	0.0921053	0	0	0.230769	0.0537634	X	8902649	C	T	1	0	0	1	1	0.888523	0.888523	0.043925	0.043925	13
X	8902662	FBgn0030067	Nonsyn	0.0720721	0	0	0.11479	0.119384	0.0921053	0	0	0.230769	0.0537634	X	8904147	A	G	1	0	0	1	1	0.888523	0.888523	0.043925	0.043925	1485
X	8902662	FBgn0030067	Nonsyn	0.0720721	0	0	0.11479	0.119384	0.0921053	0	0	0.230769	0.0537634	X	8904155	C	A	1	0	0	1	1	0.888523	0.888523	0.043925	0.043925	1493
X	8902662	FBgn0030067	Nonsyn	0.0720721	0	0	0.11479	0.119384	0.0921053	0	0	0.230769	0.0537634	X	8906063	C	A	0	1	1	0	0	-0.888523	-0.888523	0.043925	0.043925	3401
X	8902662	FBgn0030067	Nonsyn	0.0720721	0	0	0.11479	0.119384	0.0921053	0	0	0.230769	0.0537634	X	8906094	T	C	1	0	0	1	1	0.888523	0.888523	0.043925	0.043925	3432
X	8902662	FBgn0030067	Nonsyn	0.0720721	0	0	0.11479	0.119384	0.0921053	0	0	0.230769	0.0537634	X	8906652	A	T	0	1	1	0	0	-0.888523	-0.888523	0.043925	0.043925	3990
X	8902662	FBgn0030067	Nonsyn	0.0720721	0	0	0.11479	0.119384	0.0921053	0	0	0.230769	0.0537634	X	8906825	A	T	0	1	1	0	0	-0.888523	-0.888523	0.043925	0.043925	4163
X	8902662	FBgn0030067	Nonsyn	0.0720721	0	0	0.11479	0.119384	0.0921053	0	0	0.230769	0.0537634	X	8906869	C	G	1	0	0	1	1	0.888523	0.888523	0.043925	0.043925	4207
X	8902662	FBgn0030067	Nonsyn	0.0720721	0	0	0.11479	0.119384	0.0921053	0	0	0.230769	0.0537634	X	8906883	T	A	1	0	0	1	1	0.888523	0.888523	0.043925	0.043925	4221
X	8902662	FBgn0030067	Nonsyn	0.0720721	0	0	0.11479	0.119384	0.0921053	0	0	0.230769	0.0537634	X	8912191	A	C	1	0	0	1	1	0.888523	0.888523	0.043925	0.043925	9529
X	8902662	FBgn0030067	Nonsyn	0.0720721	0	0	0.11479	0.119384	0.0921053	0	0	0.230769	0.0537634	X	8912267	A	G	1	0	0	1	1	0.888523	0.888523	0.043925	0.043925	9605
X	9147218	FBgn0030091	Syn	0	0.0714286	0	0.111111	0	0	0.136364	0	0.136364	0	X	9146795	G	A	1	0	1	0	1	-0.968246	-1	0.00676014	0	423
X	9206487	FBgn0030102	Syn	0	0.135135	0.210526	0	0	0	0.2	0.0333333	0	0	X	9200211	A	G	1	0	0	1	1	-0.968246	-0.968246	0.00676014	0.00676014	6276
X	9206487	FBgn0030102	Syn	0	0.135135	0.210526	0	0	0	0.2	0.0333333	0	0	X	9205007	T	C	1	0	0	1	1	-0.968246	-0.968246	0.00676014	0.00676014	1480
X	9206487	FBgn0030102	Syn	0	0.135135	0.210526	0	0	0	0.2	0.0333333	0	0	X	9207241	G	T	0	1	1	0	0	0.968246	0.968246	0.00676014	0.00676014	754
X	9206487	FBgn0030102	Syn	0	0.135135	0.210526	0	0	0	0.2	0.0333333	0	0	X	9211305	A	T	1	0	0	1	1	-0.968246	-0.968246	0.00676014	0.00676014	4818
X	9206487	FBgn0030102	Syn	0	0.135135	0.210526	0	0	0	0.2	0.0333333	0	0	X	9213516	T	G	0	1	1	0	0	0.968246	0.968246	0.00676014	0.00676014	7029
X	9206487	FBgn0030102	Syn	0	0.135135	0.210526	0	0	0	0.2	0.0333333	0	0	X	9213538	T	C	0	1	1	0	0	0.968246	0.968246	0.00676014	0.00676014	7051
X	9206487	FBgn0030102	Syn	0	0.135135	0.210526	0	0	0	0.2	0.0333333	0	0	X	9213563	T	G	0	1	1	0	0	0.968246	0.968246	0.00676014	0.00676014	7076
X	9206487	FBgn0030102	Syn	0	0.135135	0.210526	0	0	0	0.2	0.0333333	0	0	X	9213565	A	T	0	1	1	0	0	0.968246	0.968246	0.00676014	0.00676014	7078
X	9206487	FBgn0030102	Syn	0	0.135135	0.210526	0	0	0	0.2	0.0333333	0	0	X	9215633	T	A	1	0	0	1	1	-0.968246	-0.968246	0.00676014	0.00676014	9146
X	9206487	FBgn0030102	Syn	0	0.135135	0.210526	0	0	0	0.2	0.0333333	0	0	X	9215707	T	C	1	0	0	1	1	-0.968246	-0.968246	0.00676014	0.00676014	9220
